# Supplementary material for: Taxonomic and Functional Compositions Impacted by the Quality of Metatranscriptomic Assemblies
Source: Front Microbiol. 2018 Jun 20;9:1235. doi: 10.3389/fmicb.2018.01235 (PMC6019464; doi:10.3389/fmicb.2018.01235)
Supplement: Supplementary file 1 [file Table_1.XLSX]

## Sheet: Table S1
Table S1. Summary of de novo metatranscriptomic assemblies of non-coding (nc), coding (c) and all high-quality RNA reads generated by assemblers (i) Trans-ABySS, (ii) Trinity, (iii) Oases, (iv) IDBA-tran, and (iv) Rockhopper.
	ncRNA (20,078,828 reads)					cRNA (1,498,563 reads)					All (21,577,391 reads)
	i	ii	iii	iv	v	i	ii	iii	iv	v	i	ii	iii	iv	v
Total number of transcript fragments	12783	1300	9762	2376	144	11743	14678	6683	2113	310	23180	15159	14777	4388	379
Total assembled length (nt)	4922139	429851	6253640	1271200	48730	3632923	5056527	2479392	938011	94822	8380901	5286012	8518885	2243561	125519
Max transcript length (nt)	3123	3006	36015	2629	2970	3093	2942	3539	1961	989	3253	3087	45245	3030	3110
Min transcript length (nt)	200	201	200	300	200	200	201	200	300	200	200	201	200	300	200
Average transcript length (nt)	385	330	640	535	338	309	344	370	443	305	361	348	576	511	331
N50 transcript length (nt)	397	319	746	542	297	296	337	380	417	297	356	341	645	499	309
Number of transcript fragments longer than N50	3560	425	1646	745	41	4068	4574	2113	761	112	6651	4661	2702	1395	122
N90 transcript length (nt)	223	216	296	334	209	212	218	229	316	215	218	218	272	327	214
Number of transcript fragments longer than N90	10449	1094	7275	1974	121	9979	12258	5525	1809	264	19164	12632	11171	3670	319
Mapping rate	0.982	0.782	0.215	0.746	0.687	0.537	0.54	0.348	0.146	0.234	0.953	0.769	0.252	0.715	0.649
