# Supplementary material for: Taxonomic and Functional Compositions Impacted by the Quality of Metatranscriptomic Assemblies
Source: Front Microbiol. 2018 Jun 20;9:1235. doi: 10.3389/fmicb.2018.01235 (PMC6019464; doi:10.3389/fmicb.2018.01235)
Supplement: Supplementary file 2 [file Table_2.XLSX]

## Sheet: Table S2
Table S2. Unweighted and weighted taxonomic profiles generated by five de novo transcriptomic assemblers. The data was used to create Figure 7.
		Unweighted					Weighted
Domain	Phylum	Trans-ABySS	Trinity	Oases	IDBA-tran	Rockhopper	Trans-ABYSS	Trinity	Oases	IDBA-tran	Rockhopper
Archaea	Archaea Incertae Sedis	2	3	2	1	0	20	18	20	13	0
Archaea	Crenarchaeota	4	4	3	2	2	139	133	98	101	118
Archaea	Euryarchaeota	215	78	124	49	18	45517	18366	40937	50850	26643
Archaea	Thaumarchaeota	27	22	39	11	1	631	445	504	174	90
Archaea	unknown	4	4	7	3	0	298	239	130	299	0
Bacteria	Acidobacteria	53	3	69	17	0	1053	19	886	801	0
Bacteria	Actinobacteria	55	13	46	11	0	1397	565	604	852	0
Bacteria	Armatimonadetes	2	0	4	1	0	22	0	43	0	0
Bacteria	Bacteroidetes	154	43	159	57	3	3054	1641	2162	3285	372
Bacteria	Candidate divisions	272	85	318	130	7	11430	11088	12708	3375	3264
Bacteria	Chlamydiae	148	41	154	66	0	3805	1340	2064	1831	0
Bacteria	Chlorobi	88	5	104	31	2	9072	3319	3152	8424	4030
Bacteria	Chloroflexi	520	43	435	115	7	94796	88154	23916	126079	21660
Bacteria	Cyanobacteria	47	7	41	14	0	1252	132	3973	935	0
Bacteria	Deferribacteres	2	0	5	1	0	129	0	166	0	0
Bacteria	Dictyoglomi	0	0	1	0	0	0	0	3	0	0
Bacteria	Elusimicrobia	7	3	13	6	0	362	461	482	381	0
Bacteria	Firmicutes	649	81	754	183	7	58041	39681	29305	48122	51414
Bacteria	Fusobacteria	3	0	4	1	0	161	0	14	0	0
Bacteria	Gemmatimonadetes	21	5	18	9	0	410	52	270	219	0
Bacteria	Lentisphaerae	35	8	21	4	1	6771	6493	1371	1258	2822
Bacteria	Nitrospirae	84	6	123	30	0	8367	3021	5986	9139	0
Bacteria	Planctomycetes	117	36	138	66	6	4207	3675	3798	2990	1307
Bacteria	Proteobacteria	4850	171	3010	813	36	2118894	1075857	407156	2733164	685451
Bacteria	Spirochaetae	80	9	87	46	0	4243	958	2818	2272	0
Bacteria	Synergistetes	14	2	19	10	1	584	212	597	152	294
Bacteria	Tenericutes	12	1	19	9	0	724	104	834	451	0
Bacteria	Thermotogae	4	1	11	5	1	602	625	932	746	162
Bacteria	Verrucomicrobia	21	4	26	9	0	607	165	437	7	0
Bacteria	unknown	904	154	1168	292	16	106663	107080	55718	129175	111528
Eukaryota	Alveolata	1	2	1	0	0	7	9	7	0	0
Eukaryota	Euglenozoa	0	2	0	0	0	0	8	0	0	0
Eukaryota	Excavata	2	4	1	0	0	9	15	7	0	0
Eukaryota	Fungi	8	12	9	4	0	67	51	45	8	0
Eukaryota	Heterolobosea	1	1	1	1	0	7	7	6	0	0
Eukaryota	Metazoa	1	5	4	1	1	144	90	150	0	156
Eukaryota	Opisthokonta	2	3	2	0	0	10	14	10	0	0
Eukaryota	Rhizaria	0	2	0	0	0	0	10	0	0	0
Eukaryota	SAR	0	2	0	0	0	0	25	0	0	0
Eukaryota	Stramenopiles	10	22	7	4	0	156	172	125	100	0
Eukaryota	unknown	8	10	8	1	1	319	254	269	21	205
unknown	unknown	1	1	0	0	0	5	5	0	0	0
