# Supplementary material for: Taxonomic and Functional Compositions Impacted by the Quality of Metatranscriptomic Assemblies
Source: Front Microbiol. 2018 Jun 20;9:1235. doi: 10.3389/fmicb.2018.01235 (PMC6019464; doi:10.3389/fmicb.2018.01235)
Supplement: Supplementary file 3 [file Table_3.XLSX]

## Sheet: Table S3
Table S3. Unweighted and weighted functional diversity profiles of 863 protein IDs. The data was used to create Figure 8.
		Unweighted							Weighted
		No. of PEGs	Trans-ABYSS	Trinity	Oases	IDBA-tran	Rockhopper		No. of PSM	Trans-ABYSS	Trinity	Oases	IDBA-tran	Rockhopper
(2Fe-2S) ferredoxin			1	3	1	0	0			22	52	22	0	0
(2Fe-2S)-binding protein			4	5	6	1	0			66	55	69	41	0
(Fe-S)-binding protein			5	7	3	0	0			52	41	39	0	0
1-deoxy-D-xylulose-5-phosphate synthase		2	2	3	1	0	0		3	9	14	5	0	0
2-C-methyl-D-erythritol 2,4-cyclodiphosphate synthase			2	2	2	0	0			18	17	16	0	0
2-C-methyl-D-erythritol 4-phosphate cytidylyltransferase			2	4	1	0	0			14	26	7	0	0
2-hydroxyacid dehydrogenase			1	3	1	0	0			6	14	6	0	0
2-isopropylmalate synthase		7	18	27	16	3	3		7	728	657	752	134	739		KEYS
2-keto-3-deoxygluconate permease		2	1	4	1	0	0		24	10	5	5	0	0		Unweighted (Figure 9A)		Scale for proteomic data		TransABYSS	Trinity	Oases	IDBA-tran	Rockhopper	Scale for cRNA data
2-nitropropane dioxygenase			2	7	1	1	0			32	30	17	15	0				0	0	0	0	0	0	0	0
2-oxoacid:acceptor oxidoreductase			1	2	1	0	0			12	19	7	0	0				1 to 5	2	2	2	2	2	2	1 to 5
2-oxoglutarate dehydrogenase			4	5	2	1	0			43	42	24	4	0				6 to 10	7	7	7	7	7	7	6 to 10
2-oxoisovalerate dehydrogenase			3	7	4	0	0			30	38	25	0	0				11 to 20	12	12	12	12	12	12	11 to 20
2-polyprenylphenol hydroxylase			1	2	1	0	0			7	8	7	0	0				21 to 40	22	22	22	22	22	22	21 to 40
23S rRNA (adenine(2503)-C(2))-methyltransferase RlmN			2	5	3	2	0			36	43	37	20	0				41 to 80	42	42	42	42	42	42	41 to 80
3-dehydroquinate synthase			3	5	2	0	0			58	57	31	0	0				>80	81	81	81	81	81	81	>80
3-demethylubiquinone-9 3-methyltransferase			1	3	1	0	0			16	20	13	0	0
3-hydroxyacyl-CoA dehydrogenase			2	5	1	1	0			18	28	10	12	0		Weighted (Figure 9B)		Scale for proteomic data		TransABYSS	Trinity	Oases	IDBA-tran	Rockhopper	Scale for cRNA data
3-isopropylmalate dehydrogenase		6	4	5	4	1	1		22	71	40	73	38	53				0	1	10	10	10	10	10	0-10
3-ketoacyl-ACP reductase			3	8	1	0	0			32	83	19	0	0				1 to 10	11	51	51	51	51	51	11-200
3-ketoacyl-CoA thiolase		7	6	9	5	1	0		3	73	61	71	22	0				11 to 50	51	201	201	201	201	201	201-400
3-mercaptopyruvate sulfurtransferase			2	2	1	0	0			18	21	23	0	0				51 to 200	101	401	401	401	401	401	401-600
3-octaprenyl-4-hydroxybenzoate carboxy-lyase			1	1	1	0	0			17	13	17	0	0				201 to 400	201	601	601	601	601	601	601-800
3-oxoacyl-ACP synthase		2	6	15	2	2	0		6	92	112	50	51	0				401 to 800	401	801	801	801	801	801	801-1000
3-oxoadipate enol-lactonase			1	1	1	0	0			7	7	7	0	0				>800	801	1001	1001	1001	1001	1001	>1000
3-phosphoshikimate 1-carboxyvinyltransferase			1	3	1	0	0			3	17	2	0	0
3'-5'-bisphosphate nucleotidase			3	2	2	0	0			13	16	10	0	0
4-alpha-glucanotransferase			2	5	1	0	0			14	20	12	0	0
4-diphosphocytidyl-2C-methyl-D-erythritol kinase			1	2	2	0	0			4	8	8	0	0
4-hydroxy-tetrahydrodipicolinate reductase			1	3	1	1	0			14	21	15	14	0
4-hydroxybenzoate polyprenyltransferase			2	8	2	0	1			68	105	69	0	110
4Fe-4S ferredoxin		5	14	33	8	4	1		18	325	282	165	149	120
5'-methylthioadenosine phosphorylase			1	1	1	1	0			9	8	9	9	0
50S rRNA methyltransferase		1	3	4	1	1	0		33	21	25	11	7	0
6-phosphofructokinase		7	4	11	4	0	0		155	84	142	90	0	0
6-phosphogluconate dehydrogenase			1	3	1	0	0			14	23	17	0	0
6,7-dimethyl-8-ribityllumazine synthase		1	1	2	1	0	0		16	8	10	8	0	0
70 kDa heat shock protein, partial			1	2	1	0	0			7	8	7	0	0
ABC transporter		3	23	41	22	8	1		13	283	277	247	108	64
ABC transporter ATP-binding protein			2	17	1	0	0			15	55	11	0	0
ABC transporter permease		1	16	49	11	0	0		8	188	276	161	0	0
ABC transporter permease, partial			1	1	1	0	0			17	17	18	0	0
ABC transporter substrate-binding protein		18	31	84	20	2	1		151	491	421	464	37	102
ABC-type phosphate/phosphonate transport system,periplasmic component			1	1	1	0	0			6	5	6	0	0
acetoacetyl-CoA synthetase			3	5	1	0	0			32	36	18	0	0
acetolactate synthase 3 catalytic subunit		1	1	4	1	0	0		41	14	33	12	0	0
acetyl-CoA acetyltransferase		2	8	8	3	1	0		5	81	104	42	12	0
acetyl-CoA carboxylase			1	4	1	0	0			8	26	8	0	0
acetyl-CoA carboxylase subunit alpha			1	7	1	1	0			8	39	8	8	0
acetyl-CoA carboxylase, partial			1	1	1	0	0			8	7	8	0	0
acetyl-CoA synthetase		1	3	15	1	0	0		14	61	98	36	0	0
acetylglutamate kinase			1	2	1	0	0			39	36	56	0	0
acetylornithine aminotransferase		7	4	5	2	0	0		15	43	34	32	0	0
acyl carrier protein		2	4	8	2	2	0		16	68	52	44	51	0
acyl-CoA dehydrogenase			9	19	7	1	0			131	106	109	14	0
acyl-phosphate glycerol 3-phosphate acyltransferase			4	4	8	0	1			170	99	115	0	315
acyltransferase		1	2	5	2	0	0		5	11	15	10	0	0
adenosine-5'-phosphosulfate reductase alpha subunit		3	4	1	2	0	0		25	37	6	35	0	0
adenosine-5'-phosphosulfate reductase, partial			3	2	1	0	0			12	17	12	0	0
adenylate kinase		2	1	8	1	0	0		31	19	37	15	0	0
adenylylsulfate kinase			1	5	1	0	0			10	22	10	0	0
adenylylsulfate reductase		6	13	9	10	4	2		168	446	386	418	114	495
adenylylsulfate reductase subunit alpha		7	20	9	14	3	2		624	817	624	814	510	889
adenylylsulfate reductase subunit beta			1	2	1	0	0			8	16	7	0	0
adhesin			1	2	1	0	0			15	18	17	0	0
adk, adenylate kinase, adenylate kinase			1	4	1	0	0			6	14	6	0	0
ADP-heptose synthase			1	2	1	1	0			21	31	21	30	0
ADP-ribosyl-(dinitrogen reductase) hydrolase			2	1	1	0	0			15	12	12	0	0
alcohol dehydrogenase			1	4	1	0	0			11	32	11	0	0
aldehyde ferredoxin oxidoreductase			6	8	6	0	0			66	45	60	0	0
aldehyde:ferredoxin oxidoreductase			2	2	1	0	0			19	12	6	0	0
aldose epimerase		3	2	2	2	0	0		6	33	30	32	0	0
alkaline phosphatase		3	3	3	2	0	2		6	85	69	84	0	116
alkyl hydroperoxide reductase		10	25	30	16	6	1		8	542	420	299	222	108
alkyl hydroperoxide reductase subunit C		12	19	9	14	2	2		26	359	318	359	91	263
alkyl hydroperoxide reductase subunit F			9	14	13	0	2			326	205	381	0	283
alkylphosphonate ABC transporter substrate-binding protein		3	3	5	1	0	0		31	52	48	32	0	0
alpha-glucan phosphorylase		4	4	11	3	0	0		14	53	81	49	0	0
alpha/beta hydrolase			14	16	20	9	1			476	399	443	533	676
aminotransferase		3	3	7	3	0	0		6	17	33	13	0	0
ammonia monooxygenase			1	3	1	0	0			7	9	7	0	0
AMP-dependent synthetase		8	6	10	3	0	0		17	116	89	39	0	0
anthranilate phosphoribosyltransferase			1	3	1	0	0			11	14	10	0	0
anti sigma-E protein, RseA			1	5	1	0	0			40	71	38	0	0
anti-sigma-factor antagonist			2	4	3	0	0			36	38	32	0	0
antitoxin			1	5	1	0	0			11	27	11	0	0
antitoxin HicB			1	1	1	1	0			9	9	10	9	0
AprA		11	14	10	15	3	0		158	751	371	675	583	0
AprA, partial		7	2	9	1	2	0		53	66	53	33	33	0
AprB			1	2	2	1	0			132	323	25	471	0
APS reductase alpha subunit		3	2	1	2	0	0		8	22	22	14	0	0
argininosuccinate lyase		2	3	5	1	0	0		3	27	31	8	0	0
argininosuccinate synthase		1	2	3	1	0	0		11	26	20	7	0	0
aromatic amino acid aminotransferase			3	2	2	0	0			55	23	20	0	0
aromatic hydrocarbon degradation protein		6	5	8	11	1	0		115	163	164	144	102	0
arsenate reductase			2	5	1	1	0			9	19	12	10	0
arsenite-activated ATPase ArsA			1	1	1	0	0			20	16	20	0	0
ArsR family transcriptional regulator		1	4	11	2	0	0		7	32	75	26	0	0
arylsulfate sulfotransferase			2	3	3	0	0			87	78	69	0	0
asparagine synthase		1	3	6	2	0	0		3	15	27	11	0	0
aspartate kinase			3	5	1	0	0			76	93	4	0	0
aspartate-semialdehyde dehydrogenase		1	3	5	2	0	0		129	47	29	41	0	0
aspartyl protease			1	4	1	0	0			12	28	8	0	0
ATP F0F1 synthase subunit alpha			2	5	1	0	0			26	34	13	0	0
ATP phosphoribosyltransferase catalytic subunit			1	2	1	0	0			6	14	6	0	0
ATP synthase F0F1 subunit beta		3	3	2	1	3	0		15	58	51	48	43	0
ATP synthase F0F1 subunit C			1	2	1	3	0			57	60	60	61	0
ATP synthase F0F1 subunit epsilon			3	1	1	3	0			58	43	48	43	0
ATP synthase subunit A			3	3	2	3	0			83	50	85	61	0
ATP synthase subunit B			3	6	2	3	0			76	87	61	46	0
ATP synthase subunit C			1	2	1	0	0			5	7	5	0	0
ATP--cobalamin adenosyltransferase			1	1	1	0	0			7	3	7	0	0
ATP-binding protein			4	16	3	0	0			31	65	29	0	0
ATP-dependent Clp protease ATP-binding protein			4	9	2	0	0			24	31	13	0	0
ATP-dependent Clp protease proteolytic subunit		1	5	6	2	1	0		6	56	34	36	34	0
ATP-dependent DNA helicase RuvB		3	1	2	1	0	0		6	9	9	9	0	0
ATP-dependent metalloprotease FtsH			2	3	1	1	0			31	30	29	29	0
ATP-dependent protease			3	12	1	0	0			47	99	8	0	0
ATP-dependent protease La		7	8	12	6	2	0		56	109	79	63	28	0
ATP-dependent Zn protease			2	1	1	0	0			20	13	14	0	0
ATPase		2	9	19	5	1	0		5	75	93	59	13	0
ATPase AAA		7	10	44	7	0	0		44	137	204	121	0	0
bacterial extracellular solute-binding proteins, family 5 Middle		2	1	3	2	0	0		34	11	15	21	0	0
bacterioferritin			2	8	3	0	0			22	38	37	0	0
bacterioferritin-associated ferredoxin			1	2	1	0	0			19	16	18	0	0
basic membrane lipoprotein			1	1	1	0	0			5	6	6	0	0
benzoate transporter			2	2	1	0	0			32	25	29	0	0
bifunctional acetyl-CoA decarbonylase/synthase complex subunit alpha/beta		2	4	7	2	1	0		5	18	30	10	4	0
bifunctional N-acetylglucosamine-1-phosphate uridyltransferase/glucosamine-1-phosphate acetyltransferase			3	5	1	0	0			38	41	10	0	0
biopolymer transporter ExbB			4	5	3	2	0			39	19	22	32	0
biotin synthase			2	5	1	1	0			17	24	8	8	0
branched-chain alpha-keto acid dehydrogenase subunit E2			1	6	2	0	0			16	424	20	0	0
branched-chain amino acid ABC transporter substrate-binding protein		8	7	15	4	2	0		38	98	110	60	33	0
branched-chain amino acid aminotransferase		4	4	4	3	2	0		63	50	38	47	27	0
C4-dicarboxylate ABC transporter		14	14	31	10	2	0		53	187	213	152	40	0
C4-dicarboxylate ABC transporter substrate-binding protein		1	1	8	1	0	0		6	5	37	5	0	0
calcium-binding protein			2	4	1	0	0			11	19	6	0	0
carbon monoxide dehydrogenase			5	6	3	1	0			53	31	29	12	0
carbon-phosphorus lyase		3	6	14	6	3	1		17	118	113	126	81	53
carbon-phosphorus lyase complex subunit			1	1	1	0	0			19	19	20	0	0
carbon-phosphorus lyase complex subunit PhnJ			5	6	7	2	0			126	121	126	83	0
carbonate dehydratase			2	9	1	1	0			11	52	6	32	0
carboxymethylenebutenolidase		2	2	4	1	0	0		16	26	32	15	0	0
carboxysome shell protein		19	40	41	33	2	1		3059	915	635	715	62	95
CarD family transcriptional regulator			3	3	2	0	0			21	19	15	0	0
catalase-peroxidase		11	34	14	32	1	4		75	2239	1775	2239	145	2951
catalase/hydroperoxidase HPI(I)		7	19	17	17	5	0		4	533	161	560	865	0
cation diffusion facilitator transporter			2	3	2	0	0			10	12	10	0	0
cation transporter		3	9	20	6	0	0		2	115	179	76	0	0
cation:proton antiporter			3	13	2	0	0			25	71	22	0	0
cbb3-type cytochrome c oxidase subunit I			11	24	4	2	0			143	94	47	64	0
cell division protein FtsH			9	28	10	0	1			145	139	150	0	74
cell division protein FtsK			4	10	4	0	0			28	55	29	0	0
cell envelope biogenesis protein TonB			1	1	2	0	0			7	8	7	0	0
cell shape determination protein CcmA		2	1	3	2	2	0		8	44	61	25	55	0
chain length-determining protein			5	3	5	0	0			89	59	61	0	0
channel protein TolC			3	5	6	0	0			31	33	36	0	0
chaperonin GroEL		3	2	6	2	1	0		27	94	87	87	90	0
chemotaxis protein			1	17	1	0	0			6	46	6	0	0
chemotaxis protein CheA		7	8	19	5	3	0		33	132	154	106	56	0
chemotaxis protein CheA, partial			1	2	1	0	0			21	17	21	0	0
chemotaxis protein CheY		7	20	43	13	2	0		28	324	419	237	76	0
chemotaxis protein CheZ		1	2	8	4	0	0		3	67	79	64	0	0
chemotaxis protein, partial			1	2	1	0	0			10	11	10	0	0
chloride channel protein			1	1	1	0	0			7	8	7	0	0
chorismate synthase			2	4	3	0	0			39	47	39	0	0
chromosomal replication initiator protein DnaA			1	5	1	0	0			5	19	5	0	0
chromosome partitioning protein ParB			1	3	1	0	0			12	18	12	0	0
chromosome partitioning protein Smc			1	2	1	0	0			14	18	14	0	0
chromosome segregation protein SMC			4	6	1	0	0			23	41	11	0	0
class I heat-shock protein, partial		2	1	1	1	0	0		5	4	4	4	0	0
class III cytochrome c			1	1	1	0	0			18	16	18	0	0
class V aminotransferase		1	2	4	1	0	0		6	23	46	22	0	0
Clp protease ATP-binding protein		2	6	18	6	0	0		11	93	109	89	0	0
Clp protease ClpS			1	4	1	0	0			20	25	20	0	0
Clp protease ClpX, partial			1	2	2	0	0			20	31	37	0	0
co-chaperone HscB			4	1	1	0	0			26	4	18	0	0
CoA-binding protein			1	2	1	0	0			16	19	15	0	0
cobalamin biosynthesis protein CobD			1	3	1	0	0			6	13	6	0	0
cobalt transporter			6	4	6	1	0			124	67	84	57	0
cobyric acid synthase CobQ			1	1	1	0	0			17	17	19	0	0
cobyrinic acid a,c-diamide synthase		2	5	10	6	0	0		2	68	55	59	0	0
cold-shock DNA-binding protein family			7	6	6	0	0			135	136	117	0	0
cold-shock protein			15	35	9	4	1			193	192	130	114	81
copper ABC transporter ATPase			2	3	1	0	0			9	21	7	0	0
copper ABC transporter substrate-binding protein			2	5	4	0	0			25	40	29	0	0
copper amine oxidase		1	1	2	2	0	0		105	11	11	9	0	0
coproporphyrinogen III oxidase		4	2	7	3	0	0		16	16	41	65	0	0
crotonase			4	3	3	0	0			62	30	48	0	0
Crp/Fnr family transcriptional regulator		1	4	13	3	1	0		5	53	65	51	2	0
cupin			3	4	3	0	0			30	25	27	0	0
cyanophycin synthetase			6	19	3	0	0			55	83	36	0	0
cyclic nucleotide-binding protein		1	1	7	1	0	0		5	34	41	35	0	0
cysteine desulfurase			17	32	18	0	2			284	288	300	0	133
cysteine synthase		1	4	7	2	0	0		14	32	28	29	0	0
cytochrome B			4	11	3	0	0			87	92	33	0	0
cytochrome B561			6	9	4	1	0			76	80	83	8	0
cytochrome C		57	74	154	68	15	5		724	1734	1640	1274	454	677
cytochrome C biogenesis protein			10	25	5	1	0			84	131	58	15	0
cytochrome C biogenesis protein CcmA			1	1	1	0	0			9	9	9	0	0
cytochrome C biogenesis protein CcmE			1	4	1	0	0			9	40	9	0	0
cytochrome C biogenesis protein CcmF			1	2	1	0	0			10	11	10	0	0
cytochrome C biogenesis protein CcmF, partial			1	1	1	0	0			6	6	6	0	0
cytochrome C biogenesis protein CcmH			2	2	2	2	0			29	16	29	29	0
cytochrome C biogenesis protein CcsA		10	8	17	8	4	0		68	230	225	146	72	0
cytochrome C biogenesis protein, partial			1	1	1	0	0			13	14	13	0	0
cytochrome C oxidase subunit I			1	4	2	0	0			10	18	10	0	0
cytochrome C oxidase subunit III			1	1	1	0	0			21	18	20	0	0
cytochrome C peroxidase			2	6	1	0	0			11	35	8	0	0
cytochrome c-552			3	2	4	0	0			29	28	19	0	0
cytochrome C'		3	2	6	1	0	0		19	17	30	10	0	0
cytochrome C4 precursor		2	2	4	1	0	0		60	34	25	26	0	0
cytochrome C550			5	4	3	0	0			33	35	29	0	0
cytochrome C552		5	5	6	4	0	0		19	73	64	27	0	0
cytochrome C553		6	6	9	7	2	1		47	148	118	138	47	62
cytochrome Cbb3			7	10	5	0	0			130	105	104	0	0
cytochrome cd1 nitrite reductase, partial		4	1	4	5	0	0		35	21	35	22	0	0
cytochrome D ubiquinol oxidase subunit I			3	6	2	0	0			15	22	10	0	0
cytochrome oxidase			3	5	2	0	0			42	21	29	0	0
cytochrome oxidase, partial			1	1	1	0	0			20	1	20	0	0
cytosol aminopeptidase		8	5	5	6	1	0		15	54	30	43	13	0
D-alanine--D-alanine ligase			3	6	2	0	0			23	25	24	0	0
DEAD/DEAH box helicase			2	4	1	1	0			6	17	5	6	0
DEAD/DEAH box helicase, partial			1	2	1	0	0			9	9	9	0	0
dehydrogenase			1	3	1	0	0			5	10	5	0	0
denitrification system component NirT			5	1	2	1	0			140	83	35	104	0
deoxyuridine 5'-triphosphate nucleotidohydrolase			1	1	1	1	0			10	13	11	11	0
diacylglycerol kinase			1	5	1	0	0			48	59	48	0	0
diaminopimelate decarboxylase		1	5	7	5	1	0		6	36	46	25	13	0
diaminopimelate epimerase			1	1	1	0	0			12	11	12	0	0
diguanylate cyclase			14	45	6	1	0			92	212	45	3	0
diguanylate cyclase, partial			1	2	1	0	0			6	5	5	0	0
diguanylate phosphodiesterase			2	5	1	0	0			8	22	5	0	0
dihydrolipoamide acetyltransferase, partial			3	3	1	2	0			35	31	16	18	0
dihydrolipoamide dehydrogenase		7	2	6	2	1	0		80	25	47	26	11	0
dihydropyrimidine dehydrogenase subunit A			3	4	3	0	0			31	33	26	0	0
dihydroxy-acid dehydratase			1	6	2	0	0			4	33	23	0	0
disulfide isomerase			1	1	1	1	0			33	25	31	31	0
DMSO reductase			2	3	1	0	0			12	11	3	0	0
DNA gyrase subunit A			4	5	3	1	0			42	44	19	11	0
DNA gyrase subunit A, partial			1	2	1	0	0			6	5	6	0	0
DNA helicase			1	3	2	0	0			6	13	13	0	0
DNA methylase			1	5	1	0	0			7	19	7	0	0
DNA methyltransferase			2	6	1	0	0			14	21	9	0	0
DNA polymerase			1	1	1	0	0			9	10	10	0	0
DNA polymerase III			2	6	1	2	0			12	23	5	12	0
DNA polymerase III subunit gamma/tau			4	8	3	1	0			117	191	105	46	0
DNA processing protein DprA			1	2	1	0	0			10	16	10	0	0
DNA repair protein			1	4	2	0	0			8	19	8	0	0
DNA repair protein RadA			1	4	1	0	0			3	9	3	0	0
DNA repair protein RadC			2	4	1	0	0			9	20	6	0	0
DNA repair protein, partial			4	8	1	1	0			35	48	10	12	0
DNA-binding protein		8	20	43	14	2	0		43	340	358	312	46	0
DNA-directed RNA polymerase sigma-70 factor			12	18	8	2	0			111	117	84	26	0
DNA-directed RNA polymerase subunit alpha		10	10	25	4	0	0		63	116	160	37	0	0
DNA-directed RNA polymerase subunit beta		5	15	42	10	1	0		9	128	187	92	12	0
DNA-directed RNA polymerase subunit beta'		20	11	37	10	3	1		44	161	190	110	46	52
DNA-directed RNA polymerase subunit beta', partial		3	1	3	1	0	0		17	19	24	9	0	0
DnaK, partial			1	1	1	0	0			10	9	9	0	0
DSBA oxidoreductase		5	3	7	2	1	0		77	49	48	27	25	0
Efflux transporter, RND family, MFP subunit, partial			1	1	1	0	0			13	10	12	0	0
electron transporter RnfB, partial			1	1	1	0	0			8	15	8	0	0
electron transporter RsxE			1	1	1	0	0			8	7	8	0	0
elongation factor 4			2	3	3	1	0			7	17	3	11	0
elongation factor Tu		34	31	75	30	3	1		673	424	363	303	121	50
elongation factor Tu, partial		6	10	13	7	0	0		73	133	121	97	0	0
endonuclease DDE			1	2	1	2	0			20	19	19	20	0
enoyl-CoA hydratase			3	6	2	0	0			46	40	42	0	0
entericidin			2	1	1	1	0			39	15	38	38	0
ethanolamine utilization protein EutJ			2	3	1	0	0			95	88	13	0	0
excinuclease ABC subunit A			2	8	1	0	0			15	43	14	0	0
exoribonuclease R			1	2	1	0	0			6	18	7	0	0
exoribonuclease R, partial			2	1	2	0	0			25	13	24	0	0
F0F1 ATP synthase subunit alpha		6	4	9	9	1	2		41	250	138	257	40	238
F0F1 ATP synthase subunit beta		4	6	11	4	0	0		60	69	98	67	0	0
F0F1 ATP synthase subunit delta		6	4	4	7	1	1		14	95	106	130	22	63
F0F1 ATP synthase subunit epsilon			1	3	1	0	0			16	22	17	0	0
F0F1 ATP synthase subunit gamma		5	3	7	2	1	0		18	30	69	27	19	0
FAD-binding protein		4	2	3	1	0	0		5	7	14	7	0	0
Fe-S cluster assembly protein HesB			2	1	1	1	0			31	28	31	28	0
Fe-S cluster assembly protein SufD			1	6	1	1	0			10	20	10	10	0
Fe-S cluster assembly scaffold IscU			3	7	1	0	0			43	72	51	0	0
Fe-S cluster assembly transcriptional regulator IscR			4	9	4	0	1			153	166	111	0	228
Fe-S oxidoreductase			5	13	6	4	2			131	229	310	164	309
Fe-S-cluster-containing hydrogenase subunit			2	2	4	0	0			29	32	23	0	0
ferredoxin		3	12	29	7	1	0		11	125	173	102	19	0
ferric reductase			4	11	4	1	0			68	71	63	16	0
ferritin		17	19	15	20	7	2		188	783	474	446	509	942
filamentous hemagglutinin			1	3	1	0	0			13	20	11	0	0
fimbrial protein			2	7	3	2	0			37	62	51	39	0
Fis family transcriptional regulator			11	19	5	3	0			118	140	84	57	0
flagellar basal body rod modification protein FlgD			2	3	1	0	0			19	44	15	0	0
flagellar basal body rod protein FlgC			3	3	2	0	1			35	39	35	0	39
flagellar basal body rod protein FlgG			3	3	1	0	0			24	29	17	0	0
flagellar biosynthesis protein FlgB			4	3	1	0	1			44	34	26	0	39
flagellar biosynthesis protein FliO			1	3	1	0	0			8	8	5	0	0
flagellar biosynthesis protein FliS		3	3	3	1	0	0		4	29	24	11	0	0
flagellar hook protein			4	7	4	3	0			82	96	83	84	0
flagellar hook protein FlgE			8	12	4	3	1			193	168	103	69	71
flagellar hook protein FlgK			8	5	8	1	0			101	71	81	25	0
flagellar hook-basal body protein FliE			1	2	1	0	1			62	41	59	0	62
flagellar motor protein MotA			3	14	2	1	0			24	71	25	19	0
flagellar motor switch protein FliG		1	1	3	1	0	0		4	9	11	10	0	0
flagellar motor switch protein FliN			3	4	1	0	0			28	25	15	0	0
flagellar P-ring protein			1	1	1	1	0			7	8	7	7	0
flagellar P-ring protein FlgI			2	4	1	1	0			18	20	14	14	0
flagellar protein FlaG			2	5	2	0	0			41	28	26	0	0
flagellar transcriptional regulator FlhD			2	3	2	1	0			45	44	48	42	0
flagellin		3	6	21	3	1	0		3	46	120	24	9	0
flavocytochrome C sulfide dehydrogenase		6	1	4	3	1	0		10	25	31	21	25	0
formamidopyrimidine-DNA glycosylase			1	1	1	0	0			6	6	6	0	0
formate dehydrogenase		7	8	23	7	2	0		94	132	185	114	52	0
Formate dehydrogenase-N subunit beta			2	3	2	0	0			54	32	58	0	0
fructose 1,6-bisphosphatase		10	8	12	7	3	0		46	203	180	197	113	0
fructose-bisphosphate aldolase		4	7	22	4	1	0		62	115	124	86	25	0
Fur family transcriptional regulator			5	9	4	0	0			41	53	48	0	0
GAF sensor signal transduction histidine kinase			2	1	2	1	0			12	11	14	13	0
gas vesicle protein		4	3	6	3	0	0		40	77	71	92	0	0
GDP-mannose 4,6-dehydratase			1	1	1	0	0			11	11	11	0	0
general secretion pathway protein GspE			6	7	2	0	0			94	99	39	0	0
general secretion pathway protein GspH			2	5	2	0	0			26	28	10	0	0
general stress protein		1	1	1	1	0	0		13	10	11	10	0	0
globin			1	2	1	0	0			9	11	9	0	0
glucosamine--fructose-6-phosphate aminotransferase			3	3	1	0	0			28	21	26	0	0
glucose-1-phosphate adenylyltransferase		9	4	12	3	3	0		3	112	82	62	81	0
glucose-6-phosphate isomerase			4	4	3	0	0			84	67	93	0	0
glutamate synthase		21	21	49	13	3	2		89	296	432	248	171	252
glutamate synthase subunit beta			1	4	2	0	1			50	65	39	0	59
glutamyl-tRNA amidotransferase		1	4	7	4	0	0		3	19	42	10	0	0
glutamyl-tRNA reductase			2	5	1	0	0			27	40	24	0	0
glutaredoxin		8	15	27	5	0	0		10	113	127	43	0	0
glyceraldehyde-3-phosphate dehydrogenase		15	6	24	2	1	1		139	132	203	103	38	73
glycerol-3-phosphate ABC transporter ATP-binding protein			1	3	1	0	0			5	7	5	0	0
glycine cleavage system protein T			1	1	2	0	0			10	10	11	0	0
glycogen phosphorylase			1	2	1	0	0			5	11	5	0	0
glycogen synthase			3	4	2	0	0			23	29	21	0	0
glycoprotein X		1	1	1	1	0	0		29	9	10	9	0	0
glycoside hydrolase			5	6	5	1	0			56	52	55	12	0
glycosyl transferase			8	15	9	2	0			62	73	53	14	0
glycosyl transferase family 2			1	4	1	0	0			14	35	7	0	0
glyoxylate carboligase			3	6	5	3	0			81	126	96	32	0
GntR family transcriptional regulator		3	10	9	8	4	0		5	205	129	158	121	0
granule-associated-like protein		21	8	11	6	1	0		21	107	78	88	48	0
group II intron reverse transcriptase/maturase			3	2	3	0	0			15	15	12	0	0
GTP cyclohydrolase			5	9	1	1	0			114	103	48	48	0
GTP pyrophosphokinase			3	4	1	0	0			16	20	8	0	0
GTP-binding protein			5	11	2	0	0			38	70	28	0	0
GTPase		2	2	7	2	0	0		10	13	35	14	0	0
GTPase CgtA			1	3	1	0	0			6	11	6	0	0
guanosine-3',5'-bis(diphosphate) 3'-pyrophosphohydrolase			1	6	1	1	0			12	24	12	12	0
haloacid dehalogenase			5	6	5	3	0			37	36	25	31	0
heat-shock protein			3	7	2	0	0			35	50	22	0	0
heat-shock protein Hsp20		1	21	37	24	7	1		12	441	307	366	139	139
heat-shock protein HtpX			6	10	7	0	0			40	55	41	0	0
hemagglutination activity protein			1	5	1	0	0			28	33	28	0	0
heme ABC transporter permease			5	6	2	0	0			72	68	45	0	0
heme lyase subunit CcmF			1	2	5	1	0			16	25	213	98	0
hemerythrin		2	6	11	5	3	1		6	73	76	74	59	48
hemin receptor			2	8	2	0	0			24	38	19	0	0
hemolysin			1	5	1	0	0			17	35	9	0	0
hemolysin activation/secretion protein			1	1	1	1	0			13	13	12	13	0
hemolysin secretion protein D			5	13	4	1	0			111	85	101	23	0
hemolysin-type calcium-binding protein			2	3	1	1	0			23	27	12	11	0
hemolysin-type calcium-binding region			4	4	4	1	0			79	25	81	29	0
hemolysin, partial			1	2	1	1	0			19	21	19	19	0
heterodisulfide reductase		16	21	38	12	4	4		66	473	310	343	124	306
heterodisulfide reductase subunit A		5	10	20	10	2	0		29	204	172	199	80	0
HflK protein		3	1	1	2	0	0		6	11	9	11	0	0
histidine kinase		3	17	72	13	4	0		16	198	336	185	37	0
hydrogenase		1	9	17	10	2	0		5	172	156	184	36	0
hydrogenase 2 large subunit		5	4	11	5	1	0		12	730	138	91	15	0
hydrogenase 2 maturation endopeptidase			2	1	2	1	0			25	15	13	15	0
hydrogenase 2 protein HybA			2	1	1	0	0			53	17	28	0	0
hydrogenase 2 small subunit			4	5	4	0	0			156	106	72	0	0
hydrolase, partial			1	1	1	0	0			6	6	6	0	0
hydroperoxidase		7	26	40	22	4	0		16	493	544	455	168	0
hydroxylamine reductase		7	13	13	10	3	1		43	245	146	164	70	92
hydroxypyruvate isomerase			3	5	4	3	0			38	49	40	32	0
hypoxanthine-guanine phosphoribosyltransferase			3	4	1	1	0			35	24	16	7	0
IclR family transcriptional regulator			1	1	1	0	0			5	5	5	0	0
imidazole glycerol phosphate synthase			2	6	2	2	0			52	89	43	24	0
inosine-5-monophosphate dehydrogenase		4	3	6	1	0	0		4	80	53	45	0	0
insertase			2	2	2	1	0			25	25	25	12	0
integrase			6	9	4	3	0			69	79	34	17	0
integrase, partial			1	1	1	0	0			8	9	8	0	0
integration host factor subunit beta			1	3	2	1	1			46	32	47	46	61
iron ABC transporter permease			1	4	2	1	0			6	23	5	3	0
iron deficiency-induced protein A		2	8	12	4	2	0		7	230	192	59	40	0
iron transporter		2	1	2	1	0	0		26	4	7	3	0	0
iron--sulfur cluster insertion protein ErpA			3	5	6	1	1			82	67	82	44	61
isocitrate dehydrogenase		8	6	8	5	1	0		34	69	57	60	19	0
isocitrate lyase		3	9	9	4	1	0		5	140	98	58	19	0
isopropylmalate isomerase			1	5	2	0	0			29	33	34	0	0
ketol-acid reductoisomerase		2	5	8	2	0	0		12	34	57	20	0	0
L-aspartate oxidase			2	6	1	0	0			14	21	7	0	0
lactamase			4	6	6	0	0			65	48	70	0	0
Large exoprotein			3	2	2	0	0			36	31	25	0	0
lipoprotein			2	7	2	1	0			16	44	13	15	0
long-chain fatty acid--CoA ligase			2	14	2	0	0			32	55	35	0	0
LPS biosynthesis protein			1	3	1	1	0			9	16	9	9	0
LuxR family transcriptional regulator		4	4	14	3	0	0		5	32	62	31	0	0
LysR family transcriptional regulator			5	15	5	2	0			59	84	62	15	0
lytic transglycosylase			1	7	2	1	0			21	36	25	1	0
macrolide ABC transporter ATP-binding protein			4	5	2	0	0			33	37	21	0	0
magnesium transporter MgtC			1	2	1	1	0			10	11	9	4	0
magnetic particle membrane specific GTPase P16			1	1	1	0	0			8	7	7	0	0
malate dehydrogenase		6	5	6	2	0	0		12	93	61	74	0	0
malate synthase			4	11	2	1	0			66	111	57	19	0
malic enzyme		1	1	4	2	0	0		4	10	28	21	0	0
map, methionine aminopeptidase, methionyl aminopeptidase			2	5	1	0	0			9	11	6	0	0
mechanosensitive ion channel protein MscS			2	9	5	0	1			81	99	87	0	74
membrane protease HflK			1	1	1	0	0			8	6	8	0	0
membrane protein		16	58	159	35	6	2		172	964	1486	681	244	228
membrane protein, partial			4	1	10	0	0			25	9	374	0	0
MerR family transcriptional regulator			4	5	1	0	0			22	25	12	0	0
metal ABC transporter permease			2	2	2	0	0			33	24	33	0	0
metal-binding protein			2	4	2	0	0			16	23	7	0	0
metallophosphoesterase			1	2	1	1	0			6	10	6	6	0
methane monooxygenase			5	8	2	3	0			57	49	41	43	0
methenyltetrahydrofolate cyclohydrolase		3	2	3	2	0	0		4	21	19	20	0	0
methionine aminopeptidase			2	8	1	0	0			7	38	5	0	0
methionine sulfoxide reductase			2	3	2	0	0			10	10	10	0	0
methionine synthase			2	6	2	1	0			14	33	11	8	0
methyl coenzyme M reductase I subunit alpha		6	4	4	2	2	0		39	46	23	24	23	0
methyl coenzyme M reductase subunit beta		7	3	6	2	0	0		19	51	48	24	0	0
methyl coenzyme M reductase subunit gamma		4	2	3	1	0	0		16	17	17	11	0	0
methyl-accepting chemotaxis protein			1	4	2	0	0			9	24	8	0	0
methyl-coenzyme M reductase		14	8	14	5	5	0		73	102	106	86	50	0
methyltransferase			2	5	1	0	0			13	21	6	0	0
MFS transporter			5	20	4	1	0			37	105	32	9	0
mitochondrial GTPase elongation factor Tu, partial		2	1	1	1	0	0		2	8	7	8	0	0
Mobile element protein			1	1	1	0	0			7	5	7	0	0
molecular chaperone			1	4	1	0	0			18	26	18	0	0
molecular chaperone DnaJ			2	6	1	0	0			18	21	11	0	0
molecular chaperone DnaK		14	13	37	7	2	0		83	159	176	118	42	0
molecular chaperone GroEL		14	25	39	10	2	1		310	669	372	163	17	107
molecular chaperone GroES		4	8	13	7	2	0		42	162	87	167	101	0
molecular chaperone HscA		5	4	7	5	2	0		5	61	61	60	25	0
molecular chaperone Hsp20			1	5	2	0	0			43	58	25	0	0
molecular chaperone SurA			1	4	1	0	0			4	9	3	0	0
molybdenum cofactor biosynthesis protein MoaA			4	6	3	0	0			24	37	14	0	0
molybdenum cofactor biosynthesis protein MoaD			1	1	1	0	0			7	7	7	0	0
molybdopterin oxidoreductase			12	10	5	0	1			186	119	148	0	115
molybdopterin-guanine dinucleotide biosynthesis protein B			1	1	2	0	0			11	10	11	0	0
multidrug ABC transporter substrate-binding protein			3	2	2	0	0			32	13	19	0	0
multidrug transporter			2	1	1	0	0			14	4	11	0	0
multidrug transporter AcrB			13	42	14	1	0			150	248	145	27	0
N-(5'-phosphoribosyl)anthranilate isomerase			2	2	1	0	0			8	12	8	0	0
n-acetyl-gamma-glutamyl-phosphate reductase		3	4	5	3	0	0		11	68	52	21	0	0
N-acetylmuramoyl-L-alanine amidase			2	3	1	0	0			28	21	12	0	0
N-acyl-phosphatidylethanolamine-hydrolyzing phospholipase			1	2	2	0	0			37	36	41	0	0
N-acylneuraminate-9-phosphate synthase			1	1	1	0	0			6	6	6	0	0
N5-carboxyaminoimidazole ribonucleotide mutase			2	3	1	0	0			16	9	12	0	0
NAD-dependent dehydratase			1	3	1	0	0			10	30	7	0	0
NAD(P) transhydrogenase subunit alpha			2	4	1	0	0			28	38	10	0	0
NADH dehydrogenase		19	19	44	9	5	0		36	208	280	172	99	0
NADH dehydrogenase subunit B			1	3	1	0	0			24	25	23	0	0
NADH dehydrogenase subunit D			3	7	1	0	0			31	36	16	0	0
NADH dehydrogenase subunit G		2	3	7	2	0	0		6	77	108	24	0	0
NADH-quinone oxidoreductase subunit K			1	1	1	0	0			22	17	22	0	0
NADH-ubiquinone oxidoreductase subunit 6			1	1	1	0	0			6	6	6	0	0
NADH:ubiquinone oxidoreductase subunit A			1	2	1	0	0			24	14	23	0	0
NADH:ubiquinone oxidoreductase subunit G iron-sulfur-binding			1	1	1	0	0			7	6	7	0	0
NADH:ubiquinone oxidoreductase subunit H			2	5	1	1	0			27	26	21	23	0
NADH:ubiquinone oxidoreductase subunit J			1	4	1	0	0			12	23	12	0	0
NADH:ubiquinone oxidoreductase subunit L		2	1	6	1	0	0		3	14	46	14	0	0
NADH:ubiquinone oxidoreductase subunit M			2	5	2	0	0			30	35	13	0	0
NADH:ubiquinone oxidoreductase subunit N			2	2	3	1	0			34	15	31	15	0
NADP oxidoreductase			2	10	1	0	0			12	36	7	0	0
NADP-specific glutamate dehydrogenase		2	1	1	1	0	0		15	11	15	11	0	0
nitrate reductase		13	21	23	27	4	5		1992	769	446	717	229	457
nitrate reductase catalytic subunit		7	4	6	3	0	0		180	54	34	29	0	0
nitric oxide reductase		3	15	28	7	2	0		3	194	200	113	64	0
nitrite reductase		16	11	19	7	1	0		97	233	249	151	24	0
nitrogen fixation protein FixG			1	1	1	0	0			9	9	9	0	0
nitrogen fixation protein FixH			1	1	1	0	0			21	18	22	0	0
nitrogen regulatory protein P-II 1		1	1	3	1	0	0		30	10	35	9	0	0
nitrous oxide reductase accessory protein NosL		2	7	6	5	3	1		19	113	65	124	53	66
nitrous-oxide reductase		3	3	7	1	0	0		74	34	64	16	0	0
NosZ, partial		6	3	6	4	0	0		90	71	54	66	0	0
NrdR family transcriptional regulator			1	4	1	0	0			15	20	15	0	0
nucleotide-binding protein			1	4	1	0	0			5	15	4	0	0
NUDIX hydrolase			3	4	1	1	0			14	31	9	13	0
O-acetylhomoserine aminocarboxypropyltransferase		1	1	3	1	0	0		4	14	21	6	0	0
octaprenyl diphosphate synthase			1	1	2	0	0			21	14	23	0	0
oligopeptidase A		2	4	9	5	3	0		5	93	65	93	33	0
oligoribonuclease			1	2	1	0	0			14	19	14	0	0
osmotically inducible protein C			1	8	1	0	0			7	48	7	0	0
osmotically inducible protein OsmC			1	1	1	0	0			3	3	3	0	0
outer membrane adhesin-like protein			2	4	1	0	0			8	22	8	0	0
outer membrane efflux protein		1	2	6	1	1	0		20	15	32	14	15	0
outer membrane lipid asymmetry maintenance protein MlaD			2	5	2	0	0			87	82	74	0	0
oxidoreductase		8	5	11	5	0	0		26	35	43	31	0	0
ParB/RepB/Spo0J family partition protein		3	1	1	1	0	0		5	11	9	10	0	0
PEP-CTERM domain protein		13	22	25	26	19	6		24	853	607	751	479	796
PEP-CTERM domain protein, partial			1	1	1	0	0			10	10	10	0	0
peptidase		2	4	23	3	1	0		11	35	98	39	9	0
peptidase M1			3	5	2	0	0			57	68	44	0	0
peptidase M16			1	5	1	0	0			5	22	4	0	0
peptidase M23			5	13	1	1	0			38	64	8	8	0
peptidase M48			4	8	3	1	0			39	45	22	6	0
peptidase S14		2	2	4	1	1	0		3	15	31	13	11	0
peptidase S41		3	12	40	13	5	0		9	183	169	98	71	0
peptidase S49			3	2	2	3	0			43	33	34	24	0
peptidase U35			1	1	1	0	0			10	8	10	0	0
peptidase, partial			1	1	1	0	0			14	13	14	0	0
peptide ABC transporter substrate-binding protein		9	4	20	2	1	0		120	20	62	9	2	0
peptide chain release factor 1			2	4	1	1	0			15	20	11	11	0
peptide deformylase		1	1	3	2	0	0		3	8	15	8	0	0
peptide/nickel ABC transporter substrate-binding protein		4	2	4	1	0	0		7	16	21	8	0	0
peptide/nickel transport system substrate-binding protein		5	2	6	3	1	0		13	15	32	13	5	0
peptidoglycan-binding protein		6	5	7	3	1	0		46	66	80	56	16	0
peptidyl-prolyl cis-trans isomerase		1	3	3	2	0	0		9	37	26	17	0	0
peptidylprolyl isomerase		1	2	6	2	0	0		3	14	35	12	0	0
periplasmic or secreted lipoprotein			1	1	1	0	0			3	3	3	0	0
permease			7	11	4	2	0			123	73	92	52	0
peroxidase			13	6	6	1	0			188	76	102	13	0
peroxidase, partial			8	5	5	1	0			139	122	87	120	0
peroxiredoxin			7	17	8	0	0			164	204	110	0	0
phage shock protein			3	5	2	1	0			26	26	20	5	0
phasin family protein		13	4	5	4	0	0		8	63	27	61	0	0
phasin protein			1	2	1	0	1			102	113	116	0	135
PhoP family transcriptional regulator			4	4	4	0	0			54	27	56	0	0
phosphatase			6	9	4	0	0			77	61	64	0	0
phosphate ABC transporter ATP-binding protein		1	4	10	5	3	0		7	108	79	56	85	0
phosphate ABC transporter permease			10	31	5	0	0			99	170	69	0	0
phosphate ABC transporter substrate-binding protein		5	11	23	8	1	1		32	247	246	196	17	45
phosphate import ATP-binding protein PstB			1	4	1	0	0			12	19	13	0	0
phosphate starvation protein PhoH			2	7	1	0	0			47	65	37	0	0
phosphate starvation-inducible protein PsiF			2	3	3	0	0			83	52	85	0	0
phosphate-binding protein		8	9	22	8	1	0		50	139	116	97	13	0
phosphate/phosphite/phosphonate ABC transporters, periplasmic binding protein			2	4	3	0	0			13	20	12	0	0
phospho-2-dehydro-3-deoxyheptonate aldolase		4	1	4	1	0	0		4	18	27	17	0	0
phosphoenolpyruvate carboxykinase			1	3	2	0	0			6	21	15	0	0
phosphoesterase			1	6	1	0	0			5	38	5	0	0
phosphoesterase PA-phosphatase			1	1	1	0	0			5	5	3	0	0
phosphoglucomutase			1	4	1	0	0			15	22	15	0	0
phosphoglucosamine mutase			1	8	1	0	0			12	33	9	0	0
phosphoheptose isomerase			3	5	3	1	0			60	52	63	8	0
phosphohydrolase			5	9	3	1	1			99	113	76	16	82
phospholipid-binding protein			1	4	2	0	0			10	21	22	0	0
phosphonate ABC transporter			3	7	3	1	0			31	38	24	7	0
phosphonate ABC transporter ATP-binding protein			4	6	4	2	1			129	136	116	56	83
phosphonate ABC transporter permease			12	19	8	2	0			190	115	98	41	0
phosphonate ABC transporter substrate-binding protein		13	18	17	12	4	2		135	209	138	166	424	128
phosphonate C-P lyase			2	1	1	0	0			13	11	11	0	0
phosphonate C-P lyase system protein PhnK			3	3	6	3	1			96	77	212	119	144
phosphonate metabolism protein PhnG			1	3	1	0	0			21	15	20	0	0
phosphonate metabolism protein PhnM			12	21	11	4	3			334	149	221	146	264
phosphonate/organophosphate ester transporter subunit			1	1	1	0	0			9	9	9	0	0
phosphopantetheine adenylyltransferase		5	2	1	2	0	0		2	17	13	15	0	0
phosphopantothenate synthase			3	5	2	0	0			59	68	30	0	0
phosphoribosylaminoimidazole synthetase			2	2	2	1	0			18	11	13	9	0
phosphoribosylaminoimidazole-succinocarboxamide synthase		1	1	6	1	0	0		5	8	45	7	0	0
phosphoribosylformylglycinamidine synthase			1	7	1	0	0			16	43	15	0	0
phosphoribulokinase		3	4	6	3	0	0		8	63	62	55	0	0
PhoU family transcriptional regulator		1	3	7	3	2	0		77	99	50	74	75	0
pilin			1	5	3	0	0			32	48	48	0	0
pilus assembly protein			4	8	4	0	0			63	65	57	0	0
pilus assembly protein CpaE			1	1	2	0	0			10	17	12	0	0
pilus assembly protein PilM			5	8	3	3	0			52	101	28	17	0
pilus assembly protein PilO		4	2	3	3	0	0		14	21	17	17	0	0
pilus assembly protein TadG			4	1	4	0	0			68	17	41	0	0
pirin			1	1	2	2	0			10	10	11	17	0
plasmid stabilization protein			2	4	1	0	0			15	13	12	0	0
poly(R)-hydroxyalkanoic acid synthase			3	6	1	0	0			26	27	14	0	0
polyhydroxyalkanoate synthesis repressor PhaR			1	2	1	1	0			20	19	20	20	0
polymerase		5	3	6	3	0	0		83	43	57	50	0	0
polynucleotide phosphorylase/polyadenylase		6	1	9	2	1	0		7	17	63	17	17	0
polyphosphate kinase		3	4	8	2	1	0		10	49	36	35	11	0
polyphosphate kinase, partial			2	1	1	1	0			12	10	11	11	0
polysulfide reductase			6	11	4	1	0			134	90	102	12	0
porin		19	32	16	30	9	4		625	738	492	600	394	611
preprotein translocase			4	5	5	0	0			52	46	51	0	0
preprotein translocase subunit SecA		1	3	14	4	1	0		4	26	76	34	18	0
preprotein translocase subunit SecB			1	1	1	0	0			4	4	4	0	0
preprotein translocase subunit SecD			1	9	1	0	0			5	35	11	0	0
preprotein translocase subunit SecF			1	6	1	0	0			7	18	7	0	0
preprotein translocase subunit TatB			1	2	3	0	0			44	38	43	0	0
preprotein translocase subunit TatC			1	6	1	0	0			7	32	7	0	0
preprotein translocase subunit Tim44			4	13	3	2	1			50	69	43	42	51
preprotein translocase subunit YajC			1	2	1	0	0			11	24	11	0	0
prevent-host-death protein			1	3	1	0	0			5	22	8	0	0
proline-rich region			2	1	2	0	0			108	147	104	0	0
protease		1	6	11	1	1	0		6	23	47	7	7	0
protease Do		1	3	8	5	0	0		10	59	79	52	0	0
protein B			1	1	1	1	0			63	43	60	61	0
protein containing bacterial Ig-like domain			1	1	1	0	0			6	6	6	0	0
protein containing LysM domain			1	1	1	0	0			3	3	3	0	0
protein disaggregation chaperone		3	4	9	2	0	0		21	38	57	17	0	0
protein nirG			1	1	1	0	0			5	5	5	0	0
protein of unknown function DUF21, partial			1	1	1	1	0			15	16	16	15	0
protein phosphatase			3	3	2	1	0			41	27	26	13	0
protein sphX		12	8	7	5	0	2		102	169	139	111	0	178
protein translocase TatA			1	3	3	0	0			44	27	43	0	0
protein-L-isoaspartate O-methyltransferase			1	4	1	1	0			19	37	20	20	0
pseudouridylate synthase			1	5	1	1	0			14	22	14	14	0
PTS sugar transporter subunit IIA			2	4	1	0	0			24	18	6	0	0
putative 23S ribosomal RNA			3	3	2	0	1			101	18	51	0	67
putative ATP-dependent protease			2	1	2	0	0			31	16	30	0	0
putative dissimilatory nitrite reductase, partial		4	1	1	2	0	0		27	14	14	13	0	0
putative type II DNA modification enzyme			2	2	1	0	0			14	12	9	0	0
putative zinc-finger			1	1	1	0	0			6	4	5	0	0
pyridine nucleotide transhydrogenase			3	3	1	0	0			19	19	11	0	0
pyridine nucleotide-disulfide oxidoreductase			6	18	3	1	0			108	131	77	9	0
pyrophosphatase		6	18	16	9	2	2		21	326	197	234	147	160
pyruvate carboxylase			2	5	2	0	0			30	39	29	0	0
pyruvate dehydrogenase		1	7	14	5	0	0		3	135	104	46	0	0
pyruvate ferredoxin oxidoreductase			4	12	2	0	0			39	60	26	0	0
pyruvate kinase		1	8	8	10	0	0		2	119	74	98	0	0
pyruvate phosphate dikinase		4	3	16	2	0	0		6	22	67	19	0	0
pyruvate-flavodoxin oxidoreductase			1	8	1	0	0			3	29	8	0	0
pyruvate, water dikinase			1	2	1	0	0			14	25	13	0	0
quinol dehydrogenase			11	21	8	1	2			263	302	192	63	253
radical SAM protein		2	6	11	1	0	0		2	38	54	9	0	0
recombination factor protein RarA		3	1	1	1	0	0		2	13	9	11	0	0
reductase		8	5	23	8	2	0		41	137	137	136	87	0
regulator			1	5	1	0	0			4	28	4	0	0
repressor			1	2	1	0	0			17	50	17	0	0
restriction endonuclease, partial			1	1	1	0	0			11	10	9	0	0
rhodanese			2	3	2	0	0			23	26	20	0	0
rhodanese domain-containing protein			1	1	1	0	0			10	10	10	0	0
riboflavin biosynthesis protein RibD			1	2	1	0	0			4	9	4	0	0
ribonuclease			2	5	1	0	0			25	38	14	0	0
ribonuclease J			2	4	1	0	0			19	27	14	0	0
ribonucleotide reductase			2	7	1	0	0			20	45	17	0	0
ribose-phosphate pyrophosphokinase			2	6	2	0	0			21	19	23	0	0
ribosomal RNA large subunit methyltransferase N, partial			1	2	1	0	0			9	9	6	0	0
ribosome silencing factor RsfS			2	4	1	2	0			23	24	16	23	0
ribulose 1,5-bisphosphate carboxylase		11	17	18	21	4	2		405	562	313	415	306	329
ribulose 1,5-bisphosphate carboxylase small subunit		3	1	3	3	1	1		3	119	67	128	132	138
ribulose bisophosphate carboxylase		5	7	4	8	1	0		133	204	108	225	132	0
ribulose bisphosphate carboxylase large chain			1	1	2	0	0			20	18	20	0	0
ribulose bisphosphate carboxylase small chain		14	9	19	10	1	0		207	224	290	222	51	0
ribulose-1,5-bisphosphate carboxylase/oxygenase large subunit		1	3	1	2	0	0		8	61	9	55	0	0
ribulose-1,5-bisphosphate carboxylase/oxygenase large subunit form I, partial		1	1	3	1	0	0		25	8	51	12	0	0
RNA chaperone Hfq			2	5	2	0	0			18	27	26	0	0
RNA helicase			1	7	1	0	0			4	42	5	0	0
RNA methyltransferase			1	1	1	0	0			5	5	5	0	0
RNA polymerase beta subunit		6	3	4	3	0	0		37	25	24	24	0	0
RNA polymerase factor sigma-32			7	20	7	1	0			124	128	102	50	0
RNA polymerase sigma factor RpoD			6	13	4	0	0			97	91	52	0	0
RNA polymerase sigma factor RpoE			5	9	2	1	0			73	70	46	6	0
RNA polymerase sigma factor, sigma-70 family			2	4	1	0	0			7	12	4	0	0
RNA pyrophosphohydrolase			1	1	1	0	0			22	23	25	0	0
RNAase			24	1	8	4	1			505	8	46	207	222
RND transporter			6	13	4	0	0			63	58	42	0	0
rod shape-determining protein MreB		5	4	7	3	0	0		17	81	64	69	0	0
Rrf2 family transcriptional regulator			1	1	1	0	0			4	3	3	0	0
rubredoxin			6	8	7	1	0			74	55	72	17	0
rubrerythrin			21	27	16	5	1			378	425	329	263	242
secretin		6	4	6	1	1	0		42	47	40	22	20	0
Secretion protein HlyD			1	2	2	1	0			9	12	9	9	0
selenium metabolism protein YedF			1	1	1	0	0			4	6	7	0	0
sensor histidine kinase/response regulator, partial		3	5	19	4	0	0		10	39	65	26	0	0
ser/threonine protein phosphatase			2	1	1	0	0			22	20	17	0	0
serine acetyltransferase			2	3	2	0	0			22	23	20	0	0
serine hydroxymethyltransferase		3	4	6	1	0	0		5	36	26	15	0	0
serine protease			5	6	2	1	0			50	45	27	15	0
serine/threonine protein kinase			1	4	1	0	0			12	21	12	0	0
serine/threonine protein phosphatase, partial			2	2	4	2	0			21	23	26	25	0
short chain dehydrogenase			1	3	1	0	0			51	14	10	0	0
siderophore-interacting protein			1	2	1	1	0			12	11	15	12	0
signal transduction histidine kinase			3	4	3	0	0			58	39	73	0	0
single-stranded DNA-binding protein			5	10	2	0	0			52	72	22	0	0
SirA family protein		2	3	2	2	0	0		12	53	38	40	0	0
SMC-Scp complex subunit ScpB		3	1	2	1	1	0		5	12	15	13	12	0
sodium:proton antiporter			3	7	1	0	0			19	30	5	0	0
sodium:solute symporter		3	11	16	5	3	0		2	174	163	84	38	0
solute-binding protein			1	1	1	0	0			16	16	15	0	0
sporulation protein			1	4	1	0	0			24	32	24	0	0
stress response protein			2	3	1	0	0			9	16	5	0	0
succinate dehydrogenase			6	10	5	3	1			116	98	120	92	52
sugar ABC transporter substrate-binding protein		7	6	16	5	1	0		49	92	102	55	7	0
sugar kinase			1	3	1	0	0			6	14	6	0	0
sugar transporter			1	2	1	0	0			23	18	23	0	0
sulfate ABC transporter ATP-binding protein			3	4	3	0	1			83	43	68	0	64
sulfate adenylyltransferase		5	3	11	4	1	1		102	87	157	93	14	88
sulfate permease			1	3	1	0	0			7	13	7	0	0
sulfate transporter			2	13	2	1	1			47	71	44	39	48
sulfite reductase		28	32	33	30	9	3		1156	1154	1000	880	571	610
sulfite reductase subunit gamma		4	5	9	5	2	0		152	182	110	86	101	0
sulfur oxidation c-type cytochrome SoxA			1	4	1	1	0			47	30	47	45	0
sulfur oxidation protein DsrM			1	1	1	0	0			9	8	8	0	0
sulfur oxidoreductase		4	6	9	6	0	1		36	147	150	129	0	121
sulfur relay protein DsrC		1	2	2	2	0	0		4	14	13	15	0	0
sulfur relay protein TusB			1	4	1	0	0			18	28	18	0	0
sulfur relay protein TusB/DsrH		3	4	4	3	1	1		28	228	150	122	26	299
sulfur transfer protein TusE		4	14	14	16	2	1		194	548	520	499	39	299
sulfurtransferase		7	16	22	11	1	0		18	319	293	242	5	0
superoxide dismutase		4	10	25	9	0	1		31	113	128	104	0	59
TadE family protein			1	1	1	0	0			5	17	5	0	0
tartronate semialdehyde reductase		3	1	2	2	0	0		4	33	35	36	0	0
taurine catabolism dioxygenase TauD			1	2	1	0	0			32	33	32	0	0
TetR family transcriptional regulator			11	18	3	1	0			146	116	67	47	0
tetrathionate reductase			2	5	2	0	0			46	37	49	0	0
tetrathionate reductase subunit A			6	7	3	0	0			93	48	38	0	0
tetrathionate reductase subunit B			3	4	2	0	0			46	42	39	0	0
thiazole synthase			1	1	1	0	0			15	15	15	0	0
thiol peroxidase			1	1	1	0	0			12	14	12	0	0
thiol:disulfide interchange protein			9	18	6	2	0			79	104	48	21	0
thioredoxin		4	13	37	7	1	0		32	133	214	100	8	0
thioredoxin reductase			2	13	1	0	0			11	34	7	0	0
thiosulfate reductase			8	6	8	3	0			114	74	101	61	0
thymidylate synthase			1	1	1	0	0			20	18	17	0	0
toluene ABC transporter ATP-binding protein			2	3	1	0	0			11	17	8	0	0
toxin RelE			3	6	1	0	0			32	34	11	0	0
transcription termination factor Rho			2	5	1	1	0			31	52	18	18	0
transcription termination/antitermination factor NusG			6	11	3	1	0			53	78	46	12	0
transcriptional regulator		10	38	84	33	12	0		187	575	730	485	342	0
transglycosylase			1	2	1	0	0			5	13	5	0	0
transketolase		7	7	13	4	1	0		11	111	98	54	38	0
translation factor Sua5			1	2	1	0	0			9	11	9	0	0
translocation protein TolB			3	8	1	0	0			26	33	20	0	0
transporter			7	21	6	1	0			84	96	89	7	0
transposase			12	37	8	8	0			101	192	77	35	0
transposase, partial			1	4	1	1	0			15	22	11	15	0
tryptophan synthase alpha chain			2	3	1	0	0			21	19	18	0	0
tryptophan synthase subunit alpha			3	3	3	0	0			34	28	34	0	0
tryptophan--tRNA ligase			2	5	2	0	0			19	35	24	0	0
twin-arginine translocation pathway signal protein		8	12	21	7	2	1		20	262	190	130	79	66
twitching motility protein PilT			14	22	10	1	0			168	147	91	22	0
type 4 pilus biogenesis			1	2	2	0	0			19	20	19	0	0
type I secretion target GGXGXDXXX repeat protein			1	1	1	0	0			12	10	12	0	0
type II citrate synthase		3	5	3	5	2	0		13	68	56	40	10	0
type II secretion system protein E			1	3	1	0	0			18	25	18	0	0
type II secretion system protein F			2	10	3	0	0			55	66	54	0	0
type IV pilus assembly protein PilX			2	2	1	0	0			24	20	8	0	0
ubiquinone biosynthesis methyltransferase UbiE			1	3	1	0	0			11	16	12	0	0
ubiquinone biosynthesis protein UbiH			2	2	2	0	0			23	23	23	0	0
UDP-3-O-(3-hydroxymyristoyl) glucosamine N-acyltransferase			4	10	4	0	0			37	70	47	0	0
UDP-3-O-[3-hydroxymyristoyl] N-acetylglucosamine deacetylase			4	8	6	1	0			92	102	89	20	0
UDP-N-acetylglucosamine pyrophosphorylase			1	1	2	0	0			11	6	9	0	0
UDP-N-acetylglucosamine--N-acetylmuramyl-(pentapeptide) pyrophosphoryl-UDP N-acetylglucosamine transferase			1	1	1	0	0			9	8	8	0	0
uncharacterized protein BN903_36			3	3	5	0	0			72	522	109	0	0
uncharacterized protein OXB_0016			2	1	2	0	0			24	13	24	0	0
universal stress protein			9	15	5	0	0			74	90	37	0	0
universal stress protein UspA			5	5	4	3	1			223	94	54	45	51
uridylate kinase			2	12	1	1	0			34	33	17	17	0
virulence factor			2	4	2	0	0			34	35	31	0	0
virulence protein E			1	1	1	0	0			15	12	15	0	0
VWA domain-containing protein		7	17	32	17	5	1		22	244	239	245	97	54
XRE family transcriptional regulator		3	6	14	6	2	0		5	52	91	261	21	0
zinc protease			2	7	1	0	0			8	30	6	0	0
Zn-dependent protease			1	1	1	0	0			9	8	9	0	0
30S ribosomal protein S1		2	12	25	8	3	1		9	119	151	90	85	61
30S ribosomal protein S10		1	4	15	3	1	0		8	41	121	35	12	0
30S ribosomal protein S10, small subunit ribosomal protein S10			1	7	1	0	0			6	41	5	0	0
30S ribosomal protein S11		4	3	11	3	0	0		4	27	45	19	0	0
30S ribosomal protein S12		2	3	9	6	2	0		13	31	51	43	24	0
30S ribosomal protein S13		7	5	14	4	2	0		4	81	123	33	55	0
30S ribosomal protein S14			2	5	2	1	0			38	39	36	27	0
30S ribosomal protein S17			1	7	2	2	0			7	43	18	16	0
30S ribosomal protein S18		1	2	5	1	0	0		13	22	28	10	0	0
30S ribosomal protein S19		5	7	10	5	0	0		3	50	57	41	0	0
30S ribosomal protein S2		3	4	14	5	3	0		17	106	76	88	37	0
30S ribosomal protein S20			3	6	4	2	0			46	49	48	21	0
30S ribosomal protein S21			4	5	3	0	0			22	16	18	0	0
30S ribosomal protein S3		2	5	11	4	1	0		8	42	52	35	14	0
30S ribosomal protein S4		3	8	16	6	0	0		37	94	83	65	0	0
30S ribosomal protein S5			4	13	2	0	0			58	88	55	0	0
30S ribosomal protein S5, small subunit ribosomal protein S5			1	2	1	0	0			4	7	4	0	0
30S ribosomal protein S6		5	2	8	1	1	0		4	41	30	13	14	0
30S ribosomal protein S7		2	3	14	1	0	0		32	30	68	17	0	0
30S ribosomal protein S8			3	10	3	1	0			46	63	47	27	0
30S ribosomal protein S8, small subunit ribosomal protein S8			1	2	1	0	0			15	16	15	0	0
30S ribosomal protein S9			4	7	3	3	0			75	85	74	51	0
50S ribosomal protein L1		5	4	9	2	0	0		9	171	104	47	0	0
50S ribosomal protein L10			8	21	6	3	0			245	184	103	85	0
50S ribosomal protein L11			5	9	2	0	0			39	51	24	0	0
50S ribosomal protein L13		4	3	7	4	3	0		15	87	68	101	51	0
50S ribosomal protein L14		4	5	11	2	2	0		9	44	56	20	29	0
50S ribosomal protein L14, large subunit ribosomal protein L14			1	1	1	0	0			14	13	8	0	0
50S ribosomal protein L15		2	6	10	5	2	0		5	98	87	49	34	0
50S ribosomal protein L15, large subunit ribosomal protein L15			1	2	1	0	0			4	6	4	0	0
50S ribosomal protein L16		4	5	12	1	1	0		7	72	58	34	4	0
50S ribosomal protein L17		3	3	9	3	0	0		4	26	79	11	0	0
50S ribosomal protein L18			5	11	4	1	0			52	73	51	20	0
50S ribosomal protein L19			3	7	2	0	0			60	70	55	0	0
50S ribosomal protein L2			7	15	4	2	0			63	79	60	36	0
50S ribosomal protein L20			3	7	1	0	0			16	39	8	0	0
50S ribosomal protein L21			6	9	3	0	0			98	66	93	0	0
50S ribosomal protein L22		2	5	8	6	1	0		4	41	42	38	14	0
50S ribosomal protein L23			4	8	4	1	0			57	120	32	16	0
50S ribosomal protein L24			5	10	4	1	0			56	56	41	25	0
50S ribosomal protein L25		2	3	9	1	0	0		3	18	45	5	0	0
50S ribosomal protein L27			6	9	4	0	0			45	67	36	0	0
50S ribosomal protein L28		4	4	6	3	0	0		2	51	45	49	0	0
50S ribosomal protein L29			3	12	1	0	0			17	65	6	0	0
50S ribosomal protein L3			4	17	4	1	1			109	95	90	12	57
50S ribosomal protein L3, large subunit ribosomal protein L3			1	8	3	0	0			7	25	8	0	0
50S ribosomal protein L30		1	2	6	1	0	0		3	10	26	7	0	0
50S ribosomal protein L31			1	6	1	0	0			23	25	6	0	0
50S ribosomal protein L32			1	5	2	0	0			19	26	23	0	0
50S ribosomal protein L33			2	3	1	0	0			16	29	8	0	0
50S ribosomal protein L4		11	5	15	5	1	1		11	103	118	88	16	77
50S ribosomal protein L4, large subunit ribosomal protein L4			3	4	1	1	0			14	18	8	3	0
50S ribosomal protein L5		7	10	17	7	2	0		49	114	103	81	52	0
50S ribosomal protein L6			8	11	4	2	0			73	89	46	25	0
50S ribosomal protein L6, large subunit ribosomal protein L6			1	3	1	0	0			6	10	5	0	0
50S ribosomal protein L7/L12		4	9	23	1	3	0		18	143	133	10	85	0
alanyl-tRNA synthetase			1	10	1	0	0			8	52	7	0	0
arginyl-tRNA synthetase		2	4	3	4	1	0		7	55	23	47	15	0
aspartyl-tRNA synthetase			1	2	1	0	0			8	15	7	0	0
cysteinyl-tRNA synthetase			2	4	2	0	0			25	22	25	0	0
glutaminyl-tRNA synthetase			2	4	1	0	0			12	24	6	0	0
isoleucyl-tRNA synthetase			1	5	1	0	0			4	15	3	0	0
leucyl-tRNA synthetase		3	6	9	5	1	0		4	67	68	46	4	0
tyrosyl-tRNA synthetase		3	1	4	2	1	0		10	10	20	10	10	0
valyl-tRNA synthetase		5	2	4	3	0	0		5	19	31	15	0	0
competence protein			5	4	3	1	1			107	57	61	61	84
competence protein ComJ			1	1	1	1	0			6	6	6	0	0
competence protein ComL		1	3	5	1	0	0		5	11	20	8	0	0
elongation factor Ts			4	19	5	4	0			62	109	68	54	0
translation initiation factor IF-1			3	10	3	0	0			30	51	42	0	0
translation initiation factor IF-2			2	11	2	0	0			22	38	22	0	0
translation initiation factor IF-3		1	6	8	3	1	0		3	70	125	44	49	0
transcription termination factor NusA		2	3	9	2	0	0		3	45	75	51	0	0
phosphoglycerate kinase		5	6	13	2	0	0		28	101	138	35	0	0
tRNA pseudouridine synthase B			1	3	1	0	0			7	14	7	0	0
tRNA-dihydrouridine synthase A			1	1	1	0	0			5	5	5	0	0
tRNA(Ile)-lysidine synthetase			1	3	1	1	0			8	14	8	8	0
recombinase RecA			1	1	1	0	0			8	6	6	0	0
recombination protein RecR			1	2	1	0	0			9	12	8	0	0
ribosome maturation factor RimM			3	5	2	0	0			37	42	34	0	0
S-adenosylmethionine synthetase			1	3	1	0	0			9	15	12	0	0
preprotein translocase subunit SecE			2	3	1	1	0			15	20	13	12	0
preprotein translocase subunit SecY		6	9	20	4	1	0		4	50	89	35	8	0
triosephosphate isomerase			2	9	3	0	0			28	47	28	0	0
trigger factor		4	3	8	2	0	0		47	38	44	25	0	0
tRNA (guanine-N1)-methyltransferase			2	5	1	0	0			24	54	18	0	0
S-adenosyl-L-homocysteine hydrolase			2	5	1	0	0			12	21	12	0	0
elongation factor G		17	15	32	10	2	0		75	172	196	127	29	0
nucleotidyltransferase			2	4	1	0	0			21	27	10	0	0
hypothetical protein		198	991	1791	685	169	41		1550	20600	23213	12815	4656	9503
hypothetical protein AB201_02875			12	7	9	3	0			244	37	96	12	0
hypothetical protein ACD_34C00250G0005			3	3	4	1	0			37	24	37	12	0
hypothetical protein ACD_34C00252G0001			1	3	1	0	0			9	12	9	0	0
hypothetical protein ACD_34C00252G0002			4	6	2	1	0			18	26	16	10	0
hypothetical protein ACD_81C00068G0001			3	4	4	0	0			31	27	29	0	0
hypothetical protein ARMA_0921			4	6	4	1	0			41	50	36	10	0
hypothetical protein ARMA_1767			1	1	1	0	0			8	7	6	0	0
hypothetical protein BSM_07040			3	3	1	0	1			304	364	113	0	389
hypothetical protein CKO_00099			2	1	4	0	0			41	657	23	0	0
hypothetical protein CLDAP_20270			1	3	4	1	0			22	48	42	22	0
hypothetical protein Csp_H39680		4	3	2	1	0	0		3	41	38	38	0	0
hypothetical protein DM80_6087			2	6	2	0	0			65	83	69	0	0
Hypothetical protein IALB_0759		2	1	2	1	0	0		17	11	20	12	0	0
hypothetical protein KB13_443			19	1	11	0	0			162	159	42	0	0
hypothetical protein LARV_01055			2	2	4	0	0			17	16	57	0	0
hypothetical protein MC7420_7908			1	1	1	0	0			4	4	4	0	0
hypothetical protein MROS_1991			1	1	2	1	0			17	12	16	17	0
hypothetical protein PEPMIC_00054			3	1	2	0	0			1	0	1	0	0
hypothetical protein PG1C_12875			2	2	2	0	0			24	29	30	0	0
hypothetical protein Q619_VDC00001G0001			1	1	1	0	0			56	45	303	0	0
hypothetical protein QOE_0008			2	1	2	0	0			41	17	40	0	0
hypothetical protein SUTH_00753			1	2	1	1	0			30	26	30	28	0
hypothetical protein US39_C0001G0164			2	3	3	0	0			41	27	43	0	0
hypothetical protein UY95_C0003G0009			1	2	2	1	0			17	15	17	17	0
hypothetical protein, partial		10	106	201	88	12	2		100	1589	1386	998	285	182
hypothetical secreted protein			1	2	1	0	0			36	36	36	0	0
conserved hypothetical protein		9	77	17	23	11	0		128	338	137	406	27	0
conserved protein of unknown function			16	2	9	0	0			95	153	148	0	0
