# Supplementary material for: Taxonomic and Functional Compositions Impacted by the Quality of Metatranscriptomic Assemblies
Source: Front Microbiol. 2018 Jun 20;9:1235. doi: 10.3389/fmicb.2018.01235 (PMC6019464; doi:10.3389/fmicb.2018.01235)
Supplement: Supplementary file 4 [file Table_4.XLSX]

## Sheet: Table S4
Table S4. Expression of f-Tag0.90 (left) and consensus protein IDs (right) predicted from cRNA transcripts. The data was used to create Figure 9.
Assembler(s)	Total	f-Tag0.90		Assembler(s)	Total	Consensus protein IDs
Oases, Trans-ABySS, Trinity	4	Cluster26		IDBA-tran, Oases, Rockhopper, Trans-ABySS, Trinity	1	hypothetical protein
		Cluster0		IDBA-tran, Oases, Trans-ABySS, Trinity	3	porin
		Cluster2087				sulfite reductase
		Cluster11				transcriptional regulator
Trans-ABySS, Trinity	11	Cluster1773		Oases, Trans-ABySS, Trinity	19	nitrate reductase
		Cluster407				None
		Cluster1289				cytochrome C
		Cluster7				conserved hypothetical protein
		Cluster1010				adenylylsulfate reductase subunit alpha
		Cluster291				NADH dehydrogenase
		Cluster881				protein sphX
		Cluster106				rod shape-determining protein MreB
		Cluster950				C4-dicarboxylate ABC transporter
		Cluster49				carboxysome shell protein
		Cluster4767				molecular chaperone DnaK
Oases, Trans-ABySS	5	Cluster92				peptide ABC transporter substrate-binding protein
		Cluster1				ribulose 1,5-bisphosphate carboxylase
		Cluster485				oxidoreductase
		Cluster212				AprA
		Cluster153				catalase-peroxidase
Oases, Trinity	10	Cluster811				ferritin
		Cluster271				DNA-directed RNA polymerase subunit beta'
		Cluster855				elongation factor Tu
		Cluster3217		IDBA-tran, Trans-ABySS, Trinity	1	phosphonate ABC transporter substrate-binding protein
		Cluster3909		Rockhopper, Trans-ABySS, Trinity	1	membrane protein
		Cluster2470		IDBA-tran, Oases, Trinity	1	phosphate ABC transporter substrate-binding protein
		Cluster1866		Trans-ABySS, Trinity	32	ABC transporter substrate-binding protein
		Cluster435				DNA-directed RNA polymerase subunit beta
		Cluster6321				ATP-dependent protease La
		Cluster3839				adenylylsulfate reductase
IDAB-tran, Trinity	1	Cluster56				DSBA oxidoreductase
Rockhopper, Trinity	1	Cluster255				fructose 1,6-bisphosphatase
IDAB-tran, Oases	1	Cluster841				dihydrolipoamide dehydrogenase
Trans-ABySS	124	Cluster38				methyl coenzyme M reductase subunit beta
		Cluster7550				AMP-dependent synthetase
		Cluster7434				nitrite reductase
		Cluster1255				DNA polymerase III subunit beta
		Cluster832				cytochrome C552
		Cluster1409				glutaredoxin
		Cluster739				protein disaggregation chaperone
		Cluster3790				thioredoxin
		Cluster489				nitrate reductase catalytic subunit
		Cluster1949				trigger factor
		Cluster5877				methyl coenzyme M reductase I subunit alpha
		Cluster1296				peptide/nickel ABC transporter substrate-binding protein
		Cluster926				glyceraldehyde-3-phosphate dehydrogenase
		Cluster3499				dissimilatory nitrite reductase, partial
		Cluster384				4Fe-4S ferredoxin
		Cluster4635				cytosol aminopeptidase
		Cluster7743				hydrogenase 2 large subunit
		Cluster177				cytochrome C'
		Cluster4532				30S ribosomal protein S4
		Cluster9846				nitrite reductase, partial
		Cluster1842				alpha-glucan phosphorylase
		Cluster5641				sulfurtransferase
		Cluster692				elongation factor Tu, partial
		Cluster3239				peptidase
		Cluster8432				dihydrodipicolinate synthase
		Cluster10281		Oases, Trans-ABySS	7	adenosine-5'-phosphosulfate reductase alpha subunit
		Cluster1158				elongation factor G
		Cluster4991				alkyl hydroperoxide reductase subunit C
		Cluster2184				RNA polymerase beta subunit
		Cluster169				acetylornithine aminotransferase
		Cluster866				peptide/nickel transport system substrate-binding protein
		Cluster2377				PEP-CTERM domain protein
		Cluster4473		IDBA-tran, Trans-ABySS	1	transketolase
		Cluster1238		Rockhopper, Trans-ABySS	1	50S ribosomal protein L4
		Cluster461		Oases, Trinity	39	DNA-binding protein
		Cluster2259				DNA-directed RNA polymerase subunit alpha
		Cluster4914				chemotaxis protein CheA
		Cluster2141				F0F1 ATP synthase subunit delta
		Cluster1012				AprA, partial
		Cluster745				phosphate-binding protein
		Cluster10270				hydroxylamine reductase
		Cluster324				branched-chain amino acid ABC transporter substrate-binding protein
		Cluster343				isocitrate dehydrogenase
		Cluster9464				type II citrate synthase
		Cluster1798				heterodisulfide reductase
		Cluster623				sulfate adenylyltransferase
		Cluster7540				50S ribosomal protein L7/L12
		Cluster2				fructose-bisphosphate aldolase
		Cluster5863				F0F1 ATP synthase subunit alpha
		Cluster2307				ferredoxin
		Cluster543				molecular chaperone GroES
		Cluster1707				glutamate synthase
		Cluster2911				cytochrome cd1 nitrite reductase, partial
		Cluster66				molecular chaperone GroEL
		Cluster9634				Hypothetical protein IALB_0759
		Cluster6988				branched-chain amino acid aminotransferase
		Cluster1302				iron transporter
		Cluster1075				histidine kinase
		Cluster1339				gas vesicle protein
		Cluster2573				ribulose bisphosphate carboxylase small chain
		Cluster2120				ATPase AAA
		Cluster256				peptidoglycan-binding protein
		Cluster7050				polynucleotide phosphorylase/polyadenylase
		Cluster1323				NosZ, partial
		Cluster9202				catalase/hydroperoxidase HPI(I)
		Cluster8110				twin-arginine translocation pathway signal protein
		Cluster3243				hypothetical protein, partial
		Cluster422				secretin
		Cluster2355				VWA domain-containing protein
		Cluster372				methyl-coenzyme M reductase
		Cluster466				sulfur transfer protein TusE
		Cluster3841				sensor histidine kinase/response regulator, partial
		Cluster2239				malate dehydrogenase
		Cluster574		IDBA-tran, Trinity	4	cytochrome C biogenesis protein CcsA
		Cluster6351				glutamine synthetase
		Cluster2450				sulfite reductase subunit gamma
		Cluster3410				propionyl-CoA synthetase
		Cluster5619		Trans-ABySS	37	imidazoleglycerol-phosphate dehydratase
		Cluster1713				methenyltetrahydrofolate cyclohydrolase
		Cluster2180				iron deficiency-induced protein A
		Cluster909				pyruvate phosphate dikinase
		Cluster197				sodium:solute symporter
		Cluster2996				3-oxoacyl-ACP synthase
		Cluster631				alkyl hydroperoxide reductase
		Cluster1486				phosphopantetheine adenylyltransferase
		Cluster4492				pyruvate kinase
		Cluster2310				diaminopimelate decarboxylase
		Cluster1689				ParB/RepB/Spo0J family partition protein
		Cluster4693				50S ribosomal protein L28
		Cluster156				4-hydroxy-3-methylbut-2-en-1-yl diphosphate synthase
		Cluster329				FAD-binding protein
		Cluster1146				class V aminotransferase
		Cluster725				pilus assembly protein PilP
		Cluster2506				long-chain fatty acid--CoA ligase, partial
		Cluster1421				pyrophosphatase
		Cluster1705				delta-aminolevulinic acid dehydratase
		Cluster5878				glucose-1-phosphate adenylyltransferase
		Cluster1016				ATP phosphoribosyltransferase regulatory subunit
		Cluster1371				aldose epimerase
		Cluster9057				bifunctional acetyl-CoA decarbonylase/synthase complex subunit alpha/beta
		Cluster3773				sulfur relay protein TusB/DsrH
		Cluster580				acetoacetyl-CoA reductase
		Cluster11306				argininosuccinate lyase
		Cluster2002				hemerythrin
		Cluster1098				DNA-directed RNA polymerase subunit beta', partial
		Cluster3461				phospho-2-dehydro-3-deoxyheptonate aldolase
		Cluster358				phasin family protein
		Cluster4336				acetyl-CoA decarbonylase
		Cluster654				SirA family protein
		Cluster1935				preprotein translocase subunit SecY
		Cluster8161				3-ketoacyl-CoA thiolase
		Cluster9652				radical SAM protein
		Cluster1152				valyl-tRNA synthetase
		Cluster421				transcription termination factor NusA
		Cluster1195		Trinity	173	ketol-acid reductoisomerase
		Cluster2920				ATP synthase F0F1 subunit beta
		Cluster226				quinone oxidoreductase
		Cluster5134				integration host factor subunit alpha
		Cluster4084				3-dehydroquinate dehydratase
		Cluster838				hypothetical protein Csp_H39680
		Cluster70				hydrogenase
		Cluster4200				3-hydroxypropionyl-CoA synthetase
		Cluster1320				nitrous oxide reductase, partial
		Cluster4335				n-acetyl-gamma-glutamyl-phosphate reductase
Trinity	483	Cluster5656				asparagine synthase
		Cluster3052				aspartate carbamoyltransferase catalytic subunit
		Cluster131				60 kDa chaperonin, partial
		Cluster89				carbon-phosphorus lyase
		Cluster833				ABC transporter permease
		Cluster1125				formate dehydrogenase
		Cluster11565				iron hydrogenase
		Cluster653				50S ribosomal protein L25
		Cluster1281				dihydroorotase
		Cluster1128				30S ribosomal protein S18
		Cluster4731				competence protein ComL
		Cluster7759				50S ribosomal protein L5, large subunit ribosomal protein L5
		Cluster2468				amino acid-binding protein
		Cluster4824				30S ribosomal protein S7
		Cluster225				GTPase
		Cluster12				polymerase
		Cluster2711				GYD domain superfamily
		Cluster1545				AbrB family transcriptional regulator
		Cluster2679				hypothetical protein UBAL3_80150049
		Cluster1862				peptidylprolyl isomerase
		Cluster1196				chemotaxis protein CheY
		Cluster25				general stress protein
		Cluster9856				sterol-binding protein
		Cluster4829				phosphoribosylaminoimidazole-succinocarboxamide synthase
		Cluster2034				Ni,Fe-hydrogenase I large subunit
		Cluster6539				dihydrolipoamide dehydrogenase, partial
		Cluster6832				pyruvate dehydrogenase
		Cluster376				coproporphyrinogen III oxidase
		Cluster284				30S ribosomal protein S10
		Cluster5937				sulfur relay protein DsrC
		Cluster3452				argininosuccinate synthase
		Cluster10404				Clp protease ATP-binding protein
		Cluster1240				PhoU family transcriptional regulator
		Cluster931				leucyl-tRNA synthetase
		Cluster10173				protease
		Cluster1926				TonB-dependent receptor
		Cluster483				alkaline phosphatase
		Cluster4962				DNA-dependent helicase
		Cluster2724				GTPase Era
		Cluster236				granule-associated-like protein
		Cluster688				cyclophilin
		Cluster1019				glutamate dehydrogenase
		Cluster5151				periplasmic nitrate reductase
		Cluster205				cyclic nucleotide-binding protein
		Cluster7088				50S ribosomal protein L5
		Cluster3215				aspartate-semialdehyde dehydrogenase
		Cluster428				recombination factor protein RarA
		Cluster4310				nitrate reductase A subunit alpha
		Cluster4229				copper amine oxidase
		Cluster418				inosine-5-monophosphate dehydrogenase
		Cluster10300				cytochrome C4 precursor
		Cluster4010				XRE family transcriptional regulator
		Cluster1567				nitrous-oxide reductase
		Cluster3629				ribulose 1,5-bisphosphate carboxylase small subunit
		Cluster549				ATP-synthase beta chain, partial
		Cluster4546				aspartokinase
		Cluster1936				heat-shock protein Hsp20
		Cluster791				amino acid ABC transporter substrate-binding protein
		Cluster552				enolase
		Cluster1624				2-keto-3-deoxygluconate permease
		Cluster4298				hypothetical protein PG1C_13060
		Cluster952				glycoprotein X
		Cluster629				2-aminoethylphosphonate--pyruvate aminotransferase
		Cluster307				hydroperoxidase
		Cluster1141				malic enzyme
		Cluster4364				ribulose-1,5-bisphosphate carboxylase/oxygenase large subunit form I, partial
		Cluster5488				dissimilatory sulfite reductase alpha subunit
		Cluster664				reverse-type dissimilatory siroheme sulfite reductase subunit B
		Cluster500				nitric oxide reductase
		Cluster154				carboxymethylenebutenolidase
		Cluster9060				dissimilatory sulfite reductase
		Cluster6763				DNA gyrase subunit B
		Cluster7199				O-acetylhomoserine aminocarboxypropyltransferase
		Cluster1871				phosphate ABC transporter ATP-binding protein
		Cluster2389				threonine synthase
		Cluster1660				1-deoxy-D-xylulose-5-phosphate synthase
		Cluster1739				cell shape determination protein CcmA
		Cluster7174				30S ribosomal protein S1
		Cluster306				3-polyprenyl-4-hydroxybenzoate decarboxylase
		Cluster7680				methionyl-tRNA synthetase
		Cluster491				2-hydroxyhepta-2,4-diene-1,7-dioate isomerase
		Cluster1359				desulfoferrodoxin
		Cluster12986				bifunctional aconitate hydratase 2/2-methylisocitrate dehydratase
		Cluster2183				C4-dicarboxylate ABC transporter substrate-binding protein
		Cluster8376				bacterial extracellular solute-binding proteins, family 5 Middle
		Cluster1219				chaperonin GroEL
		Cluster4023				peptide deformylase
		Cluster826				alkylphosphonate ABC transporter substrate-binding protein
		Cluster308				50S ribosomal protein L30
		Cluster3474				cobyrinic acid a,c-diamide synthase
		Cluster9763				superoxide dismutase
		Cluster5305				reductase
		Cluster601				F0F1 ATP synthase subunit beta
		Cluster11982				sulfite reductase dissimilatory-type beta subunit, partial
		Cluster8860				2,3,4,5-tetrahydropyridine-2,6-carboxylate N-succinyltransferase
		Cluster925				sulfur oxidoreductase
		Cluster4237				F0F1 ATP synthase subunit gamma
		Cluster2985				50S ribosomal protein L13
		Cluster7499				heat-shock protein Hsp90
		Cluster4566				ArsR family transcriptional regulator
		Cluster901				thiosulfate oxidation carrier complex protein SoxZ
		Cluster3325				3-isopropylmalate dehydrogenase
		Cluster223				acetolactate synthase 3 catalytic subunit
		Cluster12049				major capsid protein
		Cluster10193				methyl coenzyme M reductase subunit gamma
		Cluster4699				6,7-dimethyl-8-ribityllumazine synthase
		Cluster72				protease Do
		Cluster336				30S ribosomal protein S16
		Cluster5100				polyphosphate kinase
		Cluster820				glutamate synthase large subunit
		Cluster9322				6-phosphofructokinase
		Cluster10565				phosphoribulokinase
		Cluster5062				Hypothetical protein IALB_3145
		Cluster9947				50S rRNA methyltransferase
		Cluster104				ATP-dependent Clp protease proteolytic subunit
		Cluster1506				acyltransferase
		Cluster4853				arginyl-tRNA synthetase
		Cluster2623				RNA polymerase subunit B, partial
		Cluster151				3-deoxy-D-manno-octulosonate 8-phosphate phosphatase
		Cluster1277				reverse-type dissimilatory siroheme sulfite reductase subunit A
		Cluster5692				blastp detected no putative conserved domains
		Cluster10950				flavocytochrome C sulfide dehydrogenase
		Cluster4969				nitrogen regulatory protein P-II 1
		Cluster1233				succinate dehydrogenase flavoprotein subunit
		Cluster1001				S-layer protein
		Cluster2974				hypothetical protein UT10_C0031G0005
		Cluster11848				protein MraZ
		Cluster6879				Middle cell wall protein
		Cluster753				cell surface protein
		Cluster3231				adenylosuccinate lyase
		Cluster5273				ATPase
		Cluster1537				adenylate kinase
		Cluster6773				N(5)-methyl-tetrahydromethanopterin-coenzyme M methyltransferase subunit H
		Cluster1269				dissimilatory sulfite reductase beta subunit
		Cluster305				phosphofructokinase
		Cluster922				chemotaxis protein CheZ
		Cluster2642				flagellar motor switch protein FliG
		Cluster4006				30S ribosomal protein S3
		Cluster661				LuxR family transcriptional regulator
		Cluster30				chaperonin like family GroEL, partial
		Cluster3184				adenylosuccinate synthetase
		Cluster550				long-chain fatty acid transporter
		Cluster3105				class I heat-shock protein, partial
		Cluster55				SMC-Scp complex subunit ScpB
		Cluster8789				O-succinylhomoserine sulfhydrylase
		Cluster1693				glutamyl-tRNA amidotransferase
		Cluster1037				F420-nonreducing hydrogenase
		Cluster560				preprotein translocase subunit SecA
		Cluster620				formate--tetrahydrofolate ligase
		Cluster247				oligopeptidase A
		Cluster6602				nitrous oxide reductase accessory protein NosL
		Cluster159				phosphoglycerate kinase
		Cluster3038				heterodisulfide reductase subunit A
		Cluster1294				acetyl-CoA synthetase
		Cluster573				histidinol dehydrogenase
		Cluster44				30S ribosomal protein S19
		Cluster2166				Crp/Fnr family transcriptional regulator
		Cluster1457				ribulose-1,5-bisphosphate carboxylase/oxygenase large subunit
		Cluster10721				peptidyl-prolyl cis-trans isomerase
		Cluster12392				flagellar biosynthesis protein FliS
		Cluster222				outer membrane efflux protein
		Cluster185				pyridoxine 5'-phosphate synthase
		Cluster9495				peptidase M17
		Cluster1459		Oases	35	30S ribosomal protein S11
		Cluster1252				GntR family transcriptional regulator
		Cluster8047				tartronate semialdehyde reductase
		Cluster1215				cysteine synthase
		Cluster6264				isocitrate lyase
		Cluster1580				HflK protein
		Cluster3469				30S ribosomal protein S6
		Cluster6721				NADP-specific glutamate dehydrogenase
		Cluster166				NADH:ubiquinone oxidoreductase subunit L
		Cluster9342				acetyl-CoA acetyltransferase
		Cluster6111				putative dissimilatory nitrite reductase, partial
		Cluster731				NADH dehydrogenase subunit G
		Cluster7370				mitochondrial GTPase elongation factor Tu, partial
		Cluster2542				50S ribosomal protein L1
		Cluster484				ribulose bisophosphate carboxylase
		Cluster2390				50S ribosomal protein L16
		Cluster1588				cation transporter
		Cluster2977				30S ribosomal protein S12
		Cluster7913				sugar ABC transporter substrate-binding protein
		Cluster7632				translation initiation factor IF-3
		Cluster644				serine hydroxymethyltransferase
		Cluster8960				peptidase S41
		Cluster468				30S ribosomal protein S2
		Cluster9794				aminotransferase
		Cluster242				molecular chaperone HscA
		Cluster3281				50S ribosomal protein L17
		Cluster2978				uroporphyrinogen decarboxylase
		Cluster188				50S ribosomal protein L14
		Cluster1636				30S ribosomal protein S13
		Cluster961				pilus assembly protein PilO
		Cluster4888				APS reductase alpha subunit
		Cluster9964				ATP-dependent DNA helicase RuvB
		Cluster1796				aromatic hydrocarbon degradation protein
		Cluster5643				cytochrome C553
		Cluster7533				ABC transporter
		Cluster2794		IDBA-tran	7	50S ribosomal protein L15
		Cluster5842				tyrosyl-tRNA synthetase
		Cluster4381				50S ribosomal protein L22
		Cluster7612				peptidase S14
		Cluster440				3-isopropylmalate dehydratase
		Cluster403				acyl carrier protein
		Cluster248				flagellin
		Cluster10651		Rockhopper	1	2-isopropylmalate synthase
		Cluster3676
		Cluster74
		Cluster37
		Cluster2435
		Cluster2683
		Cluster17
		Cluster1819
		Cluster7015
		Cluster790
		Cluster1461
		Cluster2362
		Cluster3787
		Cluster7756
		Cluster8756
		Cluster9528
		Cluster1803
		Cluster9082
		Cluster263
		Cluster5616
		Cluster8456
		Cluster5310
		Cluster5292
		Cluster94
		Cluster1205
		Cluster2930
		Cluster1994
		Cluster7253
		Cluster2846
		Cluster1401
		Cluster3011
		Cluster4606
		Cluster555
		Cluster1684
		Cluster2077
		Cluster8975
		Cluster7525
		Cluster4854
		Cluster1982
		Cluster135
		Cluster346
		Cluster6893
		Cluster8889
		Cluster1718
		Cluster6325
		Cluster522
		Cluster4
		Cluster606
		Cluster2989
		Cluster464
		Cluster478
		Cluster7951
		Cluster6971
		Cluster6206
		Cluster8711
		Cluster765
		Cluster5342
		Cluster3738
		Cluster518
		Cluster496
		Cluster1051
		Cluster4579
		Cluster1743
		Cluster1035
		Cluster4053
		Cluster4392
		Cluster8852
		Cluster312
		Cluster5333
		Cluster330
		Cluster7032
		Cluster2913
		Cluster217
		Cluster1293
		Cluster1172
		Cluster1108
		Cluster1812
		Cluster383
		Cluster1894
		Cluster7019
		Cluster2564
		Cluster42
		Cluster4056
		Cluster4525
		Cluster1586
		Cluster970
		Cluster2154
		Cluster6531
		Cluster264
		Cluster1366
		Cluster908
		Cluster6694
		Cluster29
		Cluster3322
		Cluster11146
		Cluster4650
		Cluster2706
		Cluster33
		Cluster2250
		Cluster4026
		Cluster5833
		Cluster4150
		Cluster859
		Cluster475
		Cluster7482
		Cluster2005
		Cluster7667
		Cluster73
		Cluster9014
		Cluster265
		Cluster270
		Cluster999
		Cluster3167
		Cluster363
		Cluster1867
		Cluster6814
		Cluster3662
		Cluster12064
		Cluster5727
		Cluster583
		Cluster3366
		Cluster3633
		Cluster4161
		Cluster3158
		Cluster676
		Cluster5811
		Cluster1736
		Cluster2195
		Cluster11773
		Cluster9537
		Cluster27
		Cluster3242
		Cluster3540
		Cluster7412
		Cluster2475
		Cluster2592
		Cluster391
		Cluster9553
		Cluster4624
		Cluster1651
		Cluster4695
		Cluster7287
		Cluster5654
		Cluster8083
		Cluster4950
		Cluster245
		Cluster863
		Cluster4105
		Cluster237
		Cluster204
		Cluster63
		Cluster8006
		Cluster1034
		Cluster708
		Cluster2419
		Cluster5506
		Cluster10765
		Cluster6853
		Cluster5503
		Cluster9372
		Cluster624
		Cluster3858
		Cluster732
		Cluster8559
		Cluster1356
		Cluster7922
		Cluster7358
		Cluster2552
		Cluster5413
		Cluster4344
		Cluster453
		Cluster6192
		Cluster7825
		Cluster227
		Cluster3117
		Cluster8130
		Cluster1760
		Cluster5893
		Cluster2394
		Cluster1808
		Cluster3515
		Cluster9546
		Cluster3200
		Cluster5614
		Cluster604
		Cluster994
		Cluster3915
		Cluster4135
		Cluster4002
		Cluster847
		Cluster8837
		Cluster6302
		Cluster6715
		Cluster1872
		Cluster11090
		Cluster969
		Cluster1361
		Cluster8438
		Cluster1248
		Cluster1092
		Cluster3348
		Cluster3951
		Cluster2348
		Cluster2026
		Cluster5745
		Cluster6804
		Cluster5299
		Cluster9347
		Cluster2386
		Cluster148
		Cluster8978
		Cluster3373
		Cluster234
		Cluster2124
		Cluster11289
		Cluster873
		Cluster12889
		Cluster439
		Cluster2963
		Cluster62
		Cluster1600
		Cluster704
		Cluster6679
		Cluster460
		Cluster638
		Cluster449
		Cluster6649
		Cluster9218
		Cluster3471
		Cluster1049
		Cluster415
		Cluster6168
		Cluster8440
		Cluster5201
		Cluster443
		Cluster2476
		Cluster568
		Cluster2007
		Cluster2417
		Cluster3480
		Cluster6114
		Cluster3946
		Cluster577
		Cluster350
		Cluster3051
		Cluster7464
		Cluster831
		Cluster6292
		Cluster2735
		Cluster2193
		Cluster5958
		Cluster3673
		Cluster2091
		Cluster181
		Cluster7924
		Cluster5254
		Cluster927
		Cluster4999
		Cluster964
		Cluster2990
		Cluster3794
		Cluster2697
		Cluster1734
		Cluster11254
		Cluster943
		Cluster1914
		Cluster3252
		Cluster267
		Cluster585
		Cluster190
		Cluster6756
		Cluster1257
		Cluster6714
		Cluster3563
		Cluster505
		Cluster101
		Cluster641
		Cluster39
Oases	123	Cluster251
		Cluster1661
		Cluster4844
		Cluster1226
		Cluster3214
		Cluster9680
		Cluster3600
		Cluster947
		Cluster9748
		Cluster163
		Cluster326
		Cluster4259
		Cluster509
		Cluster3035
		Cluster2984
		Cluster116
		Cluster175
		Cluster582
		Cluster1818
		Cluster839
		Cluster318
		Cluster5431
		Cluster4783
		Cluster595
		Cluster1520
		Cluster419
		Cluster12178
		Cluster4141
		Cluster281
		Cluster254
		Cluster4022
		Cluster2912
		Cluster2744
		Cluster3750
		Cluster6989
		Cluster176
		Cluster9181
		Cluster1204
		Cluster4554
		Cluster1402
		Cluster1046
		Cluster6454
		Cluster1338
		Cluster5247
		Cluster1169
		Cluster651
		Cluster472
		Cluster1096
		Cluster823
		Cluster10201
		Cluster1244
		Cluster1511
		Cluster1555
		Cluster424
		Cluster4913
		Cluster9236
		Cluster1654
		Cluster1526
		Cluster1354
		Cluster404
		Cluster2739
		Cluster389
		Cluster1003
		Cluster200
		Cluster2510
		Cluster1434
		Cluster1435
		Cluster3338
		Cluster707
		Cluster2196
		Cluster12424
		Cluster702
		Cluster1078
		Cluster775
		Cluster6781
		Cluster19
		Cluster1381
		Cluster5162
		Cluster2460
		Cluster3466
		Cluster12936
		Cluster2657
		Cluster1777
		Cluster712
		Cluster6673
		Cluster8705
		Cluster918
		Cluster137
		Cluster68
		Cluster907
		Cluster5908
		Cluster1589
		Cluster2958
		Cluster955
		Cluster1180
		Cluster80
		Cluster1619
		Cluster65
		Cluster3651
		Cluster1814
		Cluster630
		Cluster289
		Cluster6000
		Cluster257
		Cluster2038
		Cluster3521
		Cluster379
		Cluster5086
		Cluster1397
		Cluster1861
		Cluster1587
		Cluster139
		Cluster85
		Cluster735
		Cluster3349
		Cluster510
		Cluster1021
		Cluster1751
		Cluster1534
		Cluster495
		Cluster32
		Cluster4989
		Cluster1837
IDAB-tran	16	Cluster1345
		Cluster1559
		Cluster2059
		Cluster572
		Cluster1041
		Cluster957
		Cluster2426
		Cluster564
		Cluster5500
		Cluster3845
		Cluster3388
		Cluster761
		Cluster2090
		Cluster2161
		Cluster1680
		Cluster1634
Rockhopper	5	Cluster279
		Cluster36
		Cluster69
		Cluster150
		Cluster1258
