# Supplementary material for: Taxonomic and Functional Compositions Impacted by the Quality of Metatranscriptomic Assemblies
Source: Front Microbiol. 2018 Jun 20;9:1235. doi: 10.3389/fmicb.2018.01235 (PMC6019464; doi:10.3389/fmicb.2018.01235)
Supplement: Supplementary file 5 [file Table_5.XLSX]

## Sheet: Table S5
Table S5. Glossary of enzyme codes in Figure S4.
Code	Enzyme	Metabolism
3KAT	3-ketoacyl-CoA thiolase	C (fermentation)
ACC	acetyl-CoA carboxylase	C (3-HP/4-HB)
ACDS	acetyl-CoA decarbonylase	C (WL)
ACDS	acetyl-CoA synthase OR bifunctional acetyl-CoA decarbonylase/synthase complex subunit	C (WL)
ACK	acetate kinase	C
ACN	aconitate hydratase	C (rTCA)
ACN	bifunctional aconitate hydratase 2/2-methylisocitrate dehydratase	C (rTCA)
ACStase	acetyl-CoA synthetase	C (fermentation)
ADH	alcohol dehydrogenase	C (fermentation/hydrocarbon degradation)
ALDH	aldehyde dehydrogenase	C (hydrocarbon degradation)
APR	adenylylsulfate reductase	S
CAD	acyl-CoA dehydrogenase	C (fermentation)
ccNIR	cytochrome C nitrite reductase	N
DSR	dissimilatory sulfite reductase	S
ECH	enoyl-CoA hydratase	C (fermentation)
ENO	enolase	C (EMP Glycolysis)
FBA	fructose-bisphosphate aldolase	C (Calvin-Benson-Bassham cycle) and C (EMP Glycolysis)
FBP	fructose 1,6-bisphosphatase	C (Calvin-Benson-Bassham cycle) and C (EMP Glycolysis)
FDH	formate dehydrogenase	C (WL) and C (fermentation)
FRD	fumarate reductase	C (rTCA)
FTFL	formate--tetrahydrofolate ligase	C (WL) and C (fermentation)
FWD	protein fwdA	C (CH4)
G6PI	glucose-6-phosphate isomerase	C (EMP Glycolysis)
GAPDH	glyceraldehyde-3-phosphate dehydrogenase	C (Calvin-Benson-Bassham cycle) and C (EMP Glycolysis)
GCK	glucokinase	C (EMP Glycolysis)
HAO	hydroxylamine oxidase OR hydroxylamine oxidoreductase	N
HBD	3-hydroxyacyl-CoA dehydrogenase OR 3-hydroxybutyryl-CoA dehydrogenase	C (3-HP/4-HB)
HCP	hydroxylamine reductase	N
HDR	heterodisulfide reductase	S
HPCS	3-hydroxypropionyl-CoA synthetase	C (3-HP/4-HB)
HPR	hydroxypyruvate reductase	C (formaldehyde assimilation via serine pathway)
HZO	hydrazine oxidase	N
HZS	hydrazine synthase	N
ICDH	isocitrate dehydrogenase	C (rTCA)
KOR	2-oxoglutarate ferredoxin oxidoreductase	C (rTCA)
MCM	methylmalonyl-CoA mutase	C (3-HP/4-HB)
MCR	methyl coenzyme M reductase	C (CH4)
MDH	malate dehydrogenase	C (rTCA)
ME	malic enzyme	C (fermentation)
MMO	methane monooxygenase	C (C1)
MT	methyltransferase	C (WL)
MTCH	methenyltetrahydrofolate cyclohydrolase	C (WL)
MTD	bifunctional 5,10-methylene-tetrahydrofolate dehydrogenase/5,10-methylene-tetrahydrofolate cyclohydrolase	C (WL)
MTHFR	5,10-methylenetetrahydrofolate reductase	C (WL)
MTR	tetrahydromethanopterin S-methyltransferase	C (CH4)
MVH	F420-nonreducing hydrogenase	C (CH4)
NAP	periplasmic nitrate reductase	N
NAR	cytochrome C nitrate reductase	N
NIR	cd1 nitrite reductase OR cytochrome cd1 nitrite reductase OR dissimilatory nitrite reductase OR nitrite reductase OR dissimilatory nitrite reductase	N
NirS	nitrite reductase (ammonia-forming)	N
NOR	nitric oxide reductase	N
NOS	nitrous oxide reductase	N
NPD	2-nitropropane dioxygenase	N
NRA	nitrate reductase	N
NRZ	dissimilatory membrane-bound nitrate reductase	N
OOR	2-oxoglutarate synthase	C (rTCA)
PCK	phosphoenolpyruvate carboxykinase	C (Gluconeogenesis)
PDH	pyruvate dehydrogenase	C (EMP Glycolysis)
PEP	peptidase	N
PEPC	phosphoenolpyruvate carboxylase	C (formaldehyde assimilation via serine pathway)
PFK	6-phosphofructokinase	C (EMP Glycolysis)
PFL-AE	pyruvate formate lyase-activating protein	C (fermentation)
PFOR	pyruvate ferredoxin oxidoreductase	C (fermentation)
PGAM	2,3-bisphosphoglycerate-independent phosphoglycerate mutase	C (formaldehyde assimilation via serine pathway)
PGK	phosphoglycerate kinase	C (Calvin-Benson-Bassham cycle) and C (EMP Glycolysis)
PGM	phosphoglycerate mutase	C (EMP Glycolysis)
PHS	thiosulfate reductase	S
PK	pyruvate kinase OR pyruvate synthase	C (EMP Glycolysis)
PPDK	pyruvate phosphate dikinase	C (Gluoconeogenesis)
PRK	phosphoribulokinase	C (Calvin-Benson-Bassham cycle)
PSR	polysulfide reductase	S
PTA	phosphate acetyltransferase	C
rDSR	reverse dissimilatory sulfite reductase	S
RPE	ribulose-phosphate 3-epimerase	C (Calvin-Benson-Bassham cycle)
RuBisCo	ribulose-1,5-bisphosphate carboxylase/oxygenase	C (Calvin-Benson-Bassham cycle)
SAT	sulfate adenylyltransferase	S
SCS	succinyl-CoA synthetase	C (rTCA)
SEC	preprotein translocase Sec	S
SHMT (glyA)	serine hydroxymethyltransferase	C (formaldehyde assimilation via serine pathway)
SOR	sulfite dehydrogenase OR sulfite reductase OR sulfur oxidoreductase	S
SOX	thioredoxin OR thiosulfate oxidation carrier complex protein OR thiosulfohydrolase	S
SQR	sulfide:quinone reductase	S
SuDH	cytochrome c subunit of flavocytochrome c sulfide dehydrogenase	S
TAT	preprotein translocase Tat	S
TET	tetrathionate reductase	S
TKT	transketolase	C (Calvin-Benson-Bassham cycle)
TPI	triosephosphate isomerase	C (Calvin-Benson-Bassham cycle) and C (EMP Glycolysis)
UbiX	3-octaprenyl-4-hydroxybenzoate carboxy-lyase	C (hydrocarbon degradation)
URE	urease accessory protein	N
