# Supplementary material for: Taxonomic and Functional Compositions Impacted by the Quality of Metatranscriptomic Assemblies
Source: Front Microbiol. 2018 Jun 20;9:1235. doi: 10.3389/fmicb.2018.01235 (PMC6019464; doi:10.3389/fmicb.2018.01235)
Supplement: Supplementary file 6 [file Data_Sheet_1.ZIP]

Archive with 86 entries (83 files):
- De-novo-metatranscriptomic-analysis-workflow-master/
- De-novo-metatranscriptomic-analysis-workflow-master/5SrRNA.fasta
- __MACOSX/
- __MACOSX/De-novo-metatranscriptomic-analysis-workflow-master/
- __MACOSX/De-novo-metatranscriptomic-analysis-workflow-master/._5SrRNA.fasta
- De-novo-metatranscriptomic-analysis-workflow-master/add_cRNAs_ReadCounts_Coverage_v3_singlesample.py
- __MACOSX/De-novo-metatranscriptomic-analysis-workflow-master/._add_cRNAs_ReadCounts_Coverage_v3_singlesample.py
- De-novo-metatranscriptomic-analysis-workflow-master/add_ncRNAs_ReadCounts_Coverage_v2_singlesample.py
- __MACOSX/De-novo-metatranscriptomic-analysis-workflow-master/._add_ncRNAs_ReadCounts_Coverage_v2_singlesample.py
- De-novo-metatranscriptomic-analysis-workflow-master/blast-basedLCA80.py
- __MACOSX/De-novo-metatranscriptomic-analysis-workflow-master/._blast-basedLCA80.py
- De-novo-metatranscriptomic-analysis-workflow-master/blast-majority_v3.py
- __MACOSX/De-novo-metatranscriptomic-analysis-workflow-master/._blast-majority_v3.py
- De-novo-metatranscriptomic-analysis-workflow-master/Calculate_avReadLen.py
- __MACOSX/De-novo-metatranscriptomic-analysis-workflow-master/._Calculate_avReadLen.py
- De-novo-metatranscriptomic-analysis-workflow-master/Calculate_stats_v3.py
- __MACOSX/De-novo-metatranscriptomic-analysis-workflow-master/._Calculate_stats_v3.py
- De-novo-metatranscriptomic-analysis-workflow-master/merge_BestRep_clstrCOL_v2_singlesample.py
- __MACOSX/De-novo-metatranscriptomic-analysis-workflow-master/._merge_BestRep_clstrCOL_v2_singlesample.py
- De-novo-metatranscriptomic-analysis-workflow-master/merge_LCAdiversity_clstrCOL_v2_singlesample.py
- __MACOSX/De-novo-metatranscriptomic-analysis-workflow-master/._merge_LCAdiversity_clstrCOL_v2_singlesample.py
- De-novo-metatranscriptomic-analysis-workflow-master/ParseSeqsIntoGroups_v4.py
- __MACOSX/De-novo-metatranscriptomic-analysis-workflow-master/._ParseSeqsIntoGroups_v4.py
- De-novo-metatranscriptomic-analysis-workflow-master/PickSenseORFs.py
- __MACOSX/De-novo-metatranscriptomic-analysis-workflow-master/._PickSenseORFs.py
- De-novo-metatranscriptomic-analysis-workflow-master/README.md
- __MACOSX/De-novo-metatranscriptomic-analysis-workflow-master/._README.md
- De-novo-metatranscriptomic-analysis-workflow-master/reformat_cdhit_clstr_v2_cRNA_singlesample.py
- __MACOSX/De-novo-metatranscriptomic-analysis-workflow-master/._reformat_cdhit_clstr_v2_cRNA_singlesample.py
- De-novo-metatranscriptomic-analysis-workflow-master/reformat_cdhit_clstr_v3_ncRNA_singlesample.py
- __MACOSX/De-novo-metatranscriptomic-analysis-workflow-master/._reformat_cdhit_clstr_v3_ncRNA_singlesample.py
- De-novo-metatranscriptomic-analysis-workflow-master/SlurmScript_step1
- __MACOSX/De-novo-metatranscriptomic-analysis-workflow-master/._SlurmScript_step1
- De-novo-metatranscriptomic-analysis-workflow-master/SlurmScript_step2_cRNA
- __MACOSX/De-novo-metatranscriptomic-analysis-workflow-master/._SlurmScript_step2_cRNA
- De-novo-metatranscriptomic-analysis-workflow-master/SlurmScript_step2_ncRNA
- __MACOSX/De-novo-metatranscriptomic-analysis-workflow-master/._SlurmScript_step2_ncRNA
- De-novo-metatranscriptomic-analysis-workflow-master/SlurmScript_step3_cRNA
- __MACOSX/De-novo-metatranscriptomic-analysis-workflow-master/._SlurmScript_step3_cRNA
- De-novo-metatranscriptomic-analysis-workflow-master/SlurmScript_step3_ncRNA
- __MACOSX/De-novo-metatranscriptomic-analysis-workflow-master/._SlurmScript_step3_ncRNA
- De-novo-metatranscriptomic-analysis-workflow-master/SlurmScript_step4_cRNA
- __MACOSX/De-novo-metatranscriptomic-analysis-workflow-master/._SlurmScript_step4_cRNA
- De-novo-metatranscriptomic-analysis-workflow-master/SlurmScript_step4_ncRNA
- __MACOSX/De-novo-metatranscriptomic-analysis-workflow-master/._SlurmScript_step4_ncRNA
- De-novo-metatranscriptomic-analysis-workflow-master/SlurmScript_step5_cRNA
- __MACOSX/De-novo-metatranscriptomic-analysis-workflow-master/._SlurmScript_step5_cRNA
- De-novo-metatranscriptomic-analysis-workflow-master/SlurmScript_step5_ncRNA
- __MACOSX/De-novo-metatranscriptomic-analysis-workflow-master/._SlurmScript_step5_ncRNA
- De-novo-metatranscriptomic-analysis-workflow-master/SlurmScript_step6_cRNA
- __MACOSX/De-novo-metatranscriptomic-analysis-workflow-master/._SlurmScript_step6_cRNA
- De-novo-metatranscriptomic-analysis-workflow-master/SlurmScript_step6_ncRNA
- __MACOSX/De-novo-metatranscriptomic-analysis-workflow-master/._SlurmScript_step6_ncRNA
- De-novo-metatranscriptomic-analysis-workflow-master/SlurmScript_step7_ncRNA
- __MACOSX/De-novo-metatranscriptomic-analysis-workflow-master/._SlurmScript_step7_ncRNA
- De-novo-metatranscriptomic-analysis-workflow-master/Split_FASTA.py
- __MACOSX/De-novo-metatranscriptomic-analysis-workflow-master/._Split_FASTA.py
- De-novo-metatranscriptomic-analysis-workflow-master/step1.sh
- __MACOSX/De-novo-metatranscriptomic-analysis-workflow-master/._step1.sh
- De-novo-metatranscriptomic-analysis-workflow-master/step2_cRNA.sh
- __MACOSX/De-novo-metatranscriptomic-analysis-workflow-master/._step2_cRNA.sh
- De-novo-metatranscriptomic-analysis-workflow-master/step2_ncRNA.sh
- __MACOSX/De-novo-metatranscriptomic-analysis-workflow-master/._step2_ncRNA.sh
- De-novo-metatranscriptomic-analysis-workflow-master/step3_cRNA.sh
- __MACOSX/De-novo-metatranscriptomic-analysis-workflow-master/._step3_cRNA.sh
- De-novo-metatranscriptomic-analysis-workflow-master/step3_ncRNA.sh
- __MACOSX/De-novo-metatranscriptomic-analysis-workflow-master/._step3_ncRNA.sh
- De-novo-metatranscriptomic-analysis-workflow-master/step4_cRNA.sh
- __MACOSX/De-novo-metatranscriptomic-analysis-workflow-master/._step4_cRNA.sh
- De-novo-metatranscriptomic-analysis-workflow-master/step4_ncRNA.sh
- __MACOSX/De-novo-metatranscriptomic-analysis-workflow-master/._step4_ncRNA.sh
- De-novo-metatranscriptomic-analysis-workflow-master/step5_cRNA.sh
- __MACOSX/De-novo-metatranscriptomic-analysis-workflow-master/._step5_cRNA.sh
- De-novo-metatranscriptomic-analysis-workflow-master/step5_ncRNA.sh
- __MACOSX/De-novo-metatranscriptomic-analysis-workflow-master/._step5_ncRNA.sh
- De-novo-metatranscriptomic-analysis-workflow-master/step6_cRNA.sh
- __MACOSX/De-novo-metatranscriptomic-analysis-workflow-master/._step6_cRNA.sh
- De-novo-metatranscriptomic-analysis-workflow-master/step6_ncRNA.sh
- __MACOSX/De-novo-metatranscriptomic-analysis-workflow-master/._step6_ncRNA.sh
- De-novo-metatranscriptomic-analysis-workflow-master/step7_ncRNA.sh
- __MACOSX/De-novo-metatranscriptomic-analysis-workflow-master/._step7_ncRNA.sh
- De-novo-metatranscriptomic-analysis-workflow-master/trna_sequence_all.fasta.zip
- __MACOSX/De-novo-metatranscriptomic-analysis-workflow-master/._trna_sequence_all.fasta.zip
- De-novo-metatranscriptomic-analysis-workflow-master/UsearchStat_v3.py
- __MACOSX/De-novo-metatranscriptomic-analysis-workflow-master/._UsearchStat_v3.py
- __MACOSX/._De-novo-metatranscriptomic-analysis-workflow-master
