# Supplementary material for: Taxonomic and Functional Compositions Impacted by the Quality of Metatranscriptomic Assemblies
Source: Front Microbiol. 2018 Jun 20;9:1235. doi: 10.3389/fmicb.2018.01235 (PMC6019464; doi:10.3389/fmicb.2018.01235)
Supplement: Supplementary file 6 [file Data_Sheet_1.ZIP › De-novo-metatranscriptomic-analysis-workflow-master/5SrRNA.fasta]

>Sulfurococcus mirabilis 1
CCACCCGGCGATAGTGAGCGGGCAACACCCGGACTCATCTCGAACCCGGAAGTAAAGTCCCCTACGTTGGTAAGGCAGTGGGATCCGCAAGGGCCTGCAGCCTTGCCAAGCTGGGATGGACATT
>Sulfolobus tokodaii 1
GCCCACTCGGCCATAGTGGGCGGGTAACACCCGGACTCGTCTCGAACCCGGAAGTTAAGCCGCCCACGTTAGAAGGGCCGTGGGATCCGCGAGGACCCGCAGCCCTTCTAAGCCGAGATGGGCTTC
>Desulfurococcus mobilis 1
TGCCCGACCCGGCCATAGTGGCCGGGCAACACCCGGTCTCGTTTCGAACCCGGAAGTTAAGCCGGCCACGTCAGAACGGCCGTGAGGTCCGAGAGGCCTCGCAGCCGTTCTGAGCTGGGATCGGGCACC
>Pyrobaculum aerophilum 1
GCCCCTAACCCGGCCATAGGCGCCGGTGATACGCCCGGTCTCATCAGAACCCGGAAGCTAAGGCCGGCGCCGCGCTCGGGAGTACTGGGCTCCGCGAGGGCCCGGGAAACCGGCGTGCTGGGAGGGGGCTT
>Sulfolobus acidocaldarius 3
GCCCACCCGGTCAYAGTGAGCGGGCAACACCCGGACTCATTTCGAACCCGGAAGTTAAGCCGCTCACGTTAGTGGGGCCGTGGATACCGTGAGGATCCGCAGCCCCACTAAGCTGGGATGGGTTTT
>Sulfolobus acidocaldarius 2
GCCCACCCGGTCATAGTGAGCGGGTAACACCCGGACTCGTTTCGAACCCGGAAGTTAAGCCGCTCACGTCAGAGGGGCCGTGGGATCCGAGAGGGCCCGCAGCCTCTCTGAGCTGGGATGGGCGTT
>Pyrodictium occultum 1
TGGCCCGACCCGGCCATAGCGGCCGGGCAACACCCGGACTCATGTCGAACCCGGAAGTTAAGCCGGCCGCGTTGGGGGATGCTGTGGGGTCCGCGAGGCCCCGCAGCGCCCCCAAGCCGGGATCGGGCCG
>Sulfolobus solfataricus 2
GCCCACCCGGTCACAGTGAGCGGGCAACACCCGGACTCATTTCGAACCCGGAAGTTAAGCCGCTCACGTTAGTGGGGCCGTGGATACCGTGAGGATCCGCAGCCCCACTAAGCTGGGATGGGTTTT
>Sulfolobus sp. 1
GCCCACCCGGCCACAGTGAGCGGGCAACACCCGGACTCATTTCGAACCCGGAAGTTAAGCCGCTCACGTTGGTGGGGCCGTGGATACCGTGAGGATCCGCAGCCCCACTAAGCTGGGATGGGCTTT
>Sulfolobus sp. 2
GCCCCTAACCCGGCAATAGGCGCCGGTGCTACGCCCGGTCTCTTCAGAACCCGGAAGCTAAGGCCGGCGCCGCGGACGGGAGTACTGGGGTCCGCGAGGCCCCGGGAAACCGCCGTGCTGGGAGGGGGCTT
>Methanococcus voltae 1
TGACATAACGGTCATAGCGGAGGTGTAACATCCGATCCCATTCCGATCTCGGAAATTAAGCCCTCCAGCGATTTCTTAAGTACTGCCATACGGTGGGAACAAGATGACGCTGTTAGTCAC
>Methanococcus voltae 2
TGATACGGCGGTCATAGCGGAGGTGTCCCATCCGATCCCATTCCGATCTCGGAAATTAAGCCCTCCAGCGATTTCTTAAGTACTGCCATATGGTGGGAACAAGATGACGCTGCCGATCAC
>Haloarcula vallismortis 1
GTAGCGGCCACAGCGGTGGGGTTCCTCCCGTACCCATCCCGAACACGGAAGATAAGCCCACCAGCGTTCCGGGGAGTACTGGAGTGCGCGACCCTCTGGGAAACCGGGTTCGCCGCTACYY
>Archaeoglobus fulgidus 1
ATGCCGACGGTCATAGGACGGGGGAAACACCCGGACTCATTCCGAACCCGGAAGTTAAGCCCCGTTCCGTCCCGCACAGTACTGTGTTCCGAGAGGGCACGGGAACTGCGGGAACCGTCGGCTT
>Haloarcula japonica 1
AGTGGTGGCCATATCGGCGGGGTTCCTCCCCGTACCCATCCTGAACACGGAAGATAAGCCCGCCAGCGTCCGGCAAGTACTGGAGTGCGCGAGCCTCTGGGAAATCCGGTTCGCCGCCACYY
>Haloarcula marismortui 2
TTAGGCGGCCACAGCGGTGGGGTTGCCTCCCGTACCCATCCCGAACACGGAAGATAAGCCCACCAGCGTTCCAGGGAGTACTGGAGTGCGCGAGCCTCTGGGAAATCCGGTTCGCCGCCACC
>Haloarcula marismortui 1
TTAGGCGGCCACAGCGGTGGGGTTGCCTCCCGTACCCATCCCGAACACGGAAGATAAGCCCACCAGCGTTCCGGGGAGTACTGGAGTGCGCGAGCCTCTGGGAAACGCGGTTCGCCGCCACC
>Haloarcula marismortui 3
TTAGGCGGCCACAGCGGTGGGGTTGCCTCCCGTACCCATCCCGAACACGGAAGATAAGCCCACCAGCGTTCCGGGGAGTACTGGAGTGCGCGAGCCTCTGGGAAACCCGGTTCGCCGCCACC
>Halobacterium salinarum 1
TTAAGGCGGCCATAGCGGTGGGGTTACTCCCGTACCCATCCCGAACACGGAAGATAAGCCCGCCTGCGTTCCGGTCAGTACTGGAGTGCGAGCCTCTGGGAAATCCGGTTCGCCGCCTACT
>Halobacterium salinarum 3
TTAAGGCGGCCATAGCGGTGGGGTTACTCCCGTACCCACCCGAACACGGAAGATAAGCCCGCCTGCGTTCCGGTCAGTACTGGAGTGCGCGAGCCTCTGGGAAATCCGGTTCGCCGCCTACT
>Halococcus morrhuae 1
TTAAGGCGGCCACAGCGGCGGGGCGACTCCCGTACCCATCCCGAACACGGCAGATAAGCCCGCCAGCGTTCCAGCGAGTACTGGAGTGTGCGAACCTCTGGGAAAACTGCCTCGCAAGAGGGGCC
>Halococcus morrhuae 2
TTAAGGCGGCCACAGCGGCGGGGCGACTCCCGTACCCATCCCGAACACGGCAGATAAGCCCGCCAGCGTTCCAGCGAGTACTGGAGTGTGCGAACCTCTGGGAAAACTGCCTCGCAAGAGGGGCC
>Haloferax volcanii 1
TTAAGGCGGCCAGAGCGGTGAGGTTCCACCCGTACCCATCCCGAACACGGAAGTTAAGCTCACCTGCGTTCTGGTCAGTACTGGAGTGAGCGATCCTCTGGGAAATCCAGTTCGCCGCCCCTATT
>Haloferax volcanii 2
TTAAGGCGGCCAGAGCGGTGAGGTTCCACCCGTACCCATCCCGAACACGGAAGTTAAGCTCACCTGCGTTCTGGTCAGTACTGGAGTGAGCGATCCTCTGGGAAATCCAGTTCGCCGCCCCTATT
>Haloferax mediterranei 1
CGGCGGCCAGAGCGGTGAGGTTCCACCCGTACCCATCCCGAACACGGAAGTTAAGCTCGCCTGCGTTCTGGTCAGTACTGGAGTGAGCGATCCTCTGGGAAATCCAGTTCGCCGCCTT
>Haloferax mediterranei 2
TTAGGGCGGCCAGAGCGGTGAGGTTCCACCCGTACCCATCCCGAACACGGAAGTTAAGCTCGCCTGCGTTCTGGTCAGTACTGGAGTGAGCGATCCTCTGGGAAATCCAGTTCGCCGCCCCT
>Halorubrum distributum 2
XTAGGCGGCCGTAGCGGCGGGTGTCCTCCCGTACCCATCCCGAACACGGAAGATAAGCTCGCCTGCGTCCCGGCAAGTACTGGAGTGGGCGACCCTCTGGGAACGTCGATTCGCCGCCTX
>Halorubrum distributum 3
GAAGGCGGCCAGAGCGGTAGGGAAACACCCGTACCCATTCCGAACACGGAAGTTAAGCCTCAGCGTATCGTGAAGTACTGGAGTGAGCGATCCTCTGGGAACCACGAGTCGCCGCCTTCCC
>Methanobacterium formicicum 1
AGGTTGGCGGCCATAGCGGAGGGGCCATACCTGGTCTCGTTTCGATCCCAGAAGTGAAGTCCTCCTGCGTTTTGTTGTTGTACTGTGGACGAGAGTCTATGGGAAGCTCATAACGCTGCCGGCCTC
>Methanohalobium evestigatum 1
NTTAGCGGCCATGGCGGCAGGGTTAACTCCTGTACCCATCCCGAACACAGAAGATAAGCCTGCCAGCGTTGTATACGGTACTAAAGTGCGAGAGCCTTTGGGAACTATACTCCGCTGCTGATCAAT
>Methanolobus tindarius 1
GGTGGCGGCCATAGCGGCGGGGCAATTCCTGTACCCATCCCGAACACAGAAGATAAGCCCGCCTGCGTTCTATACTGTACTAAAGTATGAGAGTCTTTGGGAAATATGGAACGCTGCCACCAAC
>Methanopyrus kandleri 1
GTGGCGGCGGCCACAGCGGCCGGGGCCACACCCGGGCCACATCTCGAACCCGGAAGTTAAGCCCGGCCGCGTCCCGGGTGGTACTGCGCTCCGAGAGGGCGCGGGAAGCCCGGGATGCCGCCGCCGTCCCC
>Methanosarcina acetivorans 1
AGTTTGGCGGCCATAGCGGTAGGGCAACTCCTGTACCCATCCCGAACACAGCAGATAAGCCTGCCCGCGTTCCTTACTGTACTGAAGTGTGCGAGCCTTCGGGAACTCTGGATCGCTGCCAAGCTCACC
>Methanosarcina acetivorans 2
AGTTTGGCGGCCATAGCGGCAGGGTAACTCCTGTACCCATCCCGAACACAGCAGATAAGCCTGCCCCGCGTTCCTTACTGTACTGAAGTGTGCGAGCCTTCGGGAACTCTGGATCGCTGCCAAATTCACC
>Methanosarcina acetivorans 3
NNTTGGCGGTCATGACGGCAGGGTAACTCCTGTACCCATTCCGAACACAGCAGATAAGCCTGCCCGTGTTCCTTACTGTACTGAAGTGTGCGAGCCTTCGGGAACTCTGGATCGCTGCCAACTTC
>Methanosarcina mazei 1
AGTTTGGCGGCCATAGCGGCAGGGCAACTCCTGTACCCATCCCGAACACAGAAGATAAGCCTGCCCGCGTTCCTTACTGTACTGAAGTGTGCGAGCCTTCGGGAACTCTGGATCGCTGCCAAGCTCAC
>Methanosarcina mazei 2
AGTTTGGCGGCCATAGCGGCAGGGCAACTCCTGTACCCATCCCGAACACAGAAGATAAGCCTGCCCGCGTTCCTTACTGTACTGAAGTGTGCGAGCCTTCGGGAACTCTGGATCGCTGCCAAGCTCACC
>Methanothermobacter thermautotrophicus 1
GGTTTTGGCGGTCATGGCGTGGGGGTTATACCTGATCTCGTTTCGATCTCAGTAGTTAAGTCCTGCTGCGTTGTGGGTGTGTACTGCGGTGTTTTGCTGTGGGAAGCCCATTTCACTGCCAGCCATTCA
>Methanothermobacter thermautotrophicus 2
GTTTTGGCGGTCATGGCGTGGGGGTTTATACCTGATCTCGTTTCGATCTCAGTAGTTAAGTCCTGCTGCGTTGTGGGTGTGTACTGCGGTTTTTTGCTGTGGGAAGCCCACTTCACTGCCAGACCACCC
>Methanothermobacter thermautotrophicus 3
GGTTTTGGCGGTCATGGCGTGGGGGTTTATACCTGATCTCGTTTCGATCTCAGTAGTTAAGTCCTGCTGCGTTGTGGGTGTGTACTGCGGTTTTTTGCTGTGGGAAGCCCACTTCACTGCCAGACCA
>Methanococcus maripaludis 1
CATAACGGTCATAGCGGAGGAGTTACATCCGATCCCATCCCGATCTCGGAAATTAAGCCCTCCTGCGATTCATTAAGTACTGCCATCTGGTGGGAACAATGTGACGCTGTTAGTC
>Methanothermus fervidus 1
GGTACGGCGACCATAGCGGGGGGGCCACACCTGAACCCGTTCCGATCTCAGAAGTTAAGCCCCCCTGCGTTGGAGGTGGTACTGCAACGTTAGTTGCGGGAAGCCTCCAACGTCGCCGGCCCA
>Natrialba magadii 1
TTAAGGCGGCCATCGCGGCGGGGTTCCTCCCGTACCCATCCCGAACACGGAAGATAAGCCTGCCTGCGTATTGGTGAGTACTGGAGTGGGAGACCCTCTGGGAGAGCCGATTCGCCGCCCCTACT
>Natrinema sp. 1
TTACGGCGGCCACAGCGGCGAGGTACCTCCCGTACCCATCCCGAACACGGAAGATAAGCTCGCCTGCGTTTCGGTCAGTACTGGAGTGGGCGACCCTCTGGGAACCCCGATTCGCCGCCACCACTC
>Thermococcus celer 1
GGTACGGCGGTCATAGCGGCGGGGTCACACCCGGTCTCGTTTCGACCCCGGAAGTTAAGCCCGCCAGCGATCCCGGTTGTACTGCCCTCCGGGAGGGGGCGGGAACCGGGGACGCCGCCGGCCAC
>Thermococcus kodakarensis 1
GGCACGGCGGCCATAGCGGCGGGGCCACACCCGGTCTCGTTTCGACCCCGGAAGTTAAGCCCGCCAGCGTTCCCGGGTGTACTGCCCTCCGAGAGGGGGCGGGAAACCGGGAACGCCGCCGGCCAC
>Thermococcus kodakarensis 2
GGTACGGCGGCCATAGCGGCGGGGCCACACCCGGTCTCGTTTCGACCCCGGAAGTTAAGCCCGCCAGCGTTCCCGGGTGTACTGCCCTCCGAGAGGGGGCGGGAAACCGGGAACGCCGCCGGCCAC
>Pyrococcus abyssi 1
GGCACGGCGGCCATAGCGGGGGGGCCACACCCGGTCTCATTTCGAACCCGGAAGTTAAGCCCCCCAGCGATCCCGGTTGTACTGCCCTCCGAGAGGGGGCGGGAAGCCGGGGACGCCG
>Pyrococcus furiosus 1
CGGCGGCCATAGCGGGGGGCCACACCCGGTCTCATTTCGAACCCGGAAGTTAAGCCCCCCAGCGATCCCGGTTGTACTGCCCTCCGAGAGGGGGCGGGAAGCCGGGGACGCCGCCGGCCACT
>Pyrococcus furiosus 2
CGGCGGCCATAGCGGGGGGGCCACACCCGGTCTCATTTCGAACCCGGAAGTTAAGCCCCCCAGCGATCCCGGTTGTACTGCCCTCCGAGAGGGGGCGGGAAGCCGGGGACGCCGCCGGCCACTATC
>Pyrococcus horikoshii 1
ACGGCGGCCATAGCGGGGGGGTTACACCCGGTCTCATTTCGAACCCGGAAGTTAAGCCCCCCAGCGATCCCGGTTGTACTGCCCTCCGAGAGGGGGCGGGAAGCCGGGGACGCCGCCGGCCA
>Pyrococcus horikoshii 2
ACGGCGGCCATAGCGGGGGGGTTACACCCGGTCTCATTTCGAACCCGGAAGTTAAGCCCCCCAGCGATCCCGGTTGTACTGCCCTCCGAGAGGGGGCGGGAAGCCGGGGACGCCGCCGGCCA
>Thermoplasma volcanium 1
GGCAACGGTCATAGCAATAGGGAAACACCAGATCCCATTCCGAACTCGACGGTTAAGCCTGTTGCGTATTACGTTGTACTGTATTCCGCGAGGGTACGGGAAGCGTAGTATGCTGTTGCCATT
>Methanococcoides methylutens 1
AGCTAGTGGCCATAGTGGCAGGGACCCTCCTGTTCACCTTCCGAACACAGAAGATAAGCCTGCCCACGTTGCTTACTGTACTGAGGTACAGAGTCCTCGGGAAATCTGCGTCGCTGCTAGCGGN
>Halobacterium salinarum 2
TTAAGGCGGCCATAGCGGTGGGGTTACTCCCGTACCCATCCCGAACACGGAAGATAAGCCCGCCTGCGTTCCGGTCAGTACTGGAGTGCGCGAGCCTCTGGGAAATCCGGTTCGCCGCCTACT
>Halobacterium salinarum 2
TTAAGGCGGCCATAGCGGTGGGGTTACTCCCGTACCCATCCCGAACACGGAAGATAAGCCCGCCTGCGTTCCGGTCAGTACTGGAGTGCGCGAGCCTCTGGGAAATCCGGTTCGCCGCCTACT
>Halobacterium sp. 1
TTAAGGCGGCCATAGCGGTGGGGTTACTCCCGTACCCATCCCGAACACGGAAGATAAGCCCGCCTGCGTTCCGGTCAGTACTGGAGTGCGCGAGCCTCTGGGAAATCCGGTTCGCCGCCTACT
>Halobacterium sp. 2
TTGGCGACCATAGCGGCGAGTGACCTCCCGTACCCATCCCGAACACGGAAGATAAGCTCGCCTGCGTTTCGGTCAGTACTGGATTGGGCGACCCTCTGGGAAATCTGATTCGCCGCCACC
>Haloferax volcanii 3
TTAAGGCGGCCAGAGCGGTGAGGTTCCACCCGTACCCATCCCGAACACGGAAGTTAAGCTCACCTGCGTTCTGGTCAGTACTGGAGTGAGCGATCCTCTGGGAAATCCAGTTCGCCGCCCCT
>Halorubrum distributum 1
GTAGGCGGCCAAAGCGGCAGGGAAAGACCCGTACCCATTCCGAACACGGAAGTGAAGCCTGCCAGCGTACCAGCTAGTACTGGAGTGGGAGACCCTCTGGGAGCGCTGGTTCGCCGCCTACTC
>Halorubrum distributum 4
GAAGGCGGCCAGAGCGGTGGGGAAACACCCGTACCCATTCCGAACACGGAAGTTAAGCCCACCAGCGTACCGTGAAGTACTGGAGTGAGCGATCCTCTGGGAACCACGAGTCGCCGCCTGCC
>Halorubrum distributum 5
GTAGGCGGCCAGAGCGGTAGGGAAACACCCGTACCCATTCCGAACACGGAAGTTAAGCCTACCAGCGTATCGTGAAGTACTGGAGTGAGCGATCCTCAGGGAACCACGAGTCGCCGCCTACC
>Halorubrum distributum 6
GTAGGCGGCCAGAGCGGTAGGGAAACACCCGTACCCATTCCGAACACGGAAGTTAAGCCTACCAGCGTATCGTGAAGTACTGGAGTGAGCGATCCTCTGGGAACCGCGGTTCGCCGCCTGCC
>Halorubrum distributum 7
TCGCGGCCAGGGCGGAGGGGAAACACCCGTACCCATTCCGAACACGGAAGTGAAGCCCTCCAGCGAACCAGCTAGTACTAGAGTGGGAGACCCTCTGGGAGCGCTGGTTCGCCGCCACC
>Halorubrum saccharovorum 1
GGCAGCGGCCATAGCGGTGGGGCGACACCCGTACCCATTCCGAACACGGAAGTTAAGCCCACCAGCGTACCGGGAAGTACTGGAGTGAGCGATCCTCTGGGAAGCGGGGTTCGCCGCCTGCCC
>Halorubrum terrestre 1
GTAGGCGGCCAGAGCGGTAGGGAAACACCCGTACCCATTCCGAACACGGAAGTTAAGCCTACCAGCGTATCGTGAAGTACTGGAGTGAGCGATCCTCAGGGAACCACGAGTCGCCGCCTACC
>Halorubrum terrestre 2
GAAGGCGGCCAGAGCGGTGGGGAAACACCCGTACCCATTCCGAACACGGAAGTTAAGCCCACCAGCGTACCGTGAAGTACTGGAGTGAGCGATCCTCTGGGAACCACGAGTCGCCGCCTGCC
>Halorubrum terrestre 3
GTAGGCGGCCAGAGCGGTAGGGAAACACCCGTACCCATTCCGAACACGGAAGTTAAGCCTACCAGCGTATCGTGAAGTACTGGAGTGAGCGATCCTCTGGGAACCACGAGTCGCCGCCTACY
>Haloterrigena turkmenica 1
XTGGCGGCTATAGCGGCGGGGAAACACCCGTACTCATCCCGAACACGGACGTTAAGCCCGCCTGCGTTTCGGCGAGTACTGGAGTGCGCGAGCCTCTGGGAGAGCTGATTCGCCGTCACT
>Methanobrevibacter ruminantium 1
TAGGTTTGGCGGTCATAGCGATGGGGTTACACCTGGTCTCGTTTCGATCCCAGAAGTTAAGTCTTTTCGCGTTTTGTTTGTGTACTATGGGTTCCGGTCTATGGGAATTTCATTTAGCTGCCAGCTTTTT
>Methanocaldococcus jannaschii 1
TGGTACGGCGGTCATAGCGGGGGGGCCACACCCGAACCCATCCCGAACTCGGAAGTTAAGCCCCCCAGCGATGCCCCGAGTACTGCCATCTGGCGGGAAAGGGGCGACGCCGCCGGCCAC
>Methanocaldococcus jannaschii 2
TGGTACGGCGGTCATAGCGGGGGGGCCACACCCGAACCCATCCCGAACTCGGAAGTTAAGCCCCCCAGCGATGCCCCGAGTACTGCCATCTGGCGGGAAAGGGGCGACACCGCCGGCCAC
>Methanococcus vannielii 1
TGATACGGCGGTCATAGCGGGGGTGTAACATCCGATCCCATCCCGATCTCGGAAATTAAGCCCTCCAGCGATTCCTTAAGTACTGCTATCTAGTGGGAACAAGGTGACGCTGCCGATCAC
>Methanococcus vannielii 2
TGACATAACGGTCAAAGCGGAGGTGTAACATCCGATCCCATCCCGATCTCGGAAATTAAGCCCTCCAGCGATTCTTTAAGTACTGCTATCTAGTGGGAACAAAGTGACGCCGTTAGTCAC
>Methanohalophilus halophilus 1
NNTTGGCGGCCATGGCGGCGGGGTAACTCCTGTACCCATCCCGAACACAGCAGATAAACCCGCCCGCGTTCCGTACGGTACTAAAGTGCGCGAGCCTTTGGGAACTGCGGATAGCTGCCAGCTCC
>Methanolobus tindarius 2
GGAGTTTGGCGGCCATAGCGGCGGGGCAATTCCTGTACCCATCCCGAACACAGAAGATAAGCCCGCCTGCGTTCTATACTGTACTAAAGTATGAGAGTCTTTGGGAAATATGGAACGCTGCCATCTCC
>Thermococcus celer 2
GGTACGGCGGTCATAGCGGCGGGGTCACACCCGGTCTCGTTTCGACCCCGGAAGTTAAGCCCGCCAGCGATCCCGGTTGTACTGCCCTCCGGGAGGGGGCGGGAAGCCGGGGACGCCGCCGGCCACT
>Methanosarcina barkeri 1
GGAGTTTGGCGCCATAGCGGCAGTGTAACTCCTGTACCCATCCCGAACACAGTAGATAAGCCTGCCCGCGTTCCTTACTGTACTGAAGTGTGCGAGCCTTCGGGAACTCTGGATCGCTGCCATACTCACC
>Methanosarcina vacuolata 1
GATCTGGCAGCCATAGCGGCAGGTGTAATCCTGTACCCATCCCGAACACAGTAGATAAGCCTGCCCGCGTTCCTTGCCTGTACTGAAGTGTGCGAGCTTCGGGAACTCTGGATCGTGCCATATCAGT
>Methanospirillum hungatei 1
TCAATAGCGGCCACAGCAGGTGTGTCACACCCGTTCCCATTCCGAACACGGAAGTTAAGACACCTCACGTGGATGACGGTACTGAGGTACGCGAGTCCTCGGGAAATCATCCTCGCTGCTATTGTT
>Methanothermobacter thermautotrophicus 4
GTTGGCGGTCATGGCGTGGGGTTTATACCTGATCTCGTTTCGATCTCAGTAGTTAAGTCCTGCTGCGTTGTGGGTGTGTACTGCGGTTTTTTGCTGTGGGAAGCCCACTTCACTGCCAGACAA
>Methanothermobacter thermautotrophicus 5
GTTGGCGGTCATGGCGTGGGGTTAATACCTGATCTCGTTTCGATCTCAGTAGTTAAGTCCTGCTGCGTTGTGGGTGTGTACTGCGGTTTTTTGCTGTGGGAAGCCCACTTCACTGCCAGCACCC
>Methanothermobacter thermautotrophicus 6
GGGGCATGGCGGTCATGGCGCAGGGGTTATACCTGATCTCGTTTCGATCTCAGTAGTTAAGTCCTGCTGCGTTGTGGGTGTGTACTGCGGTTTTTTGCTGTGGGAAGCCCACTTCACTGCCAGCCACT
>Methanothermococcus thermolithotrophicus 1
TGATATAACGGTCATAGCGGAGGAGCCACATCCGATCCCGTCCCGATCTCGGAAATTAAGCCCTCCAGCGATACCCTAAGTACTGCCATTTGGTGGGAACAGGGTGACGCTGTTGATCAC
>Natronococcus occultus 1
TAAGGCGGCCATAGCGGCGGGGTTCCTCCCGTACCCATCCCGAACACGGAAGATAAGCCCGCCTGCGTATTGGTGAGTACTGGAGTGGGAGACCCTCTGGGAGAGCTGATTCGCTGCTTTA
>Natronomonas pharaonis 1
AAGGCGGCCATAGCGGCGGGGTCCCTCCCGTACCCATCCCGAACACGGAAGATAAGCCCGCCTGCGTATTGGTGAGTACTGGAGTGGGAGACCCTCTGGGAGAGCCGATTCGCCGCCTT
>Natronomonas pharaonis 2
AAGGCGGCCATAGCGGCGGGGTCCCTCCCGTACCCATCCCGAACACGGAAGATAAGCCCGCCTGCGTATTGGTGAGTACTGGAGTGGGAGACCCTCTGGGAGAGCTGATTCGCCGCCTT
>Pyrococcus woesei 1
GGTACGGCGGTCATAGCGGGGGGGCCACACCCGGTCTCATTTCGAACCCGGAAGTTAAGCCCCCCAGCGATCCCGGCTGTACTGCCCTCCGAGAGGGGGCGGGAACCGGGGACGCCGCCGGCCA
>Thermoplasma acidophilum 1
GGCAACGGTCATAGCAGCAGGGAAACACCAGATCCCATTCCGAACTCGACGGTTAAGCCTGCTGCGTATTGCGTTGTACTGTATGCCGCGAGGGTACGGGAAGCGCAATATGCTGTTACCACT
>Methanothermobacter thermautotrophicus 7
GGGTTTTGGCGGTCATGGCGTGGGGGTTTATACCTGATCTCGTTTCGATCTCAGTAGTTAAGTCCTGCTGCGTTGTGGGTGTGTACTGCGGTTTTTTGCTGTGGGAAGCCCACTTCACTGCCAGACCACCC
>Nanoarchaeum equitans 1
GTTTCGTGGGAGGGCCATAGCGGCCCGGGAACCACCCGTACCCATCTCGAACACGGAAGTTAAGCCGGGCCGCGTCCCGAGTGGTACTGCCCCGCGAAGGGGTGGGAAGCTCGGGATGCCC
>uncultured euryarchaeote 37F11 1
GATGGGTGCACGGTCATAGCGGTGGAGTTTACCCGGTCTCATCCCGAACCCGGAAGTCAAGCCCTCCTGCGTCTGTCCCAATACTGTGGTACGAGAGTCCACGGGAACGGCGGTCACTGTGC
>Chlamydia trachomatis 1
CTTGGTGATAATAGAGAGAGGGAAACACCTGACACCATTCCGAACTCAGAAGTTAAGCCTCTGATCGCTGATGGTACTATACACAAGAGTATGGGAGAGTAGGTCGTCGCCAAGCAT
>Chlamydophila pneumoniae 1
CTTGGCGATACTGGAGAAAGGGATACACCTGATACCATTCCGAACTCAGAAGTTAAGCCTTTTATCGCTGATGGTACTATACACAAGAGTATGGGAGAGTAAGTCGTTGCCAAGCTT
>Chlamydia muridarum 1
CTTGGTGATAATAGAGAGAGGGAAACACCTGATACCATTCCGAACTCAGAAGTTAAGCCTCTGATCGCTGATGGTACTATACACAAGAGTATGGGAGAGTAGGTCGTTGCCAAGC
>Chlamydia muridarum 2
GCTTGGTGATAATAGAGAGAGGGAAACACCTGATACCATTCCGAACTCAGAAGTTAAGCCTCTGATCGCTGATGGTACTATACACAAGAGTATGGGAGAGTAGGTCGTTGCCAAGCATT
>Chlamydophila pneumoniae 2
GCTTGGCGATACTGGAGAAAGGGATACACCTGATACCATTCCGAACTCAGAAGTTAAGCCTTTTATCGCTGATGGTACTATACACAAGAGTATGGGAGAGTAAGTCGTTGCCAAGCTTT
>Chlamydophila caviae 1
GCTTGGTGATAATGGAAAAAGGGACACACCTGACCCCATTCCGAACTCAGAAGTTAAGCCTTTTATCGCCGATGGTACTATACACAAGAGTATGGGAGAGTAGGTCGTTGCCAAGCTTT
>Chlamydophila pneumoniae 3
TTGGCGATACTGGAGAAAGGGATACACCTGATACCATTCCGAACTCAGAAGTTAAGCCTTTTATCGCTGATGGTACTATACACAAGAGTATGGGAGAGTAAGTCGTTGCCAAGCTTT
>Parachlamydia sp. 1
GTTTGGTGGCATTAGAGAAAGGGAAATACCTGAACCCATTCCGAACTCAGAAGTCAAGCCTTTCATCGCCGATGGTACTGCACACAAGAGTGTGGGAGAGTAGGTCGCCGCCAAACT
>Chlamydophila abortus 1
GCTTGGTGATAATGGAAAAAGGGATACACCTGATACCATTCCGAACTCAGAAGTTAAGCCTTTTATCGCCGATGGTACTATACACAAGAGTATGGGAGAGTAGGTCGTCGCCAAGCT
>Candidatus Fritschea bemisiae 1
TTTGGTGACCATAGAGAAGTGGAAACACCTGATTCCATTCCGAACTCAGCAGTTAAGCACTTCATCGCCGATGGTACTGTACACTAGAGTATGGAAGAGTAGGACGTCGCCAAATCT
>Dehalococcoides ethenogenes 1
TCCCCCGGTGGTTAGAGCGGGGTGGTACCACCCGTTCCCGTCCCGAACACGGTCGTGAAACGCCCCAGCGCAGACGATACTTAGGAGGCAACTCCTTGTGGAAAATATGCCACTGCCCGGGGA
>Thermomicrobium roseum 1
CGTGCGCGTGGCCGAGAGCGGTGTGGCAACACCCCGCTCCATCCCGAACCGGGTCGTGCCCCACACCAGCGCCGGAGAGTACTGCGCGGGCAACCGCGTGGGAGGCGAGGCCGCTCGCGCGCACGGT
>Herpetosiphon aurantiacus 1
TCCGGTGGCAATGTCGGAGGGGTCCCACCCGTTCCCATCCCGAACACGGAAGTTAAGCCCTCCAGAGCCGATGGTACTCCGCGGGGAACCGCGCGGGAGAGTAGGTCGCTGCCGGAT
>Aquifex aeolicus 1
CCCCTGGTGGCCATAGCGGGGGGGAAACACCCGGTCCCATTCCGAACCCGGCAGTTAAGCCCCCCAGCGCCGATGATACTGTGCCGGCAGCGGCACGGGAAAGTAGGTCGCTGCCAGGGG
>Deinococcus radiodurans 1
AACCCCCGCGCCCATAGCACTGTGGAACCACCCCACCCCATGCCGAACTGGGTCGTGAAACACAGCAGCGCCAATGATACTGGGCCCGCAGGGCCCCGGAAAAGTCGGTCAGCGCGGGGGCT
>Deinococcus radiodurans 3
ATACCCCCGTGCCTTTAGCGCCTCGGAACCACCCCACTCCATGCCGAACTGGGTCGTGAAACGTGGCAGCGCCTATGATACTTGGACCGCAGGGTCCTGGAAAAGTCGGTGCAGTGCGGGGGTTT
>Deinococcus radiophilus 1
ATACCCCCGTGCCGTGAGCGCCTCGGAACCACCCCACTCCATGCCGAACTGGGTCGTGAAACGTGGCAGCGCCTATGATACTTGGACCGCAGGGTCCTGGGAAAGTCGGTGCAGTGCGGGGGTTT
>Thermus sp. 1
TCCTCGGGACCATAGCGGAGGGGAAACACCCGGTTTCCATTCCGAACCCGGCAGTTAAGCCCTCCAGCGCCGATGATACTGTGCCGGGCGAACGGCACGGGAAAGTAGGTCGTCCCGGGGGTT
>Thermus sp. 2
CTCGGACCACCATACCGGGGGGGAAACACCCGGTCCCATTCCGAACCCGGAAGTTAAGCCCCCCAGGGCCGATGATAGCCTCGCCCCGAGCGAGGTGAAAGTAGGTCGTGGTCCGGGCAC
>Deinococcus radiodurans 2
ACACCCCCGTGCCCATAGCACTGTGGAACCACCCCACCCCATGCCGAACTGGGTCGTGAAACACAGCAGCGCCAATGATACTCGGACCGCAGGGTCCCGGAAAAGTCGGTCAGCGCGGGGGTTT
>Thermus thermophilus 1
TCCCCCGTGCCCATAGCGGCGTGGAACCACCCGTTCCCATTCCGAACACGGAAGTGAAACGCGCCAGCGCCGATGGTACTGGGCGGGCGACCGCCTGGGAGAGTAGGTCGGTGCGGGGGATT
>Thermus thermophilus 2
AATCCCCCGTGCCCATAGCGGCGTGGAACCACCCGTTCCCATTCCGAACACGGAAGTGAAACGCGCCAGCGCCGATGGTACTGGGCGGGCGACCGCCTGGGAGAGTAGGTCGGTGCGGGGGA
>Thermus thermophilus 3
AATCCCCCGTGCCCATAGCGGCGTGGAACCACCCGTTCCCATTCCGAACACGGAAGTGAAACGCGCCAGCGCCGATGGTACTGGCGGACGACCGCTGGGAGAGTAGGTCGGTGCGGGGGA
>Thermus aquaticus 1
AATCCCCGCCCTTAGCGGCGTGGAACACCCGTTCCCATTCCGAACACGGAAGTGAAACGCGCCAGCGCCGATGGTCACTGGGACCGCAGGGTCCTGGAGAGTAGGTGCTGGTGCGGGGAT
>Acholeplasma laidlawii 1
TCTGGTGACGATAGGTAAGATGGTTCACCTGTTCCCATCCCGAACACAGAAGTTAAGCATCTTAGCGCCGACGATAGTTATTACAATTAGCGAAAATAGGACGTTGCCAGGC
>Acholeplasma laidlawii 2
TCTGGTGACGATGGCAAGATGTTCCACCTGTTCCCTACCCGAATATAGAAGTTAAGCATCTTAGCGCCGACGATAGTTATTACAATTAGCGAAAATAGGACGTTGCCAGGC
>Acholeplasma laidlawii 3
TCTGGTGACGATGGCAAGATGGTTCCACCTGTTCCCATCCCGAACACAGAAGTTAAGCATCTTAGCGCCGACGATAGTTATTACAATTAGCGAAAATAGGACGTTGCCAGGC
>Acholeplasma modicum 1
WTGGTGACGATGGCGAAGTGGATCCACCTGTTCCCATCTCGAACACAGAAGTTAAGCACTTCAGCGTCGAAAATAGTCCTAAGGGGCGAAGATAGAACGTTGCCAGGC
>Amphibacillus xylanus 1
CTTCGTGACAATAGCGAAGAGGTCACACCTGTTCCCATACCGAACACAGAAGTCAAGCTCTTCAGCGCCGATGGTAGTTGGGGGTTTTCCCCCTGCGAGAGTAGGACGTCGCTAAG
>Bacillus amyloliquefaciens 1
TCTGGTGACTATAGCGGAGGGGCAACACCCGTACCCATCCCGAACACGGACGTGAAGACCTCCAGCGCCGAGAATACTGGGAGGGCAGCCTCCTGGGAAAGTAGGTCGTTGCCAGGC
>Bacillus anthracis 1
TTTGGTGATGATGGCAGAGAGGTCACACCCGTTCCCATACCGAACACGGAAGTTAAGCTCTCTAGCGCCGATGGTAGTTGGGACCTTGTCCCTGTGAGAGTAGGACGTCGCCAAGC
>Bacillus anthracis 10
TCTGGTAATGATGGCAGAGAGGCCACACCCGTTCCCATACCGAACACGGAAGTTAAGCTCTCTAGCGCCGATGGTAGTTGGGACCTTGTCCCTGTGAGAGTAGGACGTTGCCAGGCAAA
>Bacillus anthracis 2
TCTGGTAATGATGGCAGAGAGGTCACACCCGTTCCCATACCGAACACGGAAGTTAAGCTCTCTAGCGCCGATGGTAGTTGGGACCTTGTCCCTGTGAGAGTAGGACGTTGCCAGGC
>Bacillus anthracis 3
TCTGGTAATGATGGCAGAGAGGCCACACCCGTTCCCATACCGAACACGGAAGTTAAGCTCTCTAGCGCCGATGGTAGTTGGGACCTTGTCCCTGTGAGAGTAGGACGTTGCCAGGC
>Bacillus anthracis 4
TTTGGTGATGATGGCAGAGAGGTCACACCCGTTCCCATACCGAACACGGAAGTTAAGCTCTCTAGCGCCGATGGTAGTTGGGACCTTGTCCCTGTGAGAGTAGGACGTCGCCAAGCAAC
>Bacillus anthracis 5
TCTGGTAATGATGGCAGAGAGGTCACACCCGTTCCCATACCGAACACGGAAGTTAAGCTCTCTAGCGCCGATGGTAGTTGGGACCTTGTCCCTGTGAGAGTAGGACGTTGCCAGGCTAA
>Bacillus anthracis 6
TTTGGTGATGATGGCAGAGAGGTCACACCCGTTCCCATACCGAACACGGAAGTTAAGCTCTCTAGCGCCGATGGTAGTTGGGACCTTGTCCCTGTGAGAGTAGGACGTCGCCAAGCTAT
>Bacillus anthracis 7
TTTGGTGATGATGGCAGAGAGGTCACACCCGTTCCCATACCGAACACGGAAGTTAAGCTCTCTAGCGCCGATGGTAGTTGGGACCTTGTCCCTGTGAGAGTAGGACGTCGCCAAGCAAG
>Bacillus anthracis 8
TTTGGTGATGATGGCAGAGAGGTCACACCCGTTCCCATACCGAACACGGAAGTTAAGCTCTCTAGCGCCGATGGTAGTTGGGACCTTGTCCCTGTGAGAGTAGGACGTCGCCAAGCAAA
>Bacillus anthracis 9
TCTGGTAATGATGGCAGAGAGGTCACACCCGTTCCCATACCGAACACGGAAGTTAAGCTCTCTAGCGCCGATGGTAGTTGGGACCTTGTCCCTGTGAGAGTAGGACGTTGCCAGGCAAT
>Bacillus cereus 1
TTTGGTGATGATGGCAGAGAGGTCACACCCGTTCCCATACCGAACACGGAAGTTAAGCTCTCTAGCGCCGATGGTAGTTGGGACCTTGTCCCTGTGAGAGTAGGACGTCGCCAAG
>Bacillus cereus 10
CTGGTAATGATGGCAGAGAGGTCACACCCGTTCCCATACCGAACACGGAAGTTAAGCTCTCTAGCGCCGATGGTAGTTGGGACCTTGTCCCTGTGAGAGTAGGACGTTGCCAGGCATCACCATT
>Bacillus cereus 11
TCTGGTAATGATGGCAGAGAGGTCACACCCGTTCCCATACCGAACACGGAAGTTAAGCTCTCTAGCGCCGATGGTAGTTGGGACCTTGTCCCTGTGAGAGTAGGACGTTGCCAGGC
>Bacillus cereus 2
TTTGGTGATGATGGCAGAGAGGTCACACCCGTTCCCATACCGAACACGGAAGTTAAGCTCTCTAGCGCCGATGGTAGTTGGGACCTTGTCCCTGTGAGAGTAGGACGTCGCCAAGC
>Bacillus cereus 4
TCTGGTAATGATGGCAGAGAGGTCACACCCGTTCCCATACCGAACACGGAAGTTAAGCTCTCTAGCGCCGATGGTAGTTGGGACCTTGTCCCTGTGAGAGTAGGACGTTGCCAGGCAAA
>Bacillus cereus 5
TTGGTGATGATGGCAGAGAGGTCACACCCGTTCCCATACCGAACACGGAAGTTAAGCTCTCTAGCGCCGATGGTAGTTGGGACCTTGTCCCTGTGAGAGTAGGACGTCGCCAAGCAAC
>Bacillus cereus 6
TGGTAATGATGGCAGAGAGGTCACACCCGTTCCCATACCGAACACGGAAGTTAAGCTCTCTAGCGCCGATGGTAGTTGGGACCTTGTCCCTGTGAGAGTAGGACGTTGCCAGGC
>Bacillus cereus 7
TTGGTGATGATGGCAGAGAGGTCACACCCGTTCCCATACCGAACACGGAAGTTAAGCTCTCTAGCGCCGATGGTAGTTGGGACCTTGTCCCTGTGAGAGTAGGACGTCGCCAAGCTAT
>Bacillus cereus 8
TTGGTGATGATGGCAGAGAGGTCACACCCGTTCCCATACCGAACACGGAAGTTAAGCTCTCTAGCGCCGATGGTAGTTGGGACCTTGTCCCTGTGAGAGTAGGACGTCGCCAAGCAAG
>Bacillus cereus 9
TTGGTGATGATGGCAGAGAGGTCACACCCGTTCCCATACCGAACACGGAAGTTAAGCTCTCTAGCGCCGATGGTAGTTGGGACCTTGTCCCTGTGAGAGTAGGACGTCGCCAAGCAAA
>Bacillus clausii 1
TCCGGTGACAATGGCAAAGAGGTCACACCCGTTCCCATGCCGAACACGGCCGTTAAGCTCTTTTGCGCCGATGGTAGTTGGAGGCTTCCTCCCGCGAGAGTAGGACGTTGCCGGGC
>Bacillus clausii 2
TCCGGTGACAATGGCAAAGAGGTCACACCCGTTCCCATGCCGAACACGGCCGTTAAGCTCTTTTGCGCCGATGGTAGTTGGAGGCTTCCTCCTGCGAGAGTAGGACGTTGCCGGGC
>Bacillus clausii 3
TCCGGTGACAATGGCAAAGAGGTCACACCCGTTCCCATGCCGAACACGGCCGTTAAGCTCTTTTGCGCCGATGGTAGTTGGAGGCTTCCTCCTGTGAGAGTAGGACGTTGCCGGGC
>Bacillus firmus 1
TCTGGTGGCGATAGCGAGAAGGTCACACCCGTTCCCATACCGAACACGGAAGTTAAGCTTCTCAGCGCCGATGGTAGTTAGGGGCTGTCCCCTGTGAGAGTAGGACGCTGCCAGGC
>Bacillus halodurans 1
TTTGGTGGCGATAGCGAAGAGGTCACACCCGTTCCCATGCCGAACACGGTCGTTAAGCTCTTCAGCGCCGATGGTAGTTGGGGCCTTGCCCCTGCGAGAGTAGGACGCTGCCAAGC
>Bacillus halodurans 2
TTTGGTGGCGATAGCGAAGAGGCCACACCCGTTCCCATGCCGAACACGGTCGTTAAGCTCTTCAGCGCCGATGGTAGTTGGGGGCTTCCCCCTGCGAGAGTAGGACGCTGCCAAAC
>Bacillus halodurans 3
TTTGGTGGCGATAGCGAAGAGGCCACACCCGTTCCCATGCCGAACACGGTCGTTAAGCTCTTCAGCGCCGATGGTAGTTGGGGGCTTCCCCCTGCGAGAGTAGGACGCTGCCAAGC
>Bacillus halodurans 4
TTTGGTGGCGATAGCGAAGAGGCCACACCCGTTCCCATGCCGAACACGGTCGTTAAGCTCTTCAGCGCCGATGGTAGTTGGGGCCTTGCCCCTGCGAGAGTAGGACGTTGCCAAGC
>Bacillus halodurans 5
TTTGGTGGCGATAGCGAAGAGGCCACACCCGTTCCCATGCCGAACACGGTCGTTAAGCTCTTCAGCGCCGATGGTAGTTGGGGACTTCCCCCTGCGAGAGTAGGACGCTGCCAAGC
>Bacillus halodurans 6
TTTGGTGGCGATAGCGAAGAGGCCACACCCGTTCCCATGCCGAACACGGTCGTTAAGCTCTTCAGCGCCGATGGTAGTTGGGGGCTTCCCCCTGCGAGAGTAGGACGCTGCCAAG
>Bacillus licheniformis 5
TTGGTGGCGATAGCGAAGAGGTCACACCCGTTCCCATGCCGAACACGGAAGTTAAGCTCTTCAGCGCCGATGGTAGTTGGGGGCTTCCCCCTGTGAGAGTAGGACGCCGCCAAGCG
>Bacillus licheniformis 6
TTTGGTGGCGATAGCGAAGAGGTCACACCCGTTCCCATGCCGAACACGGAAGTTAAGCTCTTCAGCGCCGATGGTAGTTGGGGGCTTCCCCCTGTGAGAGTAGGACGCCGCCAAG
>Bacillus megaterium 1
TCTGGTGGCGATAGCGAAGAGGTCACACCCGTTCCCATACCGAACACGGAAGTTAAGCTCTTTAGCGCCAATGGTAGTTGGGACTTTGTCCCTGTGAGAGTAGGACGTTGCCAGGC
>Bacillus megaterium 2
TCTGGTGGCGATAGCGAAGAGGTCACACCCGTTCCCATACCGAACACGGAAGTTAAGCTCTTTAGCGCCGATGGTAGTTGGGACTTTGTCCCTGTGAGAGTAGGACGTTGCCAGGC
>Bacillus methanolicus 1
YYTGGTGGCGATGGCGAGAAGGTCACACCCGTTCCCATRCCGAACACGGAAGTTAAGCTTCTCAGCGCCGATGGTAGTTGGGGCATTGCCCCTGCGAGAGTAGGACGCTGCCAGGC
>Bacillus subtilis 4
TTTGGTGGCGATAGCGAAGAGGTCACACCCGTTCCCATACCGAACACGGAAGTTAAGCTCTTCAGCGCCGATGGTAGTCGGGGGTTTCCCCCTGTGAGAGTAGGACGCCGCCAAGC
>Bacillus subtilis 5
TTGGTGGCGATAGCGAAGAGGTCACACCCGTTCCCATACCGAACACGGAAGTTAAGCTCTTCAGCGCCGATGGTAGTCGGGGGTTTCCCCCTGTGAGAGTAGGACGCCGCCAAGC
>Bacillus thuringiensis 1
TTGGTGATGATGGCAGAGAGGTCACACCCGTTCCCATACCGAACACGGAAGTTAAGCTCTCTAGCGCCGATGGTAGTTGGGACCTTGTCCCTGTGAGAGTAGGACGTCGCCAAGCAAC
>Bacillus thuringiensis 2
TGGTAATGATGGCAGAGAGGTCACACCCGTTCCCATACCGAACACGGAAGTTAAGCTCTCTAGCGCCGATGGTAGTTGGGACCTTGTCCCTGTGAGAGTAGGACGTTGCCAGGC
>Bacillus thuringiensis 3
TTGGTGATGATGGCAGAGAGGTCACACCCGTTCCCATACCGAACACGGAAGTTAAGCTCTCTAGCGCCGATGGTAGTTGGGACCTTGTCCCTGTGAGAGTAGGACGTCGCCAAGCTAT
>Bacillus thuringiensis 4
TTGGTGATGATGGCAGAGAGGTCACACCCGTTCCCATACCGAACACGGAAGTTAAGCTCTCTAGCGCCGATGGTAGTTGGGACCTTGTCCCTGTGAGAGTAGGACGTCGCCAAGCAAG
>Bacillus thuringiensis 5
TTGGTGATGATGGCAGAGAGGTCACACCCGTTCCCATACCGAACACGGAAGTTAAGCTCTCTAGCGCCGATGGTAGTTGGGACCTTGTCCCTGTGAGAGTAGGACGTCGCCAAGCAAA
>Bacillus thuringiensis 6
TGGTAATGATGGCAGAGAGGCCACACCCGTTCCCATACCGAACACGGAAGTTAAGCTCTCTAGCGCCGATGGTAGTTGGGACCTTGTCCCTGTGAGAGTAGGACGTTGCCAGGC
>Bacillus licheniformis 1
TCTGGTGATGATGGCGAAGAGGTCACACCCGTTCCCATGCCGAACACGGAAGTTAAGCTCTTCAGCGCCGATGGTAGTTGGGGGCTTCCCCCTGCGAGAGTAGGACATCGCCAGGC
>Bacillus licheniformis 2
TTTGGTGGCGATAGCGAAGAGGTCACACCCGTTCCCATGCCGAACACGGAAGTTAAGCTCTTCAGCGCCGATGGTAGTTGGGGGCTTCCCCCTGTGAGAGTAGGACGCCGCCAAGC
>Bacillus methanolicus 10
YYTGGTGGCGATGGCGAGAAGGTCACACCCGTTCCCATGCCGAACACGGAAGTTAAGCTTCTCAGCGCCGATGGTAGTTGGGGCATTGCCCCTGCGAGAGTAGGACGTTGCCAGGC
>Bacillus methanolicus 2
YYTGGTGGCGATGGCGAGAAGGTCACACCCGTTCCCATACCGAACACGGAGGTTAAGCTTCTCAGCGCCGATGGTAGTTGGGGCATTGCCCCTGCGAGAGTAGGACGTTGCCAGGC
>Bacillus methanolicus 3
YYTGGTGGCGATGGCGAGAAGGTCACACCCGTTCCCATACCGAACACGGAGGTTAAGCTTCTCAGCGCCGATGGTAGTTGGGGCATTGCCCCTGYGAGAGTAGGACGCTGCCAGGC
>Bacillus methanolicus 4
YYTGGTGGCGATGGCGAGAAGGTCACACCCGTTCCCATGCCGAACACGGAGGTTAAGCTTCTCAGCGCCGATGGTAGTTGGGGCATTGCCCCTGCGAGAGTAGGACGCTGCCAGGC
>Bacillus methanolicus 5
YYYGGTGGATTAGGCGAAGAGGTTACACCCGTTCCCATCCCGAACACAGCCGAGAAACTCTTCAGCGCCGATGGTAGTTGGGGGTCTCCCCCTGTGAGAGCAGGACGCCGCTCGGG
>Bacillus methanolicus 6
YYTGGTGGCGTTGGCGAGAAGGTCACACCCGTTCCCATGCCGAACACGGAAGTTAAGCTTCTCAGCGCCGATGGTAGTTGGGGCATTGCCCCTGCGAGAGTAGGACGCTGCCAGGC
>Bacillus methanolicus 7
CCTGGTGGCGATGGCGAGAAGGTCACACCCGTTCCCATACCGAACACGGAAGTTAAGCTTCTCAGCGCCGATGGTAGTTGGGGCATTGCCCCTGCGAGAGTAGGACGCTGCCAGGC
>Bacillus methanolicus 8
CCTGGTGGCGATGGCGAGAAGGTCACACCCGTTCCCATACCGAACACGGAAGTTAAGCTTCTCAGCGCCGATGGTAGTTGGGGCATTGCCCCTGCGAGAGTAGGACGTTGCCAGGC
>Bacillus methanolicus 9
CCTGGTGGCGATGGCGAGAAGGACACACCCGTTCCCATACCGAACACGGAAGTTAAGCTTCTCAGCGCCGATGGTAGTTGGGGCATTGCCCCTGCGAGAGTAGGACGCTGCCAGGC
>Bacillus sp. 1
TCTGGTGATGATGGCGAAGAGGTCACACCCGTTCCCATGCCGAACACGGAAGTTAAGCTCTTCAGCGCCGATGGTAGTCGGGGGCTTCCCCCTGTGAGAGTAGGACATCGCCAGGC
>Bacillus sp. 2
TTTGGTGGCGATAGCGAAGAGGTCACACCCGTTCCCATGCCGAACACGGAAGTTAAGCTCTTCAGCGCCGATGGTAGTCGGGGGTTTCCCCCTGTGAGAGTAGGACGCCGCCAAGC
>Bacillus subtilis 1
TCTGGTGATGATGGCGAAGAGGTCACACCCGTTCCCATGCCGAACACGGAAGTTAAGCTCTTCAGCGCCGATGGTAGTCGGGGGTTTCCCCCTGTGAGAGTAGGACATCGCCAGGC
>Bacillus subtilis 2
TTTGGTGGCGATAGCGAAGAGGTCACACCCGTTCCCATACCGAACACGGAAGTTAAGCTCTTCAGCGCCGATGGTAGTCGGGGGTTTCCCCCTGTGAGAGTAGGACGCCGCCAAGC
>Bacillus subtilis 6
TTTGGTGGCGATAGCGAAGAGGTCACACCCGTTCCCATACCGAACACGGTAGTTAAGCTCTTCAGCGCCGATGGTGAGTGGGGGCTTCCCCCTGTGAGAGTAGGACGCCGCCAAGC
>Brevibacillus brevis 1
TCTGGTGATGATGGCGGAGGGGACACACCCGTTCCCATACCGAACACGGCCGTTAAGCCCTCCAGCGCCAATGGTACTTGCTCCGCAGGGAGCCGGGAGAGTAGGACGTCGCCAGGC
>Candidatus Phytoplasma asteris 1
CTTGGTGCATAAAACTAAGGGGCAACACCTGTTCCCATCCCGAACACAGCAGTTAAGTCCTTAGTACTGACAATAGTTCTTTATTGAGCGAAGATAGGGAGTGCCAAGG
>Clostridium acetobutylicum 1
TCCGGTGACCATAGCTTGGTTGTAACACCCGTTCCCATACCGAACACGAAGGTTAAGAACCAAAGCGCCGATGGTACTGCAGGGGCAGCCCTGTGGGAGAGTAGGTCATTGCCGGGT
>Clostridium acetobutylicum 2
TCCGGTGACTATAGCTTGGTTGTAACACCCGTTCCCATACCGAACACGAAGGTTAAGAACCAAAGCGCCGATGGTACTGCAGGGGCAGCCCTGTGGGAGAGTAGGTCATTGCCGGGT
>Clostridium acetobutylicum 3
TCCGGTGATCATAGCTTGGTTGTAACACCAGTTCCCATACCGAACACGAAGGTTAAGAACCAAAGCGCCGATGGTACTGCAGGGGCAACCGTGTGTCAAATGAGGTCATTGCCGGGT
>Clostridium acetobutylicum 4
TCCGGTGACTATAGCTTGGTTGTAACACCCGTTCCCATACCGAACACGAAGGTTAAGAACCAAAGCGCCGATGGTACTGCAGGGGCAGCCCTGTGGGACAGTAGGTCATTGCCGGGT
>Clostridium acetobutylicum 5
TCCGGTGACCATAGCTTGGTTGTAACACCCGTTCCCATACCGAACACGAAGGTTAAGAACCAAAGCGCCGATGGTACTGCAGGGGCAGCCCTGTGGGACAGTAGGTCATTGCCGGGT
>Clostridium pasteurianum 1
TCCAGTGTCTATGACTTAGAGGTAACACTCCTTCCCATTCCGAACAGGCAGGTTAAGCTCTAATGTGCTGATGGTACTGCAGGGGAAGCCCTGTGGAGAAGTAGGTCGACGCTGGGT
>Clostridium bifermentans 1
DGTGGTTATTACAGCAAAGAGGATACACCTGTTCCCATTCCGAACACAGAAGTTAAGCTCTTTAGCGCCGATGGTACTTGGTGGGAAGCTGCCTGGGAGAGTAGGACGTAGCCGCGT
>Clostridium butyricum 1
TCTGGTGATGATGGCATAGAGGTAACACTCCTTCCCATTCCGAACAGGACAGTTAAGGTCTATAGCGCCGATGGTACTGCATGGGAGACTGTGTGGAAGAGTAGGACGTCGCCAGGT
>Clostridium butyricum 2
TCTGGTGATGATGGCATAGAGGTAACACTCCTTTCCATTCCGAACAGGACAGTTAAGGTCTATAGCGCCGATGGTACTGCATGGGAGACTGTGTGGAAGAGTAGGACGTCGCCAGGT
>Clostridium carnis 1
CCTAGTGATGATGGCGTAGAGGAAACACTCCTTTCCATTCCGAACAGGACAGTTAAGCTCTACAGCGTCGATGGTACTGCACGGGTGACTGTGTGGGAGAGTAGAACGTTGCTAGGT
>Clostridium innocuum 1
TCTGGTGGCGATAGCGATGTGGATACACCTGTTCTCATCCCGAACACAGAAGTTAAGCATATCAGCGGCGACAATATCTGGACTGGCTCCAGTGAAGATAGCACGCTGCCAGGT
>Clostridium tyrobutyricum 1
DCAGGTGGTGATGGCGGAAAGGTCACACCCGAACACATCCCGAACTCGGAAGTTAAGCTTTCCAGCGCCGATGGTAGTTGGGGGTTTCCCCCTGCGAGAGTAGGACGTTGCCGGGC
>Clostridium tyrobutyricum 2
DCAGGTGGCGATGGCGGAAAGGTCACACCCGTTCCCATCCCGAACACGGAAGTTAAGCTTTCCAGCGCCGATGGTAGTTGGGGGTCTCCCCCTGCGAGAGTAGGACGCTGCCGGGC
>Clostridium tyrobutyricum 3
DCAGGTGGCGATGGCGGAAAGGTCACACCCGTTCCCATCCCGAACACGGAAGTTAAGCTTTCCAGCGCCGATGGTAGTTGGGGGTCTCCCCCTGCGAGAGTAGGACGTTGCCGGGC
>Clostridium tyrobutyricum 4
TCAGGTGGCGATGGCGGAAAGGTCACACCCGAACACATCCCGAACTCGGAAGTTAAGCTTTCCAGCGCCGATGGTAGTTGGGGGTTTCCCCCTGCGAGAGTAGGACGCTGCCGGGC
>Enterococcus faecalis 1
TGTGGTGGCGATAGCGAGAAGGATACACCTGTTCCCATGCCGAACACAGAAGTTAAGCTTCTTAGCGCCGATTGTAGTGAAGGGTTTCCCTTTGTGAGAGTAGGACGTCGCCACGC
>Colwellia hadaliensis 1
TGTTTAGCGACCATAGCGCTGTGGCCCCACCTGATCCCATTCCGAACTCAGCAGTGAAACGCAGTTGCGCCGATGGTAGTGTGGGAGTTCCCATGTGAGAGTAGGACATCGTTAAACAT
>Enterococcus faecalis 2
TGTGGTGGCGATAGCGAGAAGGATACACCTGTAACCATGCCGAACACAGAAGTTAAGCTTCTTAGCGCCGATTGTAGTGAGGGGGTTGCCCCTTGTGAGAGTAGGACGTCGCCACGC
>Erysipelothrix rhusiopathiae 1
TCTGGTGATTTTAGCGAAGTGGTCACACCTGTTCCCATCTCGAACACAGAAGTTAAGCACTTTAGCGGCGACAATATCTAGCCACGCGCTAGTGAAGATAGTTCATCGCCAGGT
>Erysipelothrix rhusiopathiae 2
TCTGGTGATTTTAGCGAAGTGGTCACACCTGTTCCCATCTCGAACACAGAAGTTAAGCACTTTAGCGGCGACAATATCTAGCCACGCGCTAGTGAAGATAGTTCATTGCCAGGT
>Erysipelothrix rhusiopathiae 3
TCTGGTGGTTTTAGCGAAGTGGTCACACCTGTTCCCATCTCGAACACAGAAGTTAAGCACTTTAGCGGCGACAATATCTAGCCAAGCGCTAGTGAAGATAGTTCATCGCCAGGT
>Erysipelothrix tonsillarum 1
TCTGGTGATTTGAGCGAAGTGGTCACACCTGTTCCCATCTCGAACACAGAAGTTAAGCACTTTAGCGGCGACAATATCTAGCCACGCGCTAGTGAAGATAGTTCATTGCCAGGT
>Finegoldia magna 1
TATGGTGATAAAAGCAAGAGGGATACACCTGTACCCATGCCGAACACAGAAGTTAAGCCTCTTAACGCCGATGGTACTACGATGGAAACGTCGTGGGAGAGTAGGTAGTCGCCAAAC
>Finegoldia magna 2
ATGGTGATAAAAGCAAGAGGGATACACCTGTACCCATGCCGAACACAGAAGTTAAGCCTCTTAACGCCGATGGTACTACGATGGAAACGTCGTGGGAGAGTAGGTAGTCGCCAAACA
>Geobacillus kaustophilus 1
CCTAGTGGCTATGGCGGAGGGGAAACACCCGTTCCCATCCCGAACACGGAAGTTAAGCCCTCCAGCGCCGATGGTAGTTGGGGCCAGCGCCCCTGCAAGAGTAGGTCGTTGCTAGGC
>Geobacillus kaustophilus 2
CCTAGTGGCTATGGCGGAGGGGAAACACCCGTTCCCATCCCGAACACGGAAGTTAAGCCCTCCAGCGCCGATGGTAGTTGGGGCCAGCGTCCCTGCAAGAGTAGGTCGCTGCTAGGC
>Geobacillus kaustophilus 3
TAGTGGCTATGGCGGAGGGGAAACACCCGTTCCCATCCCGAACACGGAAGTTAAGCCCTCCAGCGCCGATGGTAGTTGGGGCCAGCGCCCCTGCAAGAGTAGGTCGCTGCTAGGC
>Geobacillus kaustophilus 4
GCCTAGTGGCTATGGCGGAGGGGAAACACCCGTTCCCATCCCGAACACGGAAGTTAAGCCCTCCAGCGCCGATGGTAGTTGGGGCCAGCGCCCCTGCAAGAGTAGGTCGCTGCTAGG
>Geobacillus kaustophilus 6
CCTAGTGGCTATGGCGGAGGGGAAACACCCGTTCCCATCCCGAACACGGAAGTTAAGCCCTCCAGCGCCGATGGTAGTTGGGGCCAGCGCCCCTGCAAGAGTAGGTCGCTGCTAGGC
>Geobacillus kaustophilus 7
GTGGTGATAGCGGAGGGGAAACACCCGTTCCCATCCCGAACACGGAAGTTAAGCCCTCCAGCGCCGATGGTAGTTGGGGCCAGCGCCCCTGCAAGAGTAGGTCGCTGCTAGGC
>Geobacillus stearothermophilus 1
CCTAGTGGTGATAGCGGAGGGGAAACACCCGTTCCCATCCCGAACACGGAAGTTAAGCCCTCCAGCGCCGATGGTAGTTGGGGCCAGCGCCCCTGCAAGAGTAGGTCGCTGCTAGGC
>Geobacillus stearothermophilus 3
CCTAGTGACAATAGCGGAGAGGAAACACCCGTTCCCATCCCGAACACGGAAGTTAAGCTCTCCAGCGCCGATGGTAGTTGGGGCCAGCGCCCCTGCAAGAGTAGGTCGTTGCTAGGC
>Lactobacillus acidophilus 1
ACGGTGGCGAAAGCAAGAAGGATACACCTGTTCCCATGCCGAACACAGAAGTTAAGCTTCTTAACGCCGAAAGTAGTTGGTGGGCAACTGCCTGCGAGGATAGGAAGCTGCCGTGCT
>Geobacillus stearothermophilus 2
CCTAGTGGTGATAGCGGAGGGGAAACACCCGTTCCCATCCCGAACACGGAAGTTAAGCCCTCCAGCGCCGATGGTAGTTGGGGCCAGCGCCCCTGCAAGAGTAGGCCGCTGCTAGGC
>Geobacillus stearothermophilus 4
CCTAGTGACAATAGCGAGAGAGGAAACACCCGTCTCCATCCCGAACACGAAGGTTAAGCTCTCCCAGCGCCGATGGTAGTTGGGGCCAGCGCCCCTGCAAGAGTAGGTTGTCGCTAGGC
>Lactobacillus brevis 1
TGTGGTGGCGATAGCCTGAAGGATACACCTGTTCCCATGCCGAACACAGAAGTTAAGCTTCAGCACGCCGATAGTAGTTGGGGGATCGCCCCCTGCGAGGATAGGACGTTGCCACGC
>Lactobacillus delbrueckii 1
TGCGGTGGCAATGGCAATAAGGATACACCTGTTCCCATGCCGAACACAGTAGTTAAGCTTCTTAACGCCGAAAGTAGTTGGTGGGAAACTGCCTGCGAGGATAGGAAGCTGCCGCGC
>Lactobacillus delbrueckii 2
TGCGGTGGCAATGGCAAGAAGGATACACCTGTTCCCATGCCGAACACAGTAGTTAAGCTTCTTAACGCCGAAAGTAGTTGGTGGGAAACTGCCTGCGAGGATAGGAAGCTGCCGCGC
>Lactobacillus johnsonii 1
CGGTGGCGATGGCAAGAAGGATACACCTGTTCCCATGCCGAACACAGAAGTTAAGCTTCTTAACGCCGAGAGTAGTTGGTGGGAAACTGCCTGCGAGGGTAGGCAGTCGCCGTGCT
>Lactococcus lactis 2
TTTGGTCATCATTGCGATGGAGATACACCTGTTCCCATGTCGAACACAGAAGTTAAGTCCATCTACGGCGGAAGTACTTGGGGGTTGCCCCCTGGGAGATAGGCGAGTGGCCAAGT
>Lactobacillus plantarum 1
TGTGGTGACGATGGCGAGAAGGATACACCTGTTCCCATGTCGAACACAGAAGTTAAGCTTCTTAGCGCCGAGAGTAGTTGGGGGATCGCTCCCTGCGAGGGTAGGACGTTGCCATGCGA
>Lactobacillus plantarum 2
TGTGGTGACGATGGCGAGAAGGATACACCTGTTCCCATGTCGAACACAGAAGTTAAGCTTCTTAGCGCCGAGAGTAGTTGGGGGATCGCTCCCTGCGAGGGTAGGACGTTGCCATGCAA
>Lactobacillus plantarum 3
TGTGGTGACGATGGCGAGAAGGATACACCTGTTCCCATGTCGAACACAGAAGTTAAGCTTCTTAGCGCCGAGAGTAGTTGGGGGATCGCTCCCTGCGAGGGTAGGACGTTGCCATGC
>Lactococcus lactis 1
TTTGGTCATCATTGCGATGGAGATACACCTGTTCCCATGTCGAACACAGAAGTTAAGTCCATCTACGGCGGAAGTACTTGGGGGTTGCCCCCTGGGAGATAGGCGAGTGGCCAAGT
>Lactococcus lactis 3
TTTTGGTCATCATTGCGATGGAGATACACCTGTTCCCATGTCGAACACAGAAGTTAAGTCCATCTACGGCGGAAGTACTTGGGGGTTGCCCCCTGGGAGATATGCGAGTGGCCAAGT
>Lactococcus lactis 4
TTTGGTATTTATTGCATAGGAGATATACCTGTTCCCATGTCGAACACAGAAGTCAAGTCCTTTTGCGCTGGAAGTACTTGGGGGTTGCCCCCTGGGAGATAAAGACGATGCCAAGT
>Lactococcus lactis 5
TTTGGTCATCATTGCGATGGAGATACACCTGTTCCCATGTCGAACACAGAAGTTAAGTCCATCTACGGCGGAAGTACTTGGGGGTTGCCCCCTGGGAGATATGCGAGTGGCCAAGT
>Leuconostoc mesenteroides 1
TGTCGTGTCGATAGCATAGAGGACACACCTGTTCCCATACCGAACACAGAAGTTAAGCTCTATAGCGCCGAAAGTAGTTGGAGGATCGCTTCCTGCGAGGATAGGACGATGCGACAG
>Listeria innocua 2
TCTGGTAGTTATGGCGAGAAGGTCACACCCGTTCCCATCCCGAACACGGTAGTTAAGCTTCTCTGCGCCAATGGTAGTTGGGGGCTTCCCCCTGCGAGAGTAGGTCGCTGCCGGGC
>Listeria ivanovii 1
TCTGGTAGTTATGGCGAGAAGGTCACACCCGTTCCCATCCCGAACACGGTAGTTAAGCTTCTCTGCGCCAATGGTAGTTGGGGGCTTCCCCCTGCGAGAGTAGGTCGCTGCCGGGC
>Listeria monocytogenes 2
TCTGGTAGTTATGGCGAGAAGGTCACACCCGTTCCCATCCCGAACACGGTAGTTAAGCTTCTCTGCGCCAATGGTAGTTGGGGGCTTCCCCCTGCGAGAGTAGGTCGCTGCCGGGC
>Listeria monocytogenes 3
TGGTAGTTATGGCGAGAAGGTCACACCCGTTCCCATCCCGAACACGGTAGTTAAGCTTCTCTGCGCCAATGGTAGTTGGGGGCTTCCCCAGCGAGAGTAGGTCGCTGCCGGGCA
>Loofah witches'broom phytoplasma 1
CTTGGTTATTAATAAAAGGGGAAACACCTGTTCCCATTCCGAATACAGAAGTTAAGTCCTTTTACCTCGACAATAGTTGTTGTTTACATCCGCAAAGATAGAGTTAGCCAAGG
>Mycoplasma capricolum 1
TTGGTGGTATAGCATAGAGGTCACACCTGTTCCCATGCCGAACACAGAAGTTAAGCTCTATTACGGTGAAGATATTACTGATGTGAGAAAATAGCAAGCTGCCAGTT
>Mycoplasma flocculare 1
CAAGAGTAACAATAGCAAAAGGGATCACCTGATACCATTCCGAACTCAGTAGTTAAGCCTTTTTACGCCGAAAATACTAGAAATAGGAAAATAGGAAGTTACTCTTT
>Mycoplasma gallisepticum 1
TGTGATATCGATATCGTGATGGAAACACCTGGTCCCATTCCGAACCCAGAAGTTAAGCGTTATCGGAGCCAAAGGTTGCGCAAGCAAGAATAGGGAAAATATCACGC
>Mycoplasma haemofelis 1
GACTTGGTGGTTATGGCGGAGTGAATGCACCCGATCCCATCCCGAACTCGGCCGTGAAACGCTCCAGCGCTGATGGTACTTCGCCTCAAGGCACGGGAGAGTAAGTCGCTGCCAGGTCT
>Mycoplasma genitalium 1
TGCTAATATCGCTGTGGAAACACCTGGAACCATCCCGAACCCAGCAGTTAAGCACAGTGGAGCTAAATGTAGGTAGTAATACTGAGAATAGGTAAGCACCAAGC
>Mycoplasma mobile 1
ACAAGCAACTATAGCAAGAGTGTACACCTGAACCCATTCCGAACTCAGTAGTTAAGCCTCTTAGCGTCGAAGATACCAGTAATGGGAAAATAGAGCGTTGCTTTTT
>Mycoplasma mycoides 2
TCTGGTGGTTATAGCATAGAGGTCACACCTGTTCCCATGCCGAACACAGAAGTTAAGCTCTATTACGGTGAAAATATTACTTATGTGAGAAGATAGCAAGCTGCCAGTTT
>Mycoplasma penetrans 1
CAGTGTTAATATTGTAGTGGAAACACCTGTTCCCATCCCGAACACAGAAGTTAAGCACTATGAAGCCAAAGGTAGCTTTTGCAAGAATAGGAAGATGCTGCTT
>Mycoplasma pulmonis 1
CAAGTGACCATAACGCAAGTTATACCTGATACCATTCCGAACTCAGTAGTCAAGACTTGTGGTGCCGACGATACCCGCTGGGGAAAATAGGGAGTTGCTTTTT
>Mycoplasma hyopneumoniae 1
AAGAGTAACAATAGCAAAAGGGATCACCTGAATCCATTCCGAACTCAGTAGTTAAGCCTTTTTACGCCGAAGATACTAGAAATAGGAAAATAGGGAGTTACTCTT
>Mycoplasma gallisepticum 2
TGTGATATCGATATCGTGATGGAAACACCTGGTCCCATTCCGAACCCAGAAGTTAAGCATCATGGAGCCAAAGGTAGCGCAAGCAAGAATAGGAAAATATCACGCAAAGAAA
>Mycoplasma gallisepticum 3
TGTGATATCGATATCGTGATGGAAACACCTGGTCCCATTCCGAACCCAGAAGTTAAGCATCATGGAGCCAAAGGTAGCGCAAGCAAGAATAGGAAAATATCACGCCAACAAA
>Mycoplasma gallisepticum 4
TGTGATATCGATATCGTGATGGAAACACCTGGTCCCATTCCGAACCCAGAAGTTAAGCATCATGGAGCCAAAGGTAGCGCAAGCAAGAATAGGAAAATATCACGCCAACAAAA
>Mycoplasma hyopneumoniae 2
TAAGAGTAACAATAGCAAAAGGGATCACCTGAATCCATTCCGAACTCAGTAGTTAAGCCTTTTTACGCCGAAGATACTAGAAATAGGAAAATAGGGAGTTACTCTTT
>Mycoplasma mycoides 1
TCTGGTGGTATAGCATAGAGGTCACACCTGTTCCCATGCCGAACACAGAAGTTAAGCTCTATTACGGTGAAAATATTACTTATGTGAGAAGATAGCAAGCTGCCAGGT
>Mycoplasma mycoides 3
TTGGTGGTATAGCATAGAGGTCACACCTGTTCCCATGCCGAACACAGAAGTTAAGCTCTATTACGGTGAAAATATTACTTATGTGAGAAGATAGCAAGCTGCCAGTT
>Mycoplasma pneumoniae 1
TTTGGTGCCCATGTCGCTGTGGAAACACCTGGTTCCATTTCGAACCCAGCAGTTAAGCACAGTGGAGCCGAATGTAGCTGTTTCAGTGAGAATAGGAAAGCACCAAGC
>Mycoplasma sp. 1
TCTGGTGGTTATAGCATAGAGGTCACACCTGTTCCCATGCCGAACACAGAAGTTAAGCTCTATTACGGTGAAGATATTACTTATGTGAGAAAATAGCAAGCTGCCAGTT
>Mycoplasma sp. 2
CTGGTGGTTATAGCATAGAGGTCACACCTGTTCCCATGCCGAACACAGAAGTTAAGCTCTATTACGGTGAAGATATTACTTATGTGAGAAAATAGCAAGCTGCCAGT
>Oceanobacillus iheyensis 1
TCTGGTAGCGATAGCGAAGAGGCCACACCTGTTCCCATGCCGAACACAGAAGTTAAGCTCTTCAGCGCCGATGGTAGTTGGGGCTTTGCCCCTGCAAGAGTAGGACGCCGCCAGGC
>Oceanobacillus iheyensis 2
TCTGGTAGCGATAGCGAGAAGGTCACACCTGTTCCCATGCCGAACACAGAAGTTAAGCTTTTCAGCGCCAATGGTAGTTGGGGTTTTACCCCTGCAAGAGTAGGACGCCGCCAGGC
>Oceanobacillus iheyensis 3
TCTGGTAGCGATAGCGAAGAGGTCACACCTGTTCCCATGCCGAACACAGAAGTTAAGCTCTTCAGCGCCGATGGTAGTTGGGGCTTTGCCCCTGCAAGAGTAGGACGCCGCCAGGC
>Oceanobacillus iheyensis 4
CTGGTAGCGATAGCGAAGAGGTCACACCTGTTCCCATGCCGAACACAGAAGTTAAGCTCTTCAGCGCCGATGGTAGTTGGGGCTTTGCCCCTGCAAGAGTAGGACGCCGCCAGGCA
>Oenococcus oeni 1
TGTCGTGTTAATTCCGATGAGGTCACACCTGTTCCCATTCCGAACACAGAAGTTAAGCTTGTCAGGGCCCAAAGTAGTTACAGGAACGCCTGTTGCAAGGTTAGGACGACGCGATG
>Paenibacillus popilliae 1
TTTGGCGACTATGGCGGAGGGGTTCCACGCGTTCCCATCTCGAACACGACCGTTAAGCCCTCCAGCGCCGATGGTACTTGGACCGCAGGGTCCTGGGAGAGCAGGACGTTGCCAAGC
>Planococcus citreus 1
TCCAGTGATGATGGCAAAGAGGCCACACCCGTTCCCATGCCGAACACGGAAGTTAAGCTCTTTTGCGCCGATGGTAGTTGGGGGTTTCCCCCTGTGAGAGTAGGACGTCGCTGGGC
>Planococcus kocurii 1
TCCAGTGATGATGGCAAAGAGGCCACACCCGTTCCCATCCCGAACACGGCAGTTAAGCTCTTTTGCGCCGATGGTAGTTGGGGGTTTCCCCCTGTGAGAGTAGGACGTCGCTGGGC
>Spiroplasma melliferum 1
TCTGGTGCTTATGGCATAGTGGACACACCCGTTCCCATCCCGAACACGGAAGTTAAGCACTATTACGCCGACGATAGCCGCAAGGTGAAAATAGGGCAGTGCCAGGT
>Sporolactobacillus inulinus 1
CTTGGCGGTCATAGCGAAGAGGTCACACCCGTTCCCATCCCGAACACGGTCGTTAAGCTCTTCTGTGCCGAAGGTAATTGGGGGCTGTCCCCCTGTGAGAGTAGGTCACTGCCAGGC
>Sporosarcina ureae 1
TTTAGTAACGATAGCGAAGAGGTCACACCCGTTCCCATACCGAACACGGAAGTTAAGCTCTTCAGCGCTGATGGTAGTTGGGGGTTTCCCCCTGTGAGAGTAAGACGTTGCTAGGC
>Staphylococcus aureus 1
TCTGGTGACTATAGCAAGGAGGTCACACCTGTTCCCATGCCGAACACAGAAGTTAAGCTCCTTAGCGTCGATGGTAGTCGAACTTACGTTCCGCTAGAGTAGAACGTTGCCAGGC
>Staphylococcus epidermidis 3
TCTGGTGATAATGGCAAGGAGGTCACACCTGTTCCCATGCCGAACACAGAAGTTAAGCTCCTTAGCGCCGATGGTAGTCGGACTTACGTTCCGCTAGAGTAGGACGTTGCCAGGC
>Streptococcus salivarius 1
TTAAGTGACGATAGCCTAGGAGATACACCTGTTCCCATGCCGAACACAGAAGTTAAGCCCTAGTACGCCTGATGTAGTTGGGGGTTGCCCCCTGTTAGATACGGTAGTCGCTTAGC
>Thermoactinomyces vulgaris 1
TCTGGTGACCATAGCGGAGGGGATCCACCCGTTCCCATCCCGAACACGGAAGTTAAGCCCTCCAGCGCCGATGGTACTTGGGGATGACCCCTGGGAGAGTAGGTCGTTGCCAGGC
>Sporolactobacillus nakayamae 1
CTTGGCGGTCATAGCGAAGAGGGTCACACCCGTTCCCATCCCGAACACGGTCGTTAAGCTCTTCTGTGCCGATGGTAATTGGGGGCTGTCCCCCTGTGAGAGTAGGTCACTGCCAGGC
>Sporosarcina pasteurii 1
TTTGGTGGCGATAGCGAAGAGGTCACACCCGTTCCCATACCGAACACGGAAGTTAAGCTCTTCAGCGCCGATGGTAGTTGGGGTGTTAGCCCCTGCAAGAGTAGGACGTTGCCAGGC
>Staphylococcus aureus 2
TCTGGTGGCTATAGCAAGGAGGTCACACCTGTTCCCATGCCGAACACAGAAGTTAAGCTCCTTAGCGTCGATGGTAGTCGAACTTACGTTCCGCTAGAGTAGAACGTTGCCAGGC
>Staphylococcus aureus 3
TCTGGTGAATATAGCAAGGAGGTCACACCTGTTCCCATGCCGAACACAGAAGTTAAGCTCCTTAGCGTCGATGGTAGTCGAACTTACGTTCCGCTAGAGTAGAACGTTGCCAGGC
>Staphylococcus epidermidis 1
TCTGGTGACAATGGCAAGGAGGTCACACCTGTTCCCATGCCGAACACAGAAGTTAAGCTCCTTAGCGCCGATGGTAGTCGGACTGACGTTCCGCTAGAGTAGGACGTTGCCAGGC
>Staphylococcus epidermidis 2
TCTGGTGACAATGGCAAGGAGGTCACACCTGTTCCCATGCCGAACACAGAAGTTAAGCTCCTTAGCGCCGATGGTAGTCGGACTGACGTTACGCTAGAGTAGGACGTTGCCAGGC
>Staphylococcus haemolyticus 1
TCTGGTGACAATGGCAAGGAGGTCACACCTGTTCCCATGCCGAACACAGAAGTTAAGCTCCTTAGCGCCGATGGTAGTTGGATTTACGTTCCGCTAGAGTAGGACGTTGCCAGGC
>Staphylococcus haemolyticus 2
TCTGGTGACAATGGCAAGGAGGTCACACCTGTTCTCATGCCGAACACAGAAGTTAAGCTCCTTAGCGCCGATGGTAGTTGGATTTACGTTCCGCTAGAGTAGGACGTTGCCAGGC
>Streptococcus agalactiae 1
TTAAGTGATAATTGCCTAGGAGATACACCTGTTCTCATGCCGAACACAGAAGTTAAGCCCTAGAACGCCGGAAGTAGTTGGGGGTTGCCCCCTGTGAGATAAGGTAGTCGCTTAGC
>Streptococcus agalactiae 2
TTAAGTGATAATTGCCTAGGAGATACACCTGTTCTCATGCCGAACACAGAAGTTAAGCCCTAGAACGCCGGAAGTAGTTGGGGGTTGCCCCCTGTGAGATAAGGTAGTCGCTTAGC
>Streptococcus mutans 1
TTAAGTGATGATAGCCTAGGGGAGACACCTGTATCCATGCCGAACACAGCAGTTAAGCCCTAGCACGCCTGAAGTAGTTGGGGGTTGCCCCCTGTGAGATAGGGTCGTCGCTTAGC
>Streptococcus mutans 2
TTAAGTGATGATAGCCTAGGGGAGACACCTGTATCCATGCCGAACACAGCAGTTAAGCCCTAGCACGCCTGAAGTAGTTGGGGGTTGCCCCCTGTGAGATAGGGTCGTCGCTTGGC
>Streptococcus mutans 3
TTAAGTGATGATAGCCTAGGGGAGACACCTGTACCCATGCCGAACACAGCAGTTAAGCCCTAGCACGCCTGAAGTAGTTGGGGGTTGCCCCCTGTGAGATAGGGTCGTCGCTTAGC
>Streptococcus pneumoniae 1
TAAGTGACGATAGCCTAGGAGATACACCTGTACCCATGCCGAACACAGAAGTTAAGCCCTAGAACGCCGGAAGTAGTTGGGGGTTGCCCCCTGTGAGATAGGGAAGTCGCTTAGC
>Streptococcus pneumoniae 2
TTAAGTGACGATAGCCTAGGAGATACACCTGTACCCATGCCGAACACAGAAGTTAAGCCCTAGAACGCCGGAAGTAGTTGGGGGTTGCCCCCTGTGAGATAGGGAAGTCGCTTAGC
>Streptococcus pyogenes 1
TTAAGTGACGATAGCCTAGGAGATACACCTGTACCCATGCCGAACACAGCAGTTAAGCCCTAGAATGCCTGATGTAGTTGGGGGTTGCCCCCTGTGAGATAAGGTAGTCGCTTAGC
>Streptococcus pyogenes 2
TTAAGTGACGATAGCCTAGGAGATACACCTGTACCCATGCCGAACACAGCAGTTAAGCCCTAGAACGCCTGATGTAGTTGGGGGTTGCTCCCTGTGAGATAAGGTAGTCGCTTAGC
>Streptococcus pyogenes 3
TTAAGTGACGATAGCCTAGGAGATACACCTGTACCCATGCCGAACACAGCAGTTAAGCCCTAGAACGCCTGATGTAGTTGGGGGTTGCCCCCTGTGAGATAAGGTAGTCGCTTAGC
>Streptococcus pyogenes 4
TTAAGTGACGATAGCCTAGGAGATACACCTGTACCCATGCCGAACACAGCAGTTAAGCCCTAGAACGCCTGATGTAGTTGGGGGTTGCCCCCTGTGAGATAAGGTAGTCGCTTAGC
>Streptococcus thermophilus 1
TTAAGTGACGATAGCCTAGGAGATACACCTGTTCCCATGCCGAACACAGAAGTTAAGCCCTAGTACGCCTGATGTAGTTGGGGGTTGCCCCCTGTTAGATACGGTAGTCGCTTAGC
>Streptococcus thermophilus 2
TTAAGTGACGATAGCCTAGGAGATACACCTGTTCCCATGCCGAACACAGAAGTTAAGCCCTAGTACGCCTGATGTAGTTGGGGGTTGCCCCCTGTTAGATACGGTAGTCGCTTAGC
>Ureaplasma parvum 1
TAGTGATTATATCAGAGTGGAAATACCTGTTCCCATCCCGAACACAGAAGTCAAGCACTCTAGAGCCGAAAATAGCGCAAGTAAAATAGGTCATCGCTACGC
>Ureaplasma parvum 2
TAGTGATTATATCAGAGTGGAAATACCTGTTCCCATCCCGAACACAGAAGTCAAGCACTCTAGAGCCGAAAATAGCGCAAGTAAAATAGGTCATCGCTACGC
>Ureaplasma parvum 3
TGTAGTGATTATATCAGAGTGGAAATACCTGTTCCCATCCCGAACACAGAAGTCAAGCACTCTAGAGCCGAAAATAGCGCAAGTAAAATAGGTCATCGCTACGC
>Ureaplasma urealyticum 2
TGTAGTGATCATATCAGAGTGGAAATACCTGTTCCCATCCCGAACACAGAAGTCAAGCACTCTAGAGCCGAAAATAGCGCAAGTAAAATAGGTCATCGCTACGC
>Ureaplasma urealyticum 3
TGTAGTGATCATATCAGAGTGGAAATACCTGTTCCCATCCCGAACACAGAAGTCAAGCACTCTAGAGCCAAAAATAGCGTAAGTAAAATAGGTCATCGCTACGC
>Ureaplasma urealyticum 1
TGTAGTGATCATATCAGAGTGGAAATACCTGTTCCCATCCCGAACACAGAAGTCAAGCACTCTAGAGCCGAAAATAGCGCAAGTAAAATAGGTCATCGCTACGC
>Weissella viridescens 1
TGTTGTGATGATGGCATTGAGGCCACACCTGTTCCCATACCGAACACAGAAGTTAAGCTCAATAGCACCGAAAGTAGTTGGAGGATCTCTTCCTGCGAGGATAGGACGTCGCGATGC
>Weissella viridescens 2
TGTTGTGATGATGGCATTGAGGTCACACCTGTTCCCATACCGAACACAGAAGTTAAGCTCAATAGCGCCGAAAGTAGTTGGAGGATCTCTTCCTGCGAGGATAGGACGTCGCAATGC
>Fusobacterium mortiferum 1
CTTGGTGAGAAGAGCTACGGGGGTACACCCAGAAACATTCCGAACCTGGAAGTTAAGCCCGTAAACGCTGAAAGTACTTGGAGGGAAGCCTCCTGGGAGGATAGGAACTTGCCAAGT
>Fusobacterium mortiferum 2
CTTGGTAAGAATAGCTGCGGGGGTACACCTGGTCCCATTCCGAACCCAGAAGTTAAGCCCGTAAACGCTGAAAGTACTTGGAGGGAAGCCTCCTGGGAGGATAGGAACTTGCCAAGT
>Fusobacterium nucleatum 3
CTTGGTGAGTATAGCTATGGGGGTACACCTAGTTACATTCCGAACCTAGAAGTTAAGCCCATATACGCTGATGGTACTTGGCTGGAAGCGGCCTGGGAGAGTATGGATTTGCCAAGC
>Fusobacterium nucleatum 1
CTTGGTGAGTATAGCTATGGGGGTACACCTAGTTACATTCCGAACCTAGAAGTTAAGCCCATATACGCTGATGGTACTTGGCTGGAAGCGGCCTGGGAGAGTATGGATTTGCCAAG
>Fusobacterium nucleatum 2
CTTGGTGAGTATAGCTATGGGGGTACACCTAGTTACATTCCGAACCTAGAAGTTAAGCCCATATACGCTGATGGTACTTGGCTGGAAGTGGCCTGGGAGAGTATGGATTTGCCAAG
>Fusobacterium nucleatum 4
TTGGTGAGTATAGCTATGGGGGTACACCTAGTTACATTCCGAACCTAGAAGTTAAGCCCATATACGCTGATGGTACTTGGCTGGAAGCGGCCTGGGAGAGTATGGATTTGCCAAGC
>Fusobacterium nucleatum 5
TTGGTGAGTATAGCTATGGGGGTACACCTAGTTACATTCCGAACCTAGAAGTTAAGCCCATATACGCTGATGGTACTTGGCTGGAAGCGGCCAGGGAGAGTATGGATTTGCCAAGC
>Fusobacterium varium 1
CTTGGTAAGAATAGCTGCGGGGGTACACCTGGTCCCATTCCGAACCCAGAAGTTAAGCCCGTAAACGCTGAAAGTACTTGGAGGGAAGCCTCCTGGGAGGATAGGAACTTGCCAAGC
>Rhodopirellula baltica 1
TTCCGGCGATCATATCTTAAAGGTTATACCTGTTCCCATTCCGAACACAGCAGTCAAGCTTTAAGAGCCGATGATAGTGCCCACCAGCGTGAAAGTAGGTCTTGCCGGAT
>Gemm_obscu::B
TTCCGGTGACCATACCCAAACGGAAACACCCGTTCCCATTCCGAACACGGCCGTGAAACGTTTGAGGCCGATGGTAGTGCGTCCAGCGCGAGAGTAGGTATCGCCGGCC
>Planctomyces brasiliensis 1
TTCTGGTGACTTTACGTCTGGGGAAACACTCGTTCCCATTCCGAACACGACAGTTAAGCCCTGACGGCCGATGATAGTACTGCAAGTGTGAAAGTAGGTGATTGCCAGAC
>Planctomyces limnophilus 1
TTCCGGTGACTTTACGCGTGAGGAAACACTCGTTCCCATTCCGAACACGACAGTTAAGCTCCCGCGGCCGATGATAGTGCCCACCAGCGTGAAAGTAGGTTATCGCCGGAC
>Pirellula sp. 1
TTCCGGTGACCATATGGTTGTGGAAACACCTGTTCCCTTTCCGAACACAGCAGTTAAGCACAACCAGCCGATGATAGTGCCCACCAGTGCGAAAGTAGGTATCGCCGGATC
>Pirellula sp. 2
TTCCGGCGATCATATCTTAAAGGTTATACCTGTTCCCATTCCGAACACAGCAGTCAAGCTTTAAGAGCCGATGATAGTGCCCACCAGCGTGAAAGTAGGTCTTGCCGGATC
>Blastopirellula marina 1
TTCCGGTGACCATATCGAAAAGGTCATACCTGTTCCCATTCCGAACACAGCCGTCAAGCTTTTCGAGCCGATGATAGTACCACAAGTGTGAAAGTAGGTATCGCCGGATC
>Isosphaera pallida 1
CTCCGGTGACCATACCGTCGGGGTCCTACCCGTTCCCATTCCGAACACGGCCGTCAAGCCCGCCGGGCCTATGATAGTGCGTCAGCGCGAAAGTCGGTGATCGCCGGATCT
>Acetobacter aceti 1
RGACCTGGTGGCTATGGCGGGAGAGATCCACCCGATCCCATCCCGAACTCGGCCGTGAAAACCCCCAGCGCCTATGATACTGCGGCTTAAGCCGTGGGAAAGTCGGTCGCCGCCAGGTCT
>Acetobacter aceti 2
GGACCTGGTGGCTATGGCGGGAGAGATCCACCCGATCCCATCCCGAACTCGGCCGTGAAAACCCCCAGCGCCTATGATACTGCGGCTTAAGCCGTGGGAAAGTCGGTCGCCGCCAGGTCC
>Acetobacter pasteurianus 1
RRACCTGGTGGCCATGGCGGGAGAGATCCACCCGATCCCATCCCGAACTCGGCCGTGAAAACCCCCAGCGCCTATGATACGTTGGCTTAAGCCACGGGAAAGTCGGTCGCCGCCAGGTCT
>Acetobacter sp. 2
NGATCTGATGACCATGGCGGGAGCAAATCACCCGATCCCATCCCGAACTCGGCCGTCAAATGCCCCAGCGCCCATGATACTCTGCCTCAAGGCACGGAAAAGTCGGTCGCCGCCAGATCY
>Acetobacter sp. 3
NGATCTGGTGGTCATAGCGGGAGTAAATCACCCGATCCCATCCCGAACTCGGCCGTCAAATGCCTCAGCGCCCATGATACTCTGCCTCAAGGCACGGAAAAGTCGGTCGCCGCCAGACCC
>Acetobacter sp. 4
NGATCTGGTGGCCATGGCGGCAGCAAATCACCCGATCCCATGCCGAACTCGGCCGTCAAATGCCCCAGCGCCCATGATACTCTGCCTCAAGGCACGGAAAAGTCGGTCGCCGCCAGATCY
>Acetobacter sp. 5
NNTCTGATGGCCATGGCGGGAGCAAATCACCCGATCCCATCCCGAACTCGGCCGTCAAATGCCCCAGCGCCCATGATACTCTGCCTCAAGGCACGGAAAAGTCGGTCGCCGCCAGATC
>Acetobacter sp. 6
GATCTGGTGGCCATGGCGGGAGCAAATCAGCCGATCCCATCCCGAACTCGGCCGTCAAATGCCCCAGCGCCCATGATACTCTGCCTCAAGGCACGGAAAAGTCGGTCGCCGCCAGAYY
>Acetobacter sp. 7
NGATCTGATGGCCATGGCGGGAGCAAATCACCCGATCCCATCCCGAACTCGGCCGTCAAATGCCCCAGCGCCCATGATACTCTGCCTCAAGGCACGGAAAAGTCGGTCGCCGCCAGATCY
>Acidomonas methanolica 1
NGATCTGGTGGCCATGGCGGGAGCAAATCAGCCGATCCCATCCCGAACTCGGCCGTCAAATGCCCCAGCGCCCATGATACTCTGCCTCAAGGCACGGAAAAGTCGGTCGCCGCCAGATCY
>Acidiphilium acidophilum 1
CGACCTGGTGGCCATTGCGGGGGGCCCGCACCCGATCCCATCCCGAACTCGGCCGTGAAAACCCCCAGCGCCCATGGTACTGTGCCTCAAGGCACGGGAGAGTAGGTCGCCGCCAGGTCC
>Acidiphilium cryptum 1
CGACCTGGTGGCCATTGCGGGGAGCCTGCACCCGATCCCATCCCGAACTCGGCCGTGAAAATCCCCAGCGCCCATGGTACTGTGCCTCAAGGCACGGGAGAGTAGGTCGCCGCCAGGTCCTC
>Agrobacterium tumefaciens 6
CGACCTGGTGGTCATCGCGGGGCGGCTGCACCCGTTCCCTTTCCGAACACGGCCGTGAAACGCCCCAGCGCCAATGGTACTTCGTCTCAAGACGCGGGAGAGTAGGTCGCTGCCAGGTCT
>Agrobacterium vitis 1
GACCTGGTGGTCATGGCGGGGCGGCCGCACCCGTTCCCATTCCGAACACGGCCGTGAAACGCCCCTGCGCCAATGGTACTTCGTCTTAAGACGCGGGAGAGTAGGTCGCTGCCAGGTCT
>Ancylobacter aquaticus 1
CCTGGTGGCCATTGCGAGGAGCCCCAACCCGATCCCATCCCGAACTCGGCCGTTAAACTCCTCAGCGCCGATGGTACTATGTCTCAAGACCTGGGAGAGTAGGTCGCTGCCAGGCCT
>Azospirillum lipoferum 1
CTAGTGATGAGTATGGCAAAGAGGTCAACCCGTTCCATACCGAACACGGAAGTTAAGCTCTTTAGCGCCGATGGTAGTTGGGGGCTTCCCCCTGTGAGAGTAGGACGTCGCTAGG
>Bartonella bacilliformis 1
GACTTGGTGGTTATGGCGGAACGCCTGCACCCGATCCCATCCCGAACTCGGCCGTGAAACGTTCCAGCGCTGATGGTACTTTGTCTTAAGGCACGGGAGAGTAAGTCGCTGCCAGGTCT
>Bartonella henselae 2
GACTTGGTGGTTATGGCGGAGTGAACGCACCCGATCCCATCCCGAACTCGGCCGTGAAACGCTCCAGCGCTGATGGTACTTTGCCTCAAGGCACGGCAGAGTAAGTCGTTGCCAGGTCT
>Bartonella quintana 2
GACTTGGTGGTTATGGCGGAGCGAACGCACCCGATCCCATCCCGAACTCGGCCGTGAAACGTTCCAGCGCTGATGGTACTTTGCCTCAAGGCACGGCAGAGTAAGTCGTTGCCAGGTCT
>Bradyrhizobium japonicum 1
GGCCTGGTGGTTTTAGCGAAGAGCCTCAACCCGATCCCATCCCGAACTCGGCCGTTAAACTCTTCAGCGCCAATGGTACTATGGCTTAAGCCCTGGGAGAGTAGGTCGCTGCCAGGCCT
>Brucella melitensis 2
GACCTGGTGGTTATGGCGGAGCGGCTGCACCCGATCCCATTCCGAACTCGGCCGTGAAACGCTCCAGCGCCAATGGTACTTCGTCTCAAGAGGAGGCAGAGTAGGTCGATGCCAGGTCT
>Caulobacter crescentus 1
CGACCTGGTGGCTATGCCGGGGGTTACCCACCCGATCCCATTCCGAACTCGGTCGTTAAGTCCCCCTGGGCCAATGGTACTTCGTCTCAAGGCGCGGGAGAGTAGGTCGCCGCCAGGCC
>Caulobacter sp. 1
GACCTGGTGGCTATGTCGGTGGTTCCCCACCCGATCCCATTCCGAACTCGGTCGTTAAGCCCTCCAGAGCCGATGGTACTTCGTCTTAAGGCGCGGGAGAGTAGGTCGCCGCCGGGTCT
>Caulobacter sp. 2
GACCCGGCGGCTATGTCGGAGGTTCCCCACCCGATCCCATTCCGAACTCGGTCGTTAAGCCCTCCAGAGCCAATGGTACTTCGTCTCAAGGCGCGGGAGAGTAGGTCGCCGCCGGGCCT
>Caulobacter sp. 3
GACCTGGTGGCTATGTCGGAGGTTCCCCACCCGATCCCATTCCGAACTCGGTCGTTAAGCCCTCCAGAGCCGATGGTACTTCGTCTTAAGGCGCGGGAGAGTAGGTCGCCGCCGGGTCT
>Caulobacter sp. 5
GACCCGGTGGCTATGTCGGAGGTTCCCTACCCGATCCCATTCCGAACTCGGTCGTTAAAGCCTCCAGAGCCGATGGTACTTCGTCTTAAGTCGCGGGAGAGTAGGTCGCCGCCGGGTCT
>Caulobacter sp. 6
GACCTGGCGGCTATGCCGGGGGTTCCCCACCCGATCCCATTCCGAACTCGGTCGTTAAGCCCTCCTGGGCCAATGGTACTTCGTCTTAAGGCGCGGGAGAGTAGGTCGCCGCCAGGCCC
>Caulobacter sp. 7
GACCCGGCGGCTATGTCGGAGGTTCCCCACCCGATCCCATTCCGAACTCGGTCGTTAAGCCCTCCAGAGCCGATGGTACTTCGTCTTAAGGCGCGGGAGAGTAGGTCGCCGCCGGGCCC
>Acetobacter sp. 1
GATCTGGTGGCCATGGCGGGGCGCAATCACCCGATCCCATCCCGAACTCGGCCGTCAAATGCCCCAGCGCCCATGATACTCTGCCTCAAGGCACGGAAAAGTCGGTCGCCGCCAGATCC
>Agrobacterium tumefaciens 1
GACCTGGTGGTTATCGCGGGGCGGCTGCACCCGTTCCCATTCCGAACACGGCCGTGAAACGCCCCAGCGCCAATGGTACTCCGTCTCAAGACGCGGGAGAGTAGGTCGCTGCCAGGTCTGCAAAAC
>Agrobacterium tumefaciens 2
GACCTGGTGGTTATCGCGGGGCGGCTGCACCCGTTCCCATTCCGAACACGGCCGTGAAACGCCCCAGCGCCAATGGTACTCCGTCTCAAGACGCGGGAGAGTAGGTCGCTGCCAGGTC
>Agrobacterium tumefaciens 3
GACCTGGTGGTTATCGCGGGGCGGCTGCACCCGTTCCCATTCCGAACACGGCCGTGAAACGCCCCAGCGCCAATGGTACTTCGTCTCAAGACGCGGGAGAGTAGGTCGCTGCCAGGTC
>Agrobacterium tumefaciens 4
GACCTGGTGGTTATCGCGGGGCGGCTGCACCCGTTCCCATTCCGAACACGGCCGTGAAACGCCCCAGCGCCAATGGTACTCCGTCTCAAGACGCGGGAGAGTAGGTCGCTGCCAGGTCTGCA
>Agrobacterium tumefaciens 7
GACCTGGTGGTTATCGCGGGGCGGCTGCACCCGTTCCCTTTCCGAACACGGCCGTGAAACGCCCCAGCGCCAATGGTACTTCGTCTCAAGACGCGGGAGAGTAGGTCGCTGCCAGGTCTGCAAAAC
>Agrobacterium tumefaciens 8
GACCTGGTGGTTATCGCGGGGCGGCTGCACCCGTTCCCTTTCCGAACACGGCCGGAAACGCCCCAGCGCCAATGGTACTTCGTCTCAAGACGCGGGAGAGTAGGTCGCTGCCAGGTCTGCAAAAC
>Anaplasma marginale 1
TGGCTGGTGGTTATGGCGGGAGTGAAACACCCGGTAACATCCCGAACCCGGAAGTTAAGCCTCCCAGCGCCTGTGGTACTTTGTCTTAAGACACGGGAGAGAGGGTCGCTGCCAGCCTT
>Anaplasma phagocytophilum 1
GGCTGGTGGTAATGGCAGGAGTGAAACACCCGGTAACATTCCGAACCCGGAAGTTAAGCCTCCTAGCGCCTGTGGTACTTTGTCTTAAGACATGGGAGAGAGGGTCGCTGCCAGCCAA
>Brucella abortus 1
GACCTGGTGGTTATGGCGGAGCGGCTGCACCCGATCCCATTCCGAACTCGGCCGTGAAACGCTCCAGCGCCAATGGTACTTCGTCTCAAGACGCGGGAGAGTAGGTCGCTGCCAGGTCT
>Bartonella henselae 1
GACTTGGTGGTTATGGCGGAGTGAACGCACCCGATCCCATCCCGAACTCGGCCGTGAAACGCTCCAGCGCTGATGGTACTTTGCCTTAAGGCACGGGAGAGTAAGTCGCTGCCAGGTCT
>Bartonella quintana 1
GACTTGGTGGTTATGGCGGAGCGAACGCACCCGATCCCATCCCGAACTCGGCCGTGAAACGTTCCAGCGCTGATGGTACTTTGCCTTAAGGCACGGGAGAGTAAGTCGCTGCCAGGTCT
>Brucella melitensis 1
GACCTGGTGGTTATGGCGGAGCGGCTGCACCCGATCCCATTCCGAACTCGGCCGTGAAACGCTCCAGCGCCAATGGTACTTCGTCTCAAGACGCGGGAGAGTAGGTCGCTGCCAGGTC
>Brucella melitensis 3
GACCTGGTGGTTATGGCGGAGCGGCTGCACCCGATCCCATTCCGAACTCGGCCGTGAAACGCTCCAGCGCCAATGGTACTTCGTCTCAAGACGCGGGAGAGTAGGTCGCTGCCAGGTCT
>Brucella suis 1
GACCTGGTGGTTATGGCGGAGCGGCTGCACCCGATCCCATTCCGAACTCGGCCGTGAAACGCTCCAGCGCCAATGGTACTTCGTCTCAAGACGCGGGAGAGTAGGTCGCTGCCAGGTCTGCAAAG
>Brucella suis 2
GACCTGGTGGTTATGGCGGAGCGGCTGCACCCGATCCCATTCCGAACTCGGCCGTGAAACGCTCCAGCGCCAATGGTACTTCGTCTCAAGACGCGGGAGAGTAGGTCGCTGCCAGGTCT
>Candidatus Pelagibacter ubique 1
TCGCCGGTGATTATTGCGAAGGGGTTATACCCGATCCCATTCCGAACTCGGAAGTCAAGCCCTTCAGCGCCAATGGTACTTTGTCTTAAGACACGGAAGAGTAGGACATTGCCGGCTAT
>Caulobacter crescentus 2
GACCTGGTGGCTATGCCGGGGGTTCCCCACCCGATCCCATTCCGAACTCGGTCGTTAAGTCCCCCTGGGCCAATGGTACTTCGTCTCAAGGCGCGGGAGAGTAGGTCGCCGCCAGG
>Caulobacter spinosum 1
CGACCTGGTGGCTATGCCGGGGGTTACCCACCCGATCCCATTCCGAACTCGGTCGTTAAGTCCCCCTGGGCCAATGGTACTTCGTCTCAAGGCGCGGGAGAGTAGGTCGCCGCCAGG
>Caulobacter sp. 4
GACCCGGCGGCTTTGCCGGGGGTTCCCCACCCGATCCCATTCCGAACTCGGTCGTTAAGTCCCCCTGGGCCAATGGTACTTCGTCTCAAGGCGCGGGAGAGTAGGTCGCCGCCAGGTCT
>Ehrlichia chaffeensis 1
GGGTTGGTGGTAATAGCGGAAGTGGTACACCCAGCTTACATTTCGAACCTGGAAGTTAAGCCTTCTAGCGCTGATGGTACTTTGTCTTAAGACATGGGAGAGTAAGTCACTGCCACCCTT
>Ehrlichia ruminantium 1
GGGTTGGTGGTAATAGCAGAAGTGATACACCCAGCTACATTTCGAACCTGGAAGTTAAGCCTTCTAGCGCTTATGGTACTTTGTCTTAAGGCACGGGAGAGTAGGTCGCTGCCACCCTT
>Erythrobacter longus 1
TTGCTTGGTGGTCCTAGCGACTGTGACCCACCCGATCCCATCTCGAACTCGGCCGTGAAACCAGTTAGCGCCGATGGTACTATGTCTTAAGGCATGGAAGAGTAGGTGCCGCCAGGCAT
>Erythromicrobium ezovicum 1
TGCTTGGCTGGTATAGGCGTCTGAACCGAACCCGATCCCATCTCGAACTCGGCCGGTAAATCAGACAGCGCCGATGGTACTAACGCTGAAGCGTTGGAAGAGTAGGTCGTTGTCCAAGCT
>Erythromicrobium hydrolyticum 1
TGCCTTGGTGCACAGTGCTTGTGGTACCCACGCGATCCCATCTCGGACTCGGCCGTGAAACCAGACAGCGCCGATGGTATCAACGCTCAAGCGTTGGAAGAGTAGGTCGCCGCCATGGAT
>Erythromicrobium ramosum 1
TGCCTTGGCCTCGATAGTGCGTCGTACCCACGCGATCCCATCTCGGACTCGGCCGTGAAACCAGACTGCGCCGATGGTACTAACTGCTAAGCGTTGGAAGAGTAGGTCGCTGCCAAGGGT
>Gluconacetobacter xylinus 1
AGACCTGGTGGCAATGGCGGGGAATATCCACCCGATCCCATCCCGAACTCGGCCGTGAAATGCCCCAGCGCCCATGATACTGTGCCTTAAGGCACGGGAAAGTCGGTCGCCGCCAGGTCT
>Gluconobacter oxydans 3
GGACCTGGTGGCCATTGCGAGGGCCCTACACCCGATCCCTTCCCGAACTCGGCCGTGAAATCCCTCAGCGCCTATGATACTGCACCTCAAGGTGCGGAAAAGTCGGTCGCCGCCAGGTCC
>Gluconobacter oxydans 4
RGACCTGGTGGCCATTGCGAGGGCCCTACACCCGATCCCATCCCGAACTCGGCCGTGAAATCCCTCAGCGCCTATGATACCGTACCTTAAGGTGCGGAAAAGTCGGTCGCCGCCAGGTCC
>Hyphomicrobium sp. 1
GACCTGGTGATTATGACGGAGTGGCTGCACCCGATCCCATCCCGAACTCGGCCGTGAAACGCTCCAGCGCCAATGGTACTGCGTCTTAAGACGTGGGAGAGTAGGTCGTCGCCAGGTCT
>Hyphomicrobium sp. 2
GACCTGGTGATTATGGCGGGGTGGCTGCACCCGATCCCATTCCGAACTCGGCCGTGAAACGCCCCTGCGCCGATGGTACTTCGTCTTAAGACGCGGGAGAGTAGGTCGTTGCCAGGTCT
>Hyphomicrobium sp. 2
GACCTGGTGATTATGGCGGGGTGGCTGCACCCGATCCCATTCCGAACTCGGCCGTGAAACGCCCCTGCGCCGATGGTACTTCGTCTTAAGACGCGGGAGAGTAGGTCGTTGCCAGGTCT
>Hyphomicrobium sp. 3
GACCTGGTGATTATGGCGGGTGGCCTGCACCCGATCCCATTCCGAACTCGGCCGTGAAACCGCCCTGCGCCGATGGTACTTCGTCTTAAGACGCGGGAGAGTAGGTCGTTGCCAGGTCC
>Hyphomicrobium sp. 4
CGACCTGGTGATTATGGCGGGGTGGCTGCACCCGATCCCATTCCGAACTCGGCCGTGAAACGCCCCTGCGCCGATGGTACTTCGTCTTAAGACGCGGGAGAGTAGGTCGTTGCCAGGT
>Hyphomicrobium sp. 5
TGACCTGGTGATTATGGCGGGGTGGCTGCACCCGATCCCATTCCGAACTCGGCCGTGAAACGCCCCAGCGCCAATGGTACTTCGTCTTAAGACGCGGGAGAGTAGGTCGTCGCCAGGTCT
>Hyphomicrobium sp. 6
GACCTGGTGATTATGGCGGGGCGGCTGCACCCGACCCCATTCCGAACTCGGCCGTGAAACGCCCCTGCGCCGATGGTACTTCGTCTTAAGACGCGGGAGAGTAGGTCGTTGCCAGGTCT
>Hyphomicrobium sp. 7
GACCTGGTGATTATGGCGGGTGGTCTGCACCCGATCTCATTCCGAACTCGGCCGTGAAACCGCCCAGCGCCAATGGTACTTCGTCTTAAGACGCGGGAGAGTAGGTCGTCGCCAGGTCT
>Hyphomicrobium vulgare 1
CGACCTGGTGATTATGGCGGGGTGGCTGCACCCGATCCCATTCCGAACTCGGCCCTGAAACGCCCCAGCGCCAATGGTACTCTGTCTTAAGACGCGGGAGAGTAGGCCGCCGCCAGGT
>Hyphomicrobium vulgare 2
GACCTGGTGATTATGGCGGGTGGTCTGCACCCGATCTCATTCCGAACTCGGCCGTGAAACCGCCCAGCGCCAATGGTACTTCGTCTTAAGACGCGGGAGAGTAGGTCGTCGCCAGGTCT
>Hyphomonas oligotropha 1
GACCCGGTGGTTATGGCCAGGGATCCCCACCTGATCCCATCCCGAACTCAGTCGTTAAGTCCCCTTGCGCCAATGGTACTACGTCTTAAGGCGTGGGAGAGTAGGTCGCTGCCGGGTCC
>Hyphomonas polymorpha 1
CGACCTGGTGGTAATGGTAGGGGGTCTGGACCGGATCCCATCCCGAACTCCGTCGTTAAGCCCCCTTGCGCCAATGGTACCACGTCTTAAGGTGTGGGAGAGTAGGTCGCTGCCGGGTC
>Mesorhizobium loti 1
GACCTGGTGGTTATGGCGGAGCGGCTGCACCCGATCCCATTCCGAACTCGGCCGTGAAACGCTCCAGCGCTGATGGTACTTCGTCTCAAGACGCGGGAGAGTAGGTCGCTGCCAGGTCT
>Methylobacterium extorquens 1
GCCTGGCGGCCTGAGCGGTGTGGAAGAACCCGATCCCATCTCGAACTCGGCCGTTAAACACACCAGCGCCGATGGTACTGTGTCTCAAGACACGGGAGAGTCGGTCGCCGCCAGGCCC
>Methylobacterium organophilum 1
CCGGCGGCCTGAGCGGTGTGCCAGAACCCGATCCCATCTCGAACTCGGCCGTTAAACACACCAGCGCCCATGGTACTGTGCTCCAAGACACGGGAGAGTCGGTCGCCGCCAGGCT
>Methylobacterium sp. 1
CTGGTGGCCTGAGCGGTGTGCCCAGAACCCGATCCCATCTCGAACTCGGCCGTTAAACACACCAGCGCCCATGGTACTGTGTCTCAAGACACGGGAGAGTCGGTGCCGCCAGGCCT
>Methylocystis parvus 1
NNCTTGGTGACCATAGCGAGCGTGAACCACCCGATCCCATCCCGAACTCGGAAGTGAAACCGCTTAGCGCCGATGATAGTGTGGCCGTTTGCCATGCGAAAGTAGGGCATTGCMAAGCN
>Methylosinus sporium 1
NGCCTGGTGGCTTTAGCGAAGCGATCAGACCCGATCCCATCCCGAACTCGGCCGTCAAACGCTCCAGCGCCAATGGTACTATGTCTCAAGACCTGGGAGAGTAGGTCGTCGCCAGGCTN
>Methylosinus trichosporium 2
NNCTTGGTGACTATAGTGAGCGTGAACCACCCGATCCCATCCCGAACTCGGAAGTGAAACCGCTTAGCGCCGATGATAGTGTGGCCGTTTGCCATGCGAAAGTAGGGCATTGCMAAGYN
>Methylosinus trichosporium 1
GGCATGGTGCCTTTAGCGAAGTGATTAGACACGTATCCCATCCTGAACTCGGCCGTCAAACGCTCCAGCGCCAATGGTACTATGTCTCAAGACCTGGGAGAGTAGGTCGTCGCCAGGCNN
>Nitrobacter winogradskyi 1
CGACCTGGTGGTTCTAGCGAGGAGCTTGAACCCGATCCCATCCCGAACTCGGCCGTTAAACTCCTCAGCGCCAATGGTACCATGGCTTAAGCCCTGGGAGAGTAGGTCGCTGCCAGG
>Paracoccus sp. 1
GGTCTGGTGGCTTTAGCACGAGCAAAACACCCGATCCCATCCCGAACTCGGCCGTTAAGTGCCGTCGCGCCAATGGTACTGCGTCTCAAGACGTGGGAGAGTAGGTCACCGCCAGACC
>Paracoccus denitrificans 1
GTCTGGTGGCCAAAGCACGAGCAAAACACCCGATCCCATCCCGAACTCGGCCGTTAAGTGCCGTCGCGCCAATGGTACTGCGTCAAAAGACGTGGGAGAGTGGATCACCGCCAGACC
>Paracoccus denitrificans 2
GTCTGGTGGCCAAAGCACGAGCAAAACACCCGATCCCATCCCGAACTCGGCCGTTAAGTGCCGTAGCGCCAATGGTACTGCGTCAAAAGACGTGGGAGAGTAGGTCACCGCCAGACC
>Paracoccus versutus 1
TCTGGTGGCTTTAGCACGAGCAAAACACCCGATCCCATCCCGAACTCGGCCGTTAAGTGCCGTCGCGCCAATGGTACTGCGTCAAAAGACGTGGGAGAGTAGGTCACCGCCAGACC
>Prosthecomicrobium enhydrum 1
GATCTGGTGGTTATCGCGCGGGGCCCGAACCCGATCCCATCCCGAACTCGACCGTTAAATCCCGTCGCGCCAATGGTACTAAGTCTCAAGACTTGGGAGAGTAGGTCGCCGCCAGGTCT
>Renobacter vaculatum 1
CTGGTGGCCATTGCGAGGAGCCCCAATTCGATCTCACTCCGAACTCGGCCGTTAAACTCCTCAGCGCCGATGGTACTATGTCTCAAGACCTGGGAGAGTAGGTCGCTGCCAGGCCT
>Rhodobacter capsulatus 1
TTTGGTGGTCATAGGCTTGGCTAAACACCCGATCCCATCCCGAACTCGGCAGTTAAGGGCCAACACGCCGATGGTACTGCGTCTCAAGACGTGGGAGAGTAGGTCACCGCCAAACC
>Rhodobacter capsulatus 2
CGTTTGGTGGTCATAGCGTTGGCTAAACACCCGATCCCATCCCGAACTCGGCCGTTAAGGGCCAACACGCCGATGGTACTGCGTCTCAAGACGTGGGAGAGTAGGTCACCGCCAAACC
>Rhodobacter capsulatus 3
GTTTGGTGGTCATAGCGACGGCTAAACTCCCGATCCCTTCCCGAACTCGGCCGATAAGGGCCGTCACGCCAATGGTACTGCGTCTCAAGACGTGGGAGAGTAGGTCACCGCCAAACC
>Rhodobacter sphaeroides 1
TTGGTGGCCATAGTACGAGTAAAATACCCGATCCCATCCCGAACTCGGCAGTTAAGTGCCGTCGCGCCAATGGTACTGCGTCTGAAGACGTGGGAGAGTAGGTCGCCGCCAGACC
>Rhodobacter sphaeroides 2
GGTCTGGTGGCCATAGCACGAGCAAAACACCCGATCCCATCCCGAACTCGGCAGTTAAGTGCCGTCGCGCCAATGGTACTGCGTCTCAAGACGTGGGAGAGTAGGTCGCCGCCAGACC
>Rhodobacter sphaeroides 3
GGTCTGGTGGCCATAGCACGAGCAAAACACCCGATCCCATCCCGAACTCGGCAGTTAAGTGCCGTCGCGCCAATGGTACTGCGTCTAAGACGTGGAGAGTAGGTGCGCCAGACCTG
>Rhodopseudomonas palustris 2
CGGCCTGGTGGTTCTAGCGAGGAGCCTGAACCCGTTCCCATCCCGAACACGGCCGTTAAACTCCTCAGCGCCAATGGTACTCCGTCTCAAGACGCGGGAGAGTAGGTGCCGCCAGGCCT
>Rhodospirillum rubrum 1
TGGCCTGGTGGTCATTGCGGGCTCGAAACACCCGATCCCATCCCGAACTCGGCCGTGAAAGAGCCCTGCGCCAATGGTACTGCGTCTTAAGGCGTGGGAGAGTAGGTCGCCGCCAGGCCT
>Rickettsia moozeri 1
AGCTTGGTGGCCATAGCATGAGTGAAACACACGATCCCATCCCGAACTCGAACGTGAAACCTCATAGCGCTAATGGTACTATGTCATAAGTCATGGGAGAGTAAGTCACTGCCAAGCTT
>Rhodopseudomonas palustris 3
CGGCCTGGTGGTTCTAGCGAGGAGCCTGAACCCGTTCCCATCCCGAACACGGCCGTTAAACTCCTCAGCGCCAATGGTACTCCGTCTCAAGACGCGGGAGAGTAGGTCGCCGCCAGGCCT
>Rickettsia conorii 1
AGCTTGGTGGTTATAGCATGAGTGAAACACACGATCCCATCCCGAACTCGAATGTGAAACCTCATAGCGCTAATGGTACTATGTCATAAGGCATGGGAGAGTAAGTCGCTGCCAAGCTT
>Rickettsia felis 1
AGCTTGGTGGTTATAGCATGAGTGAAACACACGATCCCATCCCGAACTCGAACGTGAAACCTCATAGCGCTAATGGTACTATGTCATAAGGCATGGGAGAGTAAGTCGCTGCCAAGCTT
>Rickettsia prowazekii 1
AGCTTGGTGGTCATAGCATGAGTGAAACACACGATCCCATCCCGAACTCGAACGTGAAACCTCATAGCGCTAATGGTACTATGTCATAAGCCATGGGAGAGTAAGTCGCTGCCAAGCTT
>Silicibacter pomeroyi 1
GGTTTGGTGGTCATAGCGAGCGCAATACACCCGGTCCCTTCCCGAACCCGGAAGTTAAGTGCCTCCGCGCCAATGGTACTCGGGCTCAAGCCCCGGGAGAGTAGGTCACCGCCAAACC
>Roseococcus thiosulfatophilus 1
TAGCGTTGCGATGCATGTGGAGTGTATACACCCGATCCCATCGCGAACTCGGCCGTGAAACACTCCAGCGCCTATGGTACTGCGGCTTAAGCGGCGGGAGAGTCGGTCAGCGCCGAGCT
>Stella humosa 1
CGACCTGGTGGCCCAAGTGAGGGGGCTGCACCCGATCCCATCCCGAACTCGGCCGTGAAAACCCTCAGCGCCGATGGTACTGCGTCTTAAGGCGCGGAAGAGTAGGTCGCCGCCAGG
>Roseococcus thiosulfatophilus 2
TGCGCTTGCGCTCGGTGTGTAGTGTACATACCCGATCCCATCCCGAGCTCGGCCGTGAAACACTCCAGCGCCTATTGTACCGAGGCTTAAGCGGCGGGAGAGTCGGTCAGCGCCAGGGCC
>Sandaracinobacter sibiricus 1
AGCCTTGGTCACATGTGCCCCTGGTACCCACGCGATCCCATCTCGAACTCGGCCGTGAAACCAGGTAGCGCCGATGGTACTGCCGCTTAAGCGCCGGAAGAGTAGGGTGCCGCCAAGGCT
>Seliberia stellata 1
GCCTGGCGGCCCTAGCGAAGCGCCTCAACCCGATCTCATCCCGAACTCGGCCGTTAAACGCTTCAGCGCCAATGGTACTATGGCTTAAGCCCTGGGAGAGTAGGTCGCTGCCAGGCCT
>Sinorhizobium meliloti 1
CGACCTGGTGGTTCTGGCGGGGTGGCTGCACCCGTTCCCATTCCGAACACGGCCGTGAAACGCCCCAGCGCCGATGGTACTTCGTCTTAAGACGCGGGAGAGTAGGTCGCTGCCAGGTCT
>Sphingomonas ursincola 1
TTGCTTGGTCACCATAGCGTCAGATACCCACGCGATCCCATCTCGAACTCGGCCGTGAAACCTGACTGCGCCGATGGTACTACCGCTTAAGCGTTGGAAGAGTAGGCGTCGCCAAGGC
>Starkeya novella 1
CGGCCTGGTGGCCATTGCGAGGAGCCTGAACCCGATCCCATCCCGAACTCGGCCGTTAAACTCCTCAGCGCCGATGGTACTATGTCTTAAGACCTGGGAGAGTAGGTCGCTGCCAGGCCT
>Tuberoidobacter mutans 1
CTGGTGGCCATTGCGAGGAGCCTGAACCCGACTCCACTCCGAACTCGGCCGTTAAACTCCTCAGCGCCGATGGTACTATGTCTCAAGACCTGGGAGAGTAGGTCGCTGCCAGGTCT
>Vibrio adaptatus 1
TTGCTTGGTGGCTATAGCGTCTGTGACCCACCCGATCCCATCTCGAACTCGGCCGTGAAACCGGACTGCGCCGATGGTACTAGTGCTTCAAGCACTGGAAGAGTAGGTCGTCGCCAGGCAT
>Vibrio cyclosites 1
GACCTGGTGGTTATGGCGGAGCGGCTGCACCCGATCCCATTCCGAACTCGGCCGTGAAACGCTCCAGCGCTGATGGTACTTCGTCTCAAGACGCGGGAGAGTAGGTCGCTGCCAGGTCT
>type II methanotrophic bacterium 1
AGCCTGGTGACTTTAGCGAAGTGATNAGACCGTATCCCATCCCGAACTCGGCCGTCAAACGCTCCAGCGCCAATGGTACTATGTCTCAAGACCTGGGAGAGTAGGTCGTCGCCAGGCTN
>Wolbachia endosymbiont of B. malayi 1
CTTGGTGGTTTTAGCAAAAATGAAACACCCGATCCCATCTCGAATTCGGAAGTGAAACTTTTTAGCGCTGATGGTACTTGAAAAGGGAGAGTAGGTCGCTGCCAAGTTT
>Wolbachia endosymbiont of D. melanogaster 1
GACTTGGTGGCTATAGCAAAAATGAACCACCCGATCTCATCTCGAACTCGGAAGTGAAACTTTTTAGCGCTGATGGTACTTGAAAAGGGAGAGTAGGTCGCCGCCAAGTTT
>Wolbachia pipientis 1
CTTGGTGGCTATAGCAAAAATGAACCACCCGATCTCATTTCGAACTCGGAAGTGAAACTTTTTAGCGCCGATGATACTTAAAAACCCAAAGTAGGTCGTTGCCAAGT
>Xanthobacter viscosus 1
GCCTGGTGGCTATGGCGAGGAGTCCGAACCCGATCCCATCCCGAACTCGGCCGTTAAACTCCTCAGCGCCAATGGTACTTCGTCTCAAGACGCGGGAGAGTAGGTCGCTGCCAGGCCT
>Zymomonas mobilis 1
TAGCTTGGTGGCTATAGCGTCAGTGACCCACCCGATCCCATTTCGAACTCGGACGTGAAACCTGTCCTGCGCCGATGGTACTGTTGCTTAAGCAACGGAAGAGTAGGTCGTCGCCAGGCTT
>Achromobacter cycloclastes 1
CGACCTGGTGGTTCTGGCGGGGTGGCTGCACCCGTTCCCATTCCGAACACGGCCGTGAAACGCCCCAGCGCCGATGGTACTTCGTCTTAAGACGCGGGAGAGTAGGTCGCTGCCAGGTCT
>Achromobacter denitrificans 1
TGCCTGACGACCATAGCGAGTTGGTCCCACTCCTTCCCATCCCGAACAGGACAGTGAAACGACTTTGCGCCGATGATAGTGGACGGACGTCTGTGAAAGTAGGTCATCGTCAGGC
>Achromobacter piechaudii 1
TGCCTGACGACCATAGCAAGGTGGTACCACTCCTTCCCATCCCGAACAGGACAGTGAAACGCCTTCGCGCCGATGATAGTGGACGGACGTCTGTGAAAGTAGGTCATCGTCAGGM
>Achromobacter xylosoxidans 2
TGCCTGACGACCATAGCAAGGTGGTACCACTCCTTCCCATCCCGAACAGGACAGTGAAACGCCTTTGCGCCGATGATAGTGGACGGACGTCTGTGAAAGTAGGTCATCGTCAGGM
>Acidovorax delafieldii 1
TGCCTGATGACCATAGCAAGTTGGTCCCACTCCTTCCCATCCCGAACAGGACAGTGAAACGACTTTGCGCCGATGATAGTGCGGGTTCCCGTGTGAAAGTAGGTCATCGTCAGGC
>Acidovorax facilis 1
TGCCTGATGACCATAGCAAGTTGGTACCACTCCTTCCCATCCCGAACAGGACAGTGAAACGACTTTGCGCCGATGATAGTGCGGGTTCCCGTGTGAAAGTAGGTCATCGTCAGGC
>Acidovorax temperans 1
TGCCTGATGACCATAGCAAGTTGGTACCACTCCTTCCCATCCCGAACAGGACAGTGAAACGACTTTGCGCCGATGATAGTGCGGGTTCCCGTGTGAAAGTAGGTCATCGTCAGGC
>Acidovorax temperans 1
TGCCTGATGACCATAGCAAGTTGGTACCACTCCTTCCCATCCCGAACAGGACAGTGAAACGACTTTGCGCCGATGATAGTGCGGGTTCCCGTGTGAAAGTAGGTCATCGTCAGGC
>Alcaligenes faecalis 1
TGCTTGACGACCATAGCGAGGTGGTCCCACACCTTCCCATCCCGAACAGGATTGTGAAACGCCTTTGCGCCGATGATAGTGGACGGACGTCTGTGAAAGTAGGTCATCGTCAAGC
>Alcaligenes faecalis 2
GCTTGACGACCATAGCGAGGTGGTCCCACACCTTCCCATCCCGAACAGGATTGTGAAACGCCTTTGCGCCGATGATAGTGGACGGACGTCTGTGAAAGTAGGTCATCGTCAAGCT
>Alcaligenes faecalis 3
TGCTTGACGACCATAGAGCGTTGGAACCACCTGATCCCATCCCGAACTCAGCAGTGAAACGACGCATCGCCGATGGTAGTGTGGGGTCTCCCCATGTGAGAGTAGGTCATCGTCAAGCTT
>Alcaligenes sp. 1
TTAGCCTGACGACCATAGCAAGGTGGTACCACTCCTTCCCATCCCGAACAGGACAGTGAAACGCCTTTGCGCCGATGATAGTGGACGGACGTCTGTGAAAGTAGGTCATCGTCAGGCT
>Aquaspirillum serpens 1
TGCTTGGCGGCCATAGCGAGTTGGTACCACCCCTTCCCTTCCCGAACAGGACCGTGAAACGACTCAGCGCCGATGATAGTGCAGATCCCTGTGTGAAAGTAGGTCTCCGCCAAGCT
>Achromobacter xylosoxidans 1
CCTGACGACCATAGCAAGGTGGTACCACTCCTTCCCATCCCGAACAGGACAGTGAAACGCCTTTGCGCCGATGATAGTGGACGGACGTCTGTGAAAGTAGGTCATCGTCAGGCT
>Azoarcus sp. 1
AGTCTGACGACCATAGCGTCCTGGCACCACCCCTTCCCATCCCGAACAGGACCGTGAAACAGGACCGCGCCGATGATAGTGCCTAAACGGGTGCGAAAGTAGGTCATCGTCAGACT
>Bordetella bronchiseptica 1
GCCTGACGACCATAGCAAGGTGGTCCCACTCCTTCCCATCCCGAACAGGACAGTGAAACGCCTTCGCGCCGATGATAGTGGATGTACATCTGTGAAAGTAGGTCATCGTCAGGCT
>Bordetella parapertussis 1
GCCTGACGACCATAGCAAGGTGGTCCCACTCCTTCCCATCCCGAACAGGACAGTGAAACGCCTTCGCGCCGATGATAGTGGATGTACATCTGTGAAAGTAGGTCATCGTCAGGCT
>Burkholderia mallei 1
TGCCTGATGACCATAGCGAGTCGGTCCCACCCCTTCCCATCCCGAACAGGACCGTGAAACGACTCCACGCCGATGATAGTGCGGATTGCCCGTGTGAAAGTAGGTAATCGTCAGGC
>Burkholderia pseudomallei 1
TGCCTGATGACCATAGCGAGTCGGTCCCACCCCTTCCCATCCCGAACAGGACCGTGAAACGACTCCACGCCGATGATAGTGCGGATTGCCCGTGTGAAAGTAGGTAATCGTCAGGC
>Candidatus Tremblaya princeps 1
AGTCCTGACGCGCAATGATGCTGGACCCACAGCTGCCCATTCCGAACAGACATGTGACACAGCGCGCTGCCGATGATAGTGCCGGCGTGACCGGTGCGAAAGCAGGTTCGGTCAGGA
>Candidatus Tremblaya princeps 2
AGTCCTGACGCGCAATGATGCTGGAACCACAGCTGACCATTCCGAACAGATATGTGACACAGCGCGCGGCCGATGATAGTGCCGGCGTGCCCGGTGCGAAAGCAGGTATCGTCAGGA
>Candidatus Tremblaya princeps 3
GTCCTGACGCGCAATGATGCTGGACCCACAGCTGCCCATTCCGAACAGACATGTGACACAGCGCGCTGCCGATGATAGTGCCGGCGTGACCGGTGCGAAAGCAGGTTCGGTCAGGA
>Candidatus Tremblaya princeps 5
AGTCCTGACGCGCCATGATGCTGGACCCACAGCTGCCCATTCCGAACAGAAATGTGACACAGCGCGCGGCCGATGATAGTGCCGGCGTGCCCGGTGCGAAAGCAGGTTATGTCAGGA
>Candidatus Tremblaya princeps 6
AGTCCTGACTCGCAATGATGCTGGACCCACAGCTGCCCATTCCGAACAGTTATGTGACACAGCATGCGGCTGATGATAGTGCCGGCATGCCCGGTGCGAAAGCAGGTTTCGTCAGGA
>Bordetella pertussis 1
GCCTGACGACCATAGCAAGGTGGTCCCACTCCTTCCCATCCCGAACAGGACAGTGAAACGCCTTCGCGCCGATGATAGTGGATGTACATCTGTGAAAGTAGGTCATCGTCAGGCT
>Burkholderia andropogonis 1
TGCCTGATGACCATAGCGAGTCGGTSCCACCCCTTCCCATCCCGAACAGGACCGTGAAACGACTCCACGCCAATGATAGTGCGGATTGCCCGTGTGAAAGTAGGTAATCGTCAGGC
>Burkholderia caryophylli 1
TGCCTGATGACCATAGCGAGTTGGTACCACCCCTTCCCATCCCGAACAGGACCGTGAAACGACTCCACGCCGATGATAGTGCGGATTGCCCGTGTGAAAGTAGGTAATCGTCAGGC
>Burkholderia cepacia 1
GCCTGACGACCATAGCGAGTCGGTCCCACTCCTTCCCATCCCGAACAGGACCGTGAAACGACTCTACGCCGATGATAGTGCGGATTCCCGTGTGAAAGTAGGTAATCGTCAGGCCT
>Burkholderia cepacia 2
GGCCTGATGACCATAGCGAGTCGGTCCCACCCCTTCCCATCCCGAACAGGACCGTGAAACGACTCTACGCCGATGATAGTGCGGATTCCCGTGTGAAAGTAGGTAATCGTCAGGCT
>Burkholderia cepacia 3
TGCCTGATGACCATAGCGAGTCGGTCCCACCCCTTCCCATCCCGAACAGGACCGTGAAACGACTCTACGCCGATGATAGTGCGGATTCCCGTGTGAAAGTAGGTAATCGTCAGGC
>Comamonas terrigena 1
GCCTGATGACCATAGCGATTTGGTACCACTCCTTCCCATCCCGAACAGGACAGTGAAACGAATTTGCGCCGATGATAGTGCGGGTTCCCGTGTGAAAGTAGGTCATCGTCAGGCT
>Comamonas terrigena 2
TGCCTGATGACCATAGCGATTTGGTACCACTCCTTCCCATCCCGAACAGGACAGTGAAACGAATTTGCGCCGATGATAGTGCGGGTTCCCGTGTGAAAGTAGGTCATCGTCAGGC
>Comamonas testosteroni 1
TGCCTGATGACCATAGCAAGTTGGTACCACTCCTTCCCATCCCGAACAGGACAGTGAAACGACTTTGCGCCGATGATAGTGCGGGTTCCCGTGTGAAAGTAGGTCATCGTCAGGC
>Cupriavidus necator 1
TGCCTGGTGACCATAGCGAGCTGGAACCACCCCTTCCCATCCCGAACAGGTCCGTGAAACAGCTCCGCGCCGATGATAGTGCGGATTCCCGTGTGAAAGTAGGTCATCGCCAGGC
>Delftia acidovorans 1
TGCCTGATGACCATAGCAAGTTGGTACCACTCCTTCCCATCCCGAACAGGACAGTGAAACGACTTTGCGCCGATGATAGTGCGGGTTCCCGTGTGAAAGTAGGTCATCGTCAGGC
>Hydrogenophaga palleronii 1
TGCCTGACGACCATAGCGAGGTGGTACCACTCCTTCCCATCCCGAACAGGACAGTGAAACGCCTTTGCGCCGATGATAGTGCGGGTTCCCGTGTGAAAGTAGGTCATCGTCAGGM
>Hydrogenophaga palleronii 1
TGCCTGACGACCATAGCGAGGTGGTACCACTCCTTCCCATCCCGAACAGGACAGTGAAACGCCTTTGCGCCGATGATAGTGCGGGTTCCCGTGTGAAAGTAGGTCATCGTCAGGM
>Hydrogenophaga pseudoflava 1
TGCCTGACGACCATAGCGAGTTGGTCCCACTCCTTCCCATCCCGAACAGGACAGTGAAACGACTTTGCGCCGATGATAGTGAGGGTTCCCGTGTGAAAGTAGGTCATCGTCAGGM
>Hydrogenophaga taeniospiralis 1
TGCCTGACGACCATAGCGAGGTGGTACCACTCCTTCCCATCCCGAACAGGACAGTGAAACGCCTTTGCGCCGATGATAGTGCGGGTTCCCGTGTGAAAGTAGGTCATCGTCAGGM
>Hydrogenophaga taeniospiralis 1
TGCCTGACGACCATAGCGAGGTGGTACCACTCCTTCCCATCCCGAACAGGACAGTGAAACGCCTTTGCGCCGATGATAGTGCGGGTTCCCGTGTGAAAGTAGGTCATCGTCAGGM
>Leptothrix discophora 1
ATGCCTGACGACCATAGCGAGGTGGTCCCACTCCTTCCCATCCCGAACAGGACAGTGAAACGCCTCAGCGCCGATGATAGTGCGCATTCGCGTGTGAAAGTAGGTCATCGTCAGGCT
>Methylophilus methylotrophus 1
CTTGGGGACAATAGCGGTTTGGAACCACCCCTTCCCATCTCGAACAGGGCCGTGAAACGAACTTGCGCCAATGATAGTGTACTCTTCGTATGCGAAAGTAGGTCATCCCCAAGCC
>Ralstonia pickettii 1
TGCCTGGTGACCATAGCGAGTCGGTACCACCCCTTCCCATCCCGAACAGGACCGTGAAACGACTCCGCGCCGATGATAGTGCGGATTCCCGTGTGAAAGTAGGTCATCGTCAGGC
>Ralstonia solanacearum 1
GCCTGGTGACCATAGCGAGTCGGTACCACCCCTTCCCATCCCGAACAGGACCGTGAAACGACTCCGCGCCGATGATAGTGCGGATTCCCGTGTGAAAGTAGGTCATCGCCAGGC
>Neisseria gonorrhoeae 1
AAGTTTGGCGGCCATAGCGAGTTGGTCCCACGCCTTCCCATCCCGAACAGGACCGTGAAACGACTCAGCGCCGATGATAGTGTGGTTCTTCCATGCGAAAGTAGGTCACTGCCAAAC
>Neisseria meningitidis 1
AAGTTTGGCGGCCATAGCGAGTTGGTCCCACGCCTTCCCATCCCGAACAGGACCGTGAAACGACTCAGCGCCGATGATAGTGTGGTTCTTCCATGCGAAAGTAGGTCACTGCCAAAC
>Thiomonas cuprina 1
ACGCCTGATGACCATAGCGAGGTGGTCCCACTCCTTCCCATCCCGAACAGGACAGTGAAACACCTCAGCGCCGATGATAGTGCGCATTCGCGTGTGAAAGTAGGACATCGTCAGGCAC
>Thiomonas perometabolis 1
TGCCTGATGACCATGGCGAACTGGAACCACCCCTTCCCATCCCGAACAGGGCCGTGAAACAGTTCAGCGCCGATGATAGTGCGCATTCGCGTGTGAAAGTAGGACATCGTCAGGCT
>Ralstonia solanacearum 2
TGCCTGGTGACCATAGCGAGTCGGTACCACCCCTTCCCATCCCGAACAGGACCGTGAAACGACTCCGCGCCGATGATAGTGCGGATTCCCGTGTGAAAGTAGGTCATCCCCAGGC
>Rubrivivax gelatinosus 1
GCCTGATGACCATAGCGAGGTGGTCCCACTCCTTCCCATCCCGAACAGGATAGTGAAACGCCTTTGCGCCGATGATAGTGCGGGTTCCCCGTGTGAAAGTAGGACATCGTCAGC
>Thiobacillus sp. 1
TGTCTGGCGGCCATAGCGCAGTGGAACCACCCCTTCCCATCTCGAACAGGACCGTGAAACGCTGCAGCGCCTATGATAGTTGAGGGTCTCCCTCCGCGAAAGTCGGTCACCGCCAGACAC
>Thiobacillus sp. 2
GTTTGGCGGCCATAGCGTCTTGGACCCACCCCTTCCCATCCCGAACAGGGACGTGAAACGAGACAGCGCCGATGATAGTGTGGATTACCCATGCGAAAGTAGGTCACCGCCAGACAA
>Thiobacillus thioparus 1
TGTCTGACGACCATAGCAGAGTGGAACCACCCCTTCCCATCCCGAACAGGACGGTGAAACGCTCCCGCGCCAATGATAGTAGGCACCTCGCCTGTGAAAGTAGGTCATCGTCAGACCT
>Thiomonas intermedia 1
ATGCCTGATGACCATGGCGAACTGGAACCACCCCTTCCCATCCCGAACAGGGCCGTGAAACAGTTCAGCGCCGATGATAGTGCGCATTCGCGTGTGAAAGTAGGACATCGTCAGGCT
>Variovorax paradoxus 1
TSCCTGATGACCATAGCGACGTGGTACCACTCCTTCCCATCCCGAACAGGACAGTGAAACGACTTTGCGCCGATGATAGTGCGGGTTCCCGTGTGAAAGTAGGTCATCGTCAGGC
>Vitreoscilla beggiatoides 1
CGCCTGACGACCACAGCGACTGTGAACCACCCGACCCCATCTCGAACTCGGTAGTGAAACCAGTCAGCGCCGATGATAGTGTGGCATATGCCATGTGAAAGTAGGTCATCGTCAGGCT
>Vitreoscilla filiformis 1
GCCTGATGACCATAGCAAGGTGGTCCCACTCCTTCCCATCCCGAACAGGACAGTGAAACGCCTTAGCGCCGATGATAGTGCGGTTCTCCCGTGTGAAAGTAGGACATCGTCAGGCT
>Vitreoscilla stercoraria 1
TGTTTGACGACCATAGCGAGTTGGTCCCACGCCTTCCCATCCCGAACAGGACCGTGAAACGACTTAGCGCCGATGATAGTGTGGATTACCCATGTGAAAGTAGGTCATCGTCAAACGC
>Desulfovibrio vulgaris 1
CCTGGCGTCCATGGAGGAGGGGGTACACCCGATCCCATTCCGAACTCGGAAGTTAAGCCCTCCATCGCCGATGATACTGCGGGGTAGCTCGTGGGAAAGTAGGCCGACGCCAGGACT
>Desulfovibrio vulgaris 2
TAGCCTGGCGTCCATGGAGGAGGGGGCACACCTGATCCCATTCCGAACTCGGAAGTTAAGCCCTCCATCGCCGATGATACTGCGGGGTAGCTCGTGGGAAAGTAGGCCGACGCCAGGACT
>Myxococcus coralloides 1
TCGGGTGGCAATGTCGGAGGGGTCACACCCGTTCCCATCCCGAACACGGAAGTTAAGCCCTCCAGAGCCGATGGTACTCCGCGGGAAACCGCGTGGGAGAGTAGGTCGCTGCCGGAT
>Nannocystis exedens 1
TGCTGGTGGCTATGGCGGAAGGGCCACACCCGATCCCATCCCGAACTCGGTCGTTAAGACTTCCAGCGCCGATGGTACTGCAGGGGCGACCCTGTGGGAGAGTAGGACGCCGCCAGCGT
>Polyangium cellulosum 1
TTCCGGTGGTGATATCAAGAAGGCTACACCCGATCCCATACCGAACTCGGAAGTTAAGCTTCTTGGAGCCGATGGTACTGCCAGGGCAACCTGGTGGGAGAGTAGGACGCCGCCGGGAC
>Cystobacter fuscus 1
CCGGTGGCAATGTCGGAGGGGTCCCACCCGTTCCCATCCCGAACACGGAAGTTAAGCCCTCCAGAGCCGATGGTACTCCGCGGGAAACCGCGCGGGAGAGTAGGTCGCTGCCGGAT
>Campylobacter coli 1
TYYGCTGTGACTATACAGATGTGGAAACGCCTTGCTCCATCCCGAACCAAGAAGCTAAGCACATCGTGGGTGATGATACTATGCCTTATTGGCAGGGGGAAAGTAGCTCATTGCGGAC
>Campylobacter jejuni 1
TYYGCTGTGACTATATAGATGTGGAAACGCCTTGCTCCATCCCGAACCAAGAAGCCAAGCACATCGTGGGTGATGATACTATGCCTTATTGGCAGGGGGAAAGTAGCTCATTGCGGAC
>Campylobacter jejuni 3
ATGTCCGTGATTATACAGATGTGGAAACGCCTTGCTCCATCCCGAACCAAGAAGCTAAGCACATCGTGGGTGATGATACTACGCCTTACTGGCAGGGGGAAAGTAGCTCATTGCGGACTT
>Wolinella succinogenes 1
TCCCTTTTTCTCGTGCCTATAGAGGAGAGGCTACACCCAGCTCCATTCCGAACCTGGCAGTTAAGCTCTCCATCGCCGATAATACTGCATCTTTCAGGTGTGGAAACGTAGGTGGTGCGGGAGGGGGATAAC
>Helicobacter hepaticus 1
TCCCTTTTTCTTGTGTTTATAGAGAGAAGGCAACACCCAGCTCCATTCCGAACCTGGCAGTTAAGCTTCTCTTCGCCGATGATACTGCATCTTTCAGGTGTGGGAATGTAGGTCGATGCAGGGATAGGGAAA
>Helicobacter pylori 3
TCCCTTTTCCTTGTGCCTTTAGAGAAGAGGAACTACCCAGTTAACCATTCCGAACCTGGAAGTCAAGCTCTTCATCGCTGATAATACTGCTTTTTTCAAGAGTGGGAATGTAGGTCGGTGCAGGGATAGGGAAAT
>Helicobacter pylori 2
TCCCTTTTCCTTGTGCCTTTAGAGAAGAGGAACTACCCAGTTAACCATTCCGAACCTGGAAGTCAAGCTCTTCATCGCTGATAATACTGCTCTTTTCAAGAGTGGGAATGTAGGTCGGTGCAGGGATAGGGAAAT
>Thiovulum sp. 1
TTTGGTTGGTGATTACAGAGAAAAGGTCACACTCAGCTCCATTTCGAACCTGAAAGTTAAGCTTTTCTTCGTCGATAATACTGCCCCCTACGGGGGTGGGACGGTAGATCGTTGCCAACCATT
>Acidithiobacillus ferrooxidans 1
TGTCTGGCGGCCATAGCGCAGTGGAACCACCCCTTCCCATCTCGAACAGGACCGTGAAACGCTGCAGCGCCTATGATAGTTGAGGGTCTCCCTCCGCGAAAGTCGGTCACCGCCAGAC
>Acidithiobacillus ferrooxidans 2
TGCCTGGTGGCCATAGCGAGCGGGAACCACCCGATCCCATTCCGAACTCGGAAGTGAAAACGCTTAGCGCCGATGATAGTATGGGGTCTCCCTATGCGAAAGTAGGACACTGCCAGGCTT
>Acidithiobacillus ferrooxidans 3
TGTCTGGCGGCCATAGCGCAGTGGAACCACCCCTTCCCATCTCGAACAGGACCGTGAAACGCTGCAGCGCCTATGATAGTTGAGGGTCTCCCTCCGCGAAAGTCGGTCACCGCCAGACAC
>Acidithiobacillus ferrooxidans 3
TGTCTGGCGGCCATAGCGCAGTGGAACCACCCCTTCCCATCTCGAACAGGACCGTGAAACGCTGCAGCGCCTATGATAGTTGAGGGTCTCCCTCCGCGAAAGTCGGTCACCGCCAGACAC
>Acidithiobacillus thiooxidans 1
TTGTCTGGCGGCCATAGCGCAGTGGAACCACCCCTTCCCATCCCGAACAGGACCGTGAAACACTGCAGCGCCTATGATAGTTGAGGGCCTCCCTCCGCGAAAGTCGGTCACCGCCAGACAC
>Acinetobacter calcoaceticus 1
GGCTGGCGACCATAGCAAGAGTGAACCACCTGATCCCTTCCCGAACTCAGAAGTGAAACCTCTTCGCGCTGATGGTAGTGNGGGTTACCCATGTGAGAGTAAGTCATCGCCAGCTT
>Acinetobacter sp. 1
GCTGGCGACAATAGCAAGAGTGAACCACCTGATCCCTTCCCGAACTCAGAAGTGAAACCTCTTCGCGCTGATGGTAGTGTGGCGTTAGCCATGTGAGAGTAAGTCATCGCCAGCTT
>Aeromonas hydrophila 1
TGCCTGGCGGCCATAGCGCCGTGGAACCACCTGATCCCATGCCGAACTCAGAAGTGAAACGCGGTAGCGCCGATGGTAGTGTGGCATTTGCCATGCGAGAGTAGGACACTGCCAGGCA
>Aeromonas media 1
TGCCTGGCGGCCATAGCGCCGTGGAACCACCTGATCCCATGCCGAACTCAGAAGTGAAACGCGGTAGCGCCGATGGTAGTGTGGCATTTGCCATGTGAGAGTAGGACACTGCCAGGCAT
>Aeromonas salmonicida 1
TGCCTGGCGGCCATAGCGCCGTGGAACCACCTGATTCCATGCCGAACTCAGAAGTGAAACGCGGTAGCGCCGATGGTAGTGTGGCATTTGCCATGTGAGAGTAGGACACTGCCAGGCAT
>Azotobacter vinelandii 1
TGCTTGACGATCATAGAGCGTTGGAACCACCTGATCCCATCCCGAACTCAGCAGTGAAACGACGCATCGCCGATGGTAGTGTGGGGTTTCCCCATGTAAGAGTAGGTCATCGTCAGGCGC
>Beggiatoa alba 1
TTCTTGGCGACCATAGCAAATAGGAACCACCCGACCCCATCCCGAACTCGGTAGTGAAACTGTTCTGCGCCGATGATAGTGTGGATACTCTCCATGTGAAAGTAGGTTATCGCCAAGAGC
>Buchnera aphidicola 1
TGGTAAAAATAGTGTAGTGGTACCACCTGAATCCATTCCGAACTCAGAAGTGAAACGCTATAACGCCGATGGTAGTACGGGGCCTCCCCGTGTGAGAGTAGGTCAAATCCAGGAA
>Buchnera aphidicola 2
TGCCTGGTAAAAATAGTGTAGTGGTACCACCTGAATCCATTCCGAACTCAGAAGTGAAACGCTACAACGCCAATGGTAGTACGGGGTCTCCCCGTGTGAGAGTAGGTATCAGCCAGGCAA
>Buchnera aphidicola 3
TGGTAAAAATAGTGTTATGGTACCACCTGAAACCATGCCGAACTCAGAAGTGAAACATTTCAACGCCGATGGTAGTGCAGGGTATCCCTGTGTGAGAGTAGGACATTACCAGGTT
>Candidatus Portiera aleyrodidarum 1
AGCTTGACGAATATAGTTTGTGGGACCAACCTGAAACCATTCCGAACTCAGAAGTTAAATCACCTAACGCCTATGGTAGTATGAGGTTCTCCTCATGTGAGAGTAGGTTATCGTCAGGCTA
>Colwellia psychrerythraea 1
TGTTTAGCGACAATAGCGCTGTGGTCCCACCTGATCCCTTTCCGAACTCAGAAGTGAAACGCAGTTGCGCCGATGGTAGTGTGGGAGTTCCCATGTGAGAGTAGGACATTGCTAAACTT
>Colwellia psychrerythraea 2
TGTCTAGCGACAATAGCGCTGTGGTCCCACCTGATCCCTTTCCGAACTCAGAAGTGAAACGCAGTTGCGCCGATGGTAGTGTGGGAGTTCCCATGTGAGAGTAGGACATTGCTAGAC
>Colwellia psychrerythraea 3
TGCTTAGCGACAATAGTGCTGTAGACCCACCTGATCCCATTCCGAACTCAGTAGTGAAACGCAGTAGCGCCGATGGTAGTGTGGGAGTTCCCATGTGAGAGTAGGACATTGCTAAGCAT
>Coxiella burnetii 1
TTCCTGGCGGCCATAGCGAGCGGGCCCCACCTGATTCCATTCCGAACTCAGAAGTGAAAACGCTTAGCGCCGATGATAGTGTGGGTCTCCCATGCGAAAGTAGGTCACCGCCAGGTT
>Coxiella burnetii 2
TTCCTGGCGGCCATAGCGAGCGGGCCCCACCTGCTTCCATTCCGAACTCAGAAGTGAAAACGCTTAAGGCCCGATGATAGTGTGGGTCTCCCATGCGAAAGTAGGTCACCGCCAGTTT
>Dichelobacter nodosus 1
TTCCTGATACCCATAGAGCTGTGGTACCACCTGAATCCATGCCGAACTCAGAAGTGAAACGCAGCATCGCCGATGGTAGTGTGAGGTCTCCTCATGTGAGAGTAGGACAGTATCAGGTTT
>Ectothiorhodospira mobilis 1
TCCTGGCGGCCATGGCGAACCGGAACCACCCGATCCCATCTCGAACTCGGAAGTGAAACGGTTCAGCGCCGATGATAGTGTGGGGCCTCCCCATGTGAAAGTAGGTCACTGCCAGGCAT
>Ectothiorhodospira shaposhnikovii 1
TACCTGGCGGCCATGGCGAACCGGAACCACCCGATCCCATCTCGAACTCGGAAGTGAAACGGTTCAGCGCCGATGATAGTGTGGGGCCTCCCCATGTGAAAGTAGGTCACTGCCAGGCAC
>Erwinia carotovora 1
TGCCTGGCGGCGATAGCGCGGTGGTCCCACCTGACCCCATGCCGAACTCAGAAGTGAAACGCCGTAGCGCCGATGGTAGTGTGGGGTCTCCCCATGTGAGAGTAGGGAACTGCCAGGCAT
>Erwinia carotovora 2
TTACCTGGCGGCGATAGCGCGGTGGTCCCACCTGACCCCATGCCGAACTCAGAAGTGAAACGCCGTAGCGCCGATGGTAGTGTGGGGTCTCCCCATGTGAGAGTAGGGAACTGCCAGGTTT
>Escherichia coli 10
TGTCTGGCGGCAGTAGCGCGGTGGTCCCACCTGACCCCATGCCGAACTCAGAAGTGAAACGCCGTAGCGCCGATGGTAGTGTGGGGTCTCCTCATGCGAGAGTAGGGAACTGCCATGCAT
>Esch_coli2::B
TGCCTGGCGGCCGTAGCGCGGTGGTCCCACCTGACCCCATGCCGAACTCAGAAGTGAAACGCCGTAGCGCCGATGGTAGTGTGGGGTCTCCTCATGCGAGAGTAGGGAACTGCCAGGCAT
>Escherichia coli 2
TGCCTGGCGGCAGTAGCGCGGTGGTCCCACCTGACCCCATGCCGAACTCAGAAGTGAAACGCCGTAGCGCCGATGGTAGTGTGGGGTCTCCTCATGCGAGAGTAGGGAACTGCCAGGCAT
>Escherichia coli 13
TGCCTGGCGGCCGTAGCGCGGTGGTCCCACCTGACCCCATGCCGAACTCAGAAGTGAAACGCCGTAGCTCCGATGGTAGTGTGGGGTCTCCCCATGCGAGAGTAGGGAACTGCCAGA
>Escherichia coli 8
TGCCTGGCGGCCTTAGCGCGGTGGTCCCACCTGACCCCATGCCGAACTCAGAAGTGAAACGCCGTAGCGCCGATGGTAGTGTGGGGGCTCCCCATGCGAGAGTAGGGAACTGCCAGGCAT
>Escherichia coli 6
TGTCTGGCGGCAGTAGCGCGGTGGTCCCACCTGACCCCATGCCGAACTCAGAAGTGAAACGCCGTAGCGCCGATGGTAGTGTGGGGACTCCCCATGCGAGAGTAGGGAACTGCCAGACAT
>Escherichia coli 11
TGCCTGGCGGCAGTAGCGCGGTGGTCCCACCTGACCCCATGCCGAACTCAGAAGTGAAACGCCGTAGCGCCGATGGTAGTGTGGGGTCTCCCCATGCGAGAGTAGGGAACTGCCAGGCATCA
>Esch_coli5::B
TGTCTGGCGGCCATAGCGCGGTGGTCCCACCTGACCCCATGCCGAACTCAGAAGTGAAACGCCGTAGCGCCGATGGTAGTGTGGGGTCTCCCCATGCGAGAGTAGGGAACTGCCAGACAT
>Escherichia coli 4
TGTCTGGCGGCAGTAGCGCGGTGGTCCCACCTGACCCCATGCCGAACTCAGAAGTGAAACGCCGTAGCGCCGATGGTAGTGTGGGGTCTCCCCATGCGAGAGTAGGGAACTGCCAGACAT
>Escherichia coli 3
TGCCTGGCGGCAGTAGCGCGGTGGTCCCACCTGACCCCATGCCGAACTCAGAAGTGAAACGCCGTAGCGCCGATGGTAGTGTGGGGTCTCCCCATGCGAGAGTAGGGAACTGCCAGGCAT
>Escherichia coli 14
TGCCTGGCGGCCGTAGCGCGGTGGTCCCACCTGACCCCATGCCGAACTCAGAAGTGAAACGCCGTAGCGCCGATGGTAGTGTGGGGTCTCCCCATGCGAGAGTAGGGAACTGCCAGACAT
>Escherichia coli 15
TGCCTGGCGGCCGTAGCGCGGTGGTCCCACCTGACCCCATGCCGAACTCAGAAGTGAAACGCCGTAGCGCCGATGGTAGTGTGGGGTCTCCCCATGCGAGAGTAGGGAACTGCCAGGCATC
>Escherichia coli 1
TGCCTGGCGGCCGTAGCGCGGTGGTCCCACCTGACCCCATGCCGAACTCAGAAGTGAAACGCCGTAGCGCCGATGGTAGTGTGGGGTCTCCCCATGCGAGAGTAGGGAACTGCCAGGCAT
>Escherichia coli 5
TGCCTGGCGGCCTTAGCGCGGTGGTCCCACCTGACCCCATGCCGAACTCAGAAGTGAAACGCCGTAGCGCCGATGGTAGTGTGGGGTCTCCCCATGCGAGAGTAGGGAACTGCCAGGCAT
>Fluoribacter bozemanae 1
TCCTGGCGACCATAGCGGTTTGGAACCACCTGACTCCATCTCGAACTCAGAAGTGAAACGAACCCGCGCCAATGATAGTGTGAGGTCTCCTCATGTGAAAGTAGGTCAGCGCCAGGGT
>Grimontia hollisae 1
TTGCTTGGCGACCATAGCGCTTTGGACCCACCTGATTCCATGCCGAACTCAGAAGTGAAACAGAGCAGCGCCGATGGTAGTGTGGGGTCTCCCCATGTGAGAGTAGGACATCGCCAGGCTT
>Haemophilus aegyptius 1
TCTGGCGGCGATAGTGCGGTGGACCCACCTGAGACCATACCGAACTCAGAAGTGAAACGCTGTAATGCCGATGGTAGTGTGGGGTTTCCCCATGTGAGAGTAGGGCACCGCCAGGT
>Haemophilus influenzae 1
CCTGGCGGCGATAGTGCGGTGGACCCACCTGAGACCATACCGAACTCAGAAGTGAAACGCTGTAATGCCGATGGTAGTGTGGGGTTTCCCCATGTGAGAGTAGGGCACCGCCAGG
>Haemophilus influenzae 6
CCTGGCGGCGATAGTGCGGTGGACCCACCTGAGACCATACCGAACTCAGAAGTGAAACGCTGTAATGCCGATGGTAGTGTGGGGTTTCCCCATGTGAGAGTAGGGCACCGCCGGG
>Haemophilus influenzae 4
CTTGGCGGCGATAGTGCGGTGGACCCACCTGAGACCATACCGAACTCAGAAGTGAAACGCTGTAATGCCGATGGTAGTGTGGGGTTTCCCCATGTGAGAGTAGGGCACCGCCAGG
>Halorhodospira halophila 1
TGCCTGGCGACCATAGCGAGCGGGAACCACCCGATCCGATGCCGAACTCGGCAGTGAAACCGCTCAGCGCCGATGGTAGTGCGACCACGCTGTCGTGCGAGAGTAGGTCATCGCCAGGCCC
>Halothiobacillus neapolitanus 1
GCCTGGTGTCCATAGAGCGGTGGAACCACCTGTTCCCATCCCGAACACAGAAGTGAAACGCCGCATCGCCGATGATAGTGTGGGGTCTCCCCATGTGAAAGTAGGTCAACGCCAGGCTC
>Idiomarina loihiensis 1
TGTCTGGCGGCCATAGCGGTGTGGCACCACCTGAATCCATTCCGAACTCAGAAGTGAAACACACCAGCGCCGATGGTAGTGTGGGGTCTCCCCATGCGAGAGTAGGTCACCGCCAGACT
>Idiomarina loihiensis 2
TGTCTGGCGGCCATAGCGGTGTGGCACCACCTGAATCCATTCCGAACTCAGAAGTGAAACACACCAGCGCCGATGGTAGTGTGGGGTCTCCCCATGCGAGAGTAGGTCACCGCCAGACTACAA
>Legionella dumoffii 1
TCCTGGCGACCATAGCGGTTTGGAACCACCTGATTCCATCTCGAACTCAGAAGTGAAACGAACCCGCGCCAATGATAGTGTGAGGTCTCCTCATGTGAAAGTAGGTCATCGCCAGGGT
>Legionella longbeachae 1
TCCTGGTGACTATAGCGGTTTGGAACCACCTGAATCCATCTCGAACTCAGAAGTGAAACGAACATGCGCCAATGATAGTGTGAGGCTTCCTCATGTGAAAGTAGGTCATCGCCAGGGT
>Legionella pneumophila 1
TCTTGGCGACTATAGCGATTTGGAACCACCTGATACCATCTCGAACTCAGAAGTGAAACATTTCCGCGCCAATGATAGTGTGAGGCTTCCTCATGCGAAAGTAGGTCATCGCCAGGAT
>Legionella pneumophila 2
TCCTGGCGACTATAGCGATTTGGAACCACCTGATACCATCTCGAACTCAGAAGTGAAACATTTCCGCGCCAATGATAGTGTGAGGCTTCCTCATGCGAAAGTAGGTCATCGCCAGGGT
>Legionella pneumophila 3
TCCTGGCGACTATAGCGATTTGGAACCACCTGATACCATCTCGACCTCAGAAGTGAAACATTTCCGCGCCAATGATAGTGTGAGGCTTCTTCATGCGAAAGTAGGTCATCGCCAGGGT
>Listonella anguillarum 1
TGCCTGGCGACCATAGTGTTGTGGACCCACCTGATTCCATGCCGAACTCAGAAGTGAAACACAACAGCGCCGATGGTAGTGTGGGGTCTCCCCATGTGAGAGTAGGACATCGCCAGGCAT
>Listonella pelagia 1
TGCTTGGCGACCATAGCGTTGTGGACCCACCTGATTCCATGCCGAACTCAGAAGTGAAACGCAATAGCGCCGATGGTAGTGTGGGGTTTCCCCATGTGAGAGTAGGACATCGCCAGGCAT
>Mannheimia succiniciproducens 1
CCTGGCGGCGATAGTGCAGTGGTCCCACCTGAATCCATGCCGAACTCAGAAGTGAAACGCTGTTATGCCGATGGTAGTGTGGGGTATCCCCATGTGAGAGTAGGTCACCGCCAGG
>Mannheimia succiniciproducens 2
CCTGGCGGCGATAGTGCAGTGGTCCCACCTGAATCCATGCCGAACTCAGAAGTGAAACGCTGTTATGCCGATGGTAGTGTGGGGCATCCCCATGTGAGAGTAGGTCACCGCCAGG
>Mannheimia succiniciproducens 3
TGGCAGCGATAGTGCAGTGGACCCACCTAATTCCATGCCGAACTTAGAAGTGAAACGCTGTTACGCCGATGGTAGTGTGGGGCTTCCCCATGTGAGAGTAGGTCACTGCCA
>Methylococcus capsulatus 1
GCCTGGCGGCCAGAGCGAGCGGGAACCACCCGATCCCATCCCGACCTCGGAAGTGAAACCGCTTAGCGCCGATGATAGTGCAGAATACCTGTGCGAAAGTAGGGAACTGCCAGGCTC
>Methylococcus capsulatus 2
NYTTGGTGACCATAGCGAGCGTGACCCACCCGATCCCATCCCGAACTCGGAAGTGAAACCGCTTAGTGCCGATGATAGTGTGGCAATTTGCCATGCGAAAGTAGGGAATTGCMAAAN
>Methylococcus capsulatus 3
GCCTGGCGGCCAGAGCGAGCGGGAACCACCCGATCCCATCCCGACCTCGGAAGTGAAACCGCTTAGCGCCGATGATAGTGCAAGAATACCTGTGCGAAAGTAGGGAACTGCCAGGCTC
>Methylomicrobium agile 1
GCTTGGTGGCCATAGCGAGCGTGAACCACCCGATCCCATCCCGAACTCGGAAGTGAAACCGCTTAGCGCCGATGATAGTGCGACAGGTTGTCGTGCGAAAGTAGGGAATTGTMAAGCNN
>Methylomicrobium album 1
TGCTTGGTGACCATAGCGAGCGTGAACCACCCGATCCCATCCCGAACTCGGCAGTGAAACCGCTTAGCGCCAATGATAGTGCGACAGGTTGTCGTGCGAAAGTAGGGAATCGCCAAGCTT
>Methylomicrobium clara 1
GTTTGGGGACAATAGCGGTTTGGAACCACCCCTTCCCATCTCGAACAGGGCCGTGAAACGAACTTGCGCCAATGATAGTGTACTCTTCGTATGCGAAAGTAGGTCATCCCCAGGCT
>Methylomonas methanica 1
NCTTGGTGACCATAGCGAGCGTGRACCACCCGATCCCATCCCGAACTCGGAAGTGAAACCGCTTTGCGCCGATGATAGTGTGGCAGTTTGCCATGTGAAAGTAGGTCATCGCMAAGN
>Methylomonas rubra 1
GCTTGGTGACCATAGCAAGCGTGAACCACCCGATCCCATCCCGAACTCGGAAGTGAAACCGCTTAGCGCCGATGATAGTGTGGCAGGTTGCCATGTGAAAGTAGGTCATCGCMAAGCTN
>Moritella marina 1
TGTTTGGTGACCATAGTGTTGTGGTACCACCTGACTCCATTCCGAACTCAGTAGTGAAACGTAATAACGCCGATGGTAGTGTGGGGTTTCCCCATGTGAGAGTAGGTATCGCCAGGCA
>Pasteurella multocida 1
TATCTTGGCGGCGATAGTGCAGTGGACCCACCTAACTCCATGCCGAACTTAGAAGTGAAACGCTGTAACGCCGATGGTAGTGTGGGGCTTCCCCATGTGAGAGTAGGACACCGCCAGGT
>Pasteurella multocida 2
TATCTTGGCGGCGATAGTGCAGTGGACCCACCTAATTCCATGCCGAACTTAGAAGTGAAACGCTGTAACGCCGATGGTAGTGTGGGGCTTCCCCATGTGAGAGTAGGACACCGCCAGGT
>Photobacterium angustum 1
TGCTTGGCGACCATAGCGTTATGGACCCACCTGATCCCATGCCGAACTCAGTAGTGAAACGTAATAGCGCCGATGGTAGTGTGGGGTCTCCCCATGTGAGAGTAGGACATCGCCAGGCAT
>Photobacterium damselae 1
TGCCTGGCGACCATAGCGTTGTGGTCCCACCTGAATCCATGCCGAACTCAGAAGTGAAACGCAGCAGCGTCGATGGTAGTGTGGGGTCTCCCCATGTGAGAGTAGGACATCGCCAGGCAT
>Photobacterium damselae 2
TGCTTGGCGACCTTAGCGCTGTGGTCCCACCTGAATCCATGCCGAACTCAGAAGTGAAACGCAGCAGCGCCGATGGTAGTGTGGGGTCTCCCCATGTGAGAGTAGGACATCGCCAGGCAT
>Photobacterium leiognathi 1
TGCTTGGCGACCATAGCGTTATGGACCCACCTGATCCCATGCCGAACTCAGTAGTGAAACGTAATAGCGCCGATGGTAGTGTGGGGTCTCCCCATGTGAGAGTAGGACATCGCCAGGCAT
>Photobacterium profundum 1
GTCTGGCGACCATAGCGCTGTGGCTCCACCTGATCCCATGCCGAACTCAGAAGTGAAACGCAGTTGCGCCGATGGTAGTGTGGGGTCTCCCCATGTGAGAGTAGGGCATCGCCAGGCG
>Photobacterium profundum 2
GTCTGGCGACCATAGCGCTGTGGCTCCACCTGATCCCATGCCGAACTCAGAAGTGAAACGCAGTTGCGCCGATGGTAGTGTGGGGTCTCCCCATGTGAGAGTAGGGCATCGCCAGGCC
>Photobacterium profundum 3
TTGTCTGGCGACCATAGCGCTGTGGCTCCACCTGATCCCATGCCGAACTCAGAAGTGAAACGCAGTTGCGCCGATGGTAGTGTGGGGTCTCCCCATGTGAGAGTAGGGCATCGCCAGG
>Photobacterium sp. 1
TGCTTGGCGACCATAGCGTTATGGACCCACCTGATCCCTTGCCGAACTCAGTAGTGAAACGTAATAGCGCCGATGGTAGTGTGGGGTCTCCCCATGTGAGAGTAGGACATCGCCAGGCAT
>Photorhabdus luminescens 1
TGCCTGGCGGCGATAGCGCGGTGGTCCCACCTGACCCCATGCCGAACTCAGCAGTGAAACGCCGTAGCGCCGATGGTAGTGTGGGGTCTCCCCATGTGAGAGTAGGACACTGCCAGGC
>Photorhabdus luminescens 2
TGCCTGGCGGCGATAGCGCGGTGGTCCCACCTGACCCCATGCCGAACTCAGCAGTGAAACGCCGTAGCGCCGATGGTAGTGTGGGGTCTCCCCATGTGAGAGTAGGACACTGCTAGGC
>Photorhabdus luminescens 3
TGTCTGGCGGCGATAGCGCGGTGGTCCCACCTGACCCCATGCCGAACTCAGCAGTGAAACGCCGTAGCGCCGATGGTAGTGTGGGGTCTCCCCATGTGAGAGTAGGGAACTGCCAGAC
>Plesiomonas shigelloides 1
TGCCTGGCGGCCATAGTGCGGTGGTCCCACCTGACCCCATGCCGAACTCAGAAGTGAAACGCTGTAGCGCCGATGGTAGTGTGGGGTCTCCCCATGTGAGAGTAGGGAACTGCCAGGCAT
>Proteus vulgaris 1
TGTCTGGCGGCCATAGCGCAGTGGTCCCACCTGATCCCATGCCGAACTCAGAAGTGAAACGTTGTAGCGCCGATGATGGTGTGGGGTCTCCCCATGTGAGAGTAGGGAACTGCCAGGCAT
>Pseudomonas aeruginosa 1
TGCTTGACGATCATAGAGCGTTGGAACCACCTGATCCCTTCCCGAACTCAGAAGTGAAACGACGCATCGCCGATGGTAGTGTGGGGTCTCCCCATGTGAGAGTAGGTCATCGTCAAGCTC
>Pseudomonas aeruginosa 2
TGCTTGACGATCATAGAGCGTTGGAACCACCTGATCCCTTCCCGAACTCAGAAGTGAAACGACGCATCGCCGATGGTAGTGTGGGGTTTCCCCATGTGAGAGTAGGTCATCGTCAAGCTC
>Pseudomonas aeruginosa 3
TGCTTGACGATCATAGAGCGTTGGAACCACCTGATCCCTTCCCGAACTCAGAAGTGAAACGACACATCGCCGATGGTAGTGTGGGGTCTCCCCATGTGAGAGTAGGTCATCGTCAAGCTC
>Pseudomonas denitrificans 1
TGCTTGACGACCATAGAGCATTGGAACCACCTGATCCCATTCCGAACTCAGCAGTGAAACGATGCATCGCCGATGGTAGTGTGGGGCTTCCCCATGTGAGAGTAGGTCATCGTCAAGCGC
>Pseudomonas fluorescens 1
TTCTTGACGACCATAGAGCGTTGGAACCACCTGATCCCATCCCGAACTCAGAAGTGAAACGATGCATCGCCGATGGTAGTGTGGGGTTTCCCCATGTGAGAGTAGGTCATCGTCAAGATT
>Pseudomonas fluorescens 2
TTCTTGACGACCATAGAGCGTTGGAACCACCTGATCCCATCCCGAACTCAGAAGTGAAACGATGCATCGCCGATGGTAGTGTGGGGTTTCCCCATGTGAGAGTAGGTCATCGTCAAGAT
>Pseudomonas fluorescens 3
TTCTTGACGACCATAGAGCATTGGAACCACCTGATCCCATCCCGAACTCAGTAGTGAAACGATGCATCGCCGATGGTAGTGTGGGGTTTCCCCATGTGAGAGTAGGTCATCGTCAAGATT
>Pseudomonas fluorescens 4
TTCTTGACGACCATAGAGCATTGGAACCACCTGATCCCATCCCGAACTCAGCAGTGAAACGATGCATCGCCGATGGTAGTGTGGGGTTTCCCCATGTGAGAGTAGGTCATCGTCAAGATT
>Pseudomonas putida 1
TTCTTGACGACCATAGAGCATTGGAACCACCTGATCCCATCCCGAACTCAGTAGTGAAACGATGCATCGCCGATGGTAGTGTGGGGTTTCCCCATGTGAGAGTAGGTCATCGTCAAGATT
>Pseudomonas putida 2
TTCTTGACGACCATAGAGCATTGGAACCACCTGATCCCATCCCGAACTCAGCAGTGAAACGATGCATCGCCGATGGTAGTGTGGGGTTTCCCCATGTGAGAGTAGGTCATCGTCAAGATT
>Pseudomonas stutzeri 1
GCCTGGTGGCTATGGCGAGGAGGCCTAACCCGATCCCATCCCGAACTCGGCCGTTAAACTCCTCAGTGCCGATGGTACTATGTCTTAAGACCTGGGAGAGTAGGTCGTCGCCAGGCCT
>Pseudomonas stutzeri 2
GCTTGACGACCATAGAGCGTTGGAACCACCTGATCCCATCCCGAACTCAGTAGTGAAACGACGCATCGCCGATGGTAGCTGTGGGGTCTCCCCATGTGAGAGTAGGTCATCGTCAAGCTC
>Pseudomonas syringae 1
TTCTTGACGACCATAGAACATTGGAACCACCTGATCCCATCCCGAACTCAGCAGTGAAACGATGTATCGCCGATGGTAGTGTGGGGTTTCCCCATGTGAGAGTAGGTCATCGTCAAGATT
>Pseudomonas syringae 2
TTCTTGACGACCATAGAACATTGGAACCACCTGATCCCATCCCGAACTCAGCAGTGAAACGATGTATCGCCGATGGTAGTGTGGGGTTTCCCCATGTGAGAGTAGGTTATCGTCAAGATT
>Pseudomonas syringae 3
CTTGACGACCATAGAGCATTGGAACCACCTGATCCCATCCCGAACTCAGTAGTGAAACGATGTATCGCCGATGGTAGTGTGGGGTTTCCCCATGTGAGAGTAGGTCATCGTCAAG
>Pseudomonas syringae 4
CTTGACGACCATAGAGCATTGGAACCACCTGATCCCATCCCGAACTCAGCAGTGAAACGGTGTATCGCCGATGGTAGTGTGGGGTTTCCCCATGTGAGAGTAGGTCATCGTCAAG
>Salmonella enterica 1
TGCCTGGCGGCACTAGCGCGGTGGTCCCACCTGACCCCATGCCGAACTCAGAAGTGAAACGCCGTAGCGCCGATGGTAGTGTGGGGTCTCCCCATGCGAGAGTAGGGAACTGCCAGGCAT
>Salmonella enterica 3
TGCCTGGCGGCAGTAGCGCGGTGGTCCCACCTGACCCCATGCCGAACTCAGAAGTGAAACGCCGTAGCGCCGATGGTAGTGTGGGGTCTCCCCATGCGAGAGTAGGGAACTGCCAGGCAT
>Salmonella enterica 4
TGCCTGGCGGCAGTAGCGCGGTGGTCCCACCTGACCCCATGCCGAACTCAGAAGTGAAACGCCGTAGCGCCGATGGTAGTGTGGGGTCTCCCCATGCGAGAGTAGGGAACTGCCAGGC
>Salmonella enterica 5
TGCCTGGCGGCAGTAGCGCGGTGGTCCCACCTGACCCCATGCCGAACTCAGAAGTGAAACGCCGTAGCGCCGATGGTAGTGTGGGGTCTCCCCATGCGAGAGTAGGGAACTGCCAGGCAT
>Salmonella enterica 6
TGCCTGGCGGCACTAGCGCGGTGGTCCCACCTGACCCCATGCCGAACTCAGAAGTGAAACGCCGTAGCGCCGATGGTAGTGTGGGGTCTCCCCATGCGAGAGTAGGGAACTGCCAGGCAT
>Salmonella enterica 7
TGTCTGGCGGCAGTAGCGCGGTGGTCCCACCTGACCCCATGCCGAACTCAGAAGTGAAACGCCGTAGCGCCGATGGTAGTGTGGGGTCTCCCCATGCGAGAGTAGGGAACTGCCAGGCAT
>Salmonella enterica 8
TGTCTGGCGGCAGTAGCACGGTGGTCCCACCTGACCCCATGCCGAACTCAGAAGTGAAACGCCGTAGCGCCGATGGTAGTGTGGGGTCTCCCCATGCGAGAGTAGGGAACTGCCAGACAT
>Salmonella typhi 1
TGGCGGCACTAGCGCGGTGGTCCCACCTGACCCCATGCCGAACTCAGAAGTGAAACGCCGTAGCGCCGATGGTAGTGTGGGGTCTCCCCATGCGAGAGTAGGGAACTGCCAGGCAT
>Salmonella typhimurium 1
TGCCTGGCGGCACTAGCGCGGTGGTCCCACCTGACCCCATGCCGAACTCAGAAGTGAAACGCCGTAGCGCCGATGGTAGTGTGGGGTCTCCCCATGCGAGAGTAGGGAACTGCCAGGCAT
>Salmonella typhimurium 2
TGCCTGGCGGCCGTAGCGCGGTGGTCCCACCTGACCCCATGCCGAACTCAGAAGTGAAACGCCGTAGCGCCGATGGTAGTGTGGGGTCTCCCCATGCGAGAGTAGGGAACTGCCAGGCAT
>Salmonella typhimurium 3
GTCTGGCGGCAGTAGCGCGGTGGTCCCACCTGACCCCATGCCGAACTCAGAAGTGAAACGCCGTAGCGCCGATGGTAGTGTGGGGTCTCCCCATGCGAGAGTAGGGAACTGCCAGACA
>Salmonella typhimurium 4
GCCTGGCGGCACTAGCGCGGTGGTCCCACCTGACCCCATGCCGAACTCAGAAGTGAAACGCCGTAGCGCCGATGGTAGTGTGGGGTCTCCCCATGCGAGAGTAGGGAACTGCCAGGCA
>Shewanella colwelliana 1
TGTCTGGAAACCATAGCATTGTGGCACCACCTGATCCCATCCCGAACTCAGAAGTGAAACGCAATTGCGCCGATGGTAGTGTGGGGTCTCCCCATGTGAGAGTAGGTCATTTCCAGGCGC
>Shewanella hanedai 1
TGTCTGGAAACCATAGCATTGTGGCCCCACCTGATCCCATCCCGAACTCAGAAGTGAAACGCAATCGCGCCGATGGTAGTGTGGGGTCTCCCCATGTGAGAGTAGGTCATTTCCAGGCGC
>Shewanella oneidensis 1
TGCTTGGTGACAATAGCATTGTGGTCCCACCTGATCCCATCCCGAACTCAGAAGTGAAACGCAATCGCGCCGATGGTAGTGTGGGGTCTCCCCATGTGAGAGTAGGTCATCGCCAAGCGC
>Shewanella oneidensis 2
TGTTTGGTGACAATAGCATTGTGGTCCCACCTGATCCCATCCCGAACTCAGAAGTGAAACGCAATCGCGCCGATGGTAGTGTGGGGTCTCCCCATGTGAGAGTAGGTCATCGCCAAGCGC
>Shewanella putrefaciens 1
TGTCTGGTGATAATAGCATTGTGGAACCACCTGATCCCATCCCGAACTCAGAAGTGAAACGCAATTGCGCCGATGGTAGTGTGGGGTCTCCCCATGTGAGAGTAGGTCATTGCCAGGCAT
>Shigella flexneri 1
GCCTGGCGGCCGTAGCGCGGTGGTCCCACCTGACCCCATGCCGAACTCAGAAGTGAAACGCCGTAGCGCCGATGGTAGTGTGGGGTCTCCCCATGCGAGAGTAGGGAACTGCCAGGCAT
>Shigella flexneri 2
GTCTGGCGGCAGTTGCGCGGTGGTCCCACCTGACCCCATGCCGAACTCAGAAGTGAAACGCCGTAGCGCCGATGGTAGTGTGGGGTCTCCCCATGCGAGAGTAGGGAACTGCCAGACAT
>Shigella flexneri 3
CTGGCGGCAGTTGCGCGGTGGTCCCACCTGACCCCATGCCGAACTCAGAAGTGAAACGCCGTAGCGCCGATGGTAGTGTGGGGTCTCCCCATGCGAGAGTAGGGAACTGCCAG
>Thiomicrospira pelophila 1
GCTTGGCGACCATAGCGGAATGGAACCACCTGATCCCATCTCGAACTCAGAAGTGAAACGTTCCAGCGCCAATGGTAGTGTGGGGTTTCCCCATGCGAGAGTAGGTCATCGCCAAGCT
>Thiomicrospira sp. 1
GCTTGGGGACAATAGCAAGATGGAACCACCTGATCCCTTTCCGAACTCAGAAGTGAAACGTTTTAGCGCCGATGGTAGTGTGTCAGTTGGCATGTGAGAGTAGGTCATCCCCAAGCT
>Thiothrix nivea 1
TTTGCCTGGTGTCCATAGAGCACTGGAACCACCTGATCCCATCCCGAACTCAGAAGTGAAACGGTGCATCGCCGATGGTAGTGTGGGGCCTCCCCATGTGAGAGTAGGTCAACGCCAGGCGC
>Thiothrix sp. 1
TGCCTGGTGTCCATAGAGCACTGGAACCACCTGATCCCATCCCGAACTCAGAAGTGAAACGGTGCATCGCCGATGGTAGTGTGGGGCCTCCCCATGTGAGAGTAGGTCAACGCCAGGCGC
>Vibrio aestuarianus 1
TGCTTGGCGACCATAGTGTTGTGGACCCACCTGACTCTATGCCGAACTCAGAAGTGAAACGTAATAGCGCCGATGGTAGTGTGGGGCTTCCCCATGTGAGAGTAGGACATCGCCAGGCA
>Vibrio alginolyticus 1
TGCCTGGCGACCATAGCGTTTTGGACCCACCTGATTTCCATGCCGAACTCAGAAGTGAAACGAAATAGCGCCGATGGTAGTGTGGGGTTTCCCCATGTGAGAGTAGGACATCGCCAGGCAT
>Vibrio cholerae 1
TGCTTGGCGACCATAGCGTTTTGGACCCACCTGATTCCATCCCGAACTCAGAAGTGAAACGAAACAGCGTCGATGGTAGTGTGGGGTCTCCCCATGTGAGAGTAGAACATCGCCAGGC
>Vibrio cholerae 2
TGTTTGGCGACCATAGCACTTTGGACCCACCTGATTCCATCCCGAACTCAGAAGTGAAACGAAGTAGCGCCGATGGTAGTGTGGGGTTTCCCCATGTGAGAGTAGGACATCGCCAGGC
>Vibrio cholerae 3
TGCTTGGCGACCATAGCGTTTTGGACCCACCTGATTCCATCCCGAACTCAGAAGTGAAACGAAACAGCGTCGATGGTAGTGTGGGGTTTCCCCATGTGAGAGTAGAACATCGCCAGGC
>Vibrio cholerae 4
TGCCTGGCGACCATAGCGTTTTGGATCCACCTGACTCCATTCCGAACTCAGAAGTGAAACGAAATAGCGTCGATGGTAGTGTGGGGTTTCCCCATGTGAGAGTAGAACATCGCCAGGCA
>Vibrio cincinnatiensis 1
TGCCTGGCGACCATAGCGTTTTGGACCCACCTGATTCCATGCCGAACTCAGTAGTGAAACGAAACAGCGTCGATGGTAGTGTGGGGTCTCCCCATGTGAGAGTAGAACATCGCCAGGCAT
>Vibrio diazotrophicus 1
TGCCTGGCGACCATAGCGATTTGGACCCACCTGATTCCATGCCGAACTCAGAAGTGAAACGAATTAGCGCCGATGGTAGTGTGGGGTCTCCCCATGTGAGAGTAGGACATCGCCAGGCAT
>Vibrio fischeri 1
TTGCTTGGCGACCATAGCGTTATGGACCCACCTGATCCCATGCCGAACTCAGAAGTGAAACGTAATAGCGCCGATGGTAGTGTGGGGTTTCCCCATGTGAGAGTAGGACATCGCCAGGCTT
>Vibrio fischeri 2
TGCTTAGCGACCATAGCGTTATGGACCCACCTGATCCCATGCCGAACTCAGAAGTGAAACGTAATAGCGCCGATGGTAGTGTGGGGTTTCCCCATGTGAGAGTAGGACATCGCTAGGCT
>Vibrio fischeri 3
TGCCTGGCGACCATAGCATTATGGACCCACCTGATCCCATGCCGAACTCAGAAGTGAAACGTAATAGCGCCGATGGTAGTGTGGGGTTTCCCCATGTGAGAGTAGGACATCGCCAGGCAT
>Vibrio fluvialis 1
TGCCTGGCGACCATAGTGTTTTGGACCCACCTGATTCCATTCCGAACTCAGAAGTGAAACGAAACAGCGTCGATGGTAGTGTGGGGTTTCCCCATGTGAGAGTAGAACATCGCCAGGCAT
>Vibrio gazogenes 1
TGCCTGGCGGCCATAGTGCGGTGGTCCCACCTGACCCCATGCCGAACTCAGAAGTGAAACGCTGTAGCGCCGATGGTAGTGTGGGGTCTCCCCATGTGAGAGTAGGGAACTGCCAGGCAT
>Vibrio harveyi 1
TGCCTGGCGACCATAGCGATTTGGACCCACCTGATTCCATTCCGAACTCAGAAGTGAAACGAATTAGCGCCGATGGTAGTGTGGGGTTTCCCCATGTGAGAGTAGGACATCGCCAGGCAT
>Vibrio harveyi 2
TGCTTGGCGACCATAGCGATTTGGACCCACCTGATCTTCCATTCCGAACTCAGAAGTGAAACGAATTAGCGCCGATGGTAGTGTGGGGCTTCCCCATGTGAGAGTAGGACATCGCCAGGCTT
>Vibrio logei 1
TGCTTGGCGACCATAGCGTTATGGACCCACCTGATTCCATGCCGAACTCAGAAGTGAAACGTAATAGCGCCGATGGTAGTGTGGGGTCTCCCCATGTGAGAGTAGGACATCGCCAGGCAT
>Vibrio mediterranei 1
TGCTTGGCGACCATAGCGTTGTGGACCCACCTGATTCCATGCCGAACTCAGAAGTGAAACGCAATAGCGCCGATGGTAGTGTGGGGCTTCCCCATGTGAGAGTAGGACATCGCCAGGCTT
>Vibrio metschnikovii 1
TGCCTGGCGACCATAGCGTTTTGGACCCACCTGATTCCATGCCGAACTCAGAAGTGAAACGAAACAGCGTCGATGGTAGTGTGGGGTTTCCCCATGTGAGAGTAGAACATCGCCAGGCAT
>Vibrio mimicus 1
TGCCTGGCGACCATAGCGTTTTGGACCCACCTGATTCCATTCCGAACTCAGAAGTGAAACGAAACAGCGTCGATGGTAGTGTGGGGTTTCCCCATGTGAGAGTAGAACATCGCCAGGCAT
>Vibrio natriegens 1
TGCCTGGCGACCATAGTGTTTTGGACCCACCTGACTTCCATGCCGAACTCAGAAGTGAAACGAAATAGCGCCGATGGTAGTGTGGGGTTTCCCCATGTGAGAGTAGGACATCGCCAGGCAT
>Vibrio nereis 1
TGCCCGGCGACCATAGCGCTTTGGACCCACCTGATTTCCATGCCGAACTCAGAAGTGAAACGAAGTAGCGCCGATGGTAGTGTGGGGTTTCCCCATGTGAGAGTAGGTCACCGCCAGGCAT
>Vibrio ordalii 1
TGCTTGGTGATCATAGCGTTGTGGACCCACCTGACTCCATGCCGAACTCAGAAGTGAAACACAACAGCGCCGATGGTAGTGTGGGGTTTCCCCATGTGAGAGTAGGACATCGCTAGGCAT
>Vibrio parahaemolyticus 1
TGCTTGGCGACCATAGCGTTTTGGACCCACCTGACTCCATTCCGAACTCAGAAGTGAAACGAAATAGCGCCGATGGTAGTGTGGGGTTTCCCCATGTGAGAGTAGGACATCGCCAGGCTT
>Vibrio parahaemolyticus 2
TGCTTGGCGACCATAGCGTTTTGGACCCACCTGATCCCATTCCGAACTCAGAAGTGAAACGAAATAGCGCCGATGGTAGTGTGGGGTTTCCCCATGTGAGAGTAGGACATCGCCAGGCTT
>Vibrio parahaemolyticus 3
TACTTGGCGACCATAGCACTTTGGACCCACCTGACTTCCATTCCGAACTCAGAAGTGAAACGAAGTAGCGTCGATGGTAGTGTGGGGCTTCCCCATGTGAGAGTAGAACATCGCCAGGTTC
>Vibrio parahaemolyticus 4
TGCTTGGCGACCATAGCGTTTTGGACCCACCTGACTCCATTCCGAACTCAGAAGTGAAACGAAATAGCGCCGATGGTAGTGTGGGGTTTCCCCATGTGAGAGTAGGACATCGCCAGGTTT
>Vibrio parahaemolyticus 5
TGCCTGGCGACCATAGTGTTTTGGACCCACCTGATTCCATTCCGAACTCAGAAGTGAAACGAAATAGCGCCGATGGTAGTGTGGGGTTTCCCCATGTGAGAGTAGGACATCGCCAGGCAT
>Vibrio parahaemolyticus 6
TGCCTGGCGACCATAGTGTTTTGACCCACCTGATTCCATTCCGAACTCAGAAGTGAAACGAAATAGCGCCGATGGTAGTGTGGGGTTTCCCCATGTGAGAGTAGGACATCGCCAGGCAT
>Vibrio proteolyticus 1
TGCCTGGCGACCATAGCGATTTGGACCCACCTGATTCCATGCCGAACTCAGTAGTGAAACGAATTAGCGCCGATGGTAGTGTGGGGTTTCCCCATGTGAGAGTAGGACATCGCCAGGCAT
>Vibrio sp. 1
AGTCTGGAAACCATAGCATTGTGGCCCCACCTGATCCCATCTCGAACTCAGAAGTGAAACGCAATCGCGCCGATGGTAGTGTGGGGTCTCCCCATGTGAGAGTAGGTCATTTCCAGGCGC
>Vibrio tubiashii 1
TGCTTGGCGACCATAGCGTTGTGGACCCACCTGATTCCATGCCGAACTCAGAAGTGAAACGCAATAGCGCCGATGGTAGTGTGGGGCTTCCCCATGTGAGAGTAGGACATCGCCAGGCAT
>Vibrio vulnificus 1
TTGCTTGGCGACCATAGCGTTTTGGACCCACCTGAATCCATTCCGAACTCAGAAGTGAAACGAAATAGCGTCGATGGTAGTGTGGGGTTTCCCCATGTGAGAGTAGAACATCGCCAGGCTT
>Vibrio vulnificus 2
TTGCTTGGCGACCATAGCGTTTTGGACCCACCTGATTCCATTCCGAACTCAGAAGTGAAACGAAATAGCGTCGATGGTAGTGTGGGGTTTCCCCATGTGAGAGTAGAACATCGCCAGGCTT
>Vibrio vulnificus 3
TTGCTTAGCGACCATAGCGCTTTGGACCCACCTGATTCCATTCCGAACTCAGAAGTGAAACGAAGTAGCGCCGATGGTAGTGTGGGGTTTCCCCATGTGAGAGTAGGACATTGCTAGGCT
>Vibrio vulnificus 4
TTGCTTGGCGACCATAGCGTTTTGGACCCACCTGAATCCATTCCGAACTCAGAAGTGAAACGAAATAGCGTCGATGGTAGTGTGGGGGTTCCCCATGTGAGAGTAGAACATCGCCAGGCT
>Vibrio vulnificus 5
TGCCTGGCGACCATAGCGTTTTGGACCCACCTGAACCCATTCCGAACTCAGAAGTGAAACGAAATAGCGTCGATGGTAGTGTGGGGTTTCCCCATGTGAGAGTAGAACATCGCCAGGCAT
>Wigglesworthia glossinidia 1
TTCCTGACAATATTATCGCGATAGAACCACCTGAATCCATACCGAACTCAGAAGTGAAATGTCGTAGTTCCGATGGTAGTGTGAGGTTTCCTTATGTGAGAGTAGGAGATTGTCAGGAAA
>Xanthomonas axonopodis 1
TCCCTGGTGAAATTAGCGCTGTGGAACCACCCGATCCCATCCCGAACTCGGAAGTGAAACGCAGCTGCGCCGATGGTAGTGTGGCTCAAGCCATGCGAGAGTAGGTCATCGCCAGGGGC
>Xanthomonas campestris 1
TCCCTGGTGAAATTAGCGCTGTGGAACCACCCGATCCCATCCCGAACTCGGAAGTGAAACGCAGCTGCGCCGATGGTAGTGTGGCTCAAGCCATGCGAGAGTAGGTCATCGCCAGGGGC
>Xanthomonas oryzae 1
TCCCTGGTGAAATTAGCGCTGTGGAACCACCCGATCCCATCCCGAACTCGGAAGTGAAACGCAGCTGCGCCGATGGTAGTGTGGCTCAAGCCATGCGAGAGTAGGTCATCGCCAGGG
>Xylella fastidiosa 1
TCCCTGGTGATATTAGCGCTGTGGAACCACCCGATCCCATCCCGAACTCGGAAGTGAAACGCAGCTGCGCCGATGGTAGTGTGGGTCTCCCATGCGAGAGTAGGTCATTGCCAGGGTC
>Xylella fastidiosa 2
TCCCTGGTGATATTAGCGCTGTGGAACCACCCGATCCCATCCCGAACTCGGAAGTGAAACGCAGCTGCGCCGATGGTAGTGTGGGTCTCCCATGCGAGAGTAGGTCGTTGCCAGGGTC
>Yersinia pestis 1
TGCCTGGCGGCCATAGCGCGGTGGTCCCACCTGATCCCATGCCGAACTCAGAAGTGAAACGCCGTAGCGCCGATGGTAGTGTGGGGTCTCCCCATGCGAGAGTAGGACACTGCCAGGCAT
>Yersinia pestis 5
TACCTGGCGGCAATAGCGCGGTGGTCCCACCTGACCCCATGCCGAACTCAGAAGTGAAACGCCGTAGCGCCGATGGTAGTGTGGGGTCTCCCCATGCGAGAGTAGGACACTGCCAGGTAT
>Yersinia pseudotuberculosis 1
TGCCTGGCGGCCATAGCGCGGTGGTCCCACCTGATCCCATGCCGAACTCAGAAGTGAAACGCCGTAGCGCCGATGGTAGTGTGGGGTCTCCCCATGCGAGAGTAGGACACTGCCAGGCAT
>Yersinia pseudotuberculosis 3
TGCCTGGCGGCCATAGCGCGGTGGTCCCACCTGATCCCATGCCGAATTCAGAAGTGAAACGCCGTAGCGCCGATGGTAGTGTGGGGTCTCCCCATGCGAGAGTAGGACACTGCCAGGCAT
>Yersinia pseudotuberculosis 5
TGCCTGGCGGCCATAGCGCGGTGGTCCCACCTGATCCCATGCCGAACTCAGAAGTGAAACGCCGTAGCGCCGATGGTAGTGTGGGGGCTCCCCATGCGAGAGTAGGACACTGCCAGGCAT
>Thermotoga maritima 1
ATCCCCGGGTGCCGATACTGGGGCGGGAAACACCCGGTTCCATTCCGAACCCGGCCGTTAAGCCGCCCTGGGCCGATGGTAGTATGGGGGCAGCCCCATGCGAGAGTAGGTAGCGCCCGGGGAT
>Thermotoga sp. 1
ATCCCCGGGTGCCGATACTGGGGCGGGAAACACCCGGTTCCATTCCGAACCCGGCCGTTAAGCCGCCCTGGGCCGATGGTAGTATGGGGGCAGCCCCATGCGAGAGTAGGTAGCGCCCGGGGAT
>Thermotoga sp. 2
TCCCCGGGTGCTGATACTGGGGCGGGAAACACCCGGTTCCATTCCGAACCCGGCCGTTAAGCCGCCCTGGGCCGATGGTAGTATGGGGGCAGCCCCATGCGAGAGTAGGTAGCGCCCGGGGTT
>Thermotoga sp. 3
ATCCCCGGGTGCCGATACTGGGGCGGGAAACACCCGGTTCCATTCCGAACCCGGCCGTTAAGCCGCCCTGGGCCGATGGTAGTATGGGGGCAACCCCATGCGAGAGTAGGTAGCGCCCGGGGAT
>Thermotoga petrophila 1
ATCCCCGGGTGCCGATACTGGGGCGGGAAACACCCGGTTCCATTCCGAACCCGGCCGTTAAGCCGCCCTGGGCCGATGGTAGTATGGGGGTAGCCCCATGCGAGAGTAGGTAGCGCCCGGGGAT
>Thermotoga neapolitana 1
TCCCCGGGTGCCGATACTGGGGCGGGAAACACCCGGTTCCATTCCGAACCCGGCCGTTAAGCCGCCCTGGGCCGATGGTAGTATGGGGGCAGCCCCATGCGAGAGTAGGTAGCGCCCGGGGAT
>Thermotoga neapolitana 2
ATCCCCGGGTGCCGATACTGGGGCGGGAAACACCCGGTTCCATTCCGAACCCGGCCGTTAAGCCGCCCTGGGCCGATGGTAGTATGGGGGCAGCCCCATGCGAGAGTAGGTAGCGCCCGGGGAT
>Verrucomicrobium spinosum 1
TCCGGTGACGATAGCGAGAAGGTCACACCCGTTCCCATACCGAACACGGAAGTGAAGCTTCTCAGCGCCGACGGTAGTTCGGGGCTGCCCTCCCGTGAGAGTAGGACGTTGCCGGC
>Actinokineospora riparia 1
GTAACGGCGGTCATAGCGGTGGGGAAACGCCCGGTCCCATCCCGAACCCGGAAGCTAAGCCCACCAGCGCCGATGGTACTGCACTCGTGAGGGTGTGGGAGAGTAGGACGCCGCCGGACT
>Actinomadura madurae 1
CGTTCGGTGGTTTTGGCGAGGGGGAAACACCCGGTCCCATTCCGAACCCGGAAGTTAAGCCTCTCAGCGCCGATGGTACTGCATGGGAGACTGTGTGGGAGAGTAGGACACCGCCGGACTT
>Amycolatopsis lactamdurans 1
GTTTCGGTGGTTATAGCGGCGGGGAAACGCCCGGTCCCATTCCGAACCCGGAAGCTAAGCCTGCCAGCGCCGATGGTACTGCACTCGAAGGGGTGTGGGAGAGTAGGACGCCGCCGAACT
>Amycolatopsis mediterranei 1
GTTTCGGTGGTTTTAGCGTCAGGGAAACGCCCGGTCCCATTCCGAACCCGGAAGCTAAGCCTGACAGCGCCGATGGTACTGCAACCGAAGGGTTGTGGGAGAGTAGGACACCGCCGAACT
>Amycolatopsis methanolica 1
GTTTCGGTGGTTATGGCGGTAGGGAAACGCCCGGTCCCATTCCGAACCCGGAAGCTAAGCCTGCCAGCGCCGATGGTACTGCACCCCCGCGGGTGTGGGAGAGTAGGACACCGCCGAACA
>Amycolatopsis orientalis 1
GTTTCGGTGGTCATAGCGTCAGGGAAACGCCCGGTCCCATTCCGAACCCGGAAGCTAAGCCTGACAGCGCCGATGGTACTGCAACCGAAGGGTTGTGGGAGAGTAGGACACCGCCGGACT
>Arthrobacter globiformis 1
ATTACGGCGGTCATAGCGTGGGGGAAACGCCCGGTCCCATTCCGAACCCGGAAGCTAAGACCCACAGCGCCGATGGTACTGCACCCGGGAGGGTGTGGGAGAGTAGGTCACCGCCGGACAC
>Arthrobacter globiformis 2
GTTACGGCGGTCATAGCGTGGGGGAAACGCCCGGTCCCATTCCGAACCCGGAAGCTAAGACCCACAGCGCCGATGGTACTGCACCCGGGAGGGTGTGGGAGAGTAGGTCACCGCCGGACACT
>Arthrobacter luteus 1
GTTACGGCGGTCATAGCGAAGGGGAAACGCCCGGTCCCATACCGAACCCGGAAGCTAAGCCCTTCAGCGCCGATGGTACTGCCCTGAAGACGGGGTGGGAGAGTAGGACGCCGCCGGACAAC
>Arthrobacter oxydans 1
ATTACGGCGGTCATAGCGTGGGGGAAACGCCCGGTCCCATTCCGAACCCGGAAGCTAAGACCCACAGCGCCGATGGTACTGCACCCGGGAGGGTGTGGGAGAGTAGGTCACCGCCGGACAC
>Arthrobacter polychromogenes 1
ATTACGGCGGTGATAGCGTGGGGGAAACGCCCGGTCCCATTCCGAACCCGGAAGCTAAGACCCACAGCGCCGATGGTACTGCACCCGGGAGGGTGTGGGAGAGTAGGTCACCGCCGGACAC
>Brevibacterium helvolum 1
ATTACGGCGGTCATAGCGTGGGGGAAACGCCCGGTCCCATTCCGAACCCGGAAGCTAAGACCCACAGCGCCGATGGTACTGCACCCGGGAGGGTGTGGGAGAGTAGGTCACCGCCGGAAA
>Clavibacter michiganensis 1
GTTTCGGCGGCCATAGCGAGAGGGAAACGCCCGGTCACATTCCGAACCCGGAAGCTAAGACTCTCAGCGCCGATGGTACTGCAGGGGGGACCCTGTGGGAGAGTAGGACACCGCCGGACT
>Bifidobacterium longum 1
TTTGCGGCGGCCATGGCCCAGGTGAGACGCCCGGTCCCATTCCGAACCCGGAAGCTAAGGCCTGGCACGGCGATGGTACTGCACCCGACAGGGTGTGGGAGAGTAGCACGCCGCCGCATC
>Bifidobacterium longum 2
TTTGCGGCGGCCATGGCCCAGGTGAGACGCCCGGTCCCATTCCGAACCCGGAAGCTAAGGCCTGGCACGGCGATGGTACTGCACCCGACAGGGTGTGGGAGAGTAGCACGCCGCCGCATCA
>Bifidobacterium longum 3
TTTGCGGCGGCCATGGCCCAGGTGAGACGCCCGGTCCCATTCCGAACCCGGAAGCTAAGGCCTGGCACGGCGATGGTACTGCACCCGACAGGGTGTGGGAGAGTAGCACGCCGCCGCACC
>Brevibacterium casei 1
TTTTGCGGTGGTGATAGTGGTGGGGAAACGCCCGGTTAACCGTTCCGATCCCGGTAGCTAAGCCCATGTATGCTGATGGTACTGCAACTTGGTGGTTGTGGGAGAGTAAGTGACTGCCGCAAT
>Brevibacterium linens 1
TTTTGCGGTGGTGATAGTGGTGGGGAAACGCCCGGTTAACCGTTCCGATCCCGGTAGCTAAGCCCATTCGCGCTGATGGTACTGCAACTTGGTGGTTGTGGGAGAGTAGGTGACTGCCGCAAT
>Brevibacterium linens 2
TTTTGCGGTGGTGATAGTGGTGGGGAAACGCCCGGTTAACCGTTCCGATCCCGGTAGCTAAGCCCATTCGCGCTGATGGTACTGCAACTTGGTGGTTGTGGGAGAGTAAGTGACTGCCGCAAT
>Cellulomonas biazotea 1
GTTACGGCGGTCATAGCGAAGGGGAAACGCCCGGTCCCATTCCGAACCCGGAAGCTAAGCCCTTCAGCGCCGATGGTACTGCACTCGCCAGGGTGTGGGAGAGTAGGACGCCGCCGGACA
>Cellulosimicrobium cellulans 1
GTTACGGCGGTCACAGCGAAGGGGAAACGCCCGGTCCCATACCGAACCCGGAAGCTAAGCCCTTCAGCGCCGATGGTACTGCCCTGGAGACGGGGTGGGAGAGTAGGTCGCCGCCGGACA
>Corynebacterium diphtheriae 1
TGTGTTGGTGGTTATTGTGTCGGGGGTACGCCCGGTCCCTTTCCGAACCCGGAAGCTAAGCCCGATTGCGCTGATGGTACTGCACCTGGGAGGGTGTGGGAGAGTAGGTCGCCGCCAACCT
>Corynebacterium diphtheriae 2
TGTGTTGGTGGTTATTGTGTCGGGGGTACGCCCGGTCCCTTTCCGAACCCGGAAGCTAAGCCCGATTGCGCTGATGGTACTGCACCTGGGAGGGTGTGGGAGAGTAGGTCGCTGCCAACCT
>Corynebacterium efficiens 1
TGTGTCGGTGGTGATAGTAGCAGGGAAACGCCCGGTCCCATTCCGAACCCGGAAGCTAAGCCTGGTTACGCTGATGGTACTGCACTCGGGAGGGTGTGGGAGAGTAGGTGACCGCCGACC
>Corynebacterium glutamicum 1
TGTGTCGGTGGTGATAGTAGCAGGGAAACGCCCGGTCCCTTTCCGAACCCGGAAGCTAAGCCTGGTTACGCTGATGGTACTGCACTCGGGAGGGTGTGGGAGAGTAGGTTACCGCCGACC
>Corynebacterium glutamicum 2
TGTGTCGGTGGTGATAGTAGCAGGGAAACGCCCGGTCCCTTTCCGAACCCGGAAGCTAAGCCTGGTTACGCTGATGGTACTGCACTCGGGAGGGTGTGGGAGAGTAGGTTACCGCCGACCA
>Corynebacterium jeikeium 1
TTTGTCGGTGGTTGTTAGCGGTGGGGTCACGCCCGGTCCCTTTCCGAACCCGGAAGCTAAGCCTACCTGCGCTGATGGTACTGCACCTGGGAGGGTGTGGGAGAGTAAGTCACCGCCGGC
>Corynebacterium jeikeium 2
TTTGTCGGTGGTTGTTAGCGGTGGGGTCACGCCCGGTCCCTTTCCGAACCCGGAAGCTAAGCCTACCTGCGCTGATGGTACTGCACCTGGGAGGGTGTGGGAGAGTAAGTCACCGCCGAC
>Corynebacterium variabile 1
TTTGTCGGTGGTGTTAGCGGTGGGGTCACGCCCGGTCCCTTTCCGAACCCGGAAGCTAAGCCTGCCTGCGCCGATGGTACTGCACCTGGGAGGGTGTGGGAGAGTAGGACCCCGCCGGCAT
>Corynebacterium xerosis 1
CGTGTCGGTGGTTATAGCGGTGGGGTCACGCCCGGTCCCATTCCGAACCCGGAAGCTAAGCCCACCTGCGCCGATGGTACTGCACCTGGGAGGGTGTGGGAGAGTAGGTCACCGCCGGCCAA
>Corynebacterium xerosis 2
CGTGTCGGTGGTTATAGCGGTGGGGTCACGCCCGGTCCCATTCCGAACCCGGAAGCTAAGCCCACCTGCGCCGATGGTACTGCACCTGGGAGGGTGTGGGAGAGTAGGTCACCGCCGGCCA
>Crossiella cryophila 1
GTTTCGGTGGTCATAGCGGTTGGGGAACACCCGGTCCCATTCCGAACCCGGTAGTTAAGCCTTCCAGCGCCGATGGTACTGCACTCGTGAGGGTGTGGGAGAGTAGGACGCCGCCGAACA
>Curtobacterium citreum 1
GTTCCGGTGGTGATAGCGAGAGGGAAACGCCCGGTGAGATTCCGAACCCGGAAGCTAAGCCTCTCAGCGCCGATGGTACTGCAAGGGGGACCTTGTGGGAGAGTAGGACGCCGCCGGACTCA
>Dactylosporangium aurantiacum 1
GTTACGGCGGCCATAGCGGAGGGGAAACGCCCGGTCCCATTCCGAACCCGGAAGCTAAGCCCTCCAGCGCCGATGGTACTGCACCCGAGAGAGTGTGGGAGAGTAGGACGCCGCCGGACAA
>Frankia sp. 1
GGTCCGGCGGCCATAGCGGTGGGTAAATGCCCGGTCTCATTCCGAACTCGGAAGCTAAGCCCTCCAGCGCCGATGGTACTGCACCCGAGAGAGTGTGGGAGAGTAGGACGCCGCCGGACCA
>Frankia sp. 2
GTTTCGGTGGTTTTGGCGAAGGGGAAACGCCCGGTCTCATTCCGAACCCGGAAGCTAAGCTCTTCAGCGCCGATGGTACTGCATGGGGGACTGTGTGGGAGAGTAGGACGCCGCCGGACT
>Frankia sp. 3
GTTTCGGTGGTTTTGGCGAAGGGGAAACGCCCGGTCTCATTCCGAACCCGGAAGCTAAGCTCTTCAGCGCCGATGGTACTGCATGGGGGACTGTGTGGGAGAGTAGGACGCCGCCGGAC
>Geodermatophilus obscurus 1
GTTTCGGTGGTCATGGCGAGAGGGAAACGCCCGGTTACATTCCGAACCCGGAAGCTAAGCCTTTCAGCGCCGATGGTACTGCAGGGGGGACCCTGTGGGAGAGTAGAACACCACCGAACA
>Herbidospora cretacea 1
GTTACGGCGGTTATGGCGGAGGGGAAACACCCGGTTACATTCCGAACCCGGAAGTTAAGCCCTCCAGCGCCGATGGTACTGCACCGGGGACGGTGTGGGAGAGTAGGACACCGCCGGACA
>Kibdelosporangium aridum 1
GTTACGGTGGTTATAGCGAAGAGGAAACGCCCGGTCCCATTCCGAACCCGGAAGCTAAGCTCTTCAGCGCCGATGGTACTGCACTGGGTACGGTGTGGGAGAGTAGGTCGCCGCCGTAAT
>Kutzneria albida 1
GTTTCGGTGGTGTTGGCGGAGGGGAAACGCCCGGTCCCATTCCGAACCCGGAAGCTAAGCCCTCCTGCGCCGATGGTACTGCACTCGTGAGGGTGTGGGAGAGTAGGACGCTGCCGAACA
>Kutzneria viridogrisea 1
GTTTCGGTGGTGTTGGCGGAGGGGAAACGCCCGGTCCCACATCGAACCCGGAAGCTAAGCCCTCCTGCGCCGATGGTACTGCACTCGTGAGGGTGTGGGAGAGTAGGACGCTGCCGAACA
>Leifsonia aquatica 1
GTTTCGGCGGCCATAGCGAGAGGGAAACGCCCGGTTATATTCCGAACCCGGAAGCTAAGACTCTCTGCGCCGATGGTACTGCAGGGGGGACCCTGTGGGAGAGTAGGACACCGCCGGACT
>Leifsonia xyli 1
GTTTCGGCGGCCATAGCGAGAGGGAAACGCCCGGTCACATTCCGAACCCGGAAGCTAAGACTCTCTGCGCCGATGGTACTGCAGGGGGGACCCTGTGGGAGAGTAGGACACCGCCGGACTT
>Microbacterium testaceum 1
GTTTCGGCGGCCATAGCGAGAGGGAAACGCCCGGTTATATTCCGAACCCGGAAGCTAAGCCTCTCAGCGCCGATGGTACTGCAGGGGGGACCCTGTGGGAGAGTAGGACACCGCCGGACT
>Micrococcus luteus 1
GTTACGGCGGTCATAGCGTGGGGGAAACGCCCGGTTCCATTCCGAACCCGGAAGCTAAGGCCCACAGCGCCGATGGTACTGCAACCGGGAGGTTGTGGGAGAGTAGGTCGCCGCCGGACAA
>Micrococcus luteus 2
GTCTGGCGGCCATAGCGTGGGGGAAACGCCCGGTCCCATCCCGAACCCGGAAGCTAAGCCCCATAGCGCCGATGGTACTGCAACCGGGAGGTTGTGGGAGAGTAGGTCGCCGCCGGACA
>Micrococcus luteus 3
TTTCGGTGGTCATAGCGTGGGGGAAACGCCCGGTCCCATGCCGAACCCGGTAGCTAAGWCCCACAGCGCTGATGGTACTGCACTCGGTAGGGTGTGGGAGAGTAAGTCACCGCCGGAAT
>Micrococcus luteus 4
GTTACGGCGGCTATAGCGTGGGGGAAACGCCCGGCCGTATATCGAACCCGGAAGCTAAGCCCCATAGCGCCGATGGTTACTGTAACCGGGAGGTTGTGGGAGAGTAGGTCGCCGCCGTGA
>Microtetraspora glauca 1
GTTACGGCGGTTATAGCGGTAGGGAAACACCCGGTTACATTCCGAACCCGGAAGTTAAGCCTTCCAGCGCCGATGGTACTGCACTGGGGACGGTGTGGGAGAGTAGGACGCCGCCGGAAAT
>Mycobacterium avium 1
TTACGGCGGCCACAGCGACAGGGAAACGCCCGGTCCCATTCCGAACCCGGAAGCTAAGCCTGTCAGCGCCGATGATACTGCCCATACGGGTGGAAAAGTAGGACACCGCCGAACA
>Mycobacterium bovis 1
GTTACGGCGGCCACAGCGGCAGGGAAACGCCCGGTCCCATTCCGAACCCGGAAGCTAAGCCTGCCAGCGCCGATGATACTGCCCCTACCGGGTGGAAAAGTAGGACACCGCCGAACA
>Mycobacterium bovis 2
TTACGGCGGCCACAGCGGCAGGGAAACGCCCGGTCCCATTCCGAACCCGGAAGCTAAGCCTGCCAGCGCCGATGATACTGCCCCTCCGGGTGGAAAAGTAGGACACCGCCGAACA
>Mycobacterium bovis 3
TTACGGCGGCCATAGCGGCAGGGAAACGCCCGGTCCCATGCCGAACCCGGAAGCTAAGCCTGCCAGCGCCGATGATACTGCCCCTCCGGGGTGGAAAAGTAGGGCACCGCCGAACA
>Mycobacterium flavescens 1
GTTACGGCGGTCAGTAGCGGCAGGGAAACGCCCGGACCCATCCCGAACCCGGAAGCTAAGCCTGCCAGCGCCAATGGTACTGCCCAGCACGGGTGGAAAAGTAGGGCGCCGCCGAACAC
>Mycobacterium leprae 1
GTTACGGTGGCCACAGCGATAGGGAAACGCCCGGTCCCATACCGAACCCGGAAGCTAAGCCTGTCAGCGCCGATGATACTGCCCATTCGGGTGGAAAAGTAGGACACTGCCGAACA
>Mycobacterium leprae 2
GTTACGGTGGCCACAGCGATAGGGAAACGCCCGGTCCCATACCGAACCCGGAAGCTAAGCCTGTCAGCGCCGATGATACTGCCCATTCGGGTGGAAAAGTAGGACACTGCCGAACAT
>Mycobacterium nonchromogenicum 1
GTTACGGCGGAAATAGCGACAGGRAAACGCCCGGTCCCATCCCGAACCCGGAAGCTAAGCCTGTCAGCGCCGATGATACTGCCCACACGGGTGGAAAAGTAGGACACCGCCGAACA
>Mycobacterium phlei 1
GTTACGGCGGTCAATAGCGGCAGGGAAACGCCCGGTCCCATCCCGAACCCGGAAGCTAAGCCTGCCAGCGCCAATGATACTACCCTTCCGGGTGGAAAAGTAGGACACCGCCGAACAT
>Mycobacterium phlei 2
GTTACGGCGGTCAATAGCGGCAGGGAAACGCCCGGTCCCATCCCGAACCCGGAAGCTAAGCCTGCCAGCGCCAATGATACTGCCCTCACCGGGTGGAAAAGTAGGACACCGCCGAACAC
>Mycobacterium smegmatis 1
GTTACGGCGGTCCATAGCGGCAGGGAAACGCCCGGTCCCATCCCGAACCCGGAAGCTAAGCCTGCCAGCGCCGATGATACTACCCTTCCGGGTGGAAAAGTAGGACACCGCCGAACAT
>Mycobacterium smegmatis 2
GTTACGGCGGTCCATAGCGGCAGGGAAACGCCCGGTCCCATCCCGAACCCGGAAGCTAAGCCTGCCAGCGCCGATGATACTACCCATCCGGGTGGAAAAGTAGGACACCGCCGAACAC
>Mycobacterium smegmatis 3
GTTACGGCGGTCCATAGCGGCAGGGAAACGCCCGGTCCCATCCCGAACCCGGAAGCTAAGCCTGCCAGCCCGATGATACTACCCTTCCGGGTGGAAAAGTAGGACACCGCCGAACAC
>Mycobacterium tuberculosis 1
TTACGGCGGCCACAGCGGCAGGGAAACGCCCGGTCCCATTCCGAACCCGGAAGCTAAGCCTGCCAGCGCCGATGATACTGCCCCTCCGGGTGGAAAAGTAGGACACCGCCGAACA
>Mycobacterium tuberculosis 2
GTTACGGCGGCCACAGCGGCAGGGAAACGCCCGGTCCCATTCCGAACCCGGAAGCTAAGCCTGCCAGCGCCGATGATACTGCCCCTCCGGGTGGAAAAGTAGGACACCGCCGAACA
>Mycobacterium tuberculosis 3
GTTACGGCGGCCACAGCGGCAGGGAAACGCCCGGTCCCATTCCGAACCCGGAAGCTAAGCCTGCCAGCGCCGATGATACTGCCCCTCCGGGTGGAAAAGTAGGACACCGCCGAACAT
>Mycobacterium tuberculosis 4
TTACGGCGGCCATAGCGGCAGGGAAACGCCCGGTCCCATGCCGAACCCGGAAGCTAAGCCTGCCAGCGCCGATGATACTGCCCCTCCGGGGTGGAAAAGTAGGGCACCGCCGAACA
>Nocardia asteroides 1
GTTACGGCGGTTATAGCGGTGGGGAAACGCCCGGTCCCATTCCGAACCCGGAAGCTAAGGCCACCTGCGCCGATGGTACTGCACTCGACAGGGTGTGGGAGAGTAGGACACCGCCGGAACA
>Nocardia farcinica 1
TTACGGCGGTCATAGCGGTGGGGAAACGCCCGGTCCCATTCCGAACCCGGAAGCTAAGCCTGCCAGCGCCGATGGTACTGCACTCGACAGGGTGTGGGAGAGTAGGACACCGCCGGAACATCC
>Nocardioides albus 1
GTTACGGCGGCCATAGCGAAGGGGAAATACCCGGTCCCATCCCGAACCCGGAAGTCAAGCCCTTCAGCGCCGATGGTACTGCAACCGAGAGGCTGTGGGAGAGTAGGACGCCGCCGGACA
>Nocardiopsis dassonvillei 1
TTGTGGTGGTTATTGCTGGAGGGTCACACCCGGTCTCTTTCCGAACCCGGTCGTTAAGTCTCTTTGCGCTGATGGTACTGCCCTGTGGTGGGGTGGGAGAGTAGGTCGCTGCCACGGT
>Oerskovia turbata 1
GTTACGGCGGTCATAGCGAGAGGGAAACGCCCGGTCCCATTCCGAACCCGGAAGCTAAGCCTCTCAGCGCCGATGGTACTGCCCTGGAGACGGGGTGGGAGAGTAGGTCGCCGCCGGACA
>Pimelobacter simplex 1
GTTACGGCGGCCATAGCGGCGGGGAAACACCCGGTCCCATGCCGAACCCGGAAGTTAAGCCTGCCAGCGCCGATGGTACTGCAACCGAGAGGCTGTGGGAGAGTAGGACGCCGCCGGACA
>Planobispora longispora 1
GTTACGGCGGTTATAGCGGAGGGGAAACACCCGGTTACATTCCGAACCCGGAAGTTAAGCTCTTCAGCGCCGATGGTACTGCACTCGGGAGGGTGTGGGAGAGTAGGTCGCCGCCGGACA
>Prauserella rugosa 1
GTTTCGGTGGTGATAGCGGTAGGGGTACGCCCGGTCCCATTCCGAACCCGGAAGCTAAGCCTGCCAGCGCCGATGGTACTGCACTCGTAGGGGTGTGGGAGAGTAGGACACCGCCGAACT
>Propionibacterium acnes 1
TTTCCGGTGGCCATAGTGGAAGGGAAACACCCGGTCCCATTCCGAACCCGGTCGTTAAGCCTTCCAACGCTGATGGTACTGCACGAGGGATCGTGTGGGAGAGTAAGACGCTGCCGGAATAC
>Pseudonocardia compacta 1
GTGTCGGTGGTCATGGCGGAGGGGAAACGCCCGGTCCCATCCCGAACCCGGAAGCTAAGCCCTCCAGCGCCGATGGTACTGCACTCGTCAGGGTGTGGGAGAGTAGGTCGCCGCCGACAT
>Pseudonocardia halophobica 1
TGTCGGTGGTCATTGCGGAGGGGGAACGCCCGGTCCCATCCCGAACCCGGAAGCTAAGCCCTCCAGCGCCGATGGTACTGCACTCGCCAGGGTGTGGGAGAGTAGGTCGCCGCCGACA
>Pseudonocardia hydrocarbonoxydans 1
GTGTCGGTGGTTATGGCGGAGGGGGAACGCCCGGTCCCATCCCGAACCCGGAAGCTAAGCCCTCCAGCGCCGATGGTACTGCACCTGTCAGGGTGTGGGAGAGTAGGTCGCCGCCGACAT
>Pseudonocardia thermophila 1
GTGTCGGTGGTTATGGCGGAGTGGGAACGCCCGGTCCCATCCCGAACCCGGAAGCTAAGCACTCCAGCGCCGATGGTACTGCACTCGCTAGGGTGTGGGAGAGTAGGTCGCCGCCGACA
>Renibacterium salmoninarum 1
GTTACGGCGGCCATAGCGTGGGGGAAACGCCCGGACCCATCTCGAACCCGGAAGCTAAGACCCACAGCGCCCATGGTACTGCACTCGCGAGGGTGTGGGAGAGTAGGACACCGCCGGACA
>Rhcoc_fas1::B
GTTACGGCGGCCATAGCGGAGGGGAAACCGCCCGGTCCCATTCCGAACCGGAAGCTAAGCCCTCCAGCGCCGATGGTACTGCACTCGACAGGGTGTGGGAGAGTAGGACACCGCCGAACT
>Rhodococcus erythropolis 1
GTTACGGCGGTCATAGCGAAGGGGAAACGCCCGGTCCCATTCCGAACCCGGAAGCTAAGCCCTTCAGCGCCGATGGTACTGCACTCGACAGGGTGTGGGAGAGTAGGACACCGCCGGACAC
>Rhodococcus erythropolis 2
GTTACGGCGGTCATAGCGAAGGGGAAACGCCCGGTCCCATTCCGAACCCGGAAGCTAAGCCCTTCAGCGCCGATGGTACTGCACTCGACGGGGTGTGGGAGAGTAGGACACCGCCGAACA
>Rhodococcus fascians 1
GTTACGGCGGCCATAGCGGAGGGGAAACCGCCCGGTCCCATTCCGAACCCGGAAGCTAAGCCCTCCAGCGCCGATGGTACTGCACTCGACAGGGTGTGGGAGAGTAGGACACCGCCGAACT
>Rhodococcus fascians 2
GTTACGGCGGCCATAGCGGAGGGGAAACCGCCCGGTCCCATTCCGAACCCGGAAGCTAAGCCCTCCAGCGCCGATGGTACTGCACTCGACAGGGTGTGGGAGAGTAGGACACCGCCGAACA
>Rhodococcus rhodochrous 1
GTTACGGCGGCCATAGCGACAGGGAAACGCCCGGTCCCATTCCGAACCCGGAAGCTAAGCCTGTCTGCGCCGATGGTACTGCACTCGACAGGGTGTGGGAGAGTAGGACACCGCCGAACA
>Saccharomonospora azurea 1
GTTTCGGTGGTTATAGCGGTGGGGACACGCCCGGTCCCATTCCGAACCCGGAAGCTAAGCCCACCAGCGCCGATGGTACTGCACTCGAAGGAGTGTGGGAGAGTAGGACACCGCCGAACA
>Saccharomonospora cyanea 1
GTTTCGGTGGTCACAGCGGTAGGGGAAACGCCCGGTCCCATTCCGAACCCGGAAGCTAAGCCCACCAGCGCCGATGGTACTGCACCCGAAGGGGTGTGGGAGAGTAGGACACCGCCGAACA
>Saccharomonospora glauca 1
GTTTCGGTGGTAATAGCGGTGGGGAAACGCCCGGTCCCATTCCGAACCCGGAAGCTAAGCCCACCAGCGCCGATGGTACTGCACCCGCCGGGGTGTGGGAGAGTAGGACACCGCCGAACA
>Saccharomonospora sp. 1
GTTTCGGTGGTAATAGCGGTGGGGAAACGCCCGGTCCCATTCCGAACCCGGAAGCTAAGCCCACCAGCGCCGATGGTACTGCACCCGCCGGGGTGTGGGAGAGTAGGACACCGCCGAACA
>Saccharopolyspora erythraea 1
GTTGTCGGTGGCGATAGCGGTGGGGAAACGCCCGGTCCCTTTCCGAACCCGGAAGCTAAGCCTGCCAGCGCCGATGGTACTGTACTCGATAGGGTGTGGGAGAGTAGGACACCGCCGACAAT
>Saccharopolyspora gregorii 1
ATTGTCGGTGGTTTTAGCGGAGCGGGGAACGCCCGGTCCCATTCCGAACCCGGAAGCTAAGCCCTCCAGCGCCGATGGTACTGCACTCGATAGGGTGTGGGAGAGTAGGACACCGCCGACAAT
>Saccharopolyspora hirsuta 1
GTTGTCGGTGGCGATGGCGGGGAGGGTCCGCCCGGTCCCATTCCGAACCCGGTAGCTAAGCTCCCCAGCGCTGATGGTACTGCACTCGACAGGGTGTGGGAGAGTAAGACACCGCCGACACA
>Saccharopolyspora hordei 1
GTTGTCGGTGGCGATAGCGGGGAGGGTCCGCCCGGTCCCATTCCGAACCCGGTAGCTAAGCTCCCCAGCGCTGATGGTACTGCACTCGGTAGGGTGTGGGAGAGTAAGACACCGCCGACACA
>Saccharopolyspora rectivirgula 1
GTTGTCGGTGGCGACAGCGGGGAGGGTCCGCCCGGTCCCATACCGAACCCGGAAGCTAAGCTCCCCAGCGCCGATGGTACTGCACCCGGTGGGGTGTGGGAGAGTAGGACACCGCCGACACA
>Saccharothrix australiensis 1
GTTTCGGTGGTTATGGCGGAGGGGGAACACCCGGTCCCATTCCGAACCCGGTAGTTAAGCCTTCCAGCGCCGATGGTACTGCACTCGTGAGGGTGTGGGAGAGTAGGACGCCGCCGAACA
>Saccharothrix mutabilis 1
GTTTCGGTGGTCATGGCGGAGGGGAAACGCCCGGTCCCATTCCGAACCCGGAAGCTAAGTCCTCCAGCGCCGATGGTACTGCATGCGTGAGCGTGTGGGAGAGTAGGACGCCGCCGAACA
>Streptomyces ambofaciens 1
GTTTCGGTGGTCATAGCGTTAGGGAAACGCCCGGTTACATTCCGAACCCGGAAGCTAAGCCTTACAGCGCCGATGGTACTGCAGGGGGGACCCTGTGGGAGAGTAGGACGCCGCCGAACA
>Streptomyces avermitilis 1
TTCGGTGGTCATAGCGTGAGGGAAACGCCCGGTTACATTCCGAACCCGGAAGCTAAGCCTTACAGCGCCGATGGTACTGCAGGGGGGACCCTGTGGGAGAGTAGGACGCCGCCGAACA
>Streptomyces avermitilis 2
TTCGGTGATCATAGCGTGAGGGAAACGCCCGGTTACATTCCGAACCCGGAAGCTAAGCCTTACAGCGCCGATGGTACTGCAGGGGGGACCCTGTGGGAGAGTAGGACGTCGCCGAACA
>Streptomyces avermitilis 3
TTCGGTGGTCATAGCGTGAGGGAAACGCCCGGTTACATTCCGAACCCGGAAGCTAAGCCTTACAGCGCCGATGGTACTGCAGGGGGGACCCTGTGGGAGAGTAGGACGCCGCCGAACT
>Streptomyces avermitilis 4
TTCGGTGGTCATAGCGTGAGGGAAACGCCCGGTTACATTCCGAACCCGGAAGCTAAGCCTTACAGCGCCGATGGTACTGCAGGGGGGACCCTGTGGGAGAGTAGGACGCCGCCGAACA
>Streptomyces avermitilis 5
TTCGGTGGTCATAGCGTGAGGGAAACGCCCGGTTACATTCCGAACCCGGAAGCTAAGCCTTACAGCGCCGATGGTACTGCAGGGGGGACCCTGTGGGAGAGTAGGACGCCGCCGAACA
>Streptomyces brasiliensis 1
GTTTCGGTGGTCATAGCGTGAGGGAAACGCCCGGTTACATTCCGAACCCGGAAGCTAAGCCTTACAGCGCCGATGGTACTGCAGGGGGGACCCTGTGGGAGAGTAGGACACCGCCGAACA
>Streptomyces cinereus 1
GTTTCGGTGGTCATAGCGTGAGGGAAACGCCCGGTTACATTCCGAACCCGGAAGCTAAGCCTCACAGCGCCGATGGTACTGCAGGGGGGACCCTGTGGGAGAGTAGGACACCGCCGAACA
>Streptomyces coelicolor 1
TGTTTCGGTGGTCATAGCGTAGGGGAAACGCCCGGTTACATTTCGAACCCGGAAGCTAAGCCTTACAGCGCCGATGGTACTGCAGGGGGGACCCTGTGGGAGAGTAGGACGCCGCCGAACA
>Streptomyces coelicolor 2
GTTTCGGTGGTCATAGCGTAGGGGAAACGCCCGGTTACATTTCGAACCCGGAAGCTAAGCCTTACAGCGCCGATGGTACTGCAGGGGGGACCCTGTGGGAGAGTAGGACGCCGCCGAAC
>Streptomyces coelicolor 3
GTTTCGGTGGTCATAGCGTAGGGGAAACGCCCGGTTACATTTCGAACCCGGAAGCTAAGCCTTACAGCGCCGATGGTACTGCAGGGGGGACCCTGTGGGAGAGTAGGACGCCGCCGAACT
>Streptomyces coelicolor 4
GGTTTCGGTGGTCATAGCGTAGGGGAAACGCCCGGTTACATTTCGAACCCGGAAGCTAAGCCTTACAGCGCCGATGGTACTGCAGGGGGGACCCTGTGGGAGAGTAGGACGCCGCCGAACA
>Streptomyces coelicolor 5
GTTTCGGTGGTCATAGCGTAGGGGAAACGCCCGGTTACATTTCGAACCCGGAAGCTAAGCCTTACAGCGCCGATGGTACTGCAGGGGGGACCCTGTGGGAGAGTAGGACGCCGCCGA
>Streptomyces coelicolor 6
TTTCGGTGGTCATAGCGTAGGGGAAACGCCCGGTTACATTTCGAACCCGGAAGCTAAGCCTTACAGCGCCGATGGTACTGCAGGGGGGACCCTGTGGGAGAGTAGGACGCCGCCGAACA
>Streptomyces diastaticus 1
GTTTCGGTGGTCATTGCGTTAGGGAAACGCCCGGTTACATTCCGAACCCGGAAGCTAAGCCTTTCAGCGCCGATGGTACTGCAGGGGGGACCCTGTGGGAGAGTAGGACGCCGCCGAACA
>Streptomyces griseus 1
GTTTCGGTGGTCATAGCGTTAGGGAAACGCCCGGTTACATTCCGAACCCGGAAGCTAAGCCTTTCAGCGCCGATGGTACTGCAGGGGGGACCCTGTGGGAGAGTAGGACGCCGCCGAACA
>Streptomyces griseus 2
GTTTCGGTGGTCATAGCGTGAGGGAAACGCCCGGTTACATTCCGAACCCGGAAGCTAAGCCTTACAGCGCCGATGGTACTGCAGGGGGGACCCTGTGGGAGAGTAGGACGCCGCCGAACT
>Streptomyces griseus 3
GTTTCGGTGGTCATTGCGTTAGGGAAACGCCCGGTTACATTCCGAACCCGGAAGCTAAGCCTTTCAGCGCCGATGGTACTTCAGGGGGGACCCTGTGGGAGAGTAGGACGCCGCCGAACA
>Streptomyces lividans 1
GTTTCGGTGGTCATAGCGTAGGGGAAACGCCCGGTTACATTTCGAACCCGGAAGCTAAGCCTTACAGCGCCGATGGTACTGCAGGGGGGACCCTGTGGGAGAGTAGGACGCCGCCGAAC
>Streptomyces nodosus 1
GTTTCGGTGGTCATAGCGTGAGGGAAACGCCCGGTTACATTCCGAACCCGGAAGCTAAGCCTCAGAGCGCCCATGGTACTGCAGGGGGGACCCTGTGGGAGAGTAGGACGCCGCCGAACA
>Streptomyces nodosus 2
GTTTCGGTGGTCATAGCGTGAGGGAAACGCCCGGTTACATTCCGAACCCGGAAGCTAAGCCTCAGAGCGCCGATGGTACTGCAGGGGGGACCCTGTGGGAGAGTAGGACGCCGCCGAACA
>Streptomyces nodosus 3
GTTTCGGTGGTCATACCGTGAGGGAAACGCCCGGTTACATTCCGAACCCGGAAGCTAAGCCTCATAGCGCCGATGGTACTGCAGGGGGGACCCTGTGGGAGAGTAGGACGCCGCCGAACA
>Streptomyces nodosus 4
GTTTCGGTGGTCATAGCATGAGGGAAACGCCCGGTTACATTCCGAACCCGGAAGCTAAGCCTCATAGCGCCGATGGTACTGCAGGGGGGACCCTGTGGGAGAGTAGGACGCCGCCGAACA
>Streptomyces purpureus 1
GTTTCGGTGGTCATAGCGTTAGGGAAACGCCCGGTTACATTCCGAACCCGGAAGCTAAGCCTTTCAGCGCCGATGGTACTGCAGGGGGGACCCTGTGGGAGAGTAGGACGCCGCCGAGCA
>Streptomyces rimosus 1
TGTTTCGGTGGTCATAGCGTTAGGGAAACGCCCGGTTACATTTCGAACCCGGAAGCTAAGCCTTTCAGCGCCGATGGTACTGCAGGGGGGACCCTGTGGGAGAGTAGGACGCCGCCGAACAucaggggcgacgccggccgugccgccaccggccggcagucgguuuuucggcgguuaucgggugguauccggacaggggccccgcgguguggcgaaguguaguggccagguaaggucagggggcaucgucgguacguuccccacaggaggcccccggguggagguccaggagacgcgcguccagacggauc
>Streptomyces rimosus 2
GTTTCGGTGGTCATAGCGTTAGGGAAACGCCCGGTTACATTTCGAACCCGGAAGCTAAGCCTTTCAGCGCCGATGGTACTGCAGGGGGGACCCTGTGGGAGAGTAGGACGCCGCCGAACA
>Streptomyces roseoverticillatus 1
GTTTCGGTGGTCATAGCGTTAGGGAAACGCCCGGTTACATTCCGAACCCGGAAGCTAAGCCTTTCGACGCCGATGGTACTGCATGGGGGACCGTGTGGGAGAGTAGGACGCCGCCGAACAAT
>Streptomyces sclerotialus 1
GTTTCGGTGGTCATAGCGTGAGGGAAACGCCCGGTTACATTCCGAACCCGGAAGCTAAGCCTTACAGCGCCGATGGTACTGCAGGGGGGACCCTGTGGGAGAGTAGGACGCCGCCGAACAA
>Streptomyces sp. 1
GTTTCGGTGGTCATAGCGTGAGGGAAACGCCCGGTTACATCCCGAACCCGGAAGCTAAGCCTCACAGCGCCGATGGTACTGCAGGGGGGACCCTGTGGGAGAGTAGGACGCCGCCGAACA
>Streptomyces sp. 2
GTTTCGGTGGTCATAGCGTGAGGGAAACGCCCGGTTACATTCCGAACCCGGAAGCTAAGCCTCACAGCGCCGATGGTACTGCAGGGGGGACCCTGTGGGAGAGTAGGACGCCGCCGAACA
>Streptomyces sp. 3
GTTTCGGTGGTCATAGCGTGAGGGAAACGCCCGGTTACATACCGAACCCGGAAGCTAAGCCTCACAGCGCCGATGGTACTGCAGGGGGGACCCTGTGGGAGAGTAGGACGCCGCCGAACA
>Streptomyces sp. 4
GTTTCGGTGGTCATAGCGTGAGGGAAACGCCCGGTTACATTCCGAACCCGGAAGCTAAGCCTTACAGCGCCGATGGTACTGCAGGGGGGACCCTGTGGGAGAGTAGGACGCCGCCGAACA
>Streptomyces violaceus 1
GTTTCGGTGGTCATAGCGTTAGGGAAACGCCCGGTTACATTCCGAACCCGGAAGCTAAGCCTTTCAGCGCCGATGGTACTGCAGGGGGGACCCTGTGGGAGAGTAGGACGCCGCCGAACA
>Streptosporangium roseum 1
GTTACGGCGGTTATGGCGAAGGGGAAACACCCGGTTACATTCCGAACCCGGAAGTTAAGCTCTTCAGCGCCGATGGTACTGCACCGGGGACGGTGTGGGAGAGTAGGTCGCCGCCGGACA
>Symbiobacterium thermophilum 1
TTTGGGTGGCGATGCCGGAGGGGATCACCCGTTCCCATTCCGAACACGGAAGTTAAGCCCTCCAGGGCCGAAGGTACTCCGCAAGGGGGAGAATAGGTCGCTGCCCAAAC
>Symbiobacterium thermophilum 2
TTTGGGTGGCGATGCCGGAGGGGATCACCCGTTCCCATTCCGAACACGGAAGTTAAGCCCTCCAGGGCCGAAGGTACTCCGCAAGGGGGAGAATAGGTCGCTGCCCAAAT
>Symbiobacterium thermophilum 3
GGTTTTGGGTGGCGATGCCGGAGGGGATCACCCGTTCCCATTCCGAACACGGAAGTTAAGCCCTCCAGGGCCGAAGGTACTCCGCAAGGGGGAGAATAGGTCGCTGCCCAAAC
>Symbiobacterium thermophilum 4
TTTGGGTGGCGATGCCGGAGGGGATCACCCGTTCCCATTCCGAACACGGAAGTTAAGCCCTCCAGGGCCGAAGGTACTCCGCAAGGGGGAGAATAGGTCGCTGCCCAAAC
>Thermomonospora chromogena 1
GTTTCGGTGGTTATAGCGGTGGGGAAACACCCGGTCCCATTCCGAACCCGGTAGTTAAGCCCGCCAGCGCCGATGGTACTGCACTGGTGACGGTGTGGGAGAGTAGGTCGCCGCCGGACG
>Tropheryma whipplei 1
GTCTCGGGGGCAATGGCAAGAGGGAAACGCCTGGTTACATTCCGAACCCAGAAGCTAAGCCTCTTAGCGCTGATGGTACTGCAGGGGGGACCCTGTGGGAGAGTAAGACGCCCCCGGGCT
>Anaerorhabdus furcosa 1
TCTGGTAATGATGGCGAAATGGTCACACCTGTTCCCATACCGAACACAGAAGTTAAGCATTTCAGCGGCGATTATAGCTATGCACGCCATAGTGAAACTAGCTCGTTGCCAGGT
>Bacteroides capillosus 1
CCAGGTGGCTATGGCGGCGGTGTTCCACCTCTTCCCATTCCGAACAGAGAAGTTAAGCCTGTTTGCGCCGACAATACTTAGATTTACTTCTAGGGAATATAGGTCTTCGCCAATG
>Bacteroides fragilis 1
ACTATAGCATCAGGGTTCCACCTCTTCCCATTCCGAACAGAGAAGTTAAGCCTGATCACGCCGATGGTACTGCGTAACAGTGGGAGAGTAGGTAGTCGCCGTT
>Bacteroides fragilis 3
ACTATAGCATCAGGGTTCCACCTCTTCCCATTCCGAACAGAGAAGTTAAGCCTGATCACGCCGATGGTACTGCGTAACAGTGGGAGAGTAGGTAGTCGCCATT
>Bacteroides fragilis 4
ACTATAGCATCAGGGTTCCACCTCTTCCCATTCCGAACAGAGAAGTTAAGCCTGATCACGCCGATGGTACTGCGTAACAGTGGGAGAGTAGGTAGTCGCCGTT
>Bacteroides fragilis 5
ACTATAGCATCAGGGTTCCACCTCTTCCCATTCCGAACAGAGAAGTTAAGCCTGATCACGCCGATGGTACTGCGTAACAGTGGGAGAGTAGGTAGTCGCCGTT
>Bacteroides fragilis 6
GGTGACTATAGCATCAGGGTTCCACCTCTTCCCATTCCGAACAGAGAAGTTAAGCCTGATCACGCCGATGGTACTGCGTAACAGTGGGAGAGTAGGTAGTCGCCGTT
>Bacteroides fragilis 2
ACAGGTGACTATAGCATCAGGGTTCCACCTCTTCCCATTCCGAACAGAGAAGTTAAGCCTGATCACGCCGATGGTACTGCGTAACAGTGGGAGAGTAGGTAGTCGCCGTT
>Porphyromonas gingivalis 2
TCAGGTGGTTATAACGTTGGGGATCCACCTCTTCCCATTCCGAACAGAGAAGTTAAGCCCAACGGTGCCGATGGTACTGCGTCACAGTGGGAGAGTAGGACGCCGCCG
>Porphyromonas gingivalis 1
CTCAGGTGGTTATTACGTTGGGGATCCACCTCTTCCCATTCCGAACAGAGAAGTTAAGCCCAACGGTGCCGATGGTACTGCGTTATAGTGGGAGAGTAGGACGCCGCCGCC
>Bacteroides thetaiotaomicron 1
TCAGGTGACTATAGCATCAGGGTTCCACCTCTTCCCATTCCGAACAGAGAAGTTAAGCCTGATCACGCCGATGGTACTGCGTAACAGTGGGAGAGTAGGCAGTCGCCGCCG
>Bacteroides veroralis 1
ATAGGTGGTTATTGCGTCGGGGTTCCACCTCTTCCCATTCCGAACAGAGAAGTTAAGCCCGTCTGCGCCGATGGTACTGCAATGCAATGCGGGAGAGTAGGTCGCCGCCTTC
>Empedobacter brevis 1
TTTACGGCGGCCATAGCGGCAGGGAAACGCCCGGTCCCATTCCGAACCCGGAAGCTAAGCCTGCCAGCGCCGATGGTACTGCACTCGTGAGGGTGTGGGAGAGTAGGTCACCGCCGAACAC
>Flavobacterium hydatis 1
TAAGGTGGTTATTGCGGCGGGGCTCGACCTCTTCCCATCCCGAACAGAGTAGTTAAGCCCGCCTGCGCAGATGGTACTGCAGTTATGTGGGAGAGTATGTCGTCGCCTTTC
>Flavobacterium johnsoniae 1
TCTGGTGGCGATAGCAGAGAGGTCACACCCGTTCCCATGCCGAACACGGAAGTTAAGTTCTCTAGCGCCGATGGTAGTGTGGACTTTGTCCCTGTGAGAGTAGGACGTTGCCAGGC
>Flectobacillus major 1
GTATGGAGCCGATAGGACTGGTGTTCACTCTTCCCCATCTCGAACAGAGTAGTTAAGCCCAGTACCGTTGATGATACTGCAATCACATGCGGGAAAGCAACCAAGCTCCAACTC
>Flexibacter sp. 1
TCTGGTGACGATGGCGGAGGGGACACACCCGTTCCCATACCGAACACGGCCGTTAAGCCCTCCAGCGCCGATGGTACTTGCCCCGCAGGGAGCCGGGAGAGTAGGACGTTGCCAGGT
>Pedobacter heparinus 1
TTTAGGTGCCTATATCGGTGGTGTCCACCTCTTCCCATTCCGAACAGAGAAGTTAAGCCCACCAGAGCCGATGGTACTGCGGTAACACGTGGGAGAGTAGGTCGGTGCCAAATC
>Saprospira grandis 1
CTTCTCGGTGGCCTATAGCAGCAGGGAACGCCCGGACCCATTCCGAACCCGGAAGCTAAGCCTGCTAACGCTGATGGTACTGCAACCGGGAGGTTGTGGGAGAGTAAGAAACCGCCGACAA
>Spirosoma sp. 1
AGTTGTGTAGTTTAGGCGGGGTGTTCACCTCTACCATTTCGAACAGAGCCGTTAAGCCCCGTACTGCCGATGGTACTGCTGTCATAAGCGGGAGAGTAGGAAGATGCACCT
>Chlorobium limicola 1
CAACGGCGACAATTCCCTTGGTGAACACCTCTTCCCATTCCGAACAGAGTCGTTAAGCCAAGGAGAGCCGATGGTACTGCTTCATTGCGGGAGAGTAGGTCGTCGCCGTGT
>Chlorobium tepidum 1
ACGGCGACTATATCCCTGGTGTTCACCTCTTCCCATTCCGAACAGAGTCGTTAAGCCCAGGAGAGCCGATGGTACTGCTTTATTGCGGGAGAGTAGGTCGTCGCCGAGT
>Prosthecochloris aestuarii 1
TTACGGCGATTATATCCCAGGTGTTCACCTCTTCCCATTTCGAACAGAGTCGTTAAGCCCTGGTGAGCCGATGGTACTGCGTTAGCGGGAGAGTAGGTCGTCGCCGTATT
>Chlorobium limicola 2
CCACGGCGACTATATCCCTGGTGTTCACCTCTTCCCATTCCGAACAGAGTCGTTAAGCCCAGGAGAGCCGATGGTACTGCTTTATTGCGGGAGAGTAGGTCGTCGCCGAGT
>Chlorobium phaeobacteroides 1
CTACGGCGACTTTTTCCCAGGTGATCACCTCTTCCCATTCCGAACAGAGTCGTTAAGCCCTGGAGAGCCGATGGTACTGCTTCACTGCGGGAGAGTAGGTCGTCGCCGAT
>Leptospira interrogans 1
CCCGGTGACTATAGAGAGAGGGCCACACCCGTTCCCATCCCGAACACGGAAGTTAAGCCTCTCATCGCTGATGGTACTATGTGGTTCGCTGCATGGGAGAGTAGGACGTTGCCGGGT
>Leptospira biflexa 1
CCTGGTGATTATGGAGAGAAGGCCATACCCGTTCCCATTCCGAACACGGAAGTCAAGCTTCTCATCGCCGATGGTACTATTGGGTTCGCTCAATGGGAGAGTAGGACATTGCCGGGT
>Treponema denticola 1
CAGGTGGCCATAGTGGAGAGGTAATACCCGTTCCCATCCCGAACACGGAAGTCAAGCTCTCTTACGCCGATGATACTGCTGATCAAGTGGGAAAGTAGGATGCTGCCTGGC
>Leptospira interrogans 2
CCCGGTGACTATAGAGAGAGGGCCACACCCGTTCCCATCCCGAACACGGAAGTTAAGCCTCTCATCGCTGATGGTACTATGTGGTTCGCTGCATGGGAGAGTAGGACGTTGCCGGGTTTT
>Spirochaeta aurantia 1
CCTGGTGATCATAGCGAAGAGGTCCCACCCGTTCCCATCCCGAACACGGAAGTTAAGCTCTTCAGCGCCGATGGTACTGCTATTGCGGGAGAGTAGGTCGTCGCCAGGCT
>Borrelia burgdorferi 1
CCCTGGTGGTTAAAGAAAAGAGGAAACACCTGTTATCATTCCGAACACAGAAGTTAAGCTCTTATTCGCTGATGGTACTGCGAGTTCGCGGGAGAGTAGGTTATTGCCAGGG
>Perinereis brevicirris 1
GCCTACGGCCATACTACGTTGAAAACACCGGTTCTCGTCTGATCACCGAAGTTAAGCAACGTCGGGCCTGGTTAGTACTTGGATGGGTGACCGCCTGGGAATACCAGGTGCTGTAGGTTT
>Sabellastarte japonica 1
GCCTACGGCCATACCATGCTGAATACACCCGTTCTCGTCCGATCACGGAAGTTAAGCAGCATCGGGCACGGTTAGTACTTGGATGGGTGACCGCCTGGGAATACCGTGTGCAGTAGGCTT
>Enchytraeus albidus 1
GTCTACGGCCATACCACGTTGAAAGCACCGGTTCTCGTCCGATCACCGAAGTTAAGCAACGTCGGGCCCGGTTAGTACTTGGATGGGTGACCGCCTGGGAATACCGGGTGCTGTAGACTT
>Limulus polyphemus 1
GTCATCGTTCATACCACGTTGAAAGCGCCGGTTCTCGTCTGATCCCCGAAGCTAAGCAACGTCGGGCCCGGTTAGTACTTGGGAGGGTGACCACCTGGGAATACCGGGTGATGATGACAT
>Eurypelma californica 1
GCCAACGGCCATACCATGCTGAATACACCGGTTCTCGTCCGATCACCGAAGTTAAGCAGCATCGGGCGCGGTCAGTACCTGGGAGGGTGACCACCTGGGAACACCGCGTGCTGTTGGCAT
>Nephila clavipes 1
GCCAACGTCCATACCACGTTGAAAACACCGGTTCTCGTCCGATCACCGAAGTCAAGCAACGTCGGGCGTAGTCAGTACTTGGATGGGTGACCGCCTGGGAAACACTACGTGATGTTGGC
>Araneus diadematus 1
GCCAACGGCCATACCATGCTGAAAGCACCGGTTCTCGTCTGATCACCGCAGTTAAGCAGCATCGGGCGCGGTCAGTACTTGGGAGGGTGACCACCTGGGAACACCGCGTGCTGTTGGCAT
>Pleurodeles waltl 1
GCCTACGGCCATACCACCCTGAATGCGCCTGATCTCGTCTGATCTCGGAAGCTAAGCAGGGTCGGGCCTGGTTAGTACTTGGATGGGAGACTGCCTGGGAATACCAGGTGCTCTAGGCAT
>Pleurodeles waltl 2
GCCTACGGCCATACCACCCTGAATGCGCCTGATCTCGTCTGATCTCAGAAGCTAAGCAGSGTCGGGCCTGGTTAGTACTTGGATGGGAGACTGCCTGGGAATACCAGGTGCTGTAGGCAT
>Pleurodeles waltl 3
GCCTACGGCCATACCACCCTGAATGCGCCCGATCTCGTCCGATCTCGGAAGCTAAGCAGGGTCGGGCCTGGTTAGTACTTGGATGGGAGACCGCCTGGGAATACCAGGTGCTGTAGGCAT
>Gastrotheca riobambae 1
GCCTACGGCCACACCACCCTGAACACGCCCGATCTCGTCTGATCTCGGAAGCTAAGCAGGGTCGGGCCTGGTTAGTACTTGGATGGGAGACCGCCTGGGAATACCAGGTGCTGTAGGCTT
>Notophthalmus viridescens 1
GCTTACGGCCATACCACCCTGAAAGCACCTGATCTCGTCTGATCTCAGAAGTTAAGCAGGGTCGGGCCTGGTTAGTACCTGGATGGGAGACCGCCTTGGAATACCAGGTGCTGTAGGCTT
>Rana pipiens 1
GCCTACGGCCACACCACCCTGAAAGCGCCCGATCTCGTCTGATCTCGGATGCTAAGCAGGGTCGGGCCTGGTTAGTACCTGGATGGGAGACCGCCTGGGAATACCACGTGCCGTAGGCT
>Rana catesbeiana 1
GCCTACGGCCACACCACCCTGAAAGCGCCCGATCTCGTCTGATCTCGGAGGCTAAGCAGGGTCGGGCCTGGTTAGTACCTGGATGGGAGACCGCCTGGGAATACCAGGTGTCGTAGGCT
>Bufo americanus 1
GCCTACGGCCACACCACCCTGAACACGCCCGATCTCGTCTGATCTCGGAAGCTAAGCAGGGTCGGGCCTGGTTAGTACTTGGATGGGAGACCGCCTGGGAATACCAGGTGTCGTAGGCT
>Andrias japonicus 1
GCCTATGGCCACACCACCCTGAATGTGCCCGATCTTGTCTGCTCTCGGAAGCTAAGCAGTGTTGGGCCTGGTTAGTACTTGGATGGGAGACCACCTGGGAATACCAGGTGCTGTAGGCTTT
>Andrias japonicus 2
GCCTACGGCCATACCACCCTGAATGCGCCCGATCTCGTCTGAACTCGGAAGCTAAGCAGGGTTGGGCCTGGTTAGTACTTGGATGGGAGACTGCCCGGGAATACCCGGTGCTGTAGGCTTT
>Xenopus laevis 1
GCCTACGGCCATACCACCCTGAAAGTGCCCGATATCGTCTGATCTCGGAAGCCAAGCAGGGTCGGGCCTGGTTAGTACTTGGATGGGAGACCGCCTGGGAATACCAGGTGTCGTAGGCTT
>Cryptobranchus alleganiensis 1
GCCTACGGCCATACCACCCTGAATGCGCCCGATCTCGTCTGAACTCAGAAGCTAAGCAGGCTTGGGCCTGGTTAGTACTTGGATGGGAGACTGCCTGGGAATACCAGGTGCTGTAGGCTTT
>Andrias davidianus 1
CCCTACGGCCATACCACCCTGAATGTGCCAGATCTTGTCTGAACTCAGAAGCTAAGGAGGGTTGGGTTTAGTTAGTACTTGGATGGGAGACTGCCTGGGAATACCAGGTGCTGTAGGCTTT
>Xenopus borealis 1
GCCTACGGCCACACCCCCCTGAAAGTGCCCGATCTCGTCTGATCTCGGAAGCGATGCAGGGCCGGGCCTGGTTAGTACCTGGATGGGAGACCGCCTGGGAATACCAGGTGTCGTAGGCTT
>Xenopus laevis 2
GCCTACGGCCACACCACCCTGAAAGTGCCCGATCTCGTCTGATCTCGGAAGCCAAGCAGGGTCGGGCCTGGTTAGTACTTGGATGGGAGACCGCCTGGGAATACCAGGTGTCGTAGGCTT
>Xenopus laevis 3
GCCTACGGCCACACCACCCTGAAAGCGCCCGATCTCGTCTGATCTCGGAAGCGATCCAGGGCCGGGCCTGGTTAGTACCTGGATGGGAGACCGCCTGGGAATACCGGGTGTCGTAGGCTT
>Xenopus laevis 4
GCCTACGGCCACACCACCCTGAAAGTGCCCGATCTCGTCTGATCTCGGAAGCGATCCAGGGCCGGGCCTGGTTAGTACCTGGATGGGAGACCGCCTGGGAATACCGGGTGTCGTAGGCTT
>Xenopus laevis 5
GCCTACGGCCACACCACCCTGAAAGTGCCTGATCTCGTCTGATCTCAGAAGCGATACAGGGTCGGGCCTGGTTAGTACCTGGATGGGAGAGCGCCTGGGAATACCAGGTGTCGTAGGCTT
>Xenopus borealis 2
GCCTACGGCCACACCCCCCTGAAAGTGCCCGATCTCGTCTGATCTCGGAAGCGATGCAAGGTCGGGCCTGGTTAGTACCTGGATGGGAGACCGCCTGGGAATACCAGGTGTCGTAGGCTT
>X_laevis1::E
GCCTACGGCCACACCACCCTGAAAGTGCCCGATCTCNTCTGATCTCGGAAGCGATCCAGGGCCGGGCCTGGTTAGTACCTGGATGGGAGACCGCCTGGGAATACCGGGTGTCGTAGGCTT
>E_gracile1::E
GTCTACAACCATACCACGTTGAACACACCGGTTCTCGTCCGATCACCGAAGTCAAGCAACGTAGGGCTCGGTTAGTACTTAGATGGGTGACCGCTTGGGAATACCGAGTGTTGTAGNCTT
>Xenopus borealis 3
CCCTGCGGCTACACCCCCCTGAAAGAGCCTGATCTTGTCTGATCTCAGAAGCCATGCGGGGCCGACCCTGGTTAGTACCTGGATGGGAGACCACCTGGGAATACAAGGTGTTGTAGTCTT
>Xenopus laevis 7
GCCTACGGCCACACCACCCTGAAAGTGCCTGATCTCGTCTGATCTCAGAAGCGATACAGGGTCGGGCCTGGTTAGTACTCGGATGGGAGACCGCCTGGGAATACCAGGTGTCGTAGGCTTT
>Xenopus laevis 8
GCCTACGGCCACACCACCCTGAAAGTGCCTGATCTCGATCTGTCTCAGAAGCGATACAGGGTGGGCCTGGTTAGTACCTGGATGGGAGACCGCCTGGGAATACCAGGTGTCGTAGGCTT
>Xenopus borealis 4
GCCTACGGCCATACCACCCTGAAAGTGCCCGATATCGTCTGATCTCGGAAGCCAAGCAGGGTCGGGCCTGGTTAGTACTTGGATGGGAGACCGCCTGGGAATACCAGGTGTCGTAGGCTT
>Xenopus laevis 6
GCCTACGGCCACACCACCCTGAAAGTGCCCGATCTCGTCTGATCTCGGAAGCCAAGCAGGGTCGGGCCTGGTTAGTACTTGGATGGGAGACCGCCTGGGAATACCAGGTGTCGTAGGCTTT
>Xenopus laevis 9
GCCTACGGCCACACCACCCTGAAAGTGCCTGATCTCGTCTGATCTCAGAAGCGATACAGGGTCGGGCCTGGTTAGTACCTGGATGGGAGACCGCCTGGGAATACCAGGTGTCGTAGGCTT
>Xenopus tropicalis 1
GCCTACGGCCATACCACCCTGAAAGCGCCCGATCTCGTCTGATCTCGGAAGCTAAGCAGGGACGGGCTTGGTTAGTACCTGGATGGGAGACCGCCTGGGAATACCAGGTGTTGTAGGCTT
>Ambystoma salmoides 1
GCCTACGGCCACACCACACTGAATGCGCCTGATCTCGTCTGATCTCAGAAGCTAAGCAGTGTCGGGCCTAGTTAGTACCTGGATGGGAGACCGCCTGGGAATACCAGGTGTCGTAGGCT
>Xenopus tropicalis 2
GCCTACGGCCATACCACCCTGAAAGCGCCCGATCTCGTCTGATCTCGGAAGCTAAGCAGGGACGGGCCTGGTTAGTACTTGGATGGGAGACCGCCTGGGAATACCTGGTGCTGTAGGCTTT
>Xenopus tropicalis 3
GCCTACGGCCATACCACCCTGAAAGCGCCCGATCTCGTCTGATCTCGGAAGCTAAGCAGGGACGGGCTTGGTTAGTACCTGGATGGGAGACCGCCTGGGAATACCAGGTGTTGTAGGCWTT
>X_tropic1::E
GCCTACGGCCATACCACCCTGAAAGCGCCCGATCTCGTCTGATCTCGGAAGCTAAGCAGGGACGGGCTTGGTTAGTACCTGGATGGGAGACCGCCTGGGAATACCAGGTGTTGTAGGCNT
>X_tropic2::E
GCCTACGGCCATACCACCCTGAAAGCGCCCGATCTCGTCTGATCTCGGAAGCTAAGCAGGGACGGGCCTGGTTAGTACTTGGATGGGAGACCGCCTGGGAATACCTGGTGCTGTAGGCNT
>Gallus gallus 1
GCCTACGGCCATACCACCCTGGAAACGCCCGATCTCGTCTGATCTCGGAAGCTAAGCAGGGTCGGGCTCGGTTAGTACTTGGATGGGAGACTGCCTGGGAATACCGAGTGTCGTAGGCGT
>Gallus gallus 2
GCCTACGGCCATCCCACCCTGGTAACGCCCGATCTCGTCTGATCTCGGAAGCTAAGCAGGGTCGGGCCTGGTTAGTACTTGGATGGGAGACCTCCTGGGAATACCGGGTGCTGTAGGCTT
>Lingula anatina 1
GTCTACGGCCATACCACCGGGAAAAAACCGGTTCTCGTCCGATCACCGAAGTCAAGCCCGGTAGGGCCAGGTTAGTACTTGGATGGGTGACCGCCTGGGAATACCTGGTGCTGTAGACTT
>Lingula anatina 2
GTCTACGACCATACCACGTTGAAAGCACCGGTTCTCGTCCGATCACCGAAGTTAAGCAACGTCGGGCCAGGTTAGTACTTGGATGGGTGACCGCCTGGGAATACCTGGTGCCGTAGACA
>Bugula neritina 1
GTTTACGGCCATATCACGTTGAAAACGCCAGTTCTCGTCCGATCACTGAAGCTAAGCAACGTCGAGCCTGGTTAGTACTTGGATGGGTGACCGCCTGGGAATACCAGGTGCTGTAGACTT
>Branchiostoma belcheri 1
GCCTACGGCCATATCACGTTGAGTACACCCGATCTCGTTCGATCTCGGAAGTTAAGCAACGTCGAGTCCGGTCAGTACTTGGATGGGAGACCGCCTGGGAACACCGGGAGTTGTAGGCAT
>Scyliorhinus canicula 1
GCCTACGGCCATACTAGTCTGAAAACGCCCGATCTCGTCTGATCTCGGAAGCTAAGCAGATTCAGGCCTGGTTAGTACTTGGATGGGAGACCGCCTGGGAATACCAGGTGCAGTAGGCTT
>Anthopleura japonica 1
GTCTACGGCCATACCACCGGGAAAAAACCGGTTCTCGTCCGATCACCGAAGTCAAGCCCGGTAGGGCCAGGTTAGTACTTGGATGGGTGACCGCCTGGGAATACCTGGTGCTGTAGACTT
>Chrysaora quinquecirrha 1
GCCTACGACCATACCACCATGAGTATACCGGTTCTCGTCCGATCACCGGAGTCAAGCATGGTCGGGCCGGGTCAGTACCTGGATGGGTGACCGCCTGGGAACACCTGGTGTTGTAGGCCT
>Spirocodon saltatrix 1
GTCTACGGCCATACCACGATGAATACACCGGTTCTCGTCCGATCACCGAAGTTAAGCATTGTCGGGCCAGGATAGTACTTGGATGGGGGACCGCCTGGGAACTCCTGGTGCCGTAGACTTT
>Nemopsis dofleini 1
GTCTACGACCATACCACAATGAACACACCGGTTCTCGTCCGATCACCGAAGTTAAGCATTGTCGGGCCAGGATAGTACCTGGATGGGGGACCGCCTGGGAACGCCTGGTGTCGTAGACTT
>Actinia equina 1
GTCTACGGCCATACCACCGGGAAAATACCGGTTCTCGTCCGATCACCGAAGTCAAGCCCGGTAGGGCCAGGTTAGTACTTGGATGGGTGACCGCCTGGGAATACCTGGTGCTGTAGACTT
>Aurelia_aurita 1
GCCTACGACCATACCACCATGAATACACCGGTTCTCGTCCGATCACCGAAGTTAAGCATGGTCAGGCCGGGTCAGTACCTGGAGTGGTGACCGCCTGGGAACACCCGGTGTTGTAGGCCT
>Aurelia_aurita 2
GCCTACGACNATACCACCATGAATACACCGGTTCTCGTCCGATCACCGAAGTTAAGNATGGTAGGGCCGGGTCAGTACCTGGATGGGTGACCGCCTGGGAACACCCGGTGTTGTAGGCNT
>Ligia oceanica 1
ATCAACGGCCATACCACGTTGAAAACACCGCTTCTCGTCCGATCAGCGAAGTTAAGCAACGTAGGGTCTGGTTAGTACTTGGATGGGAGACCGCCTGGGAACACCAGATGCTGTTGACTT
>Homarus gammarus 1
GTCAACGGCCATACCACGTTGAAAACACCGCTTCTCGTCCGATCAGCGAAGTTAAGCAACATTGGGTCTGGTTAGTACTTGGATGGGTGACCGCCTGGGAACACCAGATGCTGTTGGCTT
>Cancer pagurus 1
GCCAACGACCATACCACGTTGAATGCACCGCTTCTCGTCCGATCAGCGAAGTTAAGCAACGTTGGGTCTGGATAGTACTTGGATGGGTGACCGCCTGGGAACACCAGATGTTGTTGGCAT
>Daphnia magna 1
GTCAACGGCCATACCACGTAGAACTCACCCGGTCTCGTCAGCTCCCGGAAGTTAAGCTACGTCGGGTCCCGTTAGTACTTGGATGGGTGACCGCTTGGGAATACGGGATGCTGTTGGCAT
>Calanus finmarchicus 1
GTCTAGGGCCATATCATGTTGAAAACACCAGTTCTCGTCCGATCACTGAAGTTAAGCAACATTGAGTTGTGTTAGTACTTGGATGGGTGACCGCTTGGGAATACACAATGTCCTAGACATC
>Artemia sp. 1
GACCAACGGCCATACCACGTTGAAAGTACCCAGTCTCGTCAGATCCTGGAAGTCACACAACGTCGGGCCCGGTCAGTACTTGGATGGGTGACCGCCTGGGAACACCGGGTGCTGTTGGCAT
>Artemia salina 1
ACCAACGGCCATACCACGTTGAAAGTACCCAGTCTCGTCAGATCCTGGAAGTCACACAACGTCGGGCCCGGTCAGTACTTGGATGGGTGACCGCCTGGGAACACCGGGTGCTGTTGGCAT
>Artemia sp. 2
GACCAACGGCCATACCACGTTGAAAGTACCCAGTCTCGTCAGATCCTGGAAGTCACACAACGTCGGGCCCGGTCAGTACTTGGATGGGTGACCGCCTGGGAACACCGGGTGCTGTTGGTAT
>Artemia sp. 3
ACCAACGGCCATACCATGTTGAAAGTACCCAGTCTCGTCAGATCCTGGAGTCCCACAACGTCGGGCCCGGTCAGTACTTGGATGGGTGACCGCCTGGGAACACCGGGTGTTGTTGGCAT
>Asellus aquaticus 1
GTCAACGGCCATACCACGTTGAAAGCACCGCTTCTCGTCCGATCAGCAAAGTTAAGCAACGTTGGGTCTGGTTAGTACTTGGATGGGAGACCGCCTGGGAACACCAGATGCTGTTGACTT
>Asellus aquaticus 2
GTCAACGGCCATACCACGTTGAAAGCACCACTTCTCGTCCGATCAGCGAAGTTAAGCAACGTTGGGTCTGGTTAGTACTTGGATGGGAGACCGCCTGGGAACACCAGATGCTGTTGACTT
>Artemia sp. 4
ACCAACGGCCATACCACGTTGAAAGTACCCAGTCTCGTCAGATCCTGGAAGTCACACAACGTCGGGCCCGGTCAGTACTTGGATGGGTGACCGCCTGGGAACACCGGGTGCTGTTGGCAT
>Proasellus coxalis 1
GTCAACGGCCATACCACGTTGAAAGCACCACTTCTCGTCCGATCAGCGAAGTTAAGCAACGTTGGGTCTGGTTAGTACTTGGATGGGAGACCGCCTGGGAACACCAGATGCTGTTGGCTT
>Asterina pectinifera 1
GTTTACGACCATACTACGTTGAATACACCGGTTCTCGTCCGATCACCGAAGTTAAGCAACGTCGGGCTTGGTTAGTACTTGGATGGGAGACCGCCTGGGAATACCAGGTGTCGTAGGCTT
>Hemicentrotus sp. 1
GTTTACGACCATACCATGCTGAATATACCGGTTCTCGTCCGATCACCGAAGTCAAGCAGCATAGGGCCCGGTTAGTACTTGGATGGGAGACCGCCTGGGAATACCGGGTGTTGTAGGCAT
>Asterias vulgaris 1
GTCTACAGCCATACTACGCTGAAAACACCGGTTCTCGTCTGATCACCGAAGTTAAGCAGCATCAGGCCCAGTCAGTACTTGGATGGGAGACCTCCTGGGAATACTGGGTGCCGTAGACTT
>Pseudocentrotus depressus 1
GCCTACGACCATACCATGCTGAATATACCGGTTCTCGTCCGATCACCGAAGTCAAGCAGCATAGGGCCCGGTTAGTACTTGGATGGGAGACCGCCTGGGAATACCGGGTGTTGTAGGCTT
>Stichopus oshimae 1
GTTTACGACCATATCACGTTGAATATACCGGTTCTCGTCCGATCACCGAAGTCAAGCAGCGTCGAGCCTAGTNAGTACTTGGATGGGTGACCGCCTGGGAATACTAGGTGCCGTAGACTT
>Paracentrotus lividus 1
GCCTACGACCATACCATGCTGAATATACCGGTTCTCGTCCGATCACCGAAGTCAAGCAGCATAGGGCCCGGTTAGTACTTGGATGGGAGACCGCCTGGGAATACCGGGTGTTGTAGGCTT
>Paracentrotus lividus 2
GACCTACGACCATACCATGCTGAATACACCGGTTCTCGTCCGATCTCCGAAGTAAAGTAGCATCGGGCCCGGTTAGTACTAAGATGGGAGACCGCTTTGGAATACCGGGTGTTGTAGGCTT
>Lytechinus variegatus 1
GCCTACGACCATACCATGCTGAATATACCGGTTCTCGTCCGATCACCGAAGTCAAGCAGCATAGGGCTCGGTTAGTACTTGGATGGGAGACCGCCTGGGAATACCGGGTGTTGTAGGCTT
>Urechis unicinctus 1
GTCTACGGCCATACCACGTTGAAAACACCAGTTCTCGTCCGATCACTGAAGTTAAGCAACGTCGGGCCCGGTTAGTACTTGGATGGGTGACCGCCTGGGAATACCGGGTGCTGTAGACTT
>Saccoglossus kowalevskii 1
GCCTACGGCCATACCACGTAGAATGCACCGGTTCTCGTCCGATCACCGAAGTTAAGCTGCGTCGGGCGTGGTTAGTACTTGCATGGGAGACCGGCTGGGAATACCACGTGCTGTAGGCTT
>Stilbum vulgare 1
AGATTGCACCACACTAAGCGACAAACACTGCGTCCCGTCCGATCCGCAAAGTCAAATCGCTTAAGGCTCCGTCAGTACCGAAGTGGGGGACCATTCGGGAATCCGGAGTGTGTAATTT
>Tenebrio molitor 1
GACAACGGCCATAGCACGCTGTAAATACCGGTTCTCGTCCGATCACCGAAGTCAAGCAGCGTTGCGCGCGGTTAGTACTTGGATGGGTGACCGCTTGGGAACACCGCGTGCCGTTGTCAT
>Locusta migratoria 1
GCCAACGGCCATACCACGTTGAATACACCGGTTCTCGTCCGATCAGCGAAGTTAAGCAACGTTGGGCCCGGTTAGTACTTGGATGGGTGACCGCCTGGGAACACCGGGTGCTGTTGGCCC
>Drosophila teissieri 1
GCCAACGACCATACCACGCTGAATACATCGGTTCTCGTCCGATCACCGAAATTAAGCAGCGTCGGGCGCGGTTAGTACTTAGATGGGGGACCGCTTGGGAACACCGCGTGTTGTTGGCCT
>Drosophila simulans 1
GCCAACGACCATACCACGCTGAATACATCGGTTCTCGTCCGATCACCGAAATTAAGCAGCGTCGGGCGCGGTTAGTACTTAGATGGGGGACCGCTTGGGAACACCGCGTGTTGTTGGCCT
>Drosophila yakuba 1
GCCAACGACCATACCACGCTGAATACATCGGTTCTCGTCCGATCACCGAAATTAAGCAGCGTCGGGCGCGGTTAGTACTTAGATGGGGGACCGCTTGGGAACACCGCGTGTTGTTGGCCT
>Calliphora vicina 1
GCCAACGACCATACCACGCTGAATACATCGGTTCTCGTCCGATCACCGAAATTAAGCAGCGTCGGGCGCGGTTAGTACTTAGATGGGGGACCGCTTGGGAACACCGCGTGTTGTTGGCAT
>Drosophila takahashii 1
GCCAACGACCATACCACGCTGAACACATCGGTTCTCGTCCGATCACCGAAATTAAGCAGCGTCGGGCGCGGTTAGTACTTAGATGGGGGACCGCTTGGGAACACCGCGTGTTGTTGGCCT
>Drosophila melanogaster 1
GCCAACGACCATACCACGCTGAATACATCGGTTCTCGTCCGATCACCGAAATTAAGCAGCGTCGGGCGCGGTTAGTACTTAGATGGGGGACCGCTTGGGAACACCGCGTGTTGTTGGCCT
>Drosophila melanogaster 2
GCCAACGACCATACCACGCTGAATACATCGGTTCTCGTCCGATCACCGAAATTAAGCAGCGTCGCGGGCGGTTAGTACTTAGATGGGGGACCGCTTGGGAACACCGCGTGTTGTTGGCCT
>Samia cynthia 1
GCCAACGTCCATACCACGTTGAAAACACCGGTTCTCGTCCGATCACCGAAGTTAAGCAACGTCGGGCGCGGTCAGTACTTGGATGGGTGACCACCTGGGAACACCGCGTGCCGTTGGCT
>Samia cynthia ricini 1
GCCAACGTCCATACCACGTTGAAAACACCGGTTCTCGTCCGATCACCGAAGTTAAGCAACGTCGGGCGCGGTCAGTACTTGGATGGGTGACCGCCTGGGAACACCGCGTGTTGTTGGCTT
>P_cynthia::E
GCCAACGTCCATACCACGTTGAAAACACCGGTTCTCGTCCGATCACCGAAGTTAAGCAACGTCGGGCGCGGTCAGTACTTGGGTGGGTGACCACCTGGGAACACCGCGTGCCGTTGGCT
>Samia cynthia ricini x Bombyx mori 1
GCCAACGTCCATACCATGTTGAATACACCGGTTCTCGTCCGATCACCGAAGTCAAGCAACATCGGGCGTAGTCAGTACTTGGATGGGTGACCGCCTGGGAACACTACGTGATGTTGGCTT
>Drosophila erecta 1
GCCAACGACCATACCACGCTGAATACATCGGTTCTCGTCCGATCACCGAAATTAAGCAGCGTCGGGCGCGGTTAGTACTTAGATGGGGGACCGCTTGGGAACACCGCGTGTTGTTGGCCT
>Drosophila mauritiana 1
GCCAACGACCATACCACGCTGAATACATCGGTTCTCGTCCGATCACCGAAATTAAGCAGCGTCGGGCGCGGTTAGTACTTAGATGGGGGACCGCTTGGGAACACCGCGTGTTGTTGGCCT
>Drosophila sechellia 1
GCCAACGACCATACCACGCTGAATACATCGGTTCTCGTCCGATCACCGAAATTAAGCAGCGTCGGGCGCGGTTAGTACTTAGATGGGGGACCGCTTGGGAACACCGCGTGTTGTTGGCCT
>Acheta domesticus 1
GCCAACGTCCATACCACGTTGAAAGCACCGGTTCTCGTCCGATCACCGAAGTTAAGCAGCGTCGGGCGCGGTTAGTACTTGGATGGGTGACCGCCTGGGAACCCCGCGTGACGTTGGCAT
>Bombyx mori 1
GCCAACGTCCATACCACGTTGAAAACACCGGTTCTCGTCCGATCACCGAAGTCAAGCAACGTCGGGCGTAGTCAGTACTTGGATGGGTGACCGCCTGGGAACACTACGTGATGTTGGCTTT
>Bombyx mori 2
GCCAACGTCCATACCATGTTGAATACACCGGTTCTCGTCCGATCACCGAAGTCAAGCAACATCGGGCGTGGTCAGTACTTGGATGGGTGACCGCCTGGGAACACCACGTGATGTTGGCTT
>Bombyx mori 4
GCCAACGTCCATACCATGTTGAATACACTGGTTCTCGTCCGATCACCGAAGTCAAGCAACATCGGGCGTGGTCAGTACTTGGATGGGTGACCGCCTGGGAACACCACGTGATGTTGGCT
>Bombyx mori 3
GCCAACGTCCATACCATGTTGAATACACCGGTTCTCGTCCGATCACCGAAGTCAAGCAACATCGGGCGTAGTCAGTACTTGGATGGGTGACCGCCTGGGAACACTACGTGATGTTGGCTT
>Acyrthosiphon magnoliae 1
GGCAACGACCATACCACGTTGAATACACCAGTTCTCGTCCGATCACTGAAGTTAAGCAACGTCGGGCGTAGTTAGTACTTGGATGGGTGACCGCTTGGGAACACTACGTGCCGTTGGCAT
>Antheraea pernyi 1
GACAACGTCCATACCACGTTGAAAACACCGGTTCTCGTCCGATCACCGAAGTTAAGCAACGTCGGGCGCGGTCAGTACTTGGATGGGTGACCGCCTGGGAACACCGCGTGACGTTGGCTT
>Harpalus rufipes 1
GTCAACGGCCATAGCACGCTGTAAATACCGGTTCTCGTCCGATCACCGAAGTCAAGCAGCGTTGCGCGCGGTTAGTACCTGGATGGGTGACCGCTTGGGAACACCGCGTGCCGTTGACAT
>Solemya velum 1
GTCTACGGCCATACCACGTTGAAAGCACCGGTTCTCGTCCGATCACCGAAGTTAAGCAACGTCGGGCCCGGTTAGTACTTGGATGGGTGACCGCCTGGGAATACCGGGTGCAGTAGACTT
>Sepia officinalis 1
GCTTACGGCCATATCACGCTGAAAACACCGGTTCTCGTCCGAACACCGAAGTTAAGCAACGTAGAGCCTGGTGAGTACTTGGATGGGTGACCGCTTGGGAATACCAGGTGCTGTAAGCAT
>Octopus vulgaris 1
GCTTACGGCCATATGACGTTGAAAACACCGGTTCTCGTCCGATCACCGAAGTTAAGCAACATCGAGCCTAGTTAGTACTTAGATGGGTGACCGCTTGGGAACCCTAGGTGCTGTAAGCAT
>Cerastoderma edule 1
GTCTACGGCCATATCACGTTGAAAACACCGGTTCTCGTCCGATCACCGAAGTTAAGCAACGTCGAGCCCGGTTAGTACTTGGATGGGTGACCGCCTGGGAATACCGGGTGCTGTAGACTT
>Cerastoderma edule 2
GTCTACGACCATATCACGTTGNNAACACCGGTTCTCGTCCGATCACCGAAGTTAAGCAACGTCGAGCCCGGTTAGTACTTGGATGGGTGACCGCCTGGGAATACCGGGTGCTGTAGACTT
>Cerastoderma glaucum 2
GTCTACGACCATATCACGTTGNNAACACCGGTTCTCGTCCGATCACCGAAGTTAAGCAACGTCGAGCCCGGTTAGTACTTGGATGGGTGACCGCCTGGGAATACCGGGTGCTGTAGACTT
>Cerastoderma glaucum 3
GTCTACGACCATATCACGTTGNNAACACCGGTTCTCGTCCGATCACCGAAGTTAAGCAACGTCGAGCCCGGTAAGTACTTGGATGGGTGACCGCCTGGGAATACCGGGTGCTGTAGACTT
>Cerastoderma glaucum 1
GTCTACGGCCATATCACGTTGAAAACACCGGTTCTCGTCCGATCACCGAAGTTAAGCAACGTCGAGCCCGGTTAGTACTTGGATGGGTGACCGCCTGGGAATACCGGGTGCTGTAGACTT
>Calyptogena magnifica 1
GTCTACGGCCATATCACGTTGAAAACACCGGTTCTCGTCCGATCACCGAAGTTAAGCAACGTCGAGCCCGGTTAGTACTTGGATGGGTGACCGCCTGGGAATACCGGGTGCTGTAGACTT
>Mytilus edulis 2
GTCTACGACCATATCACGTTGAAAACACCGGTTCTCGTCCGATCACCGAAGTTAAGCAACGTTGAGCCCGGTTAGTACTTGGATGGGTGACCGCCTGGGAATACCGGGTGTTGTAGACA
>Mytilus edulis 1
GTCTACGACCATATCACGTTGAAAACACCGGTTCTCGTCCGATCACCGAAGTTAAGCAACGTCGAGCCCGGTTAGTACTTGGATGGGTGACCGCCTGGGAATACCGGGTGTTGTAGACA
>Mytilus galloprovincialis 2
GTCTACGACCATATCACGTTGAAAACACCGGTTCTCGTCCGATCACCGAAGTTAAGCAACGTCGAGCCCGGTTAGTACTTGGATGGGTGACCGCCTGGGAATACCGGGTGTTGTAGACA
>Mytilus galloprovincialis 3
GTCTACGACCATATCACGTTGAAAACACCGGTTCTCGTCCGATCACCGAAGTTAAGCAACGTCGAGCCCGGTTAGTACTTGGATGGGGGACCGCCTGGGAATACCGGGTGTTGTAGACA
>Arion rufus 1
GTCTACGGCCATACCACGTTGAAAATACCGGTTCTCGTCCGATCACCGAAGTCAAGCAACGTCGGGCGTGGTTAGTACTTAGATGGGTGACCGCTTGGGAACACCACGTGTTGTAGACA
>Helix pomatia 1
GTCTACGGCCATACCACGTTGAAAATACCGGTTCTCGTCCGATCACCGAAGTCAAGCAACGTCGGGCGTGGTTAGTACTTAGATGGGTGACCGCTTGGGAACACCACGTGTTGTAGATA
>Aplysia kurodai 1
GGCTACGGCCATACCACGTTGAACCTACCGGTTCTCGTCCGATCACCGAAGTCAAGCAACGTCGGGCGTGGTTAGTACTTAGATGGGTGACCGCTTGGGAACACCACGTGCTGTAGGCG
>Illex illecebrosus 1
GCTTACGGCCATATCACGCTGAATACACCGGTTCTCGTCCGATCACCGAAGTTAAGCAACGTAGAGCCTAGTCAGTACTTGGATGGGTGACCGCCTGGGAATACTAGGTGCTGTAAGCAT
>Ascaris suum 1
GCTTACGACCATACCACGTTGAAAGCACGACATCCCGTCTGATCTGTCAAGTTAAGCAACGTTGGGCCTAGTTAGTACTTGGATCGGAGACGGCTTGGGAATCCCAGGTGCTGTAAGCT
>Ascaris lumbricoides 1
GCTTACGGCCAAACCACGTTGAAAGCACGACATCCCGTCCGATCTGTCAAGTTAAGCAACGTTGGGCCTGGTTAGTACTTGGATCGGAGACGGCTTGGGAATCCCAGGTGCTGTAAGCGAA
>Rhabditis tokai 1
GCTTACGACCATATCACGTTGAAAACACGGCATCCCGTCCGATCTGCCAAGTTAAGCAACGTTGGGCTCGGTTAGTACTTGGATCGGAGACGGCTTGGGAATCCCGAGTGTCGTAAGCT
>Caenorhabditis briggsae 1
GCTTACGACCATATCACGTTGAATGCACGCCATCCCGTCCGATCTGGCAAGTTAAGCAACGTTGAGTCCAGTTAGTACTTGGATCGGAGACGGCCTGGGAATCCTGGATGTTGTAAGCT
>Caenorhabditis elegans 1
GCTTACGACCATATCACGTTGAATGCACGCCATCCCGTCCGATCTGGCAAGTTAAGCAACGTTGAGTCCAGTTAGTACTTGGATCGGAGACGGCCTGGGAATCCTGGATGTTGTAAGCT
>Caenorhabditis elegans 3
GCTTACGACCATATCACGTTGAATGCACGCCATCCCGTCCGATCTGGCAAGTTAAGCAACGTTGAGTCCAGTTAGTACTTGGATCGGAGACGGCCTGGGAATCCTGGATGTTGGTAAGCT
>Trichostrongylus colubriformis 1
GCTTACGGCCATACCACGTTGAAAGCACGCCATCCCGTCCGATCTGGCAAGTTAAGCAACGTTGGGCCTGGTTAGTACTTGGATCGGAGACGGCTTGGGAATCCCAGGTGTCGTAAGCTTT
>Meloidogyne arenaria 1
GATTACGACCATACCGCGTTGAAAGCACGCCATCCCGTCCGATCTGGCAAGTTAAGCAACGCTGGGCTTCCTTAGTACTTGGAACGGAGACGTCCTGGGAATCGGGAGTGTCGTAATC
>Meloidogyne arenaria 2
GATTACGACCATACCGCGTTGAAAGCACGCCATCCCGTCCGATCTGGCAAGTTAAGCAACGCTGGGCTTCCTTAGTACTTGGAACGGAGACGTCCTGGGAATCGGGCCAGATACTGGGGCT
>Meloidogyne arenaria 3
GATTACGACCATACCGCGTTGAAAGCACGCCATCCCGTCCGATCTGGCAAGTTAAGCAACGCTGGGCTTCCTTAGTACTTGGAACGGAGACGTCCTGGGAATCGGGGTGTCGTAATCTTT
>Meloidogyne arenaria 4
GATTACGACCATACCGCGTTGAAAGCACGCCATCCCGTCCGATCTGGCAAGTTAAGCAACGCTGGGCTTCCTTAGTACTTGGAACGGAGACGTCCTGGGAATCGGGAGTGTCGTAATCTTT
>Haemonchus contortus 1
GCTTACGGCCATACCACGTTGAAAGCACGCCATCCCGTCCGATCTGGCAAGTTAAGCAACGTTGGGCCTGGTTAGTACTTGGATCGGAGACGGCTTGGGAATCCCAGGTGTCGTAAGCTTT
>Dirofilaria immitis 1
GTCTACGACCATACCACGTTGAAAGCACGACATCTCGTCCGATCTGTCAAGTTAAGCAACGTTGGGCCTGGTTAGTACTTGGATCGGAGACGGCCTGGGAATCCCAGGTGTTGTAGACA
>Brugia malayi 1
GTCTACGACCATACCACGTTGAAAGCACGACATCTCGTCCGATCTGTCAAGTTAAGCAACGTTGGGCCTGGTTAGTACTTGGATCGGAGACGGCCTGGGAATCCCAGGTGTTGTAGACATA
>Meloidogyne artiellia 1
GCTTACGACCATACCACGTTGAAAACACGGCATCCCGTCCGATCTGGCAAGTTAAGCAACGCTGGGCCTCCTTAGTACTTGGAACGGAGACGTCCTGGGAATCGGGGGTGTCGTAAGC
>Onchocerca volvulus 1
GTCGACGACCATACCTCGTTGAAAGCACGACATCTCGTCCGATCTGTCAAGTTAAGCAACGTTGGGCCTGGTTAGTACTTGGATCGGAGACGGCCTGGGAATCCCAGGTGTTGTAGACATG
>Onchocerca cervicalis 1
GTCGACGACCATACCACGTTGAAAGCACGACATCTCGTCCGATCTGTCAAGTTAAGCAACGTTGGGCCTGGTTAGTACTTGGATCGGAGACGGCCTGGGAATCCCAGGTGTTGTAGACATA
>Bursaphelenchus mucronatus 1
GTGTACGCCCATAGCCCGTTGAAAGCACGCCATCCCGTCCGATCTGGCAAGTTAAGCAACGCTGCGCTTGATTAGTACTTGGAACGGAGACGTCCTTGGAATCTCAAGTGGCGTACGCA
>Bursaphelenchus xylophilus 1
GTGTACGCCCATAGCCCGTTGAAAGCACGCCATCCCGTCCGATCTGGCAAGTTAAGCAACGCTGCGCTTGATTAGTACTTGGATCGGAGACGTCCTTGGAATCTCAAGTGGCGTACGCG
>Meloidogyne chitwoodi 1
GTTACGACCATACCACGTTGAAAGCACGCCATCCCGTCCGATCTGGCAAGTTAAGCAACGTTGGGCTTCCTTAGTACTTGGAACGGAGACGTCCTGGGAATCGGGAGTGTCGTAACC
>Wuchereria bancrofti 1
AGTCTACGACCATACCACGTTGAAAGCACGACATCTCGTCCGATCTGTCAAGTTAAGCAACGTTGGGCCTGGTTAGTACTTGGATCGGAGACGGCCTGGGAATCCAGGTGTTGTAGACATG
>Lineus geniculatus 1
GTCTACGACCATATCACGTTGAAAACACCGGTTCTCGTCCGATCACCGAAGTTAAGCAACGTCGAGCGTGGTTAGTACGTGGATGGGTGACCGCCTCGGAATACCACGTGTTGTAGGCTT
>Emplectonema gracile 1
GTCTACAACCATACCACGTTGAACACACCGGTTCTCGTCCGATCACCGAAGTCAAGCAACGTAGGGCTCGGTTAGTACTTAGATGGGTGACCGCTTGGGAATACCGAGTGTTGTAGRCTT
>Emplectonema gracile 2
GGCAACGACCATACCATGCTGAAAATACCAGTTCCCGTCCGATCACTGAAGTCAAGCAGCATCGGGCCCGGTTAGTACTTGGATGGGTGACCGCCTGGGAACACCGGGTGTCGTTGTCA
>Lethenteron japonicum 1
GCCTACGACCATATCACCCTGAATACGCCCGATCTCGTCCGATCTCGGAAGCTAAGCAGGGTCGAGCCTGGTTAGTACTTGGATGGGAGACCGCCTGGGAATACCAGGTGTTGTAGGCTT
>Lethenteron japonicum 2
GGCCTACGACCATATCACCCTGAATGCGCCCGATCTCGTCCGATCTCGGAAGCTAAGCAGGGTCGAGCCTGGTTAGTACTTGGATGGGAGACCGCCTGGGAATACCAGGTGTTGTAGGCTT
>Lethenteron reissneri 1
GCCTACGACCATATCACCCTGAATACGCCCGATCTCGTCCGATCTCGGAAGCTAAGCAGGGTCGAGCCTGGTTAGTACTTGGATGGGAGACCGCCTGGGAATACCAGGTGTTGTAGGCTT
>Planocera reticulata 1
GATAGCGTCCATACCACACTGAAAACACCGGTTCTCGTCCGATCACCGCAGTTAAGCAGTGTCGGGCCCAGTTAGTACTTGGATGGGTGACCGCCTGGGAATACTGGGTGTCGCTACCTT
>Dugesia japonica 1
GTCGACGCTCATACTAGGTTGGGTCCACCCGATCTCGTTCGATCTCGGCAGTTAAACAACCTTAGGCCTCGTTAGTACTTGAATGCGTGAGCGTCTGGGAATACGAGGTGGTGTCGACTT
>Dugesia japonica 2
GTCGACGCTCATACTAGGTTGGGTACACCCGATCTCGTTCGATCTCGGAATGTTAAGCAGCCTGAGGCCTCGTTAGTACTTGAATGCGTGAGCGTCTGGGAATACGAGGTGGTGTCGACTT
>Riftia pachyptila 1
GTCTACGGCCATATCACGTTGAAAACACCGGTTCYCGTCCGATCACCGAAGTTAAGCAACNTCGAGCCCGGTTAGTACTTGGATGGGTGACCGCCTGGGAATACCGGGTGCTGTAGRCTW
>Halichondria japonica 1
GTCTACGACCATACCACGTTGAAAACACCGGTTCTCGTCCGATCACCGAAGTTAAGCAACGTAGGGCCTGCCCAGTACTTGGATGGGTGACCGCCTGGGAACAGCAGGTGTTGTAGACTT
>Halichondria panicea 1
GCCTACGGCCATACCACGTTGAAAACACCGGTTCTCGTCTGATCACCGAAGTTAAGCAACGTAGGGCCTGCCCAGTACTTGGATGGGTGACCGCCTGGGAACAGCAGGTGTTGTAGGCTT
>Hymeniacidon sanguinea 1
GTCTACGACCATACCACGTTGAAAACACCGGTTCTCGTCCGATCACCGAAGTTAAGCAACGTAGGGCCTGCCCAGTACTTGGATGGGTGACCGCCTGGGAACAGCAGGTGTTGTAGACTT
>Haliclona oculata 1
GCCTGCGGCCATACCACGTTGAATGCACCGGTTCCCATCTGAACACCGAAGTTAAGCAACGTCGGGCCAGCTTAGTACCTGGATGGGTGACCGCCTGGGAATCGCTGGTGCTGCAGGCTT
>Iguana iguana 1
GCCTACGGCCATACCACCCTGAACACGCCCGATCTCGTCTGATCTCGGAAGCTAAGCAGGGTCGGGCCTGGTTAGTACTTGGATGGGAGACCGCCTGGGAATACCGGGTGCTGTAGGCTT
>Terrapene carolina 1
GTCTACGGCCATACCACCCTGAACACGCCCGATCTCGTCTGATCTCGGAAGCTAAGCAGGGTCGGGCCTGGTTAGTACTTGGATGGGAGACCTCCTGGGAATACTGGGTGCTGTAGGCTT
>Brachionus plicatilis 1
GCCTAGGACCATATCACGTTGAATGCACCGGTTCTCGTCCGATCACCGAAGTTAAGCAACGTCGAGCCCGGTTAGTACTTGGATGGGTGACCGCCTGGGAATACCGGGTGTTCTAGGCCT
>Phascolopsis gouldii 1
GCCTACGACCATACCACGTTGAAAACACCAGTTCTCGTCCGATCACTGAAGTTAAGCAACGTCGGGCCAGGTTAGTACTTGGATGGGTGACCGCCTGGGAATACCTGGTGTTGTAGGCTT
>Tinca tinca 1
GCTTACGGCCATACCACCCTGAGCACGCCCGATCTCGTCCGATCTCGGAAGCTAAGCAGGGTCGGGCCTGGTTAGTACTTGGATGGGAGACCGCCTGGGAATACCAGGTGCTGTAAGCTT
>Tinca tinca 2
GCTTACGGCCATACCACCTTGAGAACGCCCGATCTCGTCTGATCTCGGAAGCTAAGCAGGGTCGGGCCTGGTTAGTACTTGGATGGGAGACCGCCTGGGAATACCAGGTGCTGTAAGCTT
>Misgurnus fossilis 1
GCTTACGGCCATACCACCCTGAGCACGCCCGATCTCGTCCGATCTCGGAAGCTAAGCAGGGTCGGGCCTGGTTAGTACTTGGATGGGAGACTGCCTGGGAATACCAGGTGTTGTAAGCTT
>Misgurnus fossilis 14
GCTTACGGCCACACCAACCTGAGCAAGCCCGATCTCGTCTGATCTCGGAAGCCAAGCAGGGTTGGGCCTGGTTAGTACTTGGATGGGAGACTGCCTGGGAATACCAGGTGTTGTAAGCTT
>Halocynthia roretzi 1
ATCTACGGCCATACCACATTGAGAGCACCCGATCTCGTTCGATCTCGGAAGTTAAGCAATGTAGGGATCAGTTAGTACTTGGATGGGTGACCGCCTGGGAATACTGGTTGCTGTAGAAA
>Trichoplax adhaerens 1
CTACGACTATATGACGTTGAATATACCCGTTCTCGTCTGATTACGGAAGTTAAGTAACGTCGAGTGGGGTTAGTACTTAGATGGGTGACCGCTTGGGAATACCTCATGCCGTAGGC
>Dicyema misakiense 1
GTACGATCATACTTGGCCGTAAGCACCCGTTCTCAGCCGACCACGGAAGTTAAGCGGTTATAGGCTGTGTTAGTACTTGGCTGGGTGACCGCCTGGGAACTCACAGTGTCGTACTT
>Homo sapiens 1
GTCTACGGCCATACCACCCTGAACGCGCCCGATCTCGTCTGATCTCGGAAGCTAAGCAGGGTCGGGCCTGGTTAGTACTTGGATGGGAGACCGCCTGGGAATACCGGGTGCTGTAGGCTT
>Bos taurus 1
GTCTACGGCCATACCACCCTGAACGCGCCCGATCTCGTCTGATCTCGGAAGCTAAGCAGGGTCGGGCCTGGTTAGTACTTGGATGGGAGACCGCCTGGGAATACCGGGTGCTGTAGGCTT
>Rattus norvegicus 1
GTCTACGGCCATACCACCCTGAACGCGCCCGATCTCGTCTGATCTCGGAAGCTAAGCAGGGTCGGGCCTGGTTAGTACTTGGATGGGAGACCGCCTGGGAATACCGGGTGCTGTAGGCTT
>Oryctolagus cuniculus 1
GTCTACGGCCATACCACCCTGAACGCGCCCGATCTCGTCTGATCTCGGAAGCTAAGCAGGGTCGGGCCTGGTTAGTACTTGGATGGGAGACCGCCTGGGAATACCGGGTGCTGTAGGCTT
>Mus musculus 1
GTCTACGGCCATACCACCCTGAACGCGCCCGATCTCGTCTGATCTCGGAAGCTAAGCAGGGTCGGGCCTGGTTAGTACTTGGATGGGAGACCGCCTGGGAATACCGGGTGCTGTAGGCTT
>Spirobolus sp 1
GTCAACGGCCATACTACGTTGAAAACACCAGTTCTCGTCTGATCACTGAAGTTAAGCAACGTCGGGCCCAGTCAGTACCTGGATGGGTGACCGCCTGGGAATACTGGGTGCTGTTGGCATT
>S_kowalev2::E
GCCTACGGCCATACCACGTAGAATGCACCGGTTCTCGTCCGATCACCGAAGTTAAGCTGCGTCGGGCGTGGTTAGTACTTGCATGGGAGACCGGCTGGGAATACCACGTGCCGTAGGCTT
>Acanthamoeba castellanii 1
GGATACGGCCATACTGCGCAGAAAGCACCGCTTCCCATCCGAACAGCGAAGTTAAGCTGCGCCAGGCGGTGTTAGTACTGGGGTGGGCGACCACCCGGGAATCCACCGTGCCGTATCCT
>Acanthamoeba castellanii 2
GGATACGGCCATACTGCGCAGAAAGCACCGCTTCCCATCCGAACAGCGAAGTTAAGCTGCGCGAGGCGGTGTTAGTACTGGGGTGGGCGACCACCCGGGAATCCACCGTGCCGTATCCT
>Blepharisma japonicum 1
GTTGTCGGCCATACTATGCCTAACGCACCAGATCCCATCCGAACTCTGAAGTTAAGCGGCATAAGGCGAGGTTAGTACTTGGGTGGGGGACCGCCAGGGAAGCCCTCGTGCTGACAGCTA
>Bresslaua vorax 1
GTTATCGGCCATACTAAGCCAAAAGCACCGGATCCCATTCGAACTCCGAAGTTAAGCGGCTTAAGGCATGGTTAGTACTAAGGTGGGGGACCGCTTGGGAAGCCCATGTGCTGATAGCTT
>Crypthecodinium cohnii 1
GCTGACGGCCATACCGTGTCGAATGCACCGGATCTCTTCTGACCTCCGAAGTTAAGCGGCACAGGGCCCGGATAGTACTGGGGTGGGGGACCGCCCGGGAAGTCCTTAGGGTGCTGTCAGCT
>Euplotes woodruffi 1
GCTATCGGCCATACTAAGCCAAATGCACCGGATCCCATCCGAACTCCGAAGTTAAGCGGTTTAAGGCCTGTTAAGTACTGAGGTGGGGGACCACTCGGGAACTTCAGGTGCTGATAGCTT
>Paramecium tetraurelia 1
GTTGGTGGCCATACTAAGCCTAAAGCACCGGATCCCATTCGAACTCCGAAGTTAAGCGGCTTAAGGCGAGGTTAGTACTAAGGTGGGGGACCGCTTGGGAAGTCCTCGTGTTGACAACCC
>Perkinsus andrewsi 1
GCCAGCGGCCATACTGCATCGAATACGCCGGATCCCATCCGAACTCCGAAGTTAAGCGGTGCAAGGCCCGGATAGTACTGGGGTGGGGGACCGCCCGGGAAGTCCTTAGGGTGCTGCTGGC
>Perkinsus andrewsi 2
GCCAGCGGCCATACTGCATCGAATACACCGGATCCCATCCGAACTCCGAAGTTAAGCGGTGCAAGGCCCGGATAGTACTGGGGTGGGGGACCGCCCGGGAAGTCCTTAGGGTGCTGCTGGC
>Perkinsus olseni 1
GCCAGCGGCCATACTGCGTCGAATACACCGGATCCCATCCGAACTCCGAAGTTAAGCGGCGCAAGGCCCGGATAGTACTGGGGTGGGGGACCGCCCGGGAAGTCCTTAGGGTGCTGCTGGCTTC
>Cryptosporidium parvum 1
GCAATCGGCCATACTACATCGAATATACCGGATCCCATCAGAACTCCGAAGTCAAGCGGTGTAAGGTTCGGTTAGTACTAGGGTGGGGGACCACCTGGGAAGACCAGAATGTCGATCGCCTC
>Cryptosporidium parvum 2
GCAATCGGCCATACTACATCGAATATACCGGATCCCATCAGAACTCCGAAGTCAAGCGGTGTAAGGTTCGGTTAGTACTAGGGTGGGGGACCACCTGGGAAGACCAGAATGTCGATCGCCTC
>Toxoplasma gondii 1
GCTGTCGGTCATACTGCGTCGAATACACCGGATCCCTTCAGACCTCCGAAGTTAAGCGGCGCAAGGCCCGGTTAGTACTTGGGTGGGGGACTCCCAGGGAATACCCTCGGGTGCTGACAGCTTT
>Toxoplasma gondii 2
GCTGTCGGTCATACTGCGTCGAATACACCGGATCCCTTCAGACCTCCGAAGTTAAGCGGCGCAAGGCCCGGTTAGTACTTGGGTGGGGGACTCCCAGGGAATACCCTCGGGTGCTGACAGCTT
>Plasmodium falciparum 1
GACTCGTTCATACTACAGTGGCCACACCAGATCCCATCAGAACTCTGAAGTTAAGCACTGTAAGGCTTGGCTAGTACTGAGGTGGGAGACCGCTCGGGAACACCAGGTGATGAGTCATT
>Eimeria tenella 1
GCCGTCGTTCATACTGCGTCTAATGCACCGGATCCCATCTGAACTCCGAAGTTAATCGGCGCAAGGCCCGGTTAGTACTGCGGTAGGGGACTCCGCGGGAATCCTTTGGGTGATGACGGCCTT
>Sterkiella nova 1
GCTATCGGCCATACTAAACCATATGCACCGGATCCCATCCGAACTCCGAAGTTAAGCGGTTTAAGGCGTAGTTAGTACTGAGGTGGGGGACCGCTCGGGAAACCTTCGTGCTGATAGCTT
>Euplotes aediculatus 1
GCTATCGGCCATACTAAGCCAAATGCACCGGATCCCTTCCGAACTCCGAAGTTAAGCGGTTTAAGGCCTGTTAAGTACTGAGGTGGGGGACCACTCGGGAACTTCAGGTACTGATAGCTTT
>Euplotes eurystomus 1
GCTATCGGCCATACTAAGCCAAATGCACCGGATCCCTTCCGAACTCCGAAGTTAAGCGGTTTAAGGCCTGTTAAGTACTGAGGTGGGGGACCACTCGGGAACTTCAGGTGCTGATAGCTT
>Euplotes octocarinatus 1
GCTATCGGCCATACTAAGCCAAATGCACCGGATCCCATCCGAACTCCGAAGTTAAGCGGTTTAAGGCCTGTTAAGTACTGAGGTGGGGGACCACTCGGGAACTTCAGGTGCTGATAGCTTT
>Euplotes vannus 1
GCTATCGGCCATACTAAGCCAAATGCACCGGATCCCATCCGAACTCCGAAGTTAAGCGGTTTGAGGTCTGTTAAGTACTGAGGTGGGGGACCACTCGGGAACTTCAGATGCTGATAGCCT
>Tetrahymena pyriformis 1
GTTATCGGCCATACTAAGGTGAAAACACCGGATCCCATTCGAACTCCGAAGTTAAGCGCCTTAAGGCTGGGTTAGTACTAAGGTGGGGGACCGCTTGGGAAGTCCCAGTGTCGATAACCT
>Tetrahymena thermophila 1
GTTGTCGGCCATACTAAGGTGAAAACACCGGATCCCATTCGAACTCCGAAGTTAAGCGCCTTAAGGCTGGGTTAGTACTAAGGTGGGGGACCGCTTGGGAAGTCCCAGTGTCGATAGCCT
>Tetrahymena thermophila 2
GYTRTCGGCCATACTAAGGTGAAAACACCGGATCCCATTCGAACTCCGAAGTTAAGCGCCTTAAGGCTGGGTTAGTACTAAGGTGGGGGACCGCTTGGGAAGTCCCAGTGTCGAYARCCT
>Tetrahymena thermophila 3
GCTGTCGGCCATACTAAGGTGAAAACACCGGATCCCATTCGAACTCCGAAGTTAAGCGCCTTAAGGCTGGGTTAGTACTAAGGTGGGGGACCGCTTGGGAAGTCCCAGTGTCGACAGCCT
>Crithidia fasciculata 1
GAGTACGACCATACTTGAGTGAAAACACCATATCCCGTCCGATTTGTGAAGTTAAGCACCCACAGGCTTAGTTAGTACTGAGGTCAGTGATGACTCGGGAACCCTGAGTGCCGTACTCCC
>Distigma proteus 1
GCGTACGGCCATACTATGAGGAATACGCCTGAACCCGTCCGATTTCAGAAGCTAAGCCTCATCAGGCTCTCTTAGTACTAGGGTGGGCGACCACCTGGGAACAGTGAGTGCTGTACGC
>Rhabdomonas costata 1
GCGTACGGCCATACTATGGGGAAAACGCCTGAACCCGTCCGATTTCAGAAGCTAAGCCTCATCAGGCCCACTTAGTACTGGGGTGGGCGACCACCTGGGAACGGTGGGTGCTGTACGC
>Menoidium pellucidum 1
GCGTACGGCCATACTATGGGGAAAACGCCTGAACCCGTCCGATTTCAGAAGTTAAGCCTCATCAGGCCTTCTCAGTACTGGGGTGGGCGACCACCTGGGAACGGAGGGTGCTGTACGC
>Cyclidiopsis acus 1
GCGTACGGCCATACTACCGGGAATACACCTGAACCCGTCCGATTTCAGAAGTTAAGCCTGGTCAGGCCCAGTTAGTACTGAGGTGGGCGACCACTTGGGAACACTGGGTGCTGTACGC
>Phacus curvicauda 1
GCGTACGGCCATACTACCGGGAATACACCTGAACCCGTCCGATTTCAGAAGTTAAGCCTGGTCAGGCCCAGTTAGTACTGAGGTGGGCGACCACTTGGGAACACTGGGTGCTGTACGC
>Diplonema papillatum 1
GGATACGACCATACTCTGGTGAAAGCACCCCATCCCGCCTGATTTGGGAAGTTAAGCACCAGCAGGCCTGACTAGTACTGCGGTGAGTGATCACGTGGGAACCCCAGGTGTTGTATCCTC
>Diplonema papillatum 2
GGATACGACCATACTCTGGTGAAAGCACCCCATCCCGCCTGATTTGGGAAGTTAAGCACCAGCAGGCTGACTAGTACTGCGGTGAGTGATCACGTGGGAACCCCAGGTGTTGTATTC
>Entosiphon sulcatum 1
GCGTACGGCCATACTATGGGGAATACACCTGATCCCGTCCGATTTCAGAAGTTAAGCCTCATCAGGCATCCTAAGTACTAGGGTGGGCGACCACCTGGGAACCGGATGTGCTGTACGCTT
>Euglena gracilis 1
GCGTACGGCCATACTACCGGGAATACACCTGAACCCGTTCGATTTCAGAAGTTAAGCCTGGTCAGGCCCAGTTAGTACTGAGGTGGGCGACCACTTGGGAACACTGGGTGCTGTACGCTT
>Euglena gracilis 2
GAGTACGGCCATACTACCGGGAATACACCTGAACCCGTTCGATTTCAGAAGTTAAGCCGGGTTAGGCCCAGTTAGTACTGAGTGGGCGACCACTTGGGAACACTGGGTGCTGTACGCTT
>T_cruzi::E
AGAGTACGACCATACTTGAGTGAATACACCATATCCCGTCCGATTTGTGAAGTTAAGCGCCCACAGGCTTCGTCAGTACGGCGATCAGTGATGGCGCTGGAACCCGGGGTGCCGTACTCCC
>Blastocladiella simplex 1
AGCTACGGCCATACACACCAGAAAGCTCCGCATCCCGTCCGATCTGCGAAGATAATCTGGTGCTGGCGCGGTCAGTACTGTCGTGGGAGACCAGATGGGAATACCGCGTGCTGTAGTT
>Phlyctochytrium irregulare 1
AGCTACGGCCATACATAGATGAAAATACCGGATCCCGTCCGATCTCCGAAGTCAAGCATCTAATGGCGACGTCAGTACTGTGATGGGGGACCGCACGGGAATACGTCGTGCTGTAGTT
>Cryptomonas paramecium 1
TTCTGTACGGTCATACCTGGTTGGAAACGGCGGATCCCGTCCGATCTCCGAAGCTAAGCAACCATGGGCGTGTCTAGTACTCAGGTGGGGGACCACTGGGGAAGCGCACGTACTGTACAGC
>Physarum polycephalum 1
GGATGCGGCCATACTAAGGAGAAAGCACCTCATCCCGTCCGATCTGAGAAGTTAAGCTCCTTCAGGCGTGGTTAGTACTGGGGTGGGGGACCACCTGGGAATCCCACGTGCTGCATTCTT
>Dictyostelium discoideum 1
GTATACGGCCATACTAGGTTGGAAACACATCATCCCGTTCGATCTGATAAGTAAATCGACCTCAGGCCTTCCAAGTACTCTGGTTGGAGACAACAGGGGAACATAGGGTGCTGTATACT
>Cyanophora paradoxa 1
GTGTACGGCTATACTACCGGAAAAGCGCCCGTTCCCGTCCGATTACGAGAGCCTAGCCCGGTCAGGCCCGACTAGTACTAGGGTGGGGGACCACCTGGGAACATCGGGTGCTGTACACT
>C_paradox::E
GTGTACGGCTATACTACCGGAAAAGCGCCCGTTCCCGTCCGATTACGGAAGCCTAGCCCGGTCAGGCCCGACTAGTACTAGGGTGGGGGACCACCTGGGAACATCGGGTGCTGTACACT
>Amoebidium parasiticum 1
GGTTACGGCCATACCTAGCAGAAAGCACCCCATCTCGTCCGATCTGGGAAGTTAAACTGCTATGGGCGTGGTTAGTACTGCGGTGGGGGACCACGCGGGAATACCACGTGCTGTAATCT
>Nosema bombycis 1
GATACGGTTATATTTACTGAAAACCACCGGAACCCATCAGAACTCCGAAGTTAAACCAGTATGAGCTTAATTAGTACTAAGAAGGGAGACCACTTGGGAACGTTGGGTGGTA
>Sargassum fulvellum 1
AGGAACGGCCATACCACGTCGATCGCACCACATCCCGTCCGCTCTGTGAAGTTAAGCGGCGTCGGGCCGGGCTAGTACTACGGTGGGGGACCACGTGGGAAGCCCCGGTGCTGTTCCT
>Scytosiphon lomentaria 1
AGGAACGGCCATACCACGCCGATCGCACCACATCCCGTCCGCTCTGTGAAGTTAAGCGGCGTCGGGCCAGGCTAGTACTACGGTGGGGGACCACGTGGGAAGCCCTGGTGCTGTTCCT
>Eisenia bicyclis 1
AGGAACGGCCATACCACGTCGATCGCACCACATCCCGTCCGCTCTGTGAAGTTAAGCGGCGTCGGGCCAGGCTAGTACTACGGTGGGGGACCACGTGGGGGACCCTGGTGCTGTTCCT
>Chordaria flagelliformis 1
AGGAACGGCCATACCACGCCGATCGCACCATATCCCGTCCGCTCTGTGAAGTTAAGCGGCGTCGGGCCAGGCTAGTACTACGGTGGGGGACCACGTGGGAAGCCCTGGTGCTGTTCCT
>Saprolegnia ferax 1
GGAATCGGCCATATTAGCCTGACTAGACTGCATCCCGTCCGCTCTGCAAAGTTAACCAGGCTCAAGCGTGGGTAGTACTCAGGTGGGTGACCACTGGGGAAGTCCACGTGCTGATTCT
>Pythium hydnosporum 1
GTAGACGGCCATCTTAGGCTGAGAACACCGTATCCCGTTCGCTCTGCGAAGTTAAGCAGCCTCAAGCTCGGGTAGTACTCGGGTGGGTGACCACCGGGGAAGTCCGAGTGCTGTCTAC
>Pythium pachycaule 1
GTAGACGGCCATCTTAGGCTGAGAACACCGTATCCCGTCCGCTCTGCGAAGTTAAGCAGCCTCAAGCTCGGGTAGTACTCGGGTGGGTGACCACCGGGGAAGTCCGGGTGCTGTCTAC
>Pythium torulosum 1
GTAGACGGCCATCTTAGGCTGAGAACACCGTATCCCGTCCGCTCTGCGAAGTTAAGCAGCCTCAAGCTCGGGTAGTACTCGGGTGGGTGACCACCGGGGAAGTCCGGGTGCTGTCTAC
>Thraustochytrium visurgense 2
ATGAGCCCACATATCATGTGGAGTGCACCGGATCTCATCCGAACTCCGTAGTTAAGCCACATAGAGCGCGTCTAGTACTGCCGTAGGGGACTAGGTGGGAAGCACGCGTGGGGCTCATT
>Acinetospora crinita 1
AGGAACGGCCATACCACGTCGATCGCACCACATCCCGTCCGCTCTGTGAAGTTAAGCGACGTCGGGCCAGGCTAGTACTACGGTGGGGGACCACGTGGGAAGCCCTGGTGCTGTTCCT
>Akkesiphycus lubricum 1
AGGAACGGCCATACCACGCCGATCGCACCACATCCCGTCCGCTCTGTGAAGTTAAGCGGCGTCGGGCCAGGCTAGTACTACGGTGGGGGACCACGTGGGAAGCCCTGGTGCTGTTCCT
>Thraustochytrium visurgense 1
ATGAGCCCTCATATCATGTGGAGTGCACCGGATCTCATCCGAACTCCGTAGTTAAGCCACATAGAGCGCGTCTAGTACTGCCGTAGGGGACTAGGTGGGAAGCACGCGTGGGGCTCATT
>Schizochytrium aggregatum 1
ACAGCCGTTCATACCACACGGAGAATACCGGATCTCGTTCGAACTCCGCAGTCAAGCCGTGTCGGGCGTGCTCAGTACTACCATAGGGGACTGGGTGGGAAGCGTGCGTGACGGCTGTT
>Diatoma tenue 1
AGGAACGACCATACCACGATGCCAATACCGCTTCCCGTCTGCTCAGCGAAGTCAAGCATCGTCGGGCCCGGTTAGTACTACGGTGGGGGACCACGTTGGAATCCCGGGTGTTGTTCTT
>Hydrurus foetidus 1
ATGAACGGTCATATCACGTAAACTGCACCCGGTCTCGTCCGATCCCGGAAGTTAAGCTGCGTCGAGTCCAGCCAGTAGTACGGTGCGTGAGCACGTGCGAAGCCTGGGTACTGTTCGT
>Gracilaria compressa 1
ACATTCGGCCATATCAAGTTGACAAACGCCGTATCCCATCCCGAACTACGAAGCTAAGTCACTTTGAGCTGGGCTAGTACTGAGATGAGGGATCGGTCTGGAATCCCCAGTGCTGAATGTT
>Porphyra tenera 1
ACGTACGGCCATATCCGAGACACGCGTACCGGAACCCATTCCGAATTCCGAAGTCAAGCGTCCGCGAGTTGGGTTAGTAGTCTGGTGAGGGATCACAGGCGAACCCCCAATGCTGTACGTC
>Gelidium amansii 1
ACATTCGGCCATACTAAGTCGACATGTACCCGATCCCATCCCGAACTCGGAAGTCAAGTCGCTTCAGGCCGGGTTAGTACTGAGGTGAGGGATCACTCGGGAATCCCCGGTGCCGAATGT
>Gelidium amansii 2
ACATTCGGCCATACTTGGTAGATATGCGCCTTATCCCATCCCGAACTGAGAAGCTAAGTCTCCATAGGCCCAGGGAGTACTGCGGTCAGGGATGACGCTGGAAATCTGGGTGCTGAATGTT
>Gracilaria compressa 2
ACATTCGGCCATATCAAGTTGACAAACGCCGTATCCCATCCCGAACTACGAAGCTAAGTCACTTTGAGCTGGGCTAGTACTGAGATGAGGGATCGGTCTGGAATCCCCAGTGCTGTATGTT
>Palmaria palmata 1
ACATGCGGCCATAGTGCAGGAACATGCGCCGAAACCCATCCCGAATTTCGAAGCTAAGCTCCGCCACGCACGATTAGTACTCTGGAGGGGGACCACAGTGGAATCTCGTGTGCCGCATGTT
>Porphyra umbilicalis 1
ACGTGCGGCCATAGTGCAGGAACATGCGCCGAAACCCATCCCGAATTTCGAAGCTAAGCTCCGCCACGCACGATTAGTACTCTGGAGGGGGACCTCAGTGGAATCTCGTGTGCCGCATGTT
>Cyanidium caldarium 1
ACGTTCGGTCATACTAGTGACACATGCGCCTGAACCCATTTCGAATTCAGAAGCTAAGCGCCCTCAGGCTTGGTTAGTACTGAGGTGAGGGATCCACTCGGGAACCCCAAGTGCCGTACGTTTT
>Gloiopeltis complanata 1
ACATGCGGCCATACTAAATGATGATGTACCGGATCCCATCTCGAACTCCGAAGTCAAGGCATTTCAGGCAGGGCTAGTACTGACGATAGAGATGAGTCCGGAACCCCCTGTGCCGCATGT
>Carpopeltis crispata 1
ACATTCGGCCATACCAGGACGACAAATACCCCATCCCATCTCGAACTGGGCAGTTAAGTCTCCTCGGGCGCGCTTAGTACTGAGGTCAGGGATGACTCGGGAATCGCGCGTGCTGAATGTT
>Batrachospermum ectocarpum 1
ACATACGACCATAGTACGAGGACATGCGCAGGAGCCCATCTCGAACTCCTCAGCTAAATCCCGTCACGCACGCTTAGTACTCCGGAGGGGGACCACGGTGGAATCGCGTGTGTCGTATGTT
>Porphyra yezoensis 1
ACGTACGGCCATATCCGAGACACGCGTACCGGAACCCATTCCGAATTCCGAAGTCAAGCGTCCGCGAGTTGGGTTAGTAATCTGGTGAAAGATCACAGGCGAACCCCCAATGCTGTACGTC
>Chaetomorpha moniligera 1
GCGCTACGGCCATACCAGCGAGAAAGCTTCAGATCCCATCAGAACTCTGCAAATAAGCTCGTTTGGGCGCCACTAGTAACAGGGTTAGTAATAACCTGTGAACCTGGTGTGCTGTAGTGC
>Chlamydomonas reinhardtii 1
ATGGATCGTTCAAACCTTCAAGGCCCCTCCCCATCCCATCAGCACTGGGAAGATAAGCCTGAATGGGCTGAACTAGTAGTACGGTGGGGGACCACGTGCGAATCCTCAGTGACGACCTGGTT
>Chlamydomonas reinhardtii 2
ATGGATTGCTTATACCTTTATGAAAACTCCCCATCCCATTAGCACTGGGAAGATAAGTATGAATGGGCTGAATCAGTAGTACGGTGGGGGACCACGTGCGAACCCTCAGTGACGACCTGTT
>Chlamydomonas sp. 1
ATGGTCGTTCATACTAGCACTACTGCACCCTAACCCGTCAGATCTAGGAAGTTAAGCGTGCTCAGGCGAGGCCAGTAGTACGGTGGGTGACCACGTGCGAAGCCCTCGTGACGATCGT
>Chlorella pyrenoidosa 1
ATGCTACGTTCATACACCACGAAAGCACCCGATCCCATCAGAACTCGGAAGTTAAACGTGGTTGGGCTCGACTAGTACTGGGTTGGAGGATTACCTGAGTGGGAACCCCGACGTAGTGT
>Chlorella sp. 1
ATGCTACGTTCATACCACCACGAAAGCACCCGATCCCATCAGAACTCGGAAGTTAAACGTGGTTGGGCTCGACTAGTACTGGGTTGAGGGATTACCTGGGAACCCCGAGTGACGTAGTGT
>Pedinomonas minor 1
GTGATGCGTTCATACTACTTCGAAAGCACCCGATCCCATCAGAACTCGGAAGTTAAGCGGAGTTAGGCCGGTCTAGTACTGAGTTGAGTGATCACTCGGGAATCACCGGTGACGCATTGC
>Platymonas subcordiformis 1
ATGCTACGATCATACCACTTAGAAAGCACCCGGTCCCATCAGACCCCGGAAGTTAAGCTGAGTTGGGCTGGACTAGTACTGGATTCAGGAATGATCTGGGAATCCCCAGTGTCGTAGTGT
>Prasinocladus sp. 1
ATGCTACGTTCATACCACTCAGAAAACGCCGGGTCCCATCAGATCCCCGAAGCTAAGCTGAGTTGGGCTGGATTAGTACTGGATTCAGGAATGATCTGGGAATCCCCAGTGACGTAGTGT
>Scenedesmus obliquus 1
ATGCTACGTTCATACCACCACGAAAGCACCCGATCCCATCAGAACTCGGAAGTTAAACGTGGTTGGGCTTGATTAGTACTGGGTTGAGGGATCACCTGGGAACCCCGAGTGACGTAGTGT
>Scenedesmus obliquus 2
ATGCTACGTTCATACCACCACGAAAGCACCCGATCCCATCAGAACTCGGAAGTTAAACGTGGTTGGGCTTGATTAGTACTGGGTTGAGGGATCACCTGGGAACCCCGAGTGACGTAGNGT
>Tlva pertusa 1
GTGATACGGTCATACCACCAGGAAAACAGGCGATCCCATCTGAACTCGCAACTTAAGCCTGGTTGGGCAGGATTAGTACTGGGCTGAGTGATCTCCTGGGAATCCCCTGTGCTGTATCGC
>Agaricostilbum pulcherrimum 1
AATTACGGCCATAGCAACCCTAAAACAATCTTTCCCGTTCGATCAAGAAATTTAAGGGGGTTAGCGAGCACTCAGTACTATGGTCGGGGACGACATGGGAATCGTGACTTGCCGTAATT
>Agaricostilbum pulcherrimum 2
AATTACGGCCACAGCAACCCCAAAACACTCTTTCCCGTTCGATCAAGAAAGTTAAGGGGGTTAGCGAGCACTCAGTACCATGGTCGGGGACGACATGGGAATCGTGACTTGCCGTAATT
>Agaricus edulis 1
ATCCACGGCCATAGGACTGTGAAAGCACCGCATCCCGTCTGATCTGCGCAGTTAAACACAGTGCCGCCTAGTTAGTACCATGGTGGGGGACCACATGGGAATCCTGGGTGCTGTGGTT
>Atractiella solani 1
AGGTGCGACCATACCGTGTTGAAAATTCTGCATCCCGTCCGATCTGCAAAGACAAGCAACACAGGGCCCAGTCAGTAGTGCGGTGGGTGACCACGTGCGAATACTGTGGTGTTGCACTTT
>Auricularia auriculajudae 1
ATCCACGGCCATAGGACTCTGAAAGCACTGCATCCCGTCCGATCTGCAAAGTTAACCAGAGTACCGCCCAGTTAGTACCACGGTGGGGGACCACGCGGGAATCCTGGGTGCTGTGGTT
>Bjerkandera adusta 1
ATCCACGGCCATAGGACTCTGAAAGCACCGCATCCCGTCCGATCTGCGAAGTTAACCAGAGTGCCGCCTAGTTAGTACCACGGTGGGGGACCACGCGGGAATCCTAGGTGCTGTGGTT
>Bullera alba 1
ATCCACGGCCATAGGACTCAGAAAGTACCGCATCCCGTCCGATCTGCGAAGTCAAGCTGAGTACCGCCTAGTTAGTACCACGGTGGGGGACCACGTGGGAATCCTAGGTGCTGTGGTT
>Ceratobasidium cornigerum 1
ATCCACGGCCATAGGACTTCGAAAGCACCGCATCCCGTCCGATCTGCGCAGTTAACCGGAGTGCCGCCTAGTTAGTACCACGGTGGGGGACCACGCGGGAATCCTGGGTGCTGTGGTT
>Cryptococcus bacillisporus 1
ATCCACGGCCATAGCCTTCATACAGCACCCTGCCCCGTCCGATCCAGGAAGTTAAGCTGAAGAGCGCTCGGTTAGTACCACGGTGGGGGACCACGTGGGAATCCCGGGTGCCGTGGTT
>Chionosphaera apobasidialis 1
ATWCACGGCCATAGGACCTAGAAAACGCCGCATCCCGTCCGATCTGCGAAGCTAAGCTGGGTACCGCCTAGTTAGTACCATGGTGGGGGACCACATGGGAATCCTGGGTGCTGTGGTT
>Christiansenia pallida 1
ATCCACGGCCATAGGACTCTGAAAGCACCGCATCCCGTCCGATCTGCGCAGTTAACCAGAGTGCCGCCTAGTTAGTACCACGGTGGGGGACCACGCGGGAATCCTAGGTGCTGTGTGGTT
>Colacogloea peniophorae 1
ATCTGCGGCCATACCGTGATGAACATTCCGCGTCCCGTCCGATCCGCGCAGACAAGCATCACAGGGGCCAGAGAGTATTGACGTGGGTGACCAGTCGAGAACACTGTGCTGCCGCAGGT
>Coleosporium tussilaginis 1
ATCCACGGCCATAGGACCTTGAAAACACCGCATCCCGTCCGATCTGCGCAGTTAACCAGGGTGCCGCCTAGTTAGTACCACGGTGGGGGACCACGCGGGAATCCTAGGTGCTGTGGTT
>Coprinopsis cinerea 1
ATCCACGGCCATAGGACTCTGAAAGCACCGCATCCCGTCCGATCTGCGCAGTTAACCAGAGTGCCGCTCAGTTAGTACCACGGTGGGGGACCACGCGGGAATCCTGGGTGCTGTGGTT
>Coprinopsis radiata 1
ATCCACGGCCATAGGACTCTGAAAGCACCGCATCCCGTCCGATCTGCGCAGTTAACCAGAGTGCCGCCTAGTTAGTACCACGGTGGGGGACCACGCGGGAATCCTGGGTGCTGTGGTT
>Cryptococcus albidus 1
ATCCACGGCCATAGGACTCTGAAAGCACCGCATCCCGTCCGATCTGCGCAGTTAACCAGAGTACCGCCTAGTTAGTACCACGGTGGGGGACCACGTGGGAATCCTAGGTGCTGTGGTT
>Cryptococcus humicola 1
ATCCACGGCCATAGGACTCAGAAAATACCGCATCCCGTCCGATCTGCGAAGTCTAGCTGAGTACCGCCTAGTTAGTACCATGGTGGGGGACCACATGGGAATCCTGGGTGTCGTGGTT
>Cryptococcus laurentii 1
ATCCACGGCCACAGGACTCAGAAAACACCGCATCCCGTCCGATCTGCGAAGTCAAGCTGAGTACCGCCTAGTTAGTACCAACGAGGGGGACCACGTGGGAATCCTAGGTGCCGTGGTT
>Cryptococcus neoformans 1
ATCCACGGCCATAGCCTTCATACAGCACCCTGCCCCGTCCGATCCAGGAAGTTAAGCTGAAGAGCGCTCGGTTAGTACCACGGTGGGGGACCACGTGGGAATCCCGGGTGCCGTGGTT
>Cryptococcus neoformans 2
ATCCACGGCCATAGCCTTCATACAGCACCCTGCCCCGTCCGATCCAGGAAGTTAAGCTGAAGAGCGCTCGGTTAGTACCACGGTGGGGGACCACGTGGGAATCCCGGGTGCCGTGGT
>Exidia glandulosa 1
ATCCACGGCCATAGGACTCTGAAAGCACTGCAGCCCGTCCGATCTGCAAAGTTAACCAGAGTACCGCTCAGTTAGTACCATGGTGGGGGACCATGCGGGAATCCTGGGTGCTGTGGTT
>Filobasidiella depauperata 1
ATCCTCGGCCATAGCCTTTGCATGAAATACCACGTCCCGTCCGATCCGTGAAGTCAAGTTGCATATCGCTCGGTTAGTACCAAGGTGGGGGACCACTTGGGAATCCCGGGTGCCGAGGT
>Filobasidiella neoformans 1
ATCCACGGCCATAGCCTTCATAGAGCACCCTGCCCCGTCCGATCCAGGAAGTTAAGCTGAACAGCGCTCGGTTAGTACCACGGTGGGGGACCACGTGGGAATCCCGGGTGCTGTGGTT
>Dacrymyces deliquescens 1
ATCCACGGCCATAGGACACTGAAAGCACCGCATCCCGTCCGATCTGCGNAGTTAACCAGTGTGCCGCCCGGTTAGTACCACGGTGGGGGACCACGCGGGAATCCTGGGTGCTGTGGTT
>Efibulobasidium albescens 1
ATCCACGGCCATAGGACTCTGAAAGCACCGCATCCCGTCCGATCTGCGCAGTTAACCAGAGTGCCGCCCAGTTAGTACCACGGTGGGGGACCACGCGGGAATCCTGGGTGCTGTGGTT
>Endophyllum sempervivi 1
ATCCACGGCCATAGGACCCTGAAAGCACCGCATCCCGTCCGATCTGCGCAGTTAACCAGGGTGCCGCCTAGTTAGTACCACGGTGGGGGACCACGCGGGAATCCTAGGTGCTGTGGTT
>Exobasidium vaccinii 1
ATCTGCGGCCATAGAACCGTGAAAATACCGCATCCCGTCCGATCTGCGAAGTCAAGCACGGTATCGCCTAGTCAGTACTGCGGTGGGGGACCACGCGGGAATCCTGGGTGCTGCAGTT
>E_glandul::E
ATCCACGGCCATAGGACTCTGAAAGCACTGCATCCCGTCCGATCTGCAAAGTTAACCAGAGTACCGCTCAGTTAGTACCATGGTGGGGGACCATGCGGGAATCCTGGGTGCTGTGGTT
>Farysia thuemenii 1
ATCTGCAACCATAGGATCATGAAAGCACCGCATCCCGTCCGATCTGCGAAGTTAACCATGATACCGGCTTGGAAGTACTGCGGTGGGGGACCACGCGGGAATGCGAGCTGTTGCAGTT
>Fellomyces penicillatus 1
ATCCACGGCCATAGGACACTGAAAACATCGCATCCCGTCCGATCTGCGCAATTAAGCAGTGTGCCGCTTAGTTAGTACCATGGTGGGGGACCACATGGGAATCCTAGGTGCTGTGGTT
>Filobasidium capsuligenum 1
ATCCACGGCCATAGGACTCTGAAAACACCGCATCCCGTCCGATCTGCGCAGTTAACCAGAGTGCCGCCTAGTTAGTACCACGGTGGGGGACCACGCGGGAATCCTAGGTGCTGTGGTT
>Filobasidium floriforme 1
ATCCACGGCCATAGGACCTTGAAAACACCGCATCCCGTCCGATCTGCGCAGTTAACCAGGGTGCCGCCTAGTTAGTACCACGGTGGGGGACCACGCGGGAATCCTAGGTGCTGTGGTT
>Filobasidium floriforme 1
ATCCACGGCCATAGGACCTTGAAAACACCGCATCCCGTCCGATCTGCGCAGTTAACCAGGGTGCCGCCTAGTTAGTACCACGGTGGGGGACCACGCGGGAATCCTAGGTGCTGTGGTT
>Filobasidium floriforme 2
ATCCACGGCCATAGGACCCTGAAAGCACCGCATCCCGTCCGATCTGCGCAGTTAACCAGGGTGCCGCCTAGTTAGTACCACGGTGGGGGACCACGCGGGAATCCTAGGTGCTGTGGTT
>F_florifoW::E
ATCCACGGCCATAGGACCCTGAAAGCACCGCATCCCGTCCGATCTGCGCAGTTAACCAGGGTGCCGCCTAGTTAGTACCACGGTGGGGGACCACGCGGGAATCCTAGGTGCTGTGGTTT
>Ganoderma applanatum 1
ATCCACGGCCATAGGACTCCGAAAGCACCGCATCCCGTCCGATCTGCGAAGTTAACCGGAGTGCCGCCCAGTTAGTACCACGGTGGGGGACCACGCGGGAATCCTGGGTGCTGTGGTT
>Graphiola phoenicis 1
ATCTGCGGCCATAGAACCGTGAAAATACCGCATCCCGTCCGATCTGCGAAGTCAAGCACGGTATCGCCTAGTCAGTACTGCGGTGGGGGACCACGCGGGAATCCTGGGTGCTGCAGTT
>Gymnosporangium clavariaeforme 1
ATCCACGGCCATAGGACCTTGAAAACACCGCATCCCGTCCGATCTGCGCAGTTAACCAGGGTGCCGCCTAGTTAGTACCACGGTGGGGGACCACGCGGGAATCCTAGGTGCTGTGGTT
>Gymnosporangium sabinae 1
ATTTGGGGCCACACCACAGTGAACTCACCGCATCCCGTCTGATCTGCGCAGTCAATCACTGTAGGGCCTCGTAAGTAGTAGTGTGGGGGACCAACTGCGAACACGATGGTGCCCCAGGT
>Helicobasidium purpureum 1
ATCTGGGGCCATACCACAGCCGAATCACCGCATCCCGTTCGATCTGCGCAGTTAAATGCTGTAGGGCCGAGTCAGTAGTGCGGTGGGGGACCACGCGCGAATACTCTGGTGCCCCAGGT
>Hyphodontia paradoxa 1
ATCCACGGCCATAGGACTCTGAAAACACCGCATCCCGTCCGATCTGCGAAGTTAACCAGAGTGCCGCCTAGTTAGTACCACGGTGGGGGACCACGCGGGAATCCTGGGTGCTGTGGTT
>Itersonilia perplexans 1
ATCCACGGCCATAGGACATCGAAAGCACCGCATCCCGTCCGATCTGCGCAGTTAACCGGTGTGCCGCCTAGTTAGTACCACGGTGGGGGACCACGCGGGAATCCTGGGTGCTGTGGTT
>Kondoa malvinella 1
AGTTGCTACCATACGAAGATGAAAGCACTGCATCCCGTCCGATCTGCAAAGTTAAGCATCTTACGGCCCAGTCAGTACTATGGTGGGGGACCACGTGGGAATACTGTGGTGTAGCAATT
>Laccaria bicolor 1
TCCACGGCCATAGGACTCTGAAAGCACCGCATCCCGTCCGATCTGCGCAGTTAACCAGAGTGCCGCCTAGTTAGTACCACGGTGGGGGACCACGCGGGAATCCTGGGTGCTGTGGTT
>Lentinula edodes 1
ATCCACGGCCATAGAACTCTGAAAGAACCGCATCCCGTCTGATCTGCGCAGTTAACCAGAGTGCCGCCTAGTTAGTACCACGGTGGGGGACCACGCGGGAATCCTAGGTGCTGTAGTTTT
>Lentinula edodes 2
ATCCACGGCCATAGGACTCTGAAAGAACCGCATCCCGTCTGATCTGCGCAGTTAACCAGAGTGCCGCCTAGTTAGTACCACGGTGGGGGACCACGCGGGAATCCTAGGTGCTGTAGTTTT
>Pachnocybe ferruginea 1
ATCTGGGGCCATACCACAGTGGAATTACCGCATCCCGTCTGATCTGCGCAGTCAARCACTGTAGGGCCGAGTCAGTAGTGCGGTGGGGGACCACGCGCGAATACTCTGGTGCCCCAGGT
>Lycoperdon pyriforme 1
ATCCACGGCCATAGGACTCTGAAAGCACCGCATCCCGTCCGATCTGCGCAGTTAACCAGAGTGCCGCCTAGTTAGTACCACGGAGGGGGACCACGCGGGAATCTTGGGTGCTGTGGTT
>Microbotryum violaceum 1
ATCTGCGGCCATACCGCGCTGAACGTTCCGCGTCTCGTCCGATCCGCGCAGACAAGCATCGCAGGGGCCAGAGAGTATTGACGTGGGTGACCAGTCGAGAACACTGTGCTGCCGCAGGT
>Microstroma juglandis 1
ATCCACGGCCATAGGACACAGAAAACATCGCATCCCGTCCGATCTGCGCAATCAAGCTGTGTACCGCCCAGTCAGTACCGGAGTGGGGGACCATCCGGGAATCCTGCCAGGTGCTGTGGTT
>Phaffia rhodozyma 1
ATCCACGGCCATAGGATATCGAAAGCACCGCATCCCGTCCGATCTGCGCAGTTAACCGATATGCCGCCTAGTTAGTACCACGGTGGGGGACCACGCGGGAATCCTGGGTGCTGTGGTT
>Phleogena faginea 1
ATGTGCGACCATACCAAGCTGAAAATACTGCATCCCGTCTGATCTGCACAGTCAAGCAGCTTAGGGCCCAGTCAGTAGTGCGGTGGGGGACCATGCGCGAACATTGTGGTGTTGCACTT
>Pleurotus ostreatus 1
ATCCACGGCCATAGGACTCTGAAAGCACCGCATCCCGTCTGATCTGCGCAGTTAACCAGAGTGCCGCTCAGTTAGTACCACGGTGGGGGACCACGCGGGAATCCTGGGTGCTGTGGTT
>Puccinia poarum 1
ATCCACGGCCATAGGACCTTGAAAACACCGCATCCCGTCCGATCTGCGCAGTTAACCAGGGTGCCGCCTAGTTAGTACCACGGTGGGGGACCACGCGGGAATCCTAGGTGCTGTGGTT
>Puccinia suaveolens 1
ATCTGGGGCCACACCACAGTGAACTCACCGCATCCCGTTCGATCTGCGCAGTCAAACACTGTAGGGCCAAGTCAGTAGTGCGGTGGGGGACCACGCGCGAACACTTTGGTGCCCCAGGT
>P_ferrugin::E
ATCTGGGGCCATACCACAGTGGAATTACCGCATCCCGTCTGATCTGCGCAGTCAANCACTGTAGGGCCGAGTCAGTAGTGCGGTGGGGGACCACGCGCGAATACTCTGGTGCCCCAGGT
>Rhizoctonia globularis 1
ATCCACGGCCATAGGACTCTGAAAGCACTGCATCCCGTCCGATCTGCAAAGTTAACCAGAGTGCCGCCCAGTTAGTACCACGGTGGGGGACCACGCGGGAATCCTCGGTGCTGTGGTT
>Rhodosporidium toruloides 1
ATCTGCGGCCATACCGCGATGAACACACCGCGTCTCGTCCGATCCGCGAAGTTAAGCATCGCAGGGGCCAGAGAGTATTGCCGTGGGTGACCAGGCGAGAACACTGTGCTGCCGCAGGT
>Russula cyanoxantha 1
ATCCACGGCCATAGGACTCTGAAAGCACCGCATCCCGTTCGATCTGCGCAGTTAACCAGAGTGCCGCCCAGTTAGTACCACGGTGGGGGACCACGCGGGAATCCTGGGTGCTGTGGTTT
>Schizophyllum commune 1
ATCCACGGCCATAGGACTCTGAAAGCACCGCATCCCGTCCGATCTGCGCAGTTAACCAGAGTGCCGCTCAGTTAGTACCACGGTGGGGGACCACGCGGGAATCCTGGGTGCTGTGGTT
>Septobasidium carestianum 1
ATCTGGGGCCATACCACAGTGAACACACCGCATCCCGTCCGATCTGCGCAGTTAACCACTGTAGGGCCGAGTCAGTAGTGCGGTGGGGGACCACGCGCGAATACTCTGGTGCCCCAGGT
>Sphacelotheca polygonipersicariae 1
ATCAGCGGCCATACCGCGATGAACCTTCCGCGTCTCGTCCGATCCGCGCAGACAAGCATCGCAGGGGCCAGAGAGTATTGACGTGGGTGACCAGTCGAGAACACTGTGCTGCTGCAGGT
>Sporidiobolus salmonicolor 1
ATCTGCGGCCATACCGCGATGAACCCTCCGCGTCTCGTCCGATCCGCGCAGATAAGCATCGCAGGGGCCAGAGAGTATTGACGTGGGTGACCAGTCGAGAACACTGTGCTGCCGCAGGT
>Tilletia controversa 1
ATCTGCGGCCATAGAACCTTGAAAGCACCGCATCCCGTCCGATCTGCGAAGTTAACCAAGGTATCGCTCAGTTAGTACTGCGGTGGGGGACCACGCGGGAATCCTGAGTGCTGCAGTT
>Tilletiaria anomala 1
ATCCGCGGCCATAGGATCAGGAAAGCACCGCATCCCGTCCGATCTGCGAAGTTAAGCCTGATACCGCCGAGTTAGTACTAAGGTAGGGGACTACTTGGGAATCCTGGGTGCTGCGGTT
>Tremella encephala 1
ATTTTCGGCCACAGGATTGTGAAAACGCTGCATCCCGTCCGATCTGCGCAGCCAAGCACAACACCGCTCAGTCAGTAGGAAGGTGGGGGACCATTTCCGAATCCTGGGTGCCGAAGTT
>Tremella mesenterica 1
ATTCACGGCCACAGGATTAAGAAAACACCGCATCCCGTCCGATCTGCGAAGTCAAGATGAATACCGCCCAGTCAGTACCATGGTGGGGGACCACATGGGAATGCTGGGTGCTGTGGTT
>Tremella mesenterica 2
ATCCACGGCCATAGGACTCTGAAAATACCGCATCCCGTCCGATCTGCGAAGTCAAGCCGAGTACCGCTCAGTTAGTACCACGGTGGGGGACCACGTGGGAATCCTGGGTGCTGTGGTT
>Tricholoma matsutake 1
ATCCACGGCCATAGGACTCTGAAAGCACCGCATCCCGTCCGATCTGCGCAGTTAACCAGAGTGCCGCCCAGTTAGTACCACGGTGGGGGACCACGCGGGAATCCTGGGTGCTGTGGTT
>Trimorphomyces papilionaceus 1
ATCCTCGGCCATAGAATGACGAAAACGACGCGTCCCGTCCGATCTGCGAATCTAAGCGTCGTATCGCTAGGTTAGTACCAAGGTGGGGGACCACTTGGGAATCCCTAGTGCCGAGGTT
>Tulasnella violea 1
ATCTTCGGCCATAGGACAGAGAAAATACCGCATCCCGTCCGATCTGCGCAGTCAAGCTCTGTACCGCTTAGTTAGTACCATAGTGGGGGACCATATGGGAATCCTGAGTGCTGAAGTTT
>Trocystis primulicola 1
ATCTGCGGCCATAGAACCTTGAAAGCACCGCATCCCGTCCGATCTGCGAAGTTAAGCAAGGTATCGCCTAGTCAGTACTGCGGTGGGGGACCACGCGGGAATCCTAGGTGCTGCAGTTT
>Tstilago hordei 1
ATCTGCGGCCATAGAACCTTGAAAGCACCGCATCCCGTCCGATCTGCGAAGTTAAGCAAGGTATCGCCTAGTCAGTACTGCGGTGGGGGACCACGCGGGAATCCTAGGCGCTGCAGTTT
>Tstilago longissima 1
ATCTGCGGCCATAGAACCTTGAAAGCACCGCATCCCGTCCGATCTGCGAAGTTAAGCAAGGTATCGCCTAGTCAGTACTGCGGTGGGGGACCACGCGGGAATCCTAGGTGCTGCAGTTT
>Tstilago maydis 1
ATCTGCGGCCACAGAGACTTGAAAATACCGCATCCCGTCCGATCTGCGCAGTCAAGCAAGTCGTCGCCTAGCCAGTACTGCGGTGGGGGACCACGCGGGAATCCTAGGTGCTGCAGTT
>Tstilago scabiosae 1
ATCTGCGGCCATACCGCGATGAACCTTCCGCGTCTCGTCCGATCCGCGCAGACAAGCATCGCAGGGGCCAGAGAGTATTGACGTGGGTGACCAGTCGAGAACACTGTGCTGCCGCAGGT
>Tstilentyloma fluitans 1
ATTTGGGGCCACACCGCGATGAACCTTCCGCGTCCCGTCAGATACGCGCAGACAAGCATCGCAGGGGTAAGAGAGTATCGGCGTGGGGGACCAGCCGAGAACACTTTACTGCTCCAGGT
>Tthatobasidium fusisporum 1
ATCCACGGCCATAGGACTTCGAAAGCACCGCATCCCGTCCGATCTGCGCAGTTAACCGGAGTGCCGCCTAGTTAGTACCACGGTGGGGGACCACGCGGGAATCCTGGGTGCTGTGGTT
>Acremonium chrysogenum 1
ACATACGACCATACCTAGTGGAAAATACGGGATCCCGTCCGCTCTCCCATAGTCAAGCCGCTAAGGGGCTGATTAGTAGTTGGGTCGGTGACGACCAGCGAATACCGGCTGTTGTATGT
>Acremonium persicinum 1
ACATACGACCATAGCTCTCAGAGAACTCGGGATCCCGTCTGCTCTCCTGTAGATAAGCTGACAAGCGGCCGATTAGTAGTTGGGTCGGTGACGACCAGCGAATACCGGCTGTTGTATGT
>Acremonium persicinum 2
ACATACGACCATAGACGCTAGAAAATACGGGATCCCGTCCGCTCTCCCATAGTCAAGCTGGCGATCGGCGGATTAGTAGTTGGGTCGGTGACGACCAGCGAATACCTGCTGTTGTATGT
>Acremonium persicinum 3
ACATACGACCATAGGCGCTAGAAAATACGGGATCCCGTCCGCTCTCCCATAGTCAAGCTGGCGACCGGCTGATTAGTAGTTGGGTCGGTGACGACCAGCGAATACCGGCTGTTGTATGT
>Ascobolus immersus 1
ACATACGGCCATAGATTGAAGAATATACGGGATCCCGTCCGCTCTCCCATAGTCAAGCTTCTAATCGCCTCGTTAGTACTGCGGTGGGTGACCACACGGGAATCCGAGGTGCTGTATGC
>Ascobolus immersus 2
ACATACGGCCATAGATTGAAGAGAATACGGGATCCCGTCCGCTCTCCCATAGTCAAACTTCTAATCGCCAAGTTAGTACTGCGGTGGGTGACCACGCAGGAATCCTTGGTGCTGTATAT
>Ascobolus immersus 3
ACATACGGCCATAGATGGAAGAATACACGGGATCCCGTCTGCTCTCCCATAGTTAACCTTTCAATCGCCTAGCTAGTACTGCGGTGGGTGACCACGCAGGAATCCTTGGTGCTGTATGT
>Ascobolus immersus 4
ACATACGGCCATAGATTGAAGAATATACGGGATCCCGTCCGCTCTCCCATAGTCAAGCTTCTAATCGCCAAGTTAGTACTGCGGTGGGTGACCACGCGGGAATCCTTGGTGCTGTATGT
>Aspergillus unguis 1
ACATACGACCACAGGGTGAGGAAAATAGGGCTTCCCGTCCGCTCAGCCGTACTCAAGCCTCACGCCGGCTGGTTAGTAGTATGGTGGGTGACCACATGCGAATCCCAGCTGTTGTATGT
>Aspergillus versicolor 1
ACATACGACCACAGGGTGTGGAAAACAGGGCTTCCCGTCCGCTCAGCCGTACTTAAGCCACACGCCGGCTGGTTAGTAGTATGGTGGGTGACCACATGCGAATCCCAGCTGTTGTATGT
>Aureobasidium pullulans 1
ACRTACGGCCACAGTCAGCTGAAAACTGGGCATCCCGTCCGCTCTGCCATACATAAGCAGTTGAACGGCAGATTAGTACTACGGTGGGTGACCACGTGGGAATCCCTGCTGCTGTATGTT
>Candida antarctica 1
ATCTGCGGCCATAGAACCTTGAAAGCACCGCATCCCGTCCGATCTGCGAAGTTAAGCAAGGTATCGCCTAGTCAGTACTGCGGTGGGGGACCACGCGGGAATCCTAGGTGCTGCAGTT
>Candida glabrata 1
GGTTGCGGCCATATCCACAAGAAAGCACCGTTTCCCGTCCGATCAACTGTAGTTAAGCTTGTGAGAGCCTGACCGAGTAGTGTAGTGGGTGACCATACGCGAAACTCAGGTGCTGCAATCT
>Aspergillus flavus 1
ACATACGACCATAGGGTGTGGAGAACAGGGCTTCCCGTCCGCTCAGCCGTACTTAAGCCACACGCCGGGAGGTTAGTAGTTGGGTGGGTGACCACCAGCGAATCCCTCCTGTTGTATGT
>Aspergillus niger 1
ACATACGACCACAGGGTGTGGAAAACAGGGCTTCCCGTCCGCTCAGCCGTACTTAAGCCACACGCCGGGAGGTTAGTAGTTGGGTGGGTGACCACCAGCGAATCCCTTCTGTTGTATGT
>Candida albicans 1
GGTTGCGGCCATATCTAGCAGAAAGCACCGTTCCCCGTTCGATCAACCGTAGTTAAGCTGCTAAGAGCAATACCGAGTAGTGTAGTGGGAGACCATACGCGAAACTATTGTGCTGCAATCT
>Candida azyma 1
GCCTACGGTCATATCAATGCGAATATACGATTTCCCGTCTGATCAATCATAGTCAAACGCGTTAGAGCCACATTCAGTATTACGGTGGGAGACCACGTGAGAACGGGTGGTACTGAAGGT
>Candida cylindracea 1
AGCTACGGCCATATCTAGCAGTCAGCACCGTTTCCCGTCCGATCAACAGTAGTGAATCTGCTAAGAGCCTGACCGAGTAGTGTAGTGGGAGACCATACGCGAAACTCAGGTGCTGTAGTTT
>Candida diversa 1
GGTTGCGGCCATATCTAGCGGAAAGCACCGTTTCCCGTCCGATCAACTGCAGTTAAGCCGCTGAGAGCCTGACCGAGTAGTGTAGTGGGAGACCATACGCGAAACTCAGGTGCTGCAATC
>Candida magnoliae 1
AGCTGCGGCCAAACCCAGGTGAATACAAGACTTCCCGTCCGATCAGTCCTATTTAAACACCTGAGGGCCTTACCAAGTATTGTAGTGGGAGACCATACGAGAACAGAAGGTGCTGCAGTT
>Candida melibiosica 1
GGTTGCGGCCATACCAAGTGGAAAATACTGTTTCCCGTCCGATCAACGTTAGTCAAGCCACTTAGGGCCACAGTGAGTAATACAGTGGGAGACCATGTGTGAAATTGTGGTGCTGCAATCT
>Candida parapsilosis 1
GGTTGCGGCCATATCTAGCAGAAAGCACCGTTTCCCGTCCGATCAACAGTAGTTAAGCTGCTAAGAGCGAGACCGAGTAGTGTAGTGGGAGACCATACGCGAAACTCTCGTGCTGCAATCT
>Candida rugopelliculosa 1
GGTTGCGGCCATATCTAGCAGAAAGCACCGTTTCCCGTCCGATCAACTGCAGTTAAGCTGCTAAGAGCCTGACCGAGTAGTGTAGTGGGAGACCATACGCGAAACTCAGGTGCTGCAATC
>Candida rugosa 1
GGTTGCGGCCATACCTAGTAGAAAGCACCATTTCCCGTCCGATCAATTGCAGTTAAGCTACTAAGGGTCTGATTGAGTAGTGTAGTGGGAGACCATACGCGAAATTCAGATGCTGCAATCT
>Emericella nidulans 1
ACATACGACCATAGGGTGTGGAGAACAGGGCTTCCCGTCCGCTCAGCCGTACTTAAGCCACACGCCGGTAGGTTAGTAGTATGGTGGGTGACCACATGCGAATCCCTACTGTTGTATGT
>Emericella nidulans 2
ACATACGACCATAGGGTGTGGAAAACAGGGCTTCCCGTCCGCTCAGCCGTACTTAAGCCACACGCCGGCTGGTTAGTAGTATGGTGGGTGACCACATGCGAATCCCAGCTGTTGTATGT
>Emericella nidulans 3
ACATACGACCATAGGGTGTGGAGAACAGGGCTTCCCGTCCGCTCAGCCGTACTTAAGCCACACGCCGGCTGGTTAGTAGTATGGTGGGTGACCACATGCGAATCCCAGCTGTTGTATGT
>Candida zeylanoides 1
GGTTGCGGCCATATCTAGCAGAAAGCACCGTTTCCCGTCCGATCAACTGTAGTTAAGCTGCTAAGAGCGAGACCGAGTAGTGTAGTGGGAGACCATACGCGAAACTCTCGTGCTGCAATCT
>Clavispora opuntiae 1
GGTTGCGGCCATATCAAGTGGAAAATACTGTTTCCCGTCCGATCAACGTTAGTCAAGCCACTTAGAGCCACAGTGAGTAATGCAGTTAGAGACAATGCGTGAAATTGTGGTGCTGCAATCTTT
>Clavispora opuntiae 3
GGTTGCGGCCATATCAAGTGGAAAATACTGTTTCCCGTCCGATCAACGTTAGTCAAGCCACTTAGAGCCACAGCGAGTAATGCAGTTGGAGACAATGCGTGAAATTGTGGTGCTGCAATCTTT
>Emericella heterothallica 1
ACATACGACCACAGGGTGTGGAGAACAGGGCTTCCCGTCCGCTCAGCCGTACTTAAGCCACACGCCGGTAGGTTAGTAGTATGGTGGGTGACCACATGCGAATCCCTACTGTTGTATGT
>Emericella nidulans 4
GCATACGACCATAGGGTGTGGAAAACAGGGCTTCCCGTCCGCTCAGCCGTACATAAGCCACACGCCGGCTGGTTAGTAGTATGGTGGGTGACCACATGCGAATCCCAGCTGTTGTATGC
>Emericella nidulans 5
ACATACGACCATAGGGTGTGGAAAACAGGGCTTCCCGTCCGCTCAGCCGTACTTAAGCCACACGCCGGCTGGTTAGTAGTATGGTGGGTGACCACATGCGAATCCCATCTGTTGTATGT
>Emericella nidulans 6
ACATACGACCATAGGGTGTGGAAAACAGGGCTTCCCGTCCGCTCAGCCGTACTTAAGCCACACGCCGGCTGGTTAGTAGTATGGTGGGTGACCACATGCGAATCCCAGCTGTTGTATGTT
>Emericella nidulans 7
ACATACGACCACAGGGTGTGGAGAACAGGGCTTCCCGTCCGCTCAGCCGTACTTAAGCCACACGCCGGTAGGTTAGTAGTATGGTGGGTGACCACATGCGAATCCCTACTGTTGTATGT
>Emericella nidulans 8
ACATACGACCACAGGGTGTGGAAAGCAGGGCTTCCCGTCCGCTCAGCCGTACTTAAGCCACACGCCGGTTGGTTAGTAGTATGGTGGGTGACCACATGCGAATCCCAACTGTTGTATGT
>Fusarium asiaticum 1
ACATACGACCACACCTGCGAGAAAATACGGGATCCCGTCCGCTCTCCCATCGTCAAGCTCGCAAGGGGTGGATTAGTAGTTGGGTCGGTGACGACCAGCGAATACCCGCTGTTGTATGT
>Fusarium asiaticum 2
ACATACGACCATAGCTATCAGATAACTCGGGATCCCGTCCGCTCTCCGTTCGATAAACTGATAAGTGCTGAATTAGTAGTTGGGTCGGTGACGACCAGCGAATCCTCGGTGTTGTATGT
>Fusarium asiaticum 3
ACATACGACCAAAGCTCGTAGAAAATACGGGATCCCGTCCGCTCTCCCATAGTCAAGCTGCGAAGCGCTGGATTAGTAGTTGGGTCGGTGACGACCAGCGAATCCCCGGTGTTGTATGT
>Fusarium asiaticum 4
ACATACGACCATACCTATCAGAGAACTCGGGATCCCGTCCGCTCTCCCATAGATAAGCTGGTAAGGGGCGGATTAGTAGTTGGGTCGGTGACGACCAGCGAATCCCCGCTGTTGTATGT
>Fusarium asiaticum 5
ACATACGACCATACCTACCAGAAAATACGGGATCCCGTCCGCTCTCCCATAGTCAAGCTGGTAAGGGGCGGATTAGTAGTTGGGTCGGTGACGACCAGCGAATCCCCGCTGTTGTATGT
>Fusarium asiaticum 6
ACATACGACCAAAGCTCGTAGAGAATACGGGGTCCCGTCCGCTCCCCCATCGTCAAGCTGCGAAGCGCTGGATTAGTAGTTGGGTCGGTGACGACCAGCGAATCCCCAGTGTTGTATGT
>Fusarium asiaticum 7
ACATACGACCAAAGGTAGTGGAAAATACGGGATCCCGTCCGCTCTCCCATAGTCAAGCCACTAACCGGCGGATTAGTAGTTGGGTCGGTGACGACCAGCGAATCCCCGCTGTTGTATGT
>Fusarium asiaticum 8
ACATACGACCATACCTACCAGAAAATACGGGATCCCGTCCGCTCTCCCATAGTCAAGCTGGTAAGGGGCGGATTAGTATTTGGGTCGGTGACGACCAGCGAATCCCCGCTGTTGTATGT
>Fusarium cerealis 1
ACATACGACCACACCTGCGAGAAAATACGGGATCCCGTCCGCTCTCCCATCGTCAAGCTCGCAAGGGGTGGATTAGTAGTTGGGTCGGTGACGACCAGCGAATACCCGCTGTTGTATGT
>Fusarium cerealis 2
ACATATGACCACAGCTCGCAGAGAACTCGGGATCCCGTCCGCTCTCCCATAGATAAGCTGCGAAGCGCTGGATTAGTAGTTGGGTCGGTGACGACCAGCGAATCCCCGGTGTTGTATGT
>Fusarium cerealis 3
ACATACGACCATAGCTATCAGATAACTCGGGATCCCGTCCGCTCTCCGTTCGATAAACTGATAAGTGCTGAATTAGTAGTTGGGTCGGTGACGACCAGCGAATCCTCGGTGTTGTATGT
>Fusarium cerealis 4
ACATACGACCAAAGCTCGTAGAAAATACGGGATCCCGTCCGCTCTCCCATAGTCAAGCTGCGAAGCGCTGGATTAGTAGTTGGGTCGGTGACGACCAGCGAATCCCCGGTGTTGTATGT
>Fusarium cerealis 5
ACATACGACCATACCTATCAGAGAACTCGGGATCCCGTCCGCTCTCCCATAGATAAGCTGGTAAGGGGCGGATTAGTAGTTGGGTCGGTGACGACCAGCGAATCCCCGCTGTTGTATGT
>Fusarium cerealis 6
ACATACGACCATACCTACCAGAAAATACGGGATCCCGTCCGCTCTCCCATAGTCAAGCTGGTAAGGGGCGGATTAGTAGTTGGGTCGGTGACGACCAGCGAATCCCCGCTGTTGTATGT
>Fusarium cerealis 7
ATATACGACCAAAGCTCGTAGAGAATACGGGGTCCCGTCCGCTCCCCCATCGTCAAGCTGCGAAGCGCTGGATTAGTAGTTGGGTCGGTGACGACCAGCGAATCCCCAGTGTTGTATGT
>Fusarium cerealis 8
ACATACGACCAAAGGTAGTGGAAAATACGGGATCCCGTCCGCTCTCCCATAGTCAAGCCACTAACCGGCGGATTAGTAGTTGGGTCGGTGACGACCAGCGAATCCCCGCTGTTGTATGT
>Fusarium cerealis 9
ACATACGACCATAACTACCAGAAAATACGGGATCCCGTCCGCTCTCCCATAGTCAAGCTGGTAAGGGGCGGATTAGTAGTTGGGTCGGTGACGACCAGCGAATCCCCGCTGTTGTATGT
>Fusarium culmorum 1
ACATACGACCACACCTGCGAGAAAATACGGGATCCCGTCCGCTCTCCCATCGTCAAGCTCGCAAGGGGTGGATTAGTAGTTGGGTCGGTGACGACCAGCGAATACCCGCTGTTGTATGT
>Fusarium culmorum 2
ACATACGACCACAGCTCGCAGAGAACTCGGGATCCCGTCCGCTCTCCCATAGATAAGCTGCGAAGCGCTGGATTAGTAGTTGGGTCGGTGACGACCAGCGAATCCCCGGTGTTGTATGT
>Fusarium culmorum 3
ACATACGACCATAGCTATCAGATAACTCGGGATCCCGTCCGCTCTCCGTTCGATAAACTGATAAGTGCTGAATTAGTAGCTGGGTCGGTGACGACCAGCGAATCCTCGGTGTTGTATGT
>Fusarium culmorum 4
ACATACGACCAAAGCTCGTAGAAAATACGGGATCCCGTCCGCTCTCCCATAGTCAAGCTGCGAAGCGCTGGATTAGTAGTTGGGTCGGTGACGACCAGCGAATCCCCGGTGTTGTATGT
>Fusarium culmorum 5
ACATACGACCATACCTATCAGAGAACTCGGGATCCCGTCCGCTCTCCCATAGATAAGCTGGTAAGGGGCGGATTAGTAGTTGGGTCGGTGACGACCAGCGAATCCCCGCTGTTGTATGT
>Fusarium culmorum 6
ACATACGACCAAAGCTCGTAGAGAATACGGGGTCCCGTCCGCTCCCCCATCGTCAAGCTGCGAAGCGCTTGATTAGTAGTTGGGTCGGTGACGACCAGCGAATCCCCAGTGTTGTATGT
>Fusarium culmorum 7
ACATACGACCAAAGGTAGTGGAAAATACGGGATCCCGTCCGCTCTCCCATAGTCAAGCCACTAACCGGCGGATTAGTAGTTGGGTCGGTGACGACCAGCGAATCCCCGCTGTTGTATGT
>Fusarium culmorum 8
ACATACGACCATACCTACCAGAAAATACGGGATCCCGTCCGCTCTCCCATAGTCAAGCTGGTAAGGGGCGGATTAGTAGTTGGGTCGGTGACGACCAGCGAATCCCCGCTGTTGTATGT
>Fusarium lunulosporum 1
ACATACGACCACACCTGCGAGAAAATACGGGATCCCGTCCGCTCTCCCATCGTCAAGCTCGCAAGGGGTGGATTAGTAGTTGGGTCGGTGACGACCAGCGAATACCCGCTGTTGTATGT
>Fusarium lunulosporum 10
ACATACGACCATACCTACCAGAAAATACGGGATCCCGTCCGCTCTCCCATAGTCAAGCTGATAAGGGGCGGATTAGTAGTTGGGTCGGTGACGACCAGCGAATCCCCGCTGTTGTATGT
>Fusarium lunulosporum 2
ACATACGACCACAGCTCGCAGAGAACTCGGGATCCCGTCCGCTCTCCCATAGATAAGCTGCGAAGCGCTGGATTAGTAGTTGGGTCGGTGACGACCAGCGAATCCCCGGTGTTGTATGT
>Fusarium lunulosporum 3
ACATACGACCATAGCTATCAGATAACTCGGGATCCCGTCCGCTCTCCGTTCGATAAACTGATAAGTGCTGAATTAGTAGTTGGGTCGGTGACGACCAGCGAATCCTCGGGGTTGTATGT
>Fusarium lunulosporum 4
ACATACGACCAAAGCTCGTAGAAAATACGGGATCCCGTCCGCTCTCCCATAGTCAAGCTGCGAAGCGCTGGATTAGTAGTTGGGTCGGTGACGACCAGCGAATCCCCGGTGTTGTATGT
>Fusarium lunulosporum 5
ACATACGACCATACCTATCAGAGAACTCGGGATCCCGTCCGCTCTCCCATAGATAAGCTGGTAAGGGGCGGATTAGTAGTTGGGTCGGTGACGACCAGCGAATCCCCGCTGTTGTATGT
>Fusarium lunulosporum 6
ACATACGACCATACCTACCAGAATATACGGGATCCCGTCCGCTCTCCCATAGTCAAGCTGGTAAGGGGCGGATTAGTAGTTGGGTCGGTGACGACCAGCGAATCCCCGCTGTTGTATGT
>Fusarium lunulosporum 7
ACATACGACCAAAGCTCGTAGAGAATACGGGGTCCCGTCCGCTCCCCCATCGTCAAGCTGCGAAGCGCTGGATTAGTAGTTGGGTCGGTGACGACCAGCGAATCCCCAGTGTTGTATGT
>Fusarium lunulosporum 8
ACATACGACCAAAGGTAGTGGAAAATACGGGATCCCGTCCGCTCTCCCATAGTCAAGCCACTAACCGGCGGATTAGTAGTTGGGTCGGTGACGACCAGCGAATCCCCGCTGTTGTATGT
>Fusarium lunulosporum 9
ACATACGACCATACCTACCAGAAAATACGGGATCCCGTCCGCTCTCCCATAGTCAAGCTGGTAAGGGGCGGATTAGTAGTTGGGTCGGTGACGACCAGCGAATCCCCGCTGTTGTATGT
>Fusarium pseudograminearum 1
ACATACGACCATACCTGCGAGAAAATACGGGATCCCGTCCGCTCTCCCATCGTCAAGCTCGCAAGGGGTGGATTAGTAGTTGGGTCGGTGACGACCAGCGAATACCCGCTGTTGTATGT
>Fusarium pseudograminearum 2
ACATACGACCACAGCTCGCAGAGAACTCGGGATCCCGTCCGCTCTCCCATAGATAAGCTGCGAAGCGCTGGATTAGTAGTTGGGTCGGTGACGACCAGCGAATCCCCGGTGTTGTATGT
>Fusarium pseudograminearum 3
ACATACGGCCATAACTATCAGATAACTCGGGATCCCGTCCGCTCTCCGTTCGATAAACTGATAAGTGCTGAATTAGTAGTTAGGTCAGTAACGACCAGCGAATCCTCAGTGTTATATGT
>Fusarium pseudograminearum 4
ACATACGACCAAAGCTCGTAGAAAATACGGGATCCCGTCCGCTCTCCCATAGTCAAGCTGCGAAGCGCTGGATTAGTAGTTGGGTCGGTGACGACCAGCGAATCCCCGGTGTTGTATGT
>Fusarium pseudograminearum 5
ACATACGACCATACCTATCAGAGAACTCGGGATCCCGTCCGCTCTCCCATAGATAAGCTGGTAAGGGGCGGATTAGTAGTTGGGTCGGTGACGACCAGCGAATCCCCGCTGTTGTATGT
>Fusarium pseudograminearum 6
ACATACGACCATACCTACCAGAAAATACGGGATCCCGTCCGCTCTCCCATAGTCAAGCTGGTAAGGGGCGGATTAGTAGTTGGGTCGGTGACGACCAGCGAATCCCCGCTGTTGTATGT
>Fusarium pseudograminearum 7
ACATACGGCCAAAGCTCGTAGAGAATACGGGGTCCCGTCCGCTCCCCCATCGTCAAGCTGCGAAGCGCTGGATTAGTAGTTGGGTCGGTGACGACCAGCGAATCCCCAGTGTTGTATGT
>Fusarium pseudograminearum 8
ACATACGACCAAAGGTAGTGGAAAATACGGGATCCCGTCCGCTCTCCCATAGTCAAGCCACTAACCGGCGGATTAGTAGTTGGGTCGGTGACGACCAGCGAATCCCCGCTGTTGTATGT
>Fusarium sporotrichioides 1
ACATACGACCATACTTGCCAGAAAATACGGGATCCCGTCCGCTCTCCCATCGTCAAGCTCGCAAGGGGTGGATTAGTAGTTGGGTCGGTGACGACCAGCGAATACCCGCTGTTGTATGT
>Fusarium sporotrichioides 2
ACATACGACCATAGCTATCAGACAACTCGGGATCCCGTCCGCTCTCCGTTCGATAAACTGATAAGTGCTGAATTAGTAGTTGGGTCGGTGACGACCAGCGAATCCTCGGTGTTGTATGT
>Fusarium sporotrichioides 3
ACATACGACCAAAGCTCGTAGAAAATACGGGATCCCGTCCGCTCTCCCATAGTCAAGCTGCGAAGCGCTGGATTAGTAGTTGGGTCGGTGACGACCAGCGAATCCCCGGTGTTGTATGT
>Fusarium sporotrichioides 4
ACATACGACCATACCTATCAGAGAACTCGGGATCCCGTCCGCTCTCCCATAGATAAGCTGGTAAGGGGCGGATTAGTAGTTGGGTCGGTGACGACCAGCGAATCCCCGCTGTTGTATGT
>Fusarium sporotrichioides 5
ACATACGACCATACCTACCAGAAAATACGGGATCCCGTCCGCTCTCCCATAGTCAAGCTGGTAAGGGGCGGATTAGTAGTTGGGTCGGTGACGACCAGCGAATCCCCGCTGTTGTATGT
>Kabatiella microsticta 1
ACACACGGCCACAGTCAGCTGAAAACTGGGCATCCCGTCCGCTCTGCCATACATAAGCAGTTGAACGGCAGATTAGTACCACGGTGGGTGACCACCTGGGAATCCCTGCTGCAGAYTGTT
>Kluyveromyces delphensis 1
GGTTGCGGCCATATCCACAAGAAAGCACCGTTTCCCGTCCGATCAACTGTAGTTAAGCTTGTGAGAGCCTGACCGAGTAGTGTAGTGGGTGACCATACGCGAAACTCAGGTGCTGCAATCT
>Kluyveromyces lactis 1
GGTTGCGGCCATATCTACCAGAAAGCACCGTTTCCCGTCCGATCAACTGFAGTTAAGCTGGTAAGAGCCTGACCGAGTAGTGTAGTGGGTGACCATACGCGAAACTCAGGTGCTGCAATCT
>Lipomyces lipofer 1
AGTTGCGGCCATACCAAGAAGAAARCACAGTTCCCCGTCCGATCAACACTAGTTAAGCTTCTTTGGGCCTACTTAGTACTGCGGTGGGAGACCACGCTGGAATCGTAGGTGCTGCAATT
>Monilinia fructicola 1
ACATACGACCATAGACTGARGAGAATTGGGCATCCCGTCCGCTCTGCCATACACAAGCTTCAGATCGGTGGATTAGTAGTTGGGTGGGTGACCACCAGCGAATCCCTNCTGTTGTATGT
>Moniliella acetoabutans 1
ATCCGCGGCCATAGAACTGTGAAAGCACCGCATCCCGTCCGATCTGCGAAGTTAACCACAGTATCGCCTAGTCAGTACTACGGTGGGGGACCACGTGGGAATCCTGGGTGCCGCGGTT
>Nadsonia fulvescens 1
GTCTGCGGCCATATCCACTGGAAAGCACGATTTCCCGTCCGATCAATCATAGTTAAGCCAGTGAGAGCCTTCATAAGTACTACGGTGGGAGACCACGTGGGAACATAAGGTGCTGCAGTCT
>Neurospora crassa 1
ACATACGACCATACCCACTGGAAAACTCGGGATCCCGTCCGCTCTCCCATAGATAAGCCAGTGAGGGCCAGACTAGTAGTTGGGTCGGTGACGACCAGCGAATCCCTGGTGTTGTATGTT
>Neurospora africana 1
ACATACGACCATAGGCACTTGAAAACTCGGGATCCCGTCCGCTCTCCGATCGATAAGCCAGTGACCGCCAGGCCAGTAGTCGGTTCGGTGACGGCCGGCGAATACCTGGTGTTGTATGT
>Neurospora africana 2
ACATACGACCATAGATGGTAGAAAACTCGGGATCCCGTCCGCTCTCCCATAGATAAGCTACCAATCGCCAGACTAGTAGTTGGGTCGGTGACGACCAGCGAATCCCTGGTGTTGTATGT
>Neurospora crassa 10
ACATACGACCATACCCACTGGAAAACTCGGGATCCCGTCCGCTCTCCCATAGATAAGCCAGTGAGGGCCTGACTAGTAGTTGGGTCGGTGACGACCAGCGAATCCCAGGTGTTGTATGTT
>Neurospora crassa 11
ATATACGGCTATAGATGGTAGAAAATTCGGGATCCTATCCATTTTCCTATAAATAAGCTACTAATTACTTAACTAGTAGTTAGGTTGGTGACGATTAGCGAATCCTAAGTGTTGTATATT
>Neurospora crassa 12
ATATACGGCTATAGATGGTAGAAAATTCAGGATCCCGTCCGCTCTCCTATAGATAAGCTACTAATCGCTTAATTAATAGTTAGGTCAGTAACGACCAGCGAATCCTAGGTGCTGTATGTT
>Neurospora crassa 13
ACATACGACCATAGGCACTAGAAAACTCGGGATCCCGTCCGCTCTCCGATCGATAAGCCAGTGACCGCCAGGCCAGTAGTCGGCTCGGTGACGACCGGCGAATCCCTGGTGTTGTATGT
>Neurospora crassa 14
ACATACGACCATAGATGGTAGAAAACTCGGGATCCCGTCCGCTCTCCCATAGATAAGCTACCAATCGCCAGACTAGTAGTTGGGTCGGTGACGACCAGCGAATCCCTGGTGTTGTATGT
>Neurospora crassa 15
ATATACGACCATACCCACTGGAAAACTCGGGATCCCGTCCGCTCTCCCATAGATAAGCCAGTGAGGGCCAGACTAGTAGTTGGGTCGGTGACGACCAGCGAATCCCTGGTGTTGTATGT
>Neurospora crassa 2
ACATACGACCATACCCACTGGAAAACTCGGGATCCCGTCCGCTCTCCCATAGATAAGCCAGTGAGGGCCAGACTAGTAGTTGGTCGATGACGACCAGCGAATCCCTGGTGTTGTATGT
>Neurospora crassa 6
ACATACGACCACAGATGGTAGAAAACTCGGGATCCCGTCCGCTCTCCCATAGATAAGCTACCAATCGCCTGACTAGTAGTTGGGTCGGTGACGACCAGCGAATCCCAGGTGTTGTATGTT
>Neurospora crassa 9
ACATACGACCATACCCACTGGAAAACTCGGGATCCCGTCCGCTCTCCCATAGATAAGCCAGTGAGGGCTAGACTAGTAGTTGGGTCGGTGACGACCAGCGAATCCCTGGTGTTGTATGTT
>Neurospora intermedia 1
ACATACGACCATAGGCACTAGAAAACTCGGGATCCCGTCCGCTCTCCGATCGATAAGCCAGTGACCGCCAGGCCAGTAGTCGGCTCGGTGACGACCGGCGAATCCCTGGTGTTGTATGT
>Neurospora intermedia 2
ACATACGACCATAGATGGTAGAAAACTCGGGATCCCGTCCGCTCTCCCATAGATAAGCTACCAATCGCCAGACTAGTAGTTGGGTCGGTGACGACCAGCGAATCCCTGGTGTTGTATGT
>Neurospora intermedia 3
ACATACGACCATACCCACTGGAAAACTCGGGATCCCGTCCGCTCTCCCATAGATAAGCCAGTGAGGGCCAGACTAGTAGTTGGGTCGGTGACGACCAGCGAATCCCTGGTGTTGTATGT
>Penicillium chrysogenum 1
ACATACGACCATAGGGTGTGGAAAACAGGGCTTCCCGTCCGCTCAGCCGTACTTAAGCCACACGCCGGTGAGTTAGTAGTTGGGTGGGTGACCACCAGCGAATCCTCACTGTTGTATGT
>Penicillium griseofulvum 1
ACATACGACCATAGGGTGTGGAAAACAGGGCTTCCCGTCCGCTCAGCCGTACTTAAGCCACACGCCGGTGAGTTAGTAGTTGGGTGGGTGACCACCAGCGAATCCTCACTGTTGTATGT
>Pichia angusta 1
GGTTGCGGCCATATCTAGCAGAAAGCACCGTTTCCCGTCCGATCAACTGTAGTTAAGCTGCTAAGAGCCTGACCGAGTAGTGTAGTGGGAGACCATACGCGAAACTCAGGTGCTGCAAT
>Pichia jadinii 1
GGTTGCGGCCATATCTAGCAGAAAGCACCGTTTCCCGTCCGATCAACTGTAGTTAAGCTGCTAAGAGCCTGATCGAGTAGTGTAGTGGGTGACCATACGCGAAACTCAGGTGCTGCAATCT
>Pichia jadinii 2
GGTTGCGGCCATATCTAGCAGAAAGCACCGTTCTCCGTCCGATCAACTGTAGTTAAGCTGCTAAGAGCCTGATCGAGTAGTGTAGTGGGTGACCATACGCGAAACTCAGGTGCTGCAATCT
>Pneumocystis carinii 1
AGTTACGGCCATACCTCAGAGAATATACCGTATCCCGTCCGATCTGCGAAGTCAAGCTCTGAAGGGCGTCGTCAGTACTATAGTGGGTGACCATATGGGAATACGACGTGCTGTAGCTTT
>Saccharomyces cerevisiae 1
GGTTGCGGCCATATCTACCAGAAAGCACCGTTTCCCGTCCGATCAACTGTGTTAAGCTGGTAGAGCCTGACCGAGTAGTGTATGGGTGACCATACGCGAAACTCAGGTGCTGCAATCT
>Saccharomyces cerevisiae 2
GGTTGCGGCCATATCTACCAGAAAGCACCGTTTCCCGTCCGATCAACTGTAGTTAAGCTGGTAAGAGCCTGACCGAGTAGTGTAGTGGGTGACCATACGCGAAACTCAGGTGCTGCAATCTT
>Saccharomyces cerevisiae 3
GGTTGCGGCCATATCTACCAGAAAGCACCGTTTCCCGTCCGATCAACTGTAGTTAAGCTGGTAAGAGCCTGACCGAGTAGTGTAGTGGGTGACCATACGCGAAACTCAGGTGCTGCATTCT
>Saccharomyces cerevisiae 4
GGTTGCGGCCATATCTACCAGAAAGCACCGTTTCCCGTCCGATCAACTGTAGTTAAGCTGGTAAGAGCCTGACCGAGTAGTGTAGTGGGTGACCATACGCGAAACTCAGGTGCTGCAGTTG
>Saccharomyces cerevisiae 5
GGTTGCGGCCATATCTACCAGAAAGCACCGTTTCCCGTCCGATCAACTGTAGTTAAGCTGGTAAGAGCCTGACCGAGTAGTGTAGTGGGTGACCATACGCGAAACTCAGGTGCTGCAGTTGT
>Saccharomyces cerevisiae 6
GGTTGCGGCCATATCTACCAGAAAGCACCGTTTCCCGTCCGATCAACTGTAGTTAAGCTGGTAAGAGCCTGACCGAGTAGTGTAGTGGGTGACCATACGCGAAACTCAGGTGCTGCAATCT
>Saccharomyces cerevisiae 7
GGTTGCGGCCATATCTACCAGAAAGCACCGTTCTCCGTCCGATCAACTGTAGTTAAGCTGGTAAGAGCCTGACCGAGTAGTGTAGTGGGTGACCATACGCGAAACTCAGGTGCTGCAATCT
>Saccharomyces pastorianus 1
GGTTGCGGCCATATCTACCAGAAAGCACCGTTTCCCGTCCGATCAACTGTAGTTAAGCTGGTAAGAGCCTGACCGAGTAGTGTAGTGGGTGACCATACGCGAAACTCAGGTGCTGCAATCT
>Schizosaccharomyces pombe 1
GTCTACGGCCATACCTAGGCGAAAACACCAGTTCCCGTCCGATCACTGCAGTTAAGCGTCTGAGGGCCTCGTTAGTACTATGCTTGGAGACAACATGGGAATCCGGGGTGCTGTAGGCT
>Schizosaccharomyces pombe 2
GTCTACGGCCATACCTAGGCGAAAACACCAGTTCCCGTCCGATCACTGCAGTTAAGTGTCTGAGGGCCTCGTTAGTACTATGGTTGGAGACAACATGGGAATCCGGGGTGCTGTAGGCT
>Schizosaccharomyces pombe 3
GTCTACGGCCATACCTAGGCGAAAACACCAGTTCCCGTCCGATCACTGCAGTTAAGCGTCTGAGGGCCTCGTTAGTACTATGCTTGGAGACAACATGGGAATCCGCGGTGCTGTAGGCT
>Pneumocystis carinii 2
AGTTACGGCCATACCTCAGAGAATATACCGTATCCCGTTCGATCTGCGAAGTTAAGCTCTGAAGGGCGTCGTCAGTACTATAGTGGGTGACCATATGGGAATACGACGTGCTGTAGCTTT
>Protomyces inundatus 1
ATCTGCGGCCATACCTCCATGAAAATACTGCTTCCCGTCCGATCAGCAAAGTCAAGCATGGAAGGGATTCGTTAGTACTATCGTGGGAGACCAGATGGGAATCCGGGTTGCTGCAAGTT
>Pyrenophora graminea 1
AGCTACGGCCATACAATGTTGAAAACACCGGATCCCGTCCGATCTCCGCAGTTAAAGCAACATCTGGACCAGTCAGTACTATGGTGGGGGACCACATGGGAATACTGGTTGCTGTAGTT
>Schizosaccharomyces pombe 4
GTCTACGGCCATACCTAGGCGAAAACACCAGTTCCCGTCCGATCACTGCAGTTAAGCGTCTGAGGGCCTCGTTAGTACTATGGTTGGAGACAACATGGGAATCCGGGGTGCTGTAGGCT
>Taphrina deformans 1
ATCTGCGGCCATACCTCCATGAAAATACTGCTTCCCGTCCGATCAGCAAAGTCAAGCATGGAAGGGATTGGGTTAGTACTATCGTGGGAGACCAGATGGGAATCCGGGTTGCTGCAGTT
>Thermomyces lanuginosus 1
ACATGCGACCATAGGGTGTGGAAAACAGGGCTTCCCGTCCGCTCAGCCGTACTTAAGCCACACGCCGGCTGGTTAGTAGTTGGGTGGGTGACCACCAGCGAATCCCAGCTGTTGCATGT
>Tricharina hiemalis 1
ATCTGGGGCCATACCACAGTTAAATCACCGCATCCCGTCTGATCTGCGAAGTTAAGCACTGTAGGGCCGAGTCAGTAGTGCGGTGGGGGACCACGCGCGAATACTCTGGTGCCCCAGGT
>Trichophaea abundans 1
AGCTACGGTCATAGAACACTGAAAACACGGCTTCCCGTCCGCTCAGCCCTAGTTAAGCADKGTATCGCGAGGTTAGTACTATGGTGGGTGACCACATGGGAATCCCTCGTACTGTAGTT
>Trichosporonoides oedocephalis 1
ATCCGCGGCCACAGAACTGTGAAAGCACCGCATCCCGTCCGATCTGCGAAGTTAACCACAGTGTCGCCTAGTTAGTACTACGGTGGGGGACCACGTGGGAATCCTAGGTGCCGCGGTT
>Zygoascus hellenicus 1
AGCTACGGCCATATCCAGATGAAAATAAGACTTCCCGTCCGATCAGTCCTATTCAAGCATCTGAGAGCCTTACTAAGTACTATAGTGGGTGACCATATGGGAACTGAAGGTGCTGTAGTT
>Pichia membranifaciens 1
GGTTGCGGCCATATCTAGCAGAAAGCACCGTTTCCCGTCCGATCAACTGTAGTTAAGCTGCTAAGAGCCTGACCGAGTAGTGTAGAGGGCGACCATACGCGAAACTCAGGTGCTGCAATC
>Yarrowia lipolytica 1
GGTTNCGGCCATATCCTGGTGAAAATACGGCTTCCCGTCCGATCAGCCATAGTCAAGCACCAGAGAGCCTAGTTAGTATTGTAGTGGGAGACCATACGAGAATCCTGGGTGCTGTAATCT
>Dipsacomyces acuminosporus 1
AGTTACGACCATATCAACTTGAAAGCACCACACCCCGTCAGATCTGTGAAGTTAAGCAAGTTAGAGCTTCGTTAGTAGTTTGGTGGGGGACCACAAGCGAATACGAAGTGCCGTAGCTT
>Linderina macrospora 1
AGTAACGGCCATATCAGCTTGAAAGCACCGCAACCCGTCAGATCTGCGAAGTTAAGCAAGCTAGAGCTAGGTTAGTACTATGGTGGGGGACCACATGGGAATACTTAGTGTCGTTATTT
>Coemansia mojavensis 1
AGCTGGGGCCATATGAACCTATAAGTACCGCATCCCGTCCCGATCTGCGAAGTCAAGCAGGTTACAGCTCGGTTAGTACTATGATGGGAGACCACATGGGAATACCGGGTGTCCCAGCTT
>Cunninghamella elegans 1
AAGTTACGGCCACATCATCGTGAAAAGACCAAATCCCGTCCGATCTTTGCAGTCAAACACGATCGAGCTTCGTCAGTACTATGGTGAGAGATCACATGGGAATACGAAGTGCTGTAATTT
>Blakeslea trispora 1
AAGCTACGGCCATATAATACCGAAAGCACCGGATCCCGTCCGATCTCCGCAGTTAAACGGTATATAGATCAGTCAGTACTATGGTGGGGGACCACATGGGAATACTGGTTGCTGTAGTTT
>Mortierella formosensis 1
AAATTACGGCCATACACAGGAGAAAGCTCCGCATCCCGTTCGATCTGCGCAGATAACCTCCTGATGGCAGGGTCAGTACTATGGTGGGGGACCACATGGGAATACCCTGTGCTGTAATTT
>Basidiobolus magnus 1
AAGCATCGGCCATACATACCAGAAAATACCGGATCCCGTCCGATCTCCGAAGTCAAACTGGTAATGGCCTAGTCAGTACTACGGTGGGGGACCACGTGGGAATACTAGGTGCTGATGTTT
>Smittium culisetae 1
ATCCTACGGCCATACACACCAGAAAGCACCAAATCCCGTCCGATCTTTGAAGTTAAGCTGGTGATGGCGTCGTCAGTACTGTGGTGGGGGACCACACGGGAATACGATGTGCCGTAAGTTT
>Capniomyces stellatus 1
GTCTTACGGCCATTCACACCAGAAAGCACCAAATCCCGTCCGATCTTTGAAGTTAAGCTGGTGATGGCGTCGTCAGTACTGTGGTGGGGGACCACACGGGAATACGGCGTGCCGTAGGTCA
>Phycomyces blakesleeanus 1
AATCTACGGCCATACAGATAGTAACACACCGGATCCCGTCTGATCTCCGCAGTTAAGTCTCTCCTGGTAGCGTCAGTACTATGGTGGGGGACCACATGGGAATACGCTATGTCGTAGGTT
>Genistelloides hibernus 1
GTTCTTACGGCCATTCACACCAGAAAGCACCAAATCCCGTCCGATCTTTGAAGTTAAGCTGGTGATGGCGTCGTCAGTACTGTGGTGGGGGACCACACGGGAATACGGCGTGCCGTAAGTCA
>Anthoceros punctatus 1
GGTGCGGTCATACCAGGGCTACTACACCGGATCCCATCAGAACTCCGTAGTTAAGCGCCCTTGGGCCGGATCAGTACTGGGATGGGTGACCTCCCGGGAAGTCCCGGTGCTGCACCCT
>Arabidopsis thaliana 1
GGATGCGATCATACCAGCACTAATGCACCGGATCCCATCAGAACTCCGCAGTTAAGCGTGCTTGGGCGAGAGTAGTACTAGGATGGGTGACCTCCTGGGAAGTCCTCGTGTTGCATCCCT
>Beta vulgaris 1
GGGTGCGATCATACCAGCACTAATGCACCGGATCCCATCAGAACTCCGCAGTTAAGCGTGCTTGGGCGAGAGTAGTACTAGGATGGGTGACCTCCTGGGAAGTCCTCGTGTTGCACCCCT
>Beta vulgaris 1
GGGTGCGATCATACCAGCACTAATGCACCGGATCCCATCAGAACTCCGCAGTTAAGCGTGCTTGGGCGAGAGTAGTACTAGGATGGGTGACCTCCTGGGAAGTCCTCGTGTTGCACCCCT
>Brassica napus 1
GGGTGCGATCATACCAGCACTAATGCACCGGATCCCATCAGAACTCCGCAGTTAAGCGTGCTTGGGCGAGAGTAGTACTAGGATGGGTGACCTCCTGGGAAGTCCTCGTGTTGCACCCCT
>Coleochaete scutata 1
GTGGTTCCATCATACCATGCCTACTACGCCGCATCCCATCAGAACTGCGAAGCTAAGCGGCATTGGGCCAGAATAGTACTGGGATGGGTGACCTCCCGGGAAGTCCTGGTGTGGAACC
>Cycas revoluta 1
GGGTGCGATCATACCAGCGTTAATGCACCGGATCCCATCAGAACTCCGCAGTTAAGCGCGCTTGGGTTGGAGTAGTACTAGGATGGGTGACCTCCTGGGAAGTCCTAATATTGCACCCTT
>Dryopteris acuminata 1
GTGGTGCGGTCATACCAGCGCTAATGCACCGGATCCCATCAGAACTCCGAAGTTAAGCGCGCTTGGGCCAGAACAGTACTGGGATGGGTGACCTCCCGGGAAGTCCTGGTGCTGCACCCTT
>Ephedra kokanica 1
GGGTGCGATCATACCAGCGTTAATGCACCGGATCCCATCAGAACTCCGCAGTTAAGCGCGCTTGGGCTAGAGTAGTACTGGGATGGGTGACCTCCCGGGAAGTCCTAGTGTTGCACCCTC
>Equisetum arvense 1
GTGGTGCGGTCATACCAGCGCTAATGCACCGGATCCCATCAGAACTCCGCAGTTAAGCGCGCTTGGGCCAGAACAGTACTGGGATGGGTGACCTCCCGGGAAGTCCTGGTGCCGCACCCC
>Ginkgo biloba 1
GGGTGCGATCATACCAGCGTTAATGCACCGGATCCCATCAGAACTCCGCAGTTAAGCACGCTTGGGCTGGAGTAGTACTAGGATGGGTGACCTCCTGGGAAGTCCCAGTGTTGCACCCTC
>Gnetum gnemon 1
GGGTGCGATAATACCACCGCTAACGTATCGGATCCGATCAGAACTCCGTAATTAAGCGCGCTTGGGCTAGAGTAGTACTGGGATGGGTGACCTCTCGGGAAGTCCTAGTGTTGCACCCAC
>Gossypium hirsutum 1
GGTTCAATCATACCGACACTAATGCACCGGATCCCATCAGAACTCCGCAGTTAAGCGTGCTTGGGCGAGAGCAGTACTAGGATGGGTGACCTCCTGGGAAGTCCTCGTGTTGAACCCT
>Helianthus annuus 1
GGTTGCGATCATACCAGCACTAATGCACCGGATCCCATCAGAACTCCGCAGTTAAGCGTGCTTGGGCGAGAGTAGTACTAGGATGGGTGACCCCCTGGGAAGTCCTCGTGTTGCAACCCC
>Juniperus media 1
GGGTGCGATCATACCAGCGTTAGTGCACCGGATCCCATCAGAACTCCGCAGTTAAGCGCGCTTGGGCCGGAGTAGTACTGGGGGAGTTGACCTCCCGGGAAGTCCCGGTGTTGCACCCTT
>Klebsormidium flaccidum 1
GTGGTTCGTTCATACCTAGGCTATTGCGCCGGATCCCATCAGACCTCCGAAGCTAAAGGCCTGTGGGCGAGAATAGTACTGGAATGGGTGACCTTCCGGGAAGTCCTCGTGACGAACCCA
>Lactuca sativa 1
GGGTGCGATCATACCAGCACTAATGCACCGGATCCCATCAGAACTCCGCAGTTAAGCGTGCTTGGGCGAGAGTAGTACTAGGATGGGTGACCCCCTGGGAAGTCCTTGTGTTGCACCCC
>Lemna minor 1
GGGTGCGATCATACCAGCACTAGAGCACCGGATCCCATCAGAACTCCGAAGTTAAGCGTGCTTGGGCGAGAGCAGTACTAGGATGGGTGACCTCCTGGGAAGTCCTCGTGTTGCACCCT
>Lophocolea heterophylla 1
GGATGCGGTCATACCAAGGCTACTACACCAGATCCCATCAGAACTCTGCAGTTAAGCGCCTTTGGGCCGGAATAGTACTGGGATGGGTGACCTCCCGGGAAGTCCCGGTGCTGCATCCA
>Lupinus angustifolius 1
AGGTGCGATCATACCAGCACTAATGCACCGGATCCCATCAGAACTCCGCAGTTAAGCGTGCTTGGGCGAGAGTAGTACTAGGATGGGTGACCTCCTGGGAAGTCCTCGTGTTGCACCTC
>Lupinus luteus 1
AGGTGCGATCATACCAGCACTAATGCACCGGATCCCATCAGAACTCCGCAGTTAAGCGTGCTTGGGCGAGAGTAGTACTAGGATGGGTGACCTCCTGGGAAGTCCTCGTGTTGCACCTC
>Lycopodium clavatum 1
GTGGTGCGGTCATACCAGCACTACTAGACCGGATCCCATCAGAACTCCGAAGTTAAGCGTGCTTGGGCCTGAATAGTACTGGGATGGGTGACCTCCCGGGAAGTCCGGGTGCCGCACCCTC
>Magnolia kobus 1
GGGTGCGATCATACCAGCACTAATGCACCGGATCCCATCAGAACTCCGCAGTTAAGCGTGCTTGGGCGAGAGTAGTACTAGGATGGGTGACCTCCTGGGAAGTCCTCGTGTTGCACCCC
>Magnolia stellata 1
GGGTGCGATCATACCAGCACTAATGCACCGGATCCCATCAGAACTCCGCAGTTAAGCGTGCTTGGGCGAGAGTAGTACTAGGATGGGTGACCTCCTGGGAAGTCCTCGTGTTGCACCCC
>Marchantia polymorpha 1
GGATGCGGTCATACCAGGGCTACTACACCAGATCCCATCAGAACTCTGCAGTTAAGCGCCCTTGGGCCGGAATAGTACTGGGATGGGTGACCTCCCGGGAAGTCCCGGTGCTGCATCCA
>Medicago sativa 1
AGGTGCGATCATACCAGCACTAATGCACCGGATCCCATCAGAACTCCGCAGTTAAGCGTGCTTGGGCGAGAGTAGTACTAGGATGGGTGACCTCCTGGGAAGTCCTTGTGTTGCACCTC
>Metasequoia glyptostroboides 1
GGGTGCGATCATACCAGCGTTAGTGCACCGGATCCCATCAGAACTCCGCAGTTAAGCGCGCTTGGGCCGGAGTAGTACTGGGATGGGTGACCTCCCGGGAAGTCCCGGTATTGCACCCTT
>Nicotiana tabacum 1
GGATGCGATCATACCAGCACTAACGCACCGGATCCCATCAGAACTCCGAAGTTAAGCGTGCTTGGGCGAGAGTAGTACTAGGATGGGTGACCCCCTGGGAAGTCCTCGTGTTGCATCCCT
>Nitella flexilis 1
ATGGTACGGTCATACCACGGCTAATGCGCCCGATCCCATCCGAACTCGGAAGCCAAGCGCCGTTGGGCCGGAATAGTACTGGGATGGGTGACCTCCTGGGAAGTCCCGGTGCTGTACCTAT
>Oryza sativa 1
GGATGCGATCATACCAGCACTAAAGCACCGGATCCCATCAGAACTCCGAAGTTAAGCGTGCTTGGGCGAGAGTAGTACTAGGATGGGTGACCTCCTGGGAAGTCCTTGTGTTGCATCCC
>Oryza sativa 2
GGATGCGATCATACGAGGACGAAAGCACCGGATCCCATCAGAACTCCGAAGTTAAGCGTGCTTGGGCGAGAGTAGTACTAGGATGGGTGACCTCCTGGGAAGTCCTTGTGTTGCATCCC
>Lycopersicon esculentum 1
GGATGCGATCATACCAGCACTAACGCACCGGATCCCATCAGAACTCCGAAGTTAAGCGTGCTTGGGCGAGAGTAGTACTAGGATGGGTGACCCCCTGGGAAGTCCTCGTGTTGCATTCCC
>Secale cereale 2
GGATGCGATCATACCAGCACTAAAGCACCGGATCCCATCAGAACTCCGAAGTTAAGCGTGCTTGGGCGAGAGTAGTACTAGGATGGGTGACCTCCTGGGAAGTCCTCGTGTTGCATTCCC
>Phaseolus vulgaris 1
GGTTGCGATCATACCAGCACTAATGCACCGGATCCCATCAGAACTCCGCAGTTAAGCGTGCTTGGGCGAGAGTAGTACTAGGATGGGTGACCCCCTGGGAAGTCCTCGTGTTGCAACCCC
>Phaseolus vulgaris 2
AGGTGCGATCATACCAGCACTAATGCACCGGATCCCATCAGAACTCCGCAGTTAAGCGTGCTTGGGCGAGAGTAGTACTAGGATGGGTGACCTCCTGGGAAGTCCTCGTGTTGCACTTT
>Pinus contorta 1
GGGTGCGATCATACCAGCGTTAATGCACCGGATCCCATCAGAACTCCGCAGTTAAGCGCGCTTGGGCTAGAGTAGTACTGGGATGGGTGACCTCCCGGGAAGTCCTAGTGTTGCACCCTCC
>Pinus silvestris 1
GGGTGCGATCATACCAGCGTTAATGCACCGGATCCCATCAGAACTCCGCAGTTAAGCGCGCTTGGGCTAGAGTAGTACTGGGATGGGTGACCTCCCGGGAAGTCCTAGTGTTGCACCCC
>Plagiomnium trichomanes 1
GGATGCGGTCATACCAAGGCTACTACACCAGATCCCATCAGAACTCTGAAGTTAAGCGCCTTTGGGCCGGAATAGTACTGGGATGGGTGACCTCCCGGGAAGTCCCGGTGCTGCATCCA
>Psilotum nudum 1
GTGGTGCGGTCATACCACCGTTAATGCACCGGATCCCGTCGGAACTCCGTAGTTAAGCGCGCTTGGGCCGGAATAGTACTGGGATGGGTGACCTCCCGGGAAGTCCCGGTGCCGCGCCCAC
>Pteridium aquilinum 1
GTGGTGCGGTCATACCAGCGCTAATGCACCGGATCCCATCAGAACTCCGCAGTTAAGCGCGCTTGGGCCAGAACAGTACTGGGATGGGTGACCTCCCGGGAAGTCCTGGTGCTGCACCCTT
>Rumex acetosa 1
GGGTGCGATCATACCAGCACTAATGCACCGGATCCCATCAGAACTCCGAAGTTAAGCGTGCTTGGGCGAGAGTAGTACTAGGATGGGTGACCTCCTGGGAAGTCCTCGTGTTGCACCCCT
>Spinacia oleracea 1
GGGTGCGATCATACCAGCACTAATGCACCGGATCCCATCAGAACTCCGCAGTTAAGCGTGCTTGGGCGAGAGTAGTACTAGGATGGGTGACCTCCTGGGAAGTCCTCGTGTTGCACCCCT
>Spirogyra grevilleana 1
AGGTACGATCATACCCGGGTTACTACGCCGGATCCCATCCGAACTCCGCAGCTAAGTCCCCGTGGGCTCGAATAGTACTGGCTAGGGTGACCCGCCGGGAAGTCCGAGTGTCGTACCTT
>Spirogyra sp. 1
ATGCTACGGTCATACCACCACGAAAGCACCCGATCCCATCAGAACTCGGAAGTTAGACGTGGTTGGGCCAGATTAGTACTGGGTTGAGGGATCACTTGGGAACCCCTGGTGCTGTAGTGT
>Taxus baccata 1
GAGTGCGATCATACCAGCGTTTGTGCACCGGATCCCATCAGAACTCCGCAGTTAAGCGCGCTTGGGCCAGAGTAGTACTGGGATGGGTGACCTCCCGGGAAGTCCCGGTGTCGCACCCTTT
>Triticum aestivum 1
GGATGCGATCATACCAGCACTAAAGCACCGGATCCCATCAGAACTCCGAAGTTAAGCGTGCTTGGGCGAGAGTAGTACTAGGATGGGTGACCTCCTGGGAAGTCCTCGTGTTGCATTCCC
>Vicia faba 1
AGGTGCGATCATACCAGCACTAATGCACCGGATCCCATCAGAACTCCGCAGTTAAGCGTGCTTGGGCGAGAGTAGTACTAGGATGGGTGACCTCCTGGGAAGTCCTTGTGTTGCACCTC
>Zea mays 1
GGATGCGATCATACCAGCACTAAAGCACCGGATCCCATCAGAACTCCGAAGTTAAGCGTGCTTGGGCGAGAGTAGTACTAGGATGGGTGACCTCCTGGGAAGTCCTCGTGTTGCATTCC
