# Supplementary material for: Taxonomic and Functional Compositions Impacted by the Quality of Metatranscriptomic Assemblies
Source: Front Microbiol. 2018 Jun 20;9:1235. doi: 10.3389/fmicb.2018.01235 (PMC6019464; doi:10.3389/fmicb.2018.01235)
Supplement: Supplementary file 6 [file Data_Sheet_1.ZIP › De-novo-metatranscriptomic-analysis-workflow-master/Calculate_avReadLen.py]

# This script will calculate the "average read length" which can be used as an argument in the execution command with "Calculate_stats_v2.py"

# Usage:
# $ python Calculate_avReadLen.py contig-fasta-file

import sys
from Bio import SeqIO

contigs = open(sys.argv[1], 'rU')

seqlen = []
N = 0

for rec in SeqIO.parse(contigs, 'fasta'):
	seqlen.append(len(rec.seq))

for i in seqlen:
	N += 1  

avseqlen = sum(seqlen)/N

print "Average read length is: %d nt" % (avseqlen)

contigs.close()

sys.stdout = open("read_length.txt", "w")
print (avseqlen)
