# Supplementary material for: Taxonomic and Functional Compositions Impacted by the Quality of Metatranscriptomic Assemblies
Source: Front Microbiol. 2018 Jun 20;9:1235. doi: 10.3389/fmicb.2018.01235 (PMC6019464; doi:10.3389/fmicb.2018.01235)
Supplement: Supplementary file 6 [file Data_Sheet_1.ZIP › De-novo-metatranscriptomic-analysis-workflow-master/SlurmScript_step4_ncRNA]

#!/bin/bash

#SBATCH -N 1 # node count
#SBATCH -c 16
#SBATCH -t 5:00:00
# sends mail when process begins and when it ends
#SBATCH --mail-type=begin
#SBATCH --mail-type=end
#SBATCH --mail-user=[user email]

# set the number of threads to be used for this run
export OMP_NUM_THREADS=16

./step4_ncRNA.sh
