# Supplementary material for: Taxonomic and Functional Compositions Impacted by the Quality of Metatranscriptomic Assemblies
Source: Front Microbiol. 2018 Jun 20;9:1235. doi: 10.3389/fmicb.2018.01235 (PMC6019464; doi:10.3389/fmicb.2018.01235)
Supplement: Supplementary file 7 [file Data_Sheet_2.ZIP › File2_BE2012_cRNA_assorted.rename]

>Cluster4922_Trinity|comp4_c0_seq1_1 # 1 # 246 # 1 # ID=1_1;partial=11;start_type=Edge;rbs_motif=None;rbs_spacer=None;gc_cont=0.382
FLFHSNLTAYADKTKKLPNERFTFFMQNNKLRIVPLGGLGEVGKNMMAYEINDQILLVDA
GLMFPDNDMLGVDYIIPDFEYL
>Cluster5807_Trinity|comp10_c0_seq1_1 # 2 # 232 # 1 # ID=4_1;partial=11;start_type=Edge;rbs_motif=None;rbs_spacer=None;gc_cont=0.706
NSATKGLGAGGKWEVGREAALEDRERIAELIDGADMLFITAGMGGGTGTGAAPVVAEVAK
ELGILTVAVVTKPFVFE
>Cluster11756_Trinity|comp11_c0_seq1_1 # 124 # 234 # 1 # ID=5_1;partial=01;start_type=ATG;rbs_motif=AAA;rbs_spacer=4bp;gc_cont=0.486
MKHGSILSTTEHVKFCGNLGGPPSKAKYIPATDSELV
>Cluster11657_Trinity|comp14_c0_seq1_1 # 133 # 246 # 1 # ID=7_1;partial=01;start_type=ATG;rbs_motif=GGGGGT;rbs_spacer=9bp;gc_cont=0.763
MLKRFLTVAAVAAALAACETAPEDTGAAAGAGQGAGAG
>Cluster10709_Trinity|comp15_c0_seq1_1 # 3 # 146 # 1 # ID=8_1;partial=10;start_type=Edge;rbs_motif=None;rbs_spacer=None;gc_cont=0.708
EMASLLLGAGFAMASLILLPAVAQRIGLGSSLTIALRGALMRAANRF*
>Cluster8039_Trinity|comp19_c0_seq1_1 # 2 # 205 # 1 # ID=10_1;partial=11;start_type=Edge;rbs_motif=None;rbs_spacer=None;gc_cont=0.549
EQPQGVISQILEVLKVDPNMLADRLDYILRTSPKASIFGGGAGQIFITPRVKRIVDLANE
EASRLKDE
>Cluster8813_Trinity|comp20_c0_seq1_1 # 88 # 282 # 1 # ID=11_1;partial=01;start_type=ATG;rbs_motif=None;rbs_spacer=None;gc_cont=0.615
MLLRQYLKYCERKGFKTEILEQTDGDVAGIRSASLKVEGDYAYGFLRSETGVHRLVRKSP
FDSSG
>Cluster11036_Trinity|comp27_c0_seq1_1 # 2 # 136 # 1 # ID=13_1;partial=10;start_type=Edge;rbs_motif=None;rbs_spacer=None;gc_cont=0.585
EDLFAHFFAIQGNGFKSLKENQRVSFDVTTGPKGKQASNICPAD*
>Cluster10283_Trinity|comp30_c0_seq1_1 # 56 # 208 # 1 # ID=14_1;partial=01;start_type=ATG;rbs_motif=AGGAG/GGAGG;rbs_spacer=11-12bp;gc_cont=0.621
MARYTGPVCKLCRREGEKLFLKGARCLSPKCSVERRAYPPGQHGKDAQFRR
>Cluster10933_Trinity|comp36_c0_seq1_1 # 1 # 138 # 1 # ID=15_1;partial=10;start_type=Edge;rbs_motif=None;rbs_spacer=None;gc_cont=0.609
YLPQTHLPTLAMSAFALVLMLLLKKVKPLSKQDLEALLHFYASVK*
>Cluster11323_Trinity|comp36_c0_seq1_2 # 154 # 276 # 1 # ID=15_2;partial=01;start_type=ATG;rbs_motif=GGA/GAG/AGG;rbs_spacer=5-10bp;gc_cont=0.675
MTLDRRNFIKLLGGASSLALAGCASQGGPAVSAGSANEIMA
>Cluster7747_Trinity|comp37_c0_seq1_1 # 1 # 207 # 1 # ID=17_1;partial=11;start_type=Edge;rbs_motif=None;rbs_spacer=None;gc_cont=0.589
HVTNVLRCLQLQAHGYEVSVTELVGWEHSMKNEFIVAWQENRSGCVPAERLRTLLSQLGL
EELRERFFI
>Cluster7190_Trinity|comp43_c0_seq1_1 # 2 # 214 # 1 # ID=18_1;partial=11;start_type=Edge;rbs_motif=None;rbs_spacer=None;gc_cont=0.587
YLSIFRLLTAVAAQGKAENIPPNLGGELMRAILEGLSYLETLFQNAIRRIRMEHEVGYAR
VALLKACLNRK
>Cluster7748_Trinity|comp45_c0_seq1_1 # 2 # 208 # 1 # ID=19_1;partial=11;start_type=Edge;rbs_motif=None;rbs_spacer=None;gc_cont=0.478
MLLLSLFSAAGLFSVQAGQEARPNKLGTERIIINEIAWMGTSSSTTTHEWIELYNPGPTP
VDLTNWVLR
>Cluster5808_Trinity|comp48_c0_seq2_1 # 2 # 235 # 1 # ID=21_1;partial=10;start_type=Edge;rbs_motif=None;rbs_spacer=None;gc_cont=0.538
KPRPARAGFLQIFVSKTGYVTGFSSTIEVTEVNCMYRKGQAGVFEETERASRGASSAQRN
MTALLLSRSTTCATGEG*
>Cluster10500_Trinity|comp50_c0_seq1_1 # 1 # 150 # 1 # ID=22_1;partial=10;start_type=Edge;rbs_motif=None;rbs_spacer=None;gc_cont=0.513
SNADGSYTIAVRGTEPDAQLFTDLLQDAIGVVLAGKAKVQLIEAFRYYK*
>Cluster4477_Trinity|comp56_c0_seq1_1 # 2 # 256 # 1 # ID=24_1;partial=11;start_type=Edge;rbs_motif=None;rbs_spacer=None;gc_cont=0.667
KGILDARLGRSVPLGRLDINLYRDDWTSTDLQPMISCTEIPFELDGKAVLLVDDVLFTGR
TIRAALEAILDFGRPRLVELLVLVD
>Cluster6030_Trinity|comp57_c0_seq1_1 # 2 # 229 # 1 # ID=25_1;partial=11;start_type=Edge;rbs_motif=None;rbs_spacer=None;gc_cont=0.675
NQEDAGPAARGHLMELEPWTEASAIEMAREDGLELTDDHLAIIRYLRDCYADHGGTINAR
QLMRSLEEEFAGLGGH
>Cluster6945_Trinity|comp59_c0_seq1_1 # 3 # 218 # 1 # ID=26_1;partial=11;start_type=Edge;rbs_motif=None;rbs_spacer=None;gc_cont=0.583
TIVVLTAVALFLDLDIRTVGDMGQLPDSLPVFLIPDIPLNFETFAIIFPYSLTLMVVGLL
ESLMTATIVDDL
>Cluster6031_Trinity|comp66_c0_seq1_1 # 1 # 228 # 1 # ID=27_1;partial=11;start_type=Edge;rbs_motif=None;rbs_spacer=None;gc_cont=0.566
LNLEVENDMSDMRVKYVYAFHEGDGKNKKLLGGKGANLAEMTRIGLPVPPGFIVTTEACN
AYYENGNKFPEGMWDQ
>Cluster5432_Trinity|comp70_c0_seq1_1 # 3 # 242 # 1 # ID=29_1;partial=10;start_type=Edge;rbs_motif=None;rbs_spacer=None;gc_cont=0.575
AEIALLFGAGKVFEAVTQDDEYTLLIAAADTGKVYVYSIVEENANTSLADAGDTVSLVGT
LNGVSATTLDTWVAANFQA*
>Cluster6946_Trinity|comp71_c0_seq1_1 # 2 # 217 # 1 # ID=30_1;partial=11;start_type=Edge;rbs_motif=None;rbs_spacer=None;gc_cont=0.532
MGDGRLGVGAAFAQDLGFAALKAGVDFQYGLESEVWKYGVGVSLANIADMAKFGASVFGE
KDNELIGLVFDL
>Cluster12258_Trinity|comp73_c0_seq1_1 # 3 # 101 # 1 # ID=31_1;partial=10;start_type=Edge;rbs_motif=None;rbs_spacer=None;gc_cont=0.313
MGIVELLDVLGNVIYCWMIVDYCIFDVYGVWC*
>Cluster10934_Trinity|comp73_c0_seq1_2 # 108 # 242 # 1 # ID=31_2;partial=01;start_type=ATG;rbs_motif=GGA/GAG/AGG;rbs_spacer=5-10bp;gc_cont=0.385
MVGNVVDFCSYEWVCVGGYGDLLVVVEGVDYMVLISLSDEKVLMV
>Cluster7459_Trinity|comp74_c0_seq1_1 # 2 # 211 # 1 # ID=32_1;partial=11;start_type=Edge;rbs_motif=None;rbs_spacer=None;gc_cont=0.643
LAPGQYGNKYHPRLYMIADETVERDGGVEFALCVKRHDYIDDFNGERYPGIASNYLCDLP
VGASVEFAGP
>Cluster6483_Trinity|comp75_c0_seq1_1 # 3 # 224 # 1 # ID=33_1;partial=11;start_type=Edge;rbs_motif=None;rbs_spacer=None;gc_cont=0.685
MDDTVDEDAGKVVLRVNQAKAALLGVAQKDIVETVRLGLSGEDVTPLHDGEAKYEIPVCI
TLPAEKQSSLDALL
>Cluster6032_Trinity|comp76_c0_seq1_1 # 2 # 229 # 1 # ID=34_1;partial=11;start_type=Edge;rbs_motif=None;rbs_spacer=None;gc_cont=0.553
TRKILVMGGGIAGLTAAKEAAKSGYEVTIVEKADKLGGKALGWLKQFPTKFSYASLEEPI
IGVLIAEVEADSKITV
>Cluster11221_Trinity|comp78_c0_seq1_1 # 3 # 131 # 1 # ID=35_1;partial=10;start_type=Edge;rbs_motif=None;rbs_spacer=None;gc_cont=0.636
REREIKAAERAEEIRREDEQRRLKNEKRAAEEERRKQKAAGN*
>Cluster6691_Trinity|comp83_c0_seq1_1 # 3 # 221 # 1 # ID=36_1;partial=11;start_type=Edge;rbs_motif=None;rbs_spacer=None;gc_cont=0.566
EQGAAHAVTLIEAGPCYVTQVRTNDKEGYSAVQLGFDEVNPKRLTNGQMGHLKANEIPPM
RFLREFRAKDHGL
>Cluster4629_Trinity|comp84_c0_seq1_1 # 1 # 252 # 1 # ID=37_1;partial=11;start_type=Edge;rbs_motif=None;rbs_spacer=None;gc_cont=0.508
MARIEGVDLPRNKRTEVGLTYLFGIGPTRARKILAETKVNPDTRIKDLTEAEVASIREYI
SKHYKVEGDLRREVQMNIKRLIEI
>Cluster5251_Trinity|comp86_c0_seq1_1 # 19 # 258 # 1 # ID=38_1;partial=01;start_type=ATG;rbs_motif=GGAG/GAGG;rbs_spacer=5-10bp;gc_cont=0.479
MLNKWFRFLSLLLLVVVLAVNFSAAEIVSASGTETFGKKTPANGAKFSLAEMEGKLGARF
WWLYAGNFPHEYCKTERPHE
>Cluster11324_Trinity|comp87_c0_seq1_1 # 20 # 145 # 1 # ID=39_1;partial=00;start_type=ATG;rbs_motif=None;rbs_spacer=None;gc_cont=0.540
MKQLVVHVLENLKGVDIVALDVRNKTSITDFMVIASGRSDR*
>Cluster10284_Trinity|comp89_c0_seq1_1 # 2 # 157 # 1 # ID=41_1;partial=10;start_type=Edge;rbs_motif=None;rbs_spacer=None;gc_cont=0.686
FSARNPAMKRTYQPSVVRRKRTHGFLVRMRTRGGRAVIRARRAKGRHRFGV*
>Cluster8344_Trinity|comp90_c0_seq1_1 # 1 # 201 # 1 # ID=42_1;partial=11;start_type=Edge;rbs_motif=None;rbs_spacer=None;gc_cont=0.408
YGPDFHGKQTANTEIYNQLAYTAAYKFLPFGTMLRVTNPRNGKQVIVRINDRGPYIDGRD
IDLSKGA
>Cluster9316_Trinity|comp93_c0_seq1_1 # 25 # 204 # 1 # ID=43_1;partial=01;start_type=ATG;rbs_motif=AGxAGG/AGGxGG;rbs_spacer=5-10bp;gc_cont=0.678
MADLVKGPWLDFERPIVELEERIRILEASAAVGGVDVASEVQDLRHKAVRLSRDIFSRLE
>Cluster10285_Trinity|comp94_c0_seq1_1 # 3 # 158 # 1 # ID=44_1;partial=10;start_type=Edge;rbs_motif=None;rbs_spacer=None;gc_cont=0.724
AAAAFGLAFVWPPVALGVALALGTFAALECVFNFCVGCVVYTYVVLPLAHR*
>Cluster12760_Trinity|comp96_c0_seq1_1 # 180 # 260 # 1 # ID=45_1;partial=01;start_type=ATG;rbs_motif=None;rbs_spacer=None;gc_cont=0.593
MRALQDQLDHGMTTQLTIQRIELGARG
>Cluster6235_Trinity|comp102_c0_seq1_1 # 3 # 227 # 1 # ID=47_1;partial=11;start_type=Edge;rbs_motif=None;rbs_spacer=None;gc_cont=0.667
GDCELRGTGPTPLADSLLAVKAYMASAIAEDHIDTCRRYAVILLTDGVETCRGDPITAAV
VLLNDLGVETYVGSF
>Cluster3505_Trinity|comp103_c0_seq1_1 # 3 # 281 # 1 # ID=48_1;partial=11;start_type=Edge;rbs_motif=None;rbs_spacer=None;gc_cont=0.681
LLLAESAGRRETLYEYLGEHGLTAAACTDFAQFVGAAERLMLAAAPLSGGFRLDDLAIIT
ENELYAATARPRYKRSDARRANLEGWLRDLSEL
>Cluster10049_Trinity|comp104_c0_seq1_1 # 3 # 164 # 1 # ID=49_1;partial=10;start_type=Edge;rbs_motif=None;rbs_spacer=None;gc_cont=0.685
CTYRQLEEKRSGKERRDGIDRRPVVRYDPENPPRRGGCDRRADKNTPFNDRAI*
>Cluster3852_Trinity|comp106_c0_seq1_1 # 1 # 270 # 1 # ID=50_1;partial=11;start_type=Edge;rbs_motif=None;rbs_spacer=None;gc_cont=0.563
EEEEGGSTGTQVAVSEAIQDLAARLAERLHEEADQRLAALTDKHKAEIAALNDTIATLRN
EVESFRSQFERQALELGAEKAAHSEILSVL
>Cluster6692_Trinity|comp112_c0_seq1_1 # 2 # 223 # 1 # ID=52_1;partial=10;start_type=Edge;rbs_motif=None;rbs_spacer=None;gc_cont=0.374
GATGFIGSHLVESLLKEGFDVNCLTRSSSSLRYIEGLNVGLVEGDCCKSESLYEAVENCD
YVFHIAGLTKART*
>Cluster7749_Trinity|comp113_c0_seq1_1 # 3 # 209 # 1 # ID=53_1;partial=11;start_type=Edge;rbs_motif=None;rbs_spacer=None;gc_cont=0.652
EVIARTEAYLRAQGLFREANSPEPEFTDTLELDLGSVVPSLAGPKRPQDRVPLTGMKETF
QGALRAPVV
>Cluster4923_Trinity|comp115_c0_seq1_1 # 3 # 248 # 1 # ID=54_1;partial=11;start_type=Edge;rbs_motif=None;rbs_spacer=None;gc_cont=0.618
KYPNLAPLAESLNNESITYEKSVGTVCQYVVSRLDGSKYRAGLVSAVLDSPEFQDEMYLF
QVWCQTHETQLEQAPMEFATWQ
>Cluster7191_Trinity|comp117_c0_seq1_1 # 3 # 215 # 1 # ID=55_1;partial=11;start_type=Edge;rbs_motif=None;rbs_spacer=None;gc_cont=0.667
SVSQAASIEALNGPQDFITERAAVFRERRDMVVEMLNAIPGLKCLKPEGAFYVYPSCAGV
IGKKRPDGKEI
>Cluster6484_Trinity|comp118_c0_seq1_1 # 15 # 236 # 1 # ID=56_1;partial=01;start_type=ATG;rbs_motif=AGGA;rbs_spacer=5-10bp;gc_cont=0.595
MEITTEMIKQLRAATNAPMLDCRKALQEANGDFDKAVDWLREKGMATAAKRAGRTASEGV
IDVYSHGNGRVCVM
>Cluster7460_Trinity|comp121_c0_seq1_1 # 1 # 210 # 1 # ID=57_1;partial=11;start_type=Edge;rbs_motif=None;rbs_spacer=None;gc_cont=0.676
LPEAVAAMKPTLILIAAVARNGVIGNANALPWHLPEDLRHFKELTTGHAVIMGRKTWESL
PPKSRTLPNR
>Cluster3506_Trinity|comp126_c0_seq1_1 # 2 # 280 # 1 # ID=59_1;partial=11;start_type=Edge;rbs_motif=None;rbs_spacer=None;gc_cont=0.599
SPTNSDELLIKRVIGLLGEHVEIRNGRVYINGEALNEPYVAEFCTYRSCEGSWYLDKDEY
FVLGDNRMHSLDSHSFGPVKASAIQGVARLRYW
>Cluster8814_Trinity|comp130_c0_seq1_1 # 31 # 225 # 1 # ID=60_1;partial=01;start_type=ATG;rbs_motif=AGGA;rbs_spacer=5-10bp;gc_cont=0.513
MLYYSVETKQRAVAMFLEEHRSYASIAQELGIRKPARIEAWVRMYRREGTSSFCKPIGRP
RKEER
>Cluster11325_Trinity|comp131_c0_seq1_1 # 2 # 127 # 1 # ID=61_1;partial=10;start_type=Edge;rbs_motif=None;rbs_spacer=None;gc_cont=0.635
CCAAMQEVFERIRKVAPTDATVLILGESGTGKELVARAVHE*
>Cluster7192_Trinity|comp136_c0_seq1_1 # 3 # 215 # 1 # ID=63_1;partial=11;start_type=Edge;rbs_motif=None;rbs_spacer=None;gc_cont=0.577
NVRKLWRGFLVVLALTVIAGFFVDLHPHFEIESWFGFYAAYGFITCLLMIVGAKALGLIL
KKPDNYYAKDE
>Cluster8345_Trinity|comp137_c0_seq1_1 # 2 # 202 # 1 # ID=64_1;partial=11;start_type=Edge;rbs_motif=None;rbs_spacer=None;gc_cont=0.577
KIYDYITERGGRAIMETIGKPPFQWDSPLHVFEEVLRHEQKVTGLINELVNKAQDERDHA
STIFLQW
>Cluster4924_Trinity|comp138_c0_seq1_1 # 1 # 246 # 1 # ID=65_1;partial=11;start_type=Edge;rbs_motif=None;rbs_spacer=None;gc_cont=0.642
NRDLMQVMCAKLWLEPGRLSEDGLVSVNTTSCTGMCDQGPALLVNYRAVTRMTPERVDQM
AELIRTQVPLAEWPAEWFAVED
>Cluster12139_Trinity|comp139_c0_seq1_1 # 1 # 102 # 1 # ID=66_1;partial=10;start_type=Edge;rbs_motif=None;rbs_spacer=None;gc_cont=0.716
IKTHRDQLDLLAATLLERESLSGAEVDTLLRGW*
>Cluster8346_Trinity|comp143_c0_seq1_1 # 3 # 203 # 1 # ID=67_1;partial=11;start_type=Edge;rbs_motif=None;rbs_spacer=None;gc_cont=0.602
DGFWAEQAQLVDWQMLPQTICDYSKPPFVKWFAGGKTNLCHNAVDRHAAQRSNDRALIYI
STEINEE
>Cluster3973_Trinity|comp145_c0_seq1_1 # 1 # 267 # 1 # ID=68_1;partial=11;start_type=Edge;rbs_motif=None;rbs_spacer=None;gc_cont=0.603
HVLPVSMMNILNGGAHTAWQSTDVQEFMVMPFGAPSFIEGLRWGAEIYHALKSVLKSKGY
ATLVGDEGGYAPALKANNEAVEVILEAIE
>Cluster8040_Trinity|comp149_c0_seq1_1 # 2 # 205 # 1 # ID=69_1;partial=11;start_type=Edge;rbs_motif=None;rbs_spacer=None;gc_cont=0.588
FDPLVDAINKGQVQGYFSKPLNPNEFYQRVGKGLENCLLRERNEMLLTELQKSQVLLKEA
HALAQIGI
>Cluster7750_Trinity|comp151_c0_seq1_1 # 2 # 208 # 1 # ID=70_1;partial=11;start_type=Edge;rbs_motif=None;rbs_spacer=None;gc_cont=0.473
KRLMKSHWIYHNGTRIFIADFSNYGANGAGVKSETAYTIELLKSEPDHSVLSLTSVENTF
ANEDIIRAL
>Cluster5433_Trinity|comp155_c0_seq1_1 # 2 # 238 # 1 # ID=71_1;partial=11;start_type=Edge;rbs_motif=None;rbs_spacer=None;gc_cont=0.646
ELATVLNPDETVTPVTYINSAADLKAFCGEHGGIVCTSSNAPKIFEWSFARRERCCSSPT
STSAAGAATRWTSRWTGWS
>Cluster12048_Trinity|comp156_c0_seq1_1 # 1 # 105 # 1 # ID=72_1;partial=10;start_type=Edge;rbs_motif=None;rbs_spacer=None;gc_cont=0.590
DGPNAWPLPQMESLLETLMQIDAVIKRQGFGGGM*
>Cluster10710_Trinity|comp156_c0_seq1_2 # 105 # 245 # 1 # ID=72_2;partial=01;start_type=ATG;rbs_motif=GGAGG;rbs_spacer=5-10bp;gc_cont=0.652
MAVNANKPAYLVVDARSFDPQAMQRYRELAQVAVANFGGRYLVRGTP
>Cluster1833_Trinity|comp157_c0_seq1_1 # 1 # 351 # 1 # ID=73_1;partial=11;start_type=Edge;rbs_motif=None;rbs_spacer=None;gc_cont=0.667
FELVCPAGGLPALKIAVDNGADCVYTGFRDATNARNFTGLNFDDKSLKEGIAYAHQRGVK
VLVALNTFPLTDNWPGWTAAVDKAAAFGVDAVILADPGLMDYAHRTHPQLRLHLSVQ
>Cluster5809_Trinity|comp158_c0_seq1_1 # 1 # 231 # 1 # ID=75_1;partial=11;start_type=Edge;rbs_motif=None;rbs_spacer=None;gc_cont=0.645
NAVPDAMRKASERARKDLRQVAIMGTTIPHEVLGRVGGSRILLKPASQGTGVIAAGGVRA
VLEAAGVRDILTKSMGG
>Cluster4343_Trinity|comp162_c0_seq1_1 # 3 # 260 # 1 # ID=76_1;partial=11;start_type=Edge;rbs_motif=None;rbs_spacer=None;gc_cont=0.690
LTGDLFEDAAALCEPIYISPAEGALVLRLADELKERLAGLDEEALEAIAAELAATEEFET
AGWDEEAVGEMLADLADLARLAESQE
>Cluster4478_Trinity|comp163_c0_seq1_1 # 1 # 255 # 1 # ID=77_1;partial=11;start_type=Edge;rbs_motif=None;rbs_spacer=None;gc_cont=0.565
KTTMNWSLKLLKVKGIDIKVHLTFVLILIWAAYRWSVSTGEGTQGAIFGIVATLLLFLSV
TLHELGHSLQAIKFGVRVKDITLMP
>Cluster4925_Trinity|comp164_c0_seq1_1 # 2 # 247 # 1 # ID=78_1;partial=11;start_type=Edge;rbs_motif=None;rbs_spacer=None;gc_cont=0.634
TRVWQRGADSQHFAAELLNRFEKERAPLAAIALTTDTSTLTSIANDYAWDQVFAKQVSGL
GRPGDVLLAISIFGNSSNVIAA
>Cluster4479_Trinity|comp167_c0_seq1_1 # 1 # 255 # 1 # ID=81_1;partial=11;start_type=Edge;rbs_motif=None;rbs_spacer=None;gc_cont=0.565
CGRGGWNATFQVGANVGETISLNLATSMRTTAIGKTADYVGGAAYNTALAVGQQGTGVTS
TNLTGTNLTIAIGSGSAVDIGAGTA
>Cluster2793_Trinity|comp170_c0_seq1_1 # 1 # 303 # 1 # ID=83_1;partial=11;start_type=Edge;rbs_motif=None;rbs_spacer=None;gc_cont=0.403
NTVRGYGVWAYQIAGSTAPTFEEKVREQEPYVFGYDITGQNHVDSDFANERQRPRTPLLA
YAYLQDRFELEDLVLNVGLRMDYFNVKSYVLKDPTLPFAGG
>Cluster10501_Trinity|comp171_c0_seq1_1 # 3 # 152 # 1 # ID=84_1;partial=10;start_type=Edge;rbs_motif=None;rbs_spacer=None;gc_cont=0.693
APDDGGKDVFVHIKALERSGLRGLESDQRVRITVSMGMKGPQAETVALI*
>Cluster8041_Trinity|comp172_c0_seq1_1 # 39 # 245 # 1 # ID=85_1;partial=00;start_type=ATG;rbs_motif=None;rbs_spacer=None;gc_cont=0.686
MALEVTDQALASIAEAGFDPVFGARPLKRAIQERIENPLAKAILEGRFGAKDRVRVGVQD
GKISFAKA*
>Cluster1361_Trinity|comp175_c0_seq2_1 # 2 # 394 # 1 # ID=87_1;partial=11;start_type=Edge;rbs_motif=None;rbs_spacer=None;gc_cont=0.659
LIVGEIKIGDLPVYRAMPAGGRNLPTILVVSEIFGVHEYIADVCRRLAKIGYLAIAPELF
FRYGDPRKYTSVADLYAAVVGKVPDKEVAADLDACANWAKSNGGDPARLGITGFCWGGRQ
TWLYAAHNPNV
>Cluster13091_Trinity|comp177_c0_seq1_1 # 2 # 76 # 1 # ID=88_1;partial=10;start_type=Edge;rbs_motif=None;rbs_spacer=None;gc_cont=0.613
KMLADLAVRDPQAFSAIVAQAQAG*
>Cluster11450_Trinity|comp177_c0_seq1_2 # 128 # 247 # 1 # ID=88_2;partial=01;start_type=TTG;rbs_motif=GGTG;rbs_spacer=6bp;gc_cont=0.608
MNVTATGANSDVTLVAGGVQTLTVAGDKSVDLSGATLTVL
>Cluster1636_Trinity|comp179_c0_seq1_1 # 1 # 366 # 1 # ID=89_1;partial=11;start_type=Edge;rbs_motif=None;rbs_spacer=None;gc_cont=0.596
LQWKILTASALCLTLAAPLSAAPTDVVATVNGRSIQQKDVDGYIRDFNLTPEQAQRSELI
INELVSRELVYQDALKKKLDKRADVITELEQVRVKILLNAAVREAMQANPITEEEMKKEY
QA
>Cluster10502_Trinity|comp180_c0_seq1_2 # 105 # 251 # 1 # ID=90_2;partial=01;start_type=ATG;rbs_motif=GGA/GAG/AGG;rbs_spacer=11-12bp;gc_cont=0.571
MTKSELIARLAERFPQLVAKDADLSVKMMLDAMTEALAKGDRIEIRGFG
>Cluster6236_Trinity|comp181_c0_seq1_1 # 1 # 225 # 1 # ID=91_1;partial=11;start_type=Edge;rbs_motif=None;rbs_spacer=None;gc_cont=0.578
QRGVEFHVPITIQLFSSLKKTGIEETEKVIGDWLGQKEKGPSAKGEKAEDPNTVTSATVP
AQGGKAGDDSSPSAY
>Cluster5629_Trinity|comp188_c0_seq1_1 # 1 # 234 # 1 # ID=92_1;partial=11;start_type=Edge;rbs_motif=None;rbs_spacer=None;gc_cont=0.615
DWIENRYPMNASELFDRLVNLDETERIEAKRAAEIGHSVMETVCAFANEPGLGGGYLLLG
VVREEMALFPSYEVVGID
>Cluster3724_Trinity|comp189_c0_seq1_1 # 1 # 273 # 1 # ID=93_1;partial=11;start_type=Edge;rbs_motif=None;rbs_spacer=None;gc_cont=0.692
FMSVVNGGAAADAIVAASAPVAKKAELHTHKMDGEVMRMRQVEFIPLPAGETVELKPGGL
HVMFMGLNEPLKEGASFPLTLTFAKAGEVTV
>Cluster9521_Trinity|comp191_c0_seq1_1 # 58 # 231 # 1 # ID=94_1;partial=01;start_type=ATG;rbs_motif=AGGAGG;rbs_spacer=5-10bp;gc_cont=0.586
MSMLAFQDYYPDELSHCYGCGKSNPHGHQLKSYWAADGNESVAHYTPESYHTAIPGYV
>Cluster6693_Trinity|comp196_c0_seq1_1 # 1 # 219 # 1 # ID=95_1;partial=11;start_type=Edge;rbs_motif=None;rbs_spacer=None;gc_cont=0.685
FALLHQPDAEARCHDLHARERLGEAGVTDEVSTILAAEAPLAESCLAPLGRLVANGTVSG
EAAWERLRRQLAL
>Cluster5434_Trinity|comp197_c0_seq1_1 # 1 # 237 # 1 # ID=96_1;partial=11;start_type=Edge;rbs_motif=None;rbs_spacer=None;gc_cont=0.586
PKANGDKRPLGIPTMRDRAMQALHLLALDPVAESTGDAHSYGFRRERSTADAIEQVRNVL
GRKASPKWVLEGDIKGCFD
>Cluster8042_Trinity|comp198_c0_seq1_1 # 3 # 209 # 1 # ID=97_1;partial=10;start_type=Edge;rbs_motif=None;rbs_spacer=None;gc_cont=0.541
YVPGTNNNHIAVQYAGAATRPNVFTLPGGQVKSVTRLTDQNVTNQIDDVRTDPGSGAMKR
IGWRELTK*
>Cluster3606_Trinity|comp199_c0_seq1_1 # 27 # 302 # 1 # ID=98_1;partial=01;start_type=ATG;rbs_motif=None;rbs_spacer=None;gc_cont=0.620
MEQPIISGIAFNRDEAKLTVLGVPDRPGIASQILGPIAEANVDVDMIIQNVGHDGTTDFS
FTVNRGEYACTLKIFEEQIKPHIGARAIEGDN
>Cluster10156_Trinity|comp203_c0_seq1_1 # 3 # 161 # 1 # ID=100_1;partial=10;start_type=Edge;rbs_motif=None;rbs_spacer=None;gc_cont=0.579
IKDAMGRFKFYALSADLEARGLADRVMDGIAAVDYAGFVDLVAENKTCQSWL*
>Cluster10381_Trinity|comp203_c0_seq1_2 # 194 # 343 # 1 # ID=100_2;partial=01;start_type=ATG;rbs_motif=AGGAG;rbs_spacer=5-10bp;gc_cont=0.540
MAFELNGKSYETDEEGYLVNLGDWNEDVAQYLAQQEGVALTENHWEVINF
>Cluster4205_Trinity|comp204_c0_seq1_1 # 1 # 261 # 1 # ID=101_1;partial=11;start_type=Edge;rbs_motif=None;rbs_spacer=None;gc_cont=0.674
ERYIKDDNELNQYLLTLALDGAALTPKTGAPTIDGAALEELAKSYLTPEAIIRRLADFID
AGVLHALIAHDIALDLANEAAARIGAD
>Cluster1269_Trinity|comp205_c0_seq1_1 # 3 # 407 # 1 # ID=102_1;partial=11;start_type=Edge;rbs_motif=None;rbs_spacer=None;gc_cont=0.610
IGLDVVGFFAMLMPTQPLGWFKKPVKSAAELKGFKYRTVGLAADLMNELGMKVTQLPGGE
IVPAMERGVIDAFEFNNPTSDRRFGAQDVAKNYMMGSYHQSMEFFEIVFNKKKFESLPKD
LQAILRYAAEAASTS
>Cluster4480_Trinity|comp208_c0_seq1_1 # 2 # 259 # 1 # ID=103_1;partial=10;start_type=Edge;rbs_motif=None;rbs_spacer=None;gc_cont=0.477
KEVADQIDETLGLQMISIRLDKSLIDSFKLLGEFHGIGYQPLMRDALRRFAETEMKAIVN
GMVETQRKTYPNGVPVNLVKQKKAV*
>Cluster12458_Trinity|comp211_c0_seq1_1 # 1 # 93 # 1 # ID=104_1;partial=10;start_type=Edge;rbs_motif=None;rbs_spacer=None;gc_cont=0.602
EMMEKRMDMMQMMMQGRMGMSPGEPPKPAK*
>Cluster8043_Trinity|comp211_c0_seq1_2 # 146 # 352 # 1 # ID=104_2;partial=00;start_type=ATG;rbs_motif=AGGAGG;rbs_spacer=3-4bp;gc_cont=0.599
MGIGMILLWLLPIALLAWLFARLGSGRGAKDKTHESPREILDARYARGEIGRDEYLERRV
DIDGHDKG*
>Cluster3853_Trinity|comp211_c0_seq1_3 # 360 # 629 # 1 # ID=104_3;partial=01;start_type=ATG;rbs_motif=GGA/GAG/AGG;rbs_spacer=5-10bp;gc_cont=0.626
MFVAPARRRAPGLQQEAELKGMAKDPVCGMAVRPDSPHASDFDGMHYRFCSAKCKVRFDN
DPGHYISPAPAEPETAAGAAYVCPMHPEIR
>Cluster6694_Trinity|comp213_c0_seq1_1 # 3 # 221 # 1 # ID=105_1;partial=11;start_type=Edge;rbs_motif=None;rbs_spacer=None;gc_cont=0.607
RFAPINSWPDNVNLDKARRLLWPIKKKYGNKLSWADLIAYAGTIAYESMGLKTYGFAFGR
EDIWHPEKDTYWG
>Cluster1742_Trinity|comp215_c0_seq1_1 # 3 # 359 # 1 # ID=106_1;partial=11;start_type=Edge;rbs_motif=None;rbs_spacer=None;gc_cont=0.653
KVGAGRTAPAAEIRLAGTPLGPATSGNPPVSRHIDLDMAVLNAHGIVTGDSGRSQLADEL
RVLKRPLLHNASGKSAAPVKDANLIMITSAMPGEGKTYLATNLAISIAMELDHTVLLVD
>Cluster12259_Trinity|comp218_c0_seq1_1 # 3 # 101 # 1 # ID=107_1;partial=10;start_type=Edge;rbs_motif=None;rbs_spacer=None;gc_cont=0.616
HAFDDWRLSAGGSPLPLGVSIATDGEVAELGA*
>Cluster10711_Trinity|comp218_c0_seq1_2 # 114 # 254 # 1 # ID=107_2;partial=01;start_type=ATG;rbs_motif=GGA/GAG/AGG;rbs_spacer=5-10bp;gc_cont=0.582
MLAVTVSVGMHVTWNLIARRQPADAFPLWWVLLAHLLLLGPIGLSAL
>Cluster3725_Trinity|comp221_c0_seq1_1 # 3 # 275 # 1 # ID=108_1;partial=11;start_type=Edge;rbs_motif=None;rbs_spacer=None;gc_cont=0.652
ADCSLTNDKGTWTARAPGQVDVRKSGENLNVVCRKEGFVDGLLTAISRAAGSMFGNIIFG
GGIGALIDHSKGTGYDYPNNLPVEMGKSVIV
>Cluster12361_Trinity|comp222_c0_seq1_1 # 1 # 96 # 1 # ID=109_1;partial=10;start_type=Edge;rbs_motif=None;rbs_spacer=None;gc_cont=0.615
RIAAALKGLETQTTHNPVAQKAMTDGDIELF*
>Cluster9418_Trinity|comp222_c0_seq1_2 # 113 # 289 # 1 # ID=109_2;partial=01;start_type=ATG;rbs_motif=AGGAG;rbs_spacer=5-10bp;gc_cont=0.588
MAKSILAIDDSASIRQMVGFTLKSSGYEVVDAVDGMDGLEKAKGKTFNLVLTDQNMPRM
>Cluster6237_Trinity|comp224_c0_seq1_1 # 2 # 226 # 1 # ID=110_1;partial=11;start_type=Edge;rbs_motif=None;rbs_spacer=None;gc_cont=0.542
TGPSPATTVVFTTTVTVTAGTFSATADTTGWALGTYTVKADDGDGHIAETTVKIVTAVVP
TPTPTPEVTPTPEVT
>Cluster4206_Trinity|comp228_c0_seq1_1 # 1 # 261 # 1 # ID=113_1;partial=11;start_type=Edge;rbs_motif=None;rbs_spacer=None;gc_cont=0.670
MNDVSLTEIDLGAIMRLLGGLRPGSTLTLSVLRDGEEITLEFDLPANFSFPRVSPRMGTM
MMGAQPTQLGVQFAVITPDLAAERDLP
>Cluster6947_Trinity|comp229_c0_seq1_1 # 3 # 218 # 1 # ID=114_1;partial=11;start_type=Edge;rbs_motif=None;rbs_spacer=None;gc_cont=0.667
LVKEEHCLGHGEKHSQSVAQFRVEQGADDYADHIRGWIDLLMKMASWSGIGGPGGKKPTP
QTQRMFFMATTD
>Cluster1834_Trinity|comp232_c0_seq2_1 # 118 # 471 # 1 # ID=117_1;partial=00;start_type=ATG;rbs_motif=GGAG/GAGG;rbs_spacer=5-10bp;gc_cont=0.520
MKTYLTPVNEIERNWFVVDAQSKVLGRLASEIAYRLRGKHKPTFSTFQDNGDYVIVVNAD
KIRLTGKKLDEKLYYNHSGYMGGLRTRTAKEILASKPEELLYNAVKGMLFKNSLGRV*
>Cluster2063_Trinity|comp234_c0_seq1_1 # 3 # 338 # 1 # ID=118_1;partial=11;start_type=Edge;rbs_motif=None;rbs_spacer=None;gc_cont=0.640
DLTDEEQQEIISQLEDVVASVDPAALREEIAELTKLINHARELEAREVETKLTALKDLLT
KQGVFADPKMKLLVFTEHKDTLDFLAGDGREGRPLGKLREWGLSLTQIHGGM
>Cluster1138_Trinity|comp235_c0_seq1_1 # 3 # 422 # 1 # ID=119_1;partial=11;start_type=Edge;rbs_motif=None;rbs_spacer=None;gc_cont=0.640
RDEIRRFAAELAVTNRRLQEAALTDVLTGLPNRRYAIEFFQREWLAANRSKRPLACMLID
VDNFKMINDGHGHDVGDAVLKQVSAAIKKALRAQDVACRTGGDEFTVICPQTDLPAALIC
AERVRKAVAAMEVDAGHARV
>Cluster5252_Trinity|comp237_c0_seq1_1 # 39 # 281 # 1 # ID=120_1;partial=00;start_type=GTG;rbs_motif=None;rbs_spacer=None;gc_cont=0.547
MTRFGSGWAWLVLDGEKKLQVYSTANQDSPYMDGHIPLLGLDVWEHAYYLHYQNRRPDYV
KAFWTIVNWDFVESRFQANR*
>Cluster7751_Trinity|comp239_c0_seq1_1 # 1 # 207 # 1 # ID=121_1;partial=11;start_type=Edge;rbs_motif=None;rbs_spacer=None;gc_cont=0.676
LTLRKLFPFLLWWPLVTRRTVRDDLVAGLTGALIVLPQGVAFATIAGLPPQYGLYAAMVP
AIIAALFGS
>Cluster2963_Trinity|comp240_c0_seq1_1 # 1 # 297 # 1 # ID=122_1;partial=11;start_type=Edge;rbs_motif=None;rbs_spacer=None;gc_cont=0.589
YKVNVMFSAPTAIRVLKKQDPAYLKKYDLSSLKHLFLAGEPLDQPTHEWIMGELKLPVID
NYWQTETGWPMLSTVRGIEDTKIKFGTPSFPVFGYDLKI
>Cluster1413_Trinity|comp241_c0_seq1_1 # 2 # 391 # 1 # ID=123_1;partial=10;start_type=Edge;rbs_motif=None;rbs_spacer=None;gc_cont=0.505
VFAQGGMGTEYSATSFMAAGTGQDARSELGVGRLIFPLAFDVSPDFSIGGSIDFVWATLD
MKMAATTAQLAGMRTGGTMDISGLSGFDWARIDFSDDNKYSGSAKGTGWAGKLGNENWRH
NGYFWPFWL*
>Cluster9947_Trinity|comp241_c0_seq1_2 # 363 # 524 # 1 # ID=123_2;partial=01;start_type=ATG;rbs_motif=GGxGG;rbs_spacer=3-4bp;gc_cont=0.432
MDISGLSGFDWARIDFSDDNKYSGSAKGTGWAGKLGFTYRVNKLLIIGAVYQSK
>Cluster6948_Trinity|comp245_c0_seq1_1 # 1 # 216 # 1 # ID=124_1;partial=11;start_type=Edge;rbs_motif=None;rbs_spacer=None;gc_cont=0.602
IALGPLMTRLGNNIKGIDWNTEQEYEELKKCNYTVKEPGISFGMPSLEEDIAVCDAVMRM
APEINGEVAHKS
>Cluster8815_Trinity|comp249_c0_seq1_1 # 2 # 199 # 1 # ID=125_1;partial=10;start_type=Edge;rbs_motif=None;rbs_spacer=None;gc_cont=0.374
DGQLYSVEDLKAVSVLPFRQVLLGMLAGTLQSPTAKLAGLLSATINQFAYALESLKNKKE
QSGGN*
>Cluster3045_Trinity|comp251_c0_seq1_1 # 1 # 294 # 1 # ID=126_1;partial=11;start_type=Edge;rbs_motif=None;rbs_spacer=None;gc_cont=0.612
RGRATTNMSVVDDVKGRLDLVDIVSGYVNLQKAGRNYKALCPFHQERTPSFVVFPDTQTW
RCFGACGEGGDVFAFVMKAEGWDFSEALRELAKRAGVE
>Cluster2635_Trinity|comp252_c0_seq1_1 # 3 # 314 # 1 # ID=128_1;partial=10;start_type=Edge;rbs_motif=None;rbs_spacer=None;gc_cont=0.702
GAREELEHAEAFAARLLAVGAEPQAVTSRAPPVGRTHEELLRFGLATEEAAIRLYREAAE
HCRRIGDDGNAALFARILDDEIAHYRELEQALGRFHPREVDHA*
>Cluster10604_Trinity|comp252_c0_seq1_2 # 307 # 450 # 1 # ID=128_2;partial=01;start_type=ATG;rbs_motif=GGAG/GAGG;rbs_spacer=5-10bp;gc_cont=0.667
MPDDVNMPEGWGRHERPPTLFRRFSFGGYSETRAFLDQLGTLSEETGC
>Cluster12362_Trinity|comp254_c0_seq1_1 # 125 # 217 # 1 # ID=129_1;partial=01;start_type=GTG;rbs_motif=None;rbs_spacer=None;gc_cont=0.538
MIWKRNKKLEMQEVRPDTLASEGKLPAQEKD
>Cluster4207_Trinity|comp255_c0_seq1_1 # 3 # 266 # 1 # ID=130_1;partial=10;start_type=Edge;rbs_motif=None;rbs_spacer=None;gc_cont=0.549
DILADYAHLVELLIEHGPSLRLPHSRAFGDGLFELRPRGRSGIGRAFYCFLVGKRVVILH
VFIKKSQETPDRELKLARKRMKEVSNG*
>Cluster7461_Trinity|comp261_c0_seq1_1 # 3 # 212 # 1 # ID=131_1;partial=11;start_type=Edge;rbs_motif=None;rbs_spacer=None;gc_cont=0.648
MDALLARDAAALSHAIERSCANKAEVVVGDELETAKEGGRALLNLGHTFGHAIETGIGYG
EWLHGEAVAA
>Cluster1023_Trinity|comp265_c0_seq1_1 # 2 # 436 # 1 # ID=132_1;partial=11;start_type=Edge;rbs_motif=None;rbs_spacer=None;gc_cont=0.664
MVPLTVRHTVRDWIAALGVPTLLVCGSYLGALSHTLTALAALREAGVVPVIIVVNESAGS
TVSLEDTLASLAPQKKKMRDWIAALGVPTLLVCGSYLGALSHTLTALAALREAGVVPVII
VVNESAGSTVSLEDTLASLAPQKKK
>Cluster8816_Trinity|comp267_c0_seq1_1 # 1 # 198 # 1 # ID=133_1;partial=10;start_type=Edge;rbs_motif=None;rbs_spacer=None;gc_cont=0.490
FHICDLGSNVIPPLLGQNFVMYGPIENAPVVFPLIGMMDMIVAEGNAAEHAIEAKEPHPY
LVMSA*
>Cluster994_Trinity|comp269_c0_seq1_1 # 3 # 443 # 1 # ID=134_1;partial=10;start_type=Edge;rbs_motif=None;rbs_spacer=None;gc_cont=0.583
TRTFTIMAGLDRKTPIPTEIKLHQKSREMEISFDDGSNFRLSFEFLRVYSPSAEVRGHGP
GQETLQTGKRNVEIKALEPVGNYAVLPFFSDGHDTGIYSWDLLYSLGKNREELWAEYLAR
LDAAGANRDVDSTTLPPKTGGGCGKH*
>Cluster5810_Trinity|comp269_c0_seq1_2 # 453 # 683 # 1 # ID=134_2;partial=01;start_type=ATG;rbs_motif=AGGA;rbs_spacer=5-10bp;gc_cont=0.662
MAETHFGFETVPESEKARRVEGVFSSVADKYDLMNDLMSAGLHRLWKIFTLQVAGARPGE
RVLDIAGGTGDLAAAFR
>Cluster5097_Trinity|comp270_c0_seq1_1 # 3 # 248 # 1 # ID=135_1;partial=10;start_type=Edge;rbs_motif=None;rbs_spacer=None;gc_cont=0.500
IIFLSDLALGAVTVFEMKRLFISEAEQQPLVNLLMYMIDFGLGMLLVLLAIVMVWRLIDL
FKPKGRWTEEMTHELAQEVAK*
>Cluster5630_Trinity|comp271_c0_seq1_1 # 1 # 234 # 1 # ID=136_1;partial=11;start_type=Edge;rbs_motif=None;rbs_spacer=None;gc_cont=0.603
ILYFQSQLDRTGRIVGVEALARWNNATLGAVSPAQFIPIAEQTGLIVELGNHILETGFRT
LRAWHDAGIELDQFSINI
>Cluster11145_Trinity|comp274_c0_seq1_1 # 1 # 132 # 1 # ID=137_1;partial=10;start_type=Edge;rbs_motif=None;rbs_spacer=None;gc_cont=0.515
AEGGGIPSLTAELPLILLVLSVEERDGIPRRVARDSLTLRDES*
>Cluster4630_Trinity|comp277_c0_seq1_1 # 3 # 254 # 1 # ID=138_1;partial=11;start_type=Edge;rbs_motif=None;rbs_spacer=None;gc_cont=0.627
RLTDLPNLKLFADRLTTLIAGSWGQGKGFTVMLVDINDFKPINDMHGRAMGDEVLRIIAN
RLRHNLRAADTVARHGEDEFIILV
>Cluster10382_Trinity|comp279_c0_seq1_1 # 2 # 154 # 1 # ID=139_1;partial=10;start_type=Edge;rbs_motif=None;rbs_spacer=None;gc_cont=0.634
KAVERLMTLQGVGARQLQVISFGEERPVAFGHDESAWRLNRRVELLYSGY*
>Cluster12761_Trinity|comp279_c0_seq1_2 # 156 # 236 # 1 # ID=139_2;partial=01;start_type=ATG;rbs_motif=GGA/GAG/AGG;rbs_spacer=5-10bp;gc_cont=0.605
MAMQKMEGARQTAWVVALLAVVSLPSV
>Cluster3046_Trinity|comp281_c0_seq1_1 # 3 # 296 # 1 # ID=140_1;partial=11;start_type=Edge;rbs_motif=None;rbs_spacer=None;gc_cont=0.707
MALRHMLPDLQHVLLLTEKGETVPEDCIDLRAAMAAAAPGFEIPPTAAADPALLYFTSGT
TGTPKGAMLTHANLVANTLQVKLWFPGVDGGDQRLLAV
>Cluster12049_Trinity|comp283_c0_seq1_1 # 3 # 107 # 1 # ID=141_1;partial=10;start_type=Edge;rbs_motif=None;rbs_spacer=None;gc_cont=0.610
DLLTQRMEVHEKNAWMLRSLLEDEGSAKGRKGRK*
>Cluster12657_Trinity|comp284_c0_seq1_1 # 121 # 204 # 1 # ID=142_1;partial=01;start_type=ATG;rbs_motif=AGGAG;rbs_spacer=5-10bp;gc_cont=0.571
MTQVTVYTTQSCPWCVRVKNYLRQNGVP
>Cluster2163_Trinity|comp285_c0_seq1_1 # 1 # 330 # 1 # ID=143_1;partial=11;start_type=Edge;rbs_motif=None;rbs_spacer=None;gc_cont=0.564
LERLERMRDKGDFARLTKKEALILSREIERLEMLLGGIRQMTRPPELLFVVDVRREATAI
HEANLLNISVIALVDTNCDPRNVDYVIPSNDDAIRAIKLLVAKIADAALE
>Cluster3726_Trinity|comp287_c0_seq1_1 # 43 # 315 # 1 # ID=144_1;partial=01;start_type=ATG;rbs_motif=AGGAG;rbs_spacer=5-10bp;gc_cont=0.560
MGRGLNKVQIIGHLGKDPEMRYTPSGKPVTTFTVAVSRTWNSADGERHNETEWFNVVAWG
TLAEICKQYLVKGQQVYVEGRLQTRRWDDKE
>Cluster3507_Trinity|comp288_c0_seq1_1 # 3 # 284 # 1 # ID=145_1;partial=10;start_type=Edge;rbs_motif=None;rbs_spacer=None;gc_cont=0.656
PIVAASDYTRMYAEQIRPFVTENGRRYTVLGTDGFGRSDTREQLRRFFEVDRYWVALAAL
SALADDGVVEQKTVAQAIAKYGLDPNKSNPVKV*
>Cluster548_Trinity|comp289_c0_seq1_1 # 2 # 535 # 1 # ID=146_1;partial=11;start_type=Edge;rbs_motif=None;rbs_spacer=None;gc_cont=0.702
KGSVTTVGKSEPRAVSALDILLVRRLAGRSLPLDMVSALTDGISGVEEAALAAVPLTDLG
APTLILRNGQGGYVGQFRHRLGDPIAQFSFLAPEPEEGNCREWARLLDAVVGQAGRRGAH
LVCAEIAEDHPAFVAFRLAGFAVYSRQVLLRRAPAAVTSGDPGVLRPALDSDTFAITL
>Cluster5253_Trinity|comp290_c0_seq1_1 # 23 # 262 # 1 # ID=147_1;partial=01;start_type=ATG;rbs_motif=AGGA;rbs_spacer=5-10bp;gc_cont=0.579
MVDFQTFLRSADTFTEPQRGEFRHYFNGANFLLYHLAAEAAKKAGDTALEANARSKYELA
VNRLKAAVELEVTPIYRDKA
>Cluster6949_Trinity|comp292_c0_seq1_1 # 1 # 216 # 1 # ID=148_1;partial=11;start_type=Edge;rbs_motif=None;rbs_spacer=None;gc_cont=0.644
LNNLRFRFILLVGLSAPVLLVWISGYYAWENWRDYRMVRTTIEANTMADQIIEAAGLQAL
ERGVTSSLLSAP
>Cluster9737_Trinity|comp293_c0_seq1_1 # 94 # 261 # 1 # ID=149_1;partial=01;start_type=ATG;rbs_motif=GGAGG;rbs_spacer=5-10bp;gc_cont=0.601
MSAKEILFDAKGRERLKRGVDKLANAVKVTLGPKGRNVVIEKSFGSPIITKDGVTV
>Cluster11552_Trinity|comp294_c0_seq1_1 # 1 # 120 # 1 # ID=150_1;partial=10;start_type=Edge;rbs_motif=None;rbs_spacer=None;gc_cont=0.492
VQNVARQFVHYLLEVLVSERKDHLVRKERWLEASGESVV*
>Cluster3323_Trinity|comp297_c0_seq1_1 # 2 # 286 # 1 # ID=151_1;partial=11;start_type=Edge;rbs_motif=None;rbs_spacer=None;gc_cont=0.596
KNTNWLYSCSICQRCQHACPMGIHVGRFVYALKGMRPVEKRPKNLQKSCELQKQSNSTGI
PNSDFVWVVGDILEEVHATEPDWADLQAPMDRKGA
>Cluster12962_Trinity|comp299_c0_seq1_1 # 3 # 80 # 1 # ID=152_1;partial=10;start_type=Edge;rbs_motif=None;rbs_spacer=None;gc_cont=0.705
SPSTEIPAAAPSGIFFTARAHRMGL*
>Cluster6485_Trinity|comp299_c0_seq1_2 # 92 # 313 # 1 # ID=152_2;partial=01;start_type=ATG;rbs_motif=AGGAG;rbs_spacer=5-10bp;gc_cont=0.721
MHPADPTDLEFRLLNDWQRDFPLIPRPFARLGATLGIAEDEVLERLRRLRAQGAVSRVGA
VFRPRTLSWSTLAA
>Cluster3220_Trinity|comp300_c0_seq1_1 # 1 # 288 # 1 # ID=153_1;partial=11;start_type=Edge;rbs_motif=None;rbs_spacer=None;gc_cont=0.451
LWTDYSGMSKEVQGPVDMILFTQSPRTEKGDPYQNYPHYIPEGSRIVRYNLKSKELKVLT
EDFSTAFDPCTYWDGKKFAFAGIHKKGGGCQIWEMN
>Cluster7193_Trinity|comp301_c0_seq1_1 # 3 # 218 # 1 # ID=154_1;partial=10;start_type=Edge;rbs_motif=None;rbs_spacer=None;gc_cont=0.718
MRLGRSVAELLAANRAVEHAAVLLYEEALEYCRRTRNTTDGAIFADLLDEELGHLDRIGR
HGGGADAAGRP*
>Cluster9419_Trinity|comp301_c0_seq1_2 # 215 # 391 # 1 # ID=154_2;partial=01;start_type=ATG;rbs_motif=None;rbs_spacer=None;gc_cont=0.650
MTNRSWSIPASWERRDKPPMLSRRFTFAAYAQTRRFLDALAAWSEAHGVHLHNISFGAT
>Cluster6950_Trinity|comp302_c0_seq1_1 # 3 # 218 # 1 # ID=155_1;partial=11;start_type=Edge;rbs_motif=None;rbs_spacer=None;gc_cont=0.727
DPPLRAATDRDALSAGLADGSIDVLISDHTPVDDDAKQQPFDEAEAGATGLELLLPLTLK
WAAAQDIPLPQA
>Cluster2358_Trinity|comp303_c0_seq1_1 # 2 # 322 # 1 # ID=156_1;partial=11;start_type=Edge;rbs_motif=None;rbs_spacer=None;gc_cont=0.642
FAEAIRNMIMTTLRSIVGEMQLDEALSNRDRIKARLRESIADEAIDWGLTVKSVEIQDIK
PSPSMQKAMEMQAAAERERKAMVTRAEGEKQATILQAEARLEAAHRD
>Cluster4481_Trinity|comp305_c0_seq1_1 # 3 # 257 # 1 # ID=157_1;partial=11;start_type=Edge;rbs_motif=None;rbs_spacer=None;gc_cont=0.659
MFVWSRLTGGDPVFTLSQVALNDTIMVFAFAPIVGLLLGISAIVVPWDTLLTSVVLYIVV
PLALAQLWRKALLKKGQAHFDATME
>Cluster6695_Trinity|comp306_c0_seq1_1 # 2 # 220 # 1 # ID=158_1;partial=11;start_type=Edge;rbs_motif=None;rbs_spacer=None;gc_cont=0.694
IGPELCLALTEREFPARLLVLGDRQLIEERARLLGRSTAGLEILHTPLAAPSTPGKLDVR
NAGYVLALLDRAL
>Cluster4482_Trinity|comp309_c0_seq1_1 # 3 # 257 # 1 # ID=159_1;partial=11;start_type=Edge;rbs_motif=None;rbs_spacer=None;gc_cont=0.545
RPLMSLDVISVTPHADFILDLEYANGERRRFDVKPLLTMKPWNRLASPAIFNRVRVDYGT
VVWPGEIDIAPETLYIDSMPIKEAS
>Cluster11222_Trinity|comp310_c0_seq1_1 # 1 # 129 # 1 # ID=161_1;partial=10;start_type=Edge;rbs_motif=None;rbs_spacer=None;gc_cont=0.597
FLHAFRTMRAQCMVCHNDNDHGFIVPPEHPVTADSVILNLPR*
>Cluster7462_Trinity|comp311_c0_seq1_1 # 3 # 215 # 1 # ID=162_1;partial=10;start_type=Edge;rbs_motif=None;rbs_spacer=None;gc_cont=0.643
NAVRLLEFLAGENAQQWYAETNQEYPVRSGVTASATLRGFGEFHADSVNMARLGELNATA
LRLMDRAGWR*
>Cluster8044_Trinity|comp312_c0_seq1_1 # 3 # 206 # 1 # ID=163_1;partial=11;start_type=Edge;rbs_motif=None;rbs_spacer=None;gc_cont=0.711
SDQATLEAAAGKARIGLEQARRERERMEVLFKDEAVAEKRLLEARANERIAAAEAQAAGA
RAQGLGGG
>Cluster1835_Trinity|comp314_c0_seq1_1 # 1 # 354 # 1 # ID=164_1;partial=10;start_type=Edge;rbs_motif=None;rbs_spacer=None;gc_cont=0.613
QIDRIAAAADPPLKAVLRSRSLWDETIAVPADALADGEIHRHRINGPQGVVLRVVERAVT
IDAHLLRLMVAANESLMTEPVEEFKGQLWLALGILGLGLTFAALMQVFVSLAPLRRL*
>Cluster4344_Trinity|comp315_c0_seq1_1 # 84 # 341 # 1 # ID=165_1;partial=01;start_type=ATG;rbs_motif=AGGA;rbs_spacer=5-10bp;gc_cont=0.663
MHELQTLIDQAWEDRANLKPGSAPARVGEAVQHILGELDAGKLRVAEKIDGQWVTHQWIK
KAVLLSFRLEDNVVMDGGACATSTRC
>Cluster10605_Trinity|comp319_c0_seq1_1 # 3 # 149 # 1 # ID=167_1;partial=10;start_type=Edge;rbs_motif=None;rbs_spacer=None;gc_cont=0.558
MAGRIRPTRLVMDDALRAGEQSILEYNEMKLRELPDKLFTKEYLKKLD*
>Cluster10503_Trinity|comp320_c0_seq1_1 # 1 # 150 # 1 # ID=168_1;partial=10;start_type=Edge;rbs_motif=None;rbs_spacer=None;gc_cont=0.520
WQDTTLEPPKSLYNGHWKNLFTGQSITGAGSLPLSEVLSDYPVALLQMM*
>Cluster11847_Trinity|comp320_c0_seq1_2 # 187 # 294 # 1 # ID=168_2;partial=01;start_type=ATG;rbs_motif=AGGAGG;rbs_spacer=5-10bp;gc_cont=0.620
MTTIAGTSAGSESLGRFLYDFRRALLRHRKSRMAFL
>Cluster2429_Trinity|comp322_c0_seq1_1 # 1 # 318 # 1 # ID=169_1;partial=11;start_type=Edge;rbs_motif=None;rbs_spacer=None;gc_cont=0.670
LPDVAAQLAGSPIAWGAQNLSTEASGAFTGEIAASMLLDFQCRYVIVGHSERRALYGESD
AVVAKKFAVARAAGLVPILCVGETLDGRERGVTEQVVARQLQDRKD
>Cluster8045_Trinity|comp327_c0_seq1_1 # 3 # 206 # 1 # ID=170_1;partial=11;start_type=Edge;rbs_motif=None;rbs_spacer=None;gc_cont=0.657
AASAALHISDVPWDGPIGAVRVGLIDGEFVLNPTIPEMENSQLDLRMAGTSEAIIMVEAG
ANEVDEET
>Cluster7463_Trinity|comp328_c0_seq1_1 # 3 # 215 # 1 # ID=171_1;partial=10;start_type=Edge;rbs_motif=None;rbs_spacer=None;gc_cont=0.662
LVGDESPDPKPYDLWVLDRVLQGWRDLPGEDGAHVPYSEENKAAVLRWPFMRLGLMDAYK
TAVSGRKEKN*
>Cluster6033_Trinity|comp329_c0_seq1_1 # 3 # 230 # 1 # ID=172_1;partial=11;start_type=Edge;rbs_motif=None;rbs_spacer=None;gc_cont=0.654
FTEAINHKAKSSRGDYTASEDDNVLVQGVSRDKGGLGYFGFAYYIENAGKLKAASVWNGS
KFVAPSAAAVEDGSYQ
>Cluster2015_Trinity|comp331_c0_seq1_1 # 3 # 341 # 1 # ID=173_1;partial=11;start_type=Edge;rbs_motif=None;rbs_spacer=None;gc_cont=0.419
FYGGTSWKDFESKAKDIAEYVNKNEHVSLDLGSIILGDTTTMTADGPMEYTLYQITGRKW
TNMDVELETGAGITPFLYSGKNPVHSIQWTIGLEISLRMKDLWRLALTTDHPN
>Cluster6238_Trinity|comp332_c0_seq1_1 # 3 # 230 # 1 # ID=174_1;partial=10;start_type=Edge;rbs_motif=None;rbs_spacer=None;gc_cont=0.623
SLKGCVECHAGSKTGSVASIKEDFCMACHAYAGVKLDCWDCHATKPAPKTPGPVGKAPRP
DASPLLAATVNGASQ*
>Cluster7752_Trinity|comp332_c0_seq1_2 # 227 # 433 # 1 # ID=174_2;partial=01;start_type=ATG;rbs_motif=GGAG/GAGG;rbs_spacer=5-10bp;gc_cont=0.681
MSEQNNLEGRADGDRREFLKTGAAITGAALAPGVLLYGVAHSRAPEQPASAEVRWGMLID
TAKCGDGCS
>Cluster5254_Trinity|comp339_c0_seq1_1 # 3 # 242 # 1 # ID=177_1;partial=11;start_type=Edge;rbs_motif=None;rbs_spacer=None;gc_cont=0.429
GFEKFWNLKCRYSGLVPNAAVVVATIRALKCHGGASVPVPGKPIPVEYKEENVGWVEKGT
ENLLHCVNIVKKSGMNPVVC
>Cluster4631_Trinity|comp340_c0_seq1_1 # 2 # 253 # 1 # ID=178_1;partial=11;start_type=Edge;rbs_motif=None;rbs_spacer=None;gc_cont=0.567
KEIVTDNSVTDPARSGIAKISNWVDNTMYDNSTQHVYGGDLDGNVWRFDITTTTGSVVKL
ATLGKVAGAPTQPVTTKPELAEVK
>Cluster9117_Trinity|comp341_c0_seq1_1 # 3 # 191 # 1 # ID=179_1;partial=10;start_type=Edge;rbs_motif=None;rbs_spacer=None;gc_cont=0.487
RWIVLNKIDLLPEDERSDRVSAISHALGNTLPIYVVSGATGQGCQQLCQKIMQFLSVPDE
NA*
>Cluster10606_Trinity|comp341_c0_seq1_2 # 178 # 321 # 1 # ID=179_2;partial=01;start_type=ATG;rbs_motif=None;rbs_spacer=None;gc_cont=0.521
MKMRNDIANCKRLVVKVGSALVTNNGTGLSTEFITECARQIALLHQAG
>Cluster3974_Trinity|comp343_c0_seq1_1 # 1 # 270 # 1 # ID=180_1;partial=10;start_type=Edge;rbs_motif=None;rbs_spacer=None;gc_cont=0.559
QAIISKIKSALFYPIAVIVVAFVVTAVIMIFVVPSFKKVFAGFGADLPGPTLVVMAISDF
FVEYWYLIFGAVGGGIYAFLYTWKRSEAM*
>Cluster4345_Trinity|comp345_c0_seq1_1 # 2 # 259 # 1 # ID=181_1;partial=11;start_type=Edge;rbs_motif=None;rbs_spacer=None;gc_cont=0.391
RAVENALGIIIPDNARILRNLISAIQFVQDHVIHFYHLHALDWVDVTSALKADPVKTASL
AQSISDWHNSSPTFFRAVQNKVKTIV
>Cluster10935_Trinity|comp346_c0_seq1_1 # 1 # 138 # 1 # ID=182_1;partial=10;start_type=Edge;rbs_motif=None;rbs_spacer=None;gc_cont=0.630
WTVTAKDDKPKHAGGIVSFTGVCKIQDGTTVAEATAKLLVKNNSR*
>Cluster4632_Trinity|comp349_c0_seq1_1 # 3 # 254 # 1 # ID=183_1;partial=11;start_type=Edge;rbs_motif=None;rbs_spacer=None;gc_cont=0.619
SMNAQTHGHPEDYDGDGDGDEGNGYGLISYYDSGHTNYEQGLAMGAIAGSGAPDAVAATG
QATYVLGRTYRDIVQDMADWYGWS
>Cluster3128_Trinity|comp350_c0_seq1_1 # 1 # 291 # 1 # ID=184_1;partial=11;start_type=Edge;rbs_motif=None;rbs_spacer=None;gc_cont=0.591
EKKLIEIFPLHGLSIAFDEMAYSDASLQDIIVRTLGVDQHERILKPAEFAATLTQAVGFL
DAPVNDAALVGMHAVLGMARKDGYDVVFDGEGPEEGK
>Cluster328_Trinity|comp352_c0_seq1_1 # 3 # 632 # 1 # ID=185_1;partial=11;start_type=Edge;rbs_motif=None;rbs_spacer=None;gc_cont=0.627
DMLRKYQKDLADQMRIVEEDAFARMRRMLIGKGAKGGPRKLAKGAEITGEYLDGLSPHDW
FDIRVADEDLARQMEGVKDSLDKQRLEFDRMLETKKKKLTQGDELPPGVIKMVKVYLAVK
RRLQPGDKMAGRHGNKGVISKIVPVEDMPFMADGTPVDIVLNPLGVPSRMNVGQILEVHL
GWAARGLGERIGGMLAAQTKAGEVRKFLDR
>Cluster2575_Trinity|comp353_c0_seq1_1 # 1 # 312 # 1 # ID=186_1;partial=11;start_type=Edge;rbs_motif=None;rbs_spacer=None;gc_cont=0.615
YATLRLRSGEMRKVHAECRATIGEVGNSEHNLRKLGKAGAKRWLGVRPTVRGVVMNPVDH
PHGGGEGRTSGGRHPCTPWGVPTKGYKTRNNKRTDGMIVRRRNQ
>Cluster5435_Trinity|comp356_c0_seq1_1 # 3 # 239 # 1 # ID=187_1;partial=11;start_type=Edge;rbs_motif=None;rbs_spacer=None;gc_cont=0.713
YRIVGVASRGEQSARRLGERLGCPFSVRPEQFTPNADVVLVTTSDREIAAVAARIQSRGG
FTAGQLVAHTSGATPAEAL
>Cluster10286_Trinity|comp357_c0_seq1_1 # 59 # 211 # 1 # ID=188_1;partial=01;start_type=ATG;rbs_motif=AGGAG;rbs_spacer=5-10bp;gc_cont=0.588
MGKKLLIVEDELHIRTLLEQALEDLEDEFDVEILTAADGEEGLRLIREQRP
>Cluster1502_Trinity|comp360_c0_seq1_1 # 47 # 424 # 1 # ID=189_1;partial=01;start_type=ATG;rbs_motif=GGAGG;rbs_spacer=5-10bp;gc_cont=0.389
MKNRHRLNILTSLIAVLFILSLFSGIASANNPREQYEKAQRQYQIQKDKYDSTREKFNKA
EERYNAAKLKFKSTKNDKSRAELKDRTKEYLERAIDQMIAHLQALKSRIEDPGYTGTIPF
NASKNI
>Cluster8347_Trinity|comp361_c0_seq1_1 # 2 # 205 # 1 # ID=190_1;partial=10;start_type=Edge;rbs_motif=None;rbs_spacer=None;gc_cont=0.608
EPECPNGAISQGDDIYVIDPNLCTECVGHYDTPQCVEVCLVDCIPKDPGHVETHEQLQAK
YEKLQKA*
>Cluster796_Trinity|comp362_c0_seq1_1 # 3 # 473 # 1 # ID=191_1;partial=11;start_type=Edge;rbs_motif=None;rbs_spacer=None;gc_cont=0.658
EEGGDDVRRAAYAEQFDAVFGKGALVSVNRAYDHIAAAIAAFERTPEFQPFASRYDAWLA
GKGQLTEQELRGLKLYEDEKKGNCAACHPSQRGPKGEPPLFTDFTYDNLGVPRNPDNPFY
GQDKKFNPQGARFVDRGLGGFVKQRAQDGKFKVPTLR
>Cluster6034_Trinity|comp364_c0_seq1_1 # 3 # 230 # 1 # ID=192_1;partial=11;start_type=Edge;rbs_motif=None;rbs_spacer=None;gc_cont=0.632
FKINEDVVIPLPRMGDYCDGIDRFNIELSIGNKLALCDALTEFLGGELPLHIGDAGLSGC
ALIGDRREFALAAVAE
>Cluster7194_Trinity|comp366_c0_seq1_1 # 3 # 218 # 1 # ID=193_1;partial=10;start_type=Edge;rbs_motif=None;rbs_spacer=None;gc_cont=0.620
IDVAPRLRQALQERTGEIGLLLDLTDSFDNRDPSAVNQALGRLGNCIGVEDLNRVLVDSI
AWVQGLAVDIK*
>Cluster3417_Trinity|comp368_c0_seq1_1 # 3 # 284 # 1 # ID=194_1;partial=11;start_type=Edge;rbs_motif=None;rbs_spacer=None;gc_cont=0.592
TGNSDLDLTAAGASLTTVNASALTGKLAFSSAVNSAVITGGSAADTLTGSGNSQTLNGGA
GADTLIVTGDLATLSGGAGNDIFMMNKPSNVNSY
>Cluster7195_Trinity|comp370_c0_seq1_1 # 61 # 273 # 1 # ID=195_1;partial=01;start_type=ATG;rbs_motif=AGGAG;rbs_spacer=5-10bp;gc_cont=0.690
MVGRVRCLKADRSQLRWDMVDLDGLLVADHRARVVWSFVESLDLTPLYEAIKAREDTPGR
PPADPAVLLAL
>Cluster12658_Trinity|comp375_c0_seq1_1 # 193 # 276 # 1 # ID=196_1;partial=01;start_type=ATG;rbs_motif=GGAG/GAGG;rbs_spacer=5-10bp;gc_cont=0.524
MTSDSKLSSHKFLFDHPHQPTKLSLEVF
>Cluster3324_Trinity|comp377_c0_seq1_1 # 2 # 286 # 1 # ID=197_1;partial=11;start_type=Edge;rbs_motif=None;rbs_spacer=None;gc_cont=0.653
NNLKHVELELPVGLLTCITGVSGSGKSTLINDTLYAASARHLYGSALEPAAHGEIQGLEY
FDKVINVDQSPIGRTPRSNPATYTGLLTPIRELFA
>Cluster1024_Trinity|comp380_c0_seq1_1 # 2 # 436 # 1 # ID=198_1;partial=11;start_type=Edge;rbs_motif=None;rbs_spacer=None;gc_cont=0.662
TEAKAAAPGAVHCHEGKVGDQVSALFAAFDGIVCIVSLGAVVRLIAPHLKDKESDPAVVV
VDEAGRFAIPVLSGYLGGANALAGHLATALGATPVLTTASDARETIAVDLLGRELGWACK
ATHDEIVHCSAAMVNDEPVALVREI
>Cluster1711_Trinity|comp381_c0_seq1_1 # 24 # 383 # 1 # ID=199_1;partial=01;start_type=ATG;rbs_motif=GGA/GAG/AGG;rbs_spacer=5-10bp;gc_cont=0.642
MGMAMMGSGVASGEGRARIAAEAAIASPLLEDINLSGARGILVNVTAGLDMSIGEFEEVG
NTIKEFASENATVVVGTVIDPNMSGELRVTVVATGLGNGTAVQAEQPVRLVVNRASNGEV
>Cluster6239_Trinity|comp383_c0_seq1_1 # 3 # 227 # 1 # ID=200_1;partial=11;start_type=Edge;rbs_motif=None;rbs_spacer=None;gc_cont=0.693
MGPSGSGKTTMLMLIAGLERPIKGRAVVDGQDLAALDEDGLARFRRGRIGIVFQAFHLVA
TMTALENVALPLEFA
>Cluster310_Trinity|comp384_c0_seq1_1 # 1 # 642 # 1 # ID=201_1;partial=11;start_type=Edge;rbs_motif=None;rbs_spacer=None;gc_cont=0.640
RSFGNLVVFLVEPSATQAKFIIAQLTAMGVELVRSFGSGGDALQAMHKDHADLVISALYL
PDMSGTDLLGAMRHDAELEQVAFILISSETKPHALEPVRQLGVCGILPKPFDAAQLKTAL
HTTLDFLVQDEELVGDIHAEDLRALIVDDSASARKFMRRVLENLGIDKFVEAENGREAVD
IISGSMFDLVVTDYNMPEMDGQALVEYIRTQRRQ
>Cluster1637_Trinity|comp388_c0_seq1_1 # 2 # 367 # 1 # ID=202_1;partial=11;start_type=Edge;rbs_motif=None;rbs_spacer=None;gc_cont=0.645
FAAQNTSKSAGSPCTGSAQAPTRQRATRPPIVRSTLPRVSTAHPFELAGLRRRLASMLYE
SLLLLGVLSVTFMLPHLALGMAYGIVLFGPVLFVHVFAVIGIYFVWYWRHGGQTLAMQTW
CL
>Cluster3854_Trinity|comp389_c0_seq1_1 # 3 # 272 # 1 # ID=203_1;partial=11;start_type=Edge;rbs_motif=None;rbs_spacer=None;gc_cont=0.570
FYDSATMDGGRTGPANYPPVNVWTNENGAKVTAELPGFTPEDIEISVAGETLTLSGSRKP
EQLEDGENFYRRERSAGSFTRTFRLPFKVK
>Cluster9738_Trinity|comp391_c0_seq1_1 # 52 # 219 # 1 # ID=205_1;partial=01;start_type=ATG;rbs_motif=AGGAG;rbs_spacer=5-10bp;gc_cont=0.631
MNDVEAMRRDIVSMVVELRASMQELGDEQPVQANVVSNARDRLRYISALTEQSASR
>Cluster11223_Trinity|comp394_c0_seq1_2 # 439 # 564 # 1 # ID=206_2;partial=01;start_type=ATG;rbs_motif=None;rbs_spacer=None;gc_cont=0.722
MNETEGTVLRLDGAHAWVQAAGPEPACGSCAQQGNCRTAGMG
>Cluster6696_Trinity|comp396_c0_seq1_1 # 3 # 221 # 1 # ID=207_1;partial=11;start_type=Edge;rbs_motif=None;rbs_spacer=None;gc_cont=0.712
RSSGTFRLSLKVVTSAQHRARDPSAPLLFAERGCSTPALALRHRSSGTSRLSLKVVTSAQ
HRARDPSAPLLFA
>Cluster5098_Trinity|comp397_c0_seq1_1 # 3 # 245 # 1 # ID=209_1;partial=11;start_type=Edge;rbs_motif=None;rbs_spacer=None;gc_cont=0.687
YAEALGCTRLNCLAGIPAATQGKAVNTLVDNLKFAAAVTQRAGIRLMLEPLNTRDNPGYL
VPTTRAALQVLDAVDSRNLFL
>Cluster2712_Trinity|comp398_c0_seq1_1 # 1 # 306 # 1 # ID=210_1;partial=11;start_type=Edge;rbs_motif=None;rbs_spacer=None;gc_cont=0.598
QNQADMLEIASDVSGTLTALLGSIGAVSLIVGGIGIMNIMLVSVTERTSEIGLRRALGAH
DSDILLQFLVEALVLCAIGGVIGIAMSFATAQVFTNVPAMTY
>Cluster7196_Trinity|comp399_c0_seq1_1 # 2 # 214 # 1 # ID=212_1;partial=11;start_type=Edge;rbs_motif=None;rbs_spacer=None;gc_cont=0.554
MKKQAAALPEIDLFAMNPPFVRSVGGNLLFGSLPDVERKRMQDHLKAIVRKQHLSASITA
GLGGVFAALAD
>Cluster995_Trinity|comp400_c0_seq1_1 # 2 # 439 # 1 # ID=213_1;partial=11;start_type=Edge;rbs_motif=None;rbs_spacer=None;gc_cont=0.546
PGLPYEVLRIFLLAALLLLPAIFEELGWMRTFIPLPVFYVLVVRGEREGVELLSKGLIGA
GLGSIALGSLPGFILSITFLPLAFSLARSIRGKESVFRTGTTGSLVLLATWIIGAALYGI
IEHTHPYRQVLAAIDSSLTETFTAYQ
>Cluster2794_Trinity|comp404_c0_seq1_1 # 22 # 327 # 1 # ID=215_1;partial=00;start_type=ATG;rbs_motif=AGGAG;rbs_spacer=5-10bp;gc_cont=0.637
MKAIVIAAAAALALGAGAAAADEALAKKSACMSCHQVAKKVVGPSFSDVAKKYKGDAKAA
DHLVTVIKKGGKGVWGAVPMPPHPQVSDDNAKKLADWVLSL*
>Cluster3325_Trinity|comp405_c0_seq1_1 # 3 # 287 # 1 # ID=216_1;partial=11;start_type=Edge;rbs_motif=None;rbs_spacer=None;gc_cont=0.491
VGGNSGESFETRYDDCDNKNAAMFSIAYNMQSARQDEFGETLFPTVVLSPDQVGCTITVR
LMQVYKDLYRQISGELDNYNKKNIIRAVADYTILK
>Cluster6951_Trinity|comp406_c0_seq1_1 # 2 # 217 # 1 # ID=217_1;partial=11;start_type=Edge;rbs_motif=None;rbs_spacer=None;gc_cont=0.653
EDIPCVKACPTGALDHALTDINKSRMGLAVLVDEETCLNFLGLRCDICYRVCPVIDKAIT
LEPQSNARTGSH
>Cluster4926_Trinity|comp407_c0_seq1_1 # 3 # 248 # 1 # ID=218_1;partial=11;start_type=Edge;rbs_motif=None;rbs_spacer=None;gc_cont=0.659
GVAVGFGAQSLVKDYFSGLFLLLENQMRHGDVVTVAGIGGVVEEMTLRYVQLRDYDGNVH
FIPNGSITTVTNKTRGFAFAVI
>Cluster6697_Trinity|comp409_c0_seq1_1 # 1 # 219 # 1 # ID=219_1;partial=11;start_type=Edge;rbs_motif=None;rbs_spacer=None;gc_cont=0.621
EDDPRNPATIADNVGDNVGDVAGMGADLYESYAGSILATSALGVAAVGFKATELLGGKTP
LEMGMIYISAPIA
>Cluster7753_Trinity|comp410_c0_seq1_1 # 1 # 207 # 1 # ID=220_1;partial=11;start_type=Edge;rbs_motif=None;rbs_spacer=None;gc_cont=0.609
GFMLIEIIAVLIILGILAAVAIPKYQNLQDEARQQVLGGAIAAAQSHLNLTYSRLLMENN
GLLPTLDEV
>Cluster6240_Trinity|comp413_c0_seq1_1 # 2 # 226 # 1 # ID=222_1;partial=11;start_type=Edge;rbs_motif=None;rbs_spacer=None;gc_cont=0.738
FTMLSGGPPLTKPVRVRVRGDDPLELRAAADALAAVVRAVPGAKDVTDDDIPGRPQLVLE
LDREALRAAGLDAGK
>Cluster8348_Trinity|comp414_c0_seq1_1 # 1 # 204 # 1 # ID=223_1;partial=10;start_type=Edge;rbs_motif=None;rbs_spacer=None;gc_cont=0.500
IGNDSELRERLANTCSGVVGSKTYALIRYKGNSHLRWGSFPVSDGIDIKVGDKVSLNVNA
CKFAKTE*
>Cluster6241_Trinity|comp418_c0_seq1_1 # 1 # 225 # 1 # ID=226_1;partial=11;start_type=Edge;rbs_motif=None;rbs_spacer=None;gc_cont=0.693
RLSVFRSSKNIYVQVIDDARGVTIAAASTLDPELKGKLNGLAVRVPLLNASITDCCFEVA
RPTTADEVNALFRAA
>Cluster6035_Trinity|comp419_c0_seq1_1 # 2 # 229 # 1 # ID=228_1;partial=11;start_type=Edge;rbs_motif=None;rbs_spacer=None;gc_cont=0.632
LSVGSSVSYPLEKLVYWGAWVGAAWLVLDPLAPNWEIEEARLPENHVHFSLTMKRYYAGG
AGEARKVFHRRAKDLM
>Cluster3607_Trinity|comp420_c0_seq2_1 # 2 # 277 # 1 # ID=230_1;partial=11;start_type=Edge;rbs_motif=None;rbs_spacer=None;gc_cont=0.609
FSLIAVPLALFVLSGCGGDDKKAATQVAAKVDKGEISVHQINAVLARTPNLPEEQARAAG
RQILDKLIDQEVLVQQAVAGKLDREPKTMQAI
>Cluster4346_Trinity|comp426_c0_seq1_1 # 1 # 258 # 1 # ID=232_1;partial=11;start_type=Edge;rbs_motif=None;rbs_spacer=None;gc_cont=0.628
SAKEKIFCAGANIRMLGKSSHGHKVNFCKFTNETRNGIEDASENSRIKFVCAVNGAAAGG
GYELALACDHIMMVDDGNTSVSLPEV
>Cluster4483_Trinity|comp427_c0_seq1_1 # 2 # 256 # 1 # ID=233_1;partial=11;start_type=Edge;rbs_motif=None;rbs_spacer=None;gc_cont=0.635
GEPYGPQLKLLERPVDFFIATPGRLIDHMNRGRIDFSRLELLILDEADRMLDMGFIHDVK
KLIAKLPKARQTMLNQGHVTLDAVE
>Cluster8672_Trinity|comp428_c0_seq1_1 # 3 # 203 # 1 # ID=234_1;partial=10;start_type=Edge;rbs_motif=None;rbs_spacer=None;gc_cont=0.647
QAKGARVSALEFRKADGTWETFDLNRQYRVIANDFMAGGGDNYLALKAVTGANREDTFLD
YADAFL*
>Cluster2430_Trinity|comp429_c0_seq1_1 # 2 # 319 # 1 # ID=235_1;partial=11;start_type=Edge;rbs_motif=None;rbs_spacer=None;gc_cont=0.503
YFEVILMGVSSDNVANLANVVAFNVKYVNGTPRDCTKVDNAFLNSGTIANMMPQAPGNAN
SQYGYTAPENVLKGHITYIDVATGKAIDAEPAAIESWRTGALNIID
>Cluster3855_Trinity|comp434_c0_seq1_1 # 3 # 272 # 1 # ID=237_1;partial=11;start_type=Edge;rbs_motif=None;rbs_spacer=None;gc_cont=0.652
SNMMDAIHAETESARAGRKAHIIAKMNSLLEPEIIEALYAASQAGVQVDLIVRGVCCLRP
GVPGLSENIRVRSVIGRFLEHYRIYYFHAD
>Cluster9317_Trinity|comp435_c0_seq1_1 # 1 # 183 # 1 # ID=238_1;partial=10;start_type=Edge;rbs_motif=None;rbs_spacer=None;gc_cont=0.601
LRITEVPYVVHKHREIPASLIKDNAKVGSLSNCTACHTRADSGSFSEREINIPGHGQWDD
*
>Cluster12659_Trinity|comp435_c0_seq1_2 # 171 # 254 # 1 # ID=238_2;partial=01;start_type=ATG;rbs_motif=None;rbs_spacer=None;gc_cont=0.667
MGRLGILTSTLLGAALLVLTFGAGAEDD
>Cluster10936_Trinity|comp438_c0_seq1_1 # 72 # 206 # 1 # ID=239_1;partial=01;start_type=ATG;rbs_motif=GGxGG;rbs_spacer=5-10bp;gc_cont=0.696
MTNVRGFAALSGSLLVFWLLLNASLAPGVVAVGVLAAVVIALLFG
>Cluster3326_Trinity|comp439_c0_seq1_1 # 3 # 287 # 1 # ID=240_1;partial=11;start_type=Edge;rbs_motif=None;rbs_spacer=None;gc_cont=0.663
YKFLVPVDGSAASTDALHVALRMAGRVSNAEIHVLNVQIRADNDEQDDIVARDGLHQTRH
ARTILDRMKTPHLLRIATGNPAEAIRAHARDAGIA
>Cluster4089_Trinity|comp441_c0_seq1_1 # 3 # 266 # 1 # ID=241_1;partial=11;start_type=Edge;rbs_motif=None;rbs_spacer=None;gc_cont=0.708
LVATAAVAVTIFSLAGIAAIAGWLPTGKAASGEAVAVAADPAVAPASTSEPKPATAAKPV
EQSTPKPVVKVAPKPEPATQPASVQVAQ
>Cluster2874_Trinity|comp442_c0_seq1_1 # 2 # 301 # 1 # ID=242_1;partial=11;start_type=Edge;rbs_motif=None;rbs_spacer=None;gc_cont=0.663
GRGGWNSSRLLPVAKSGDNELSLLSALANRHGLITGATGTGKTVTLQRLTEQFSAIGVPV
FLADVKGDLSGLGAAAGPAAEKLQKRLDMLGVADWQPKAY
>Cluster12140_Trinity|comp444_c0_seq1_1 # 267 # 365 # 1 # ID=244_1;partial=01;start_type=GTG;rbs_motif=GGA/GAG/AGG;rbs_spacer=5-10bp;gc_cont=0.667
MAEQLPVAVGIRPEFGQSGRYGKPERLAGVAMS
>Cluster5255_Trinity|comp445_c0_seq1_1 # 2 # 244 # 1 # ID=246_1;partial=10;start_type=Edge;rbs_motif=None;rbs_spacer=None;gc_cont=0.383
LSELQGKVILIDFWATWCPPCRKGVPDLVELQNEYDQFVVIGISLDAISRGGVTEKDVVP
FMKEFGINYPVVKGDMNVTQ*
>Cluster10287_Trinity|comp446_c0_seq1_1 # 3 # 158 # 1 # ID=247_1;partial=10;start_type=Edge;rbs_motif=None;rbs_spacer=None;gc_cont=0.583
KEPGLAQYNVVLRNFRRIEGTFDVPADYPLGALEVRIFERGILKASKSVSL*
>Cluster12762_Trinity|comp446_c0_seq1_2 # 176 # 256 # 1 # ID=247_2;partial=01;start_type=ATG;rbs_motif=AGGAG;rbs_spacer=5-10bp;gc_cont=0.568
MFGKTAKPHNKIDSLIGAGTVVEGNVS
>Cluster6486_Trinity|comp447_c0_seq1_1 # 3 # 227 # 1 # ID=248_1;partial=10;start_type=Edge;rbs_motif=None;rbs_spacer=None;gc_cont=0.689
DGLGQDKEDEAIARAVLGLARALDLETVAEGVETDRQLAWLEQYGCDVAQGYLLARPLEA
EDFEDLLARGDGNG*
>Cluster11451_Trinity|comp447_c0_seq1_2 # 220 # 339 # 1 # ID=248_2;partial=01;start_type=ATG;rbs_motif=GGA/GAG/AGG;rbs_spacer=5-10bp;gc_cont=0.683
MDRRFLEGCETEKLHRSGAIQPHGGLLVADRDGRVSHASA
>Cluster7754_Trinity|comp448_c0_seq1_1 # 3 # 209 # 1 # ID=249_1;partial=11;start_type=Edge;rbs_motif=None;rbs_spacer=None;gc_cont=0.575
VKDVMSRTIRSVSPDTSLLEVSSLMCLYRFSGLPVVEDDKLVGFIAEKDVLDRLFPSIEE
YMEGTAAMK
>Cluster8046_Trinity|comp450_c0_seq1_1 # 1 # 204 # 1 # ID=250_1;partial=11;start_type=Edge;rbs_motif=None;rbs_spacer=None;gc_cont=0.662
GVKENLKPFVAGLLRNGAARAVDYRKRRFVFHQGDPCQGIYYLQSGLVSLQRVNDDGAFT
ILGLIRPG
>Cluster8047_Trinity|comp452_c0_seq1_1 # 26 # 229 # 1 # ID=251_1;partial=01;start_type=ATG;rbs_motif=AGGAG;rbs_spacer=5-10bp;gc_cont=0.603
MAHIPVHNHSNPQGIYEFDARGIAKRFRHAAIFGALDSLHPGEVMRFVNDHDPIPLLQQM
QARYGEAV
>Cluster12561_Trinity|comp453_c0_seq1_1 # 3 # 92 # 1 # ID=253_1;partial=10;start_type=Edge;rbs_motif=None;rbs_spacer=None;gc_cont=0.633
DAHARKRIGLMVCVAVTLGLIFWRRRWIE*
>Cluster1669_Trinity|comp453_c0_seq1_2 # 103 # 465 # 1 # ID=253_2;partial=01;start_type=GTG;rbs_motif=GGA/GAG/AGG;rbs_spacer=5-10bp;gc_cont=0.705
MTDATALELLHQVFGYPAFRGPQAEIVDHLAGGGDALVLMPTGGGKSLCYQIPALLRPGV
GIVVSPLIALMQDQVDALRQAGVRAAFLNSTLDFAAVVATEKALGTGQLDLLYVAPERLL
T
>Cluster5631_Trinity|comp454_c0_seq1_1 # 2 # 235 # 1 # ID=254_1;partial=11;start_type=Edge;rbs_motif=None;rbs_spacer=None;gc_cont=0.573
LHSHRGLTVADAAKNAVPPDLLAISEQPPSLDMDEQVVIGLGNPGAEFDGTPHNVGYAML
DLLADEFSMEWQAYPDAE
>Cluster2431_Trinity|comp455_c0_seq1_1 # 2 # 319 # 1 # ID=255_1;partial=11;start_type=Edge;rbs_motif=None;rbs_spacer=None;gc_cont=0.440
LYCVFYAWVRWYEGVYGWSAGLDSFAPEFETYWMNFLYIEMVLEVVTASILWGYLWKTRD
RKVMSITPREELRRHFTHWTWLMMYGIAIYFGASYFTEQDGTWHQI
>Cluster1885_Trinity|comp457_c0_seq1_1 # 3 # 353 # 1 # ID=256_1;partial=10;start_type=Edge;rbs_motif=None;rbs_spacer=None;gc_cont=0.678
FLGPPAVIVTFKSAAGADVIYFGDVAQRLMALMGKDADFKGIVTVEQLPEAIARLKAAID
ADRERHLRLVQDEERGTETAEGGGTRPAVSLTQRALPLLALLEESLAERKPVVWGV*
>Cluster8048_Trinity|comp459_c0_seq1_1 # 1 # 204 # 1 # ID=257_1;partial=11;start_type=Edge;rbs_motif=None;rbs_spacer=None;gc_cont=0.608
MSRQLEESQMLLHQEDDEEMRELVRSDIAELSDKATQLENEMRIALLPRDPNDEKNILLE
IRAGTGGD
>Cluster11553_Trinity|comp463_c0_seq1_1 # 89 # 205 # 1 # ID=258_1;partial=01;start_type=ATG;rbs_motif=GGA/GAG/AGG;rbs_spacer=5-10bp;gc_cont=0.368
MKNRVFKITLLFLVLLFAAVMVIQAADDLRGSKRISKVY
>Cluster5099_Trinity|comp467_c0_seq1_1 # 27 # 269 # 1 # ID=259_1;partial=01;start_type=ATG;rbs_motif=GGA/GAG/AGG;rbs_spacer=5-10bp;gc_cont=0.650
MFKALRIIVLLLILATVAQQAWVARARATSWDNTLYVGLYPIAADSAEATRRYVAALPPD
SFAAIGAYFEAEAKRHGLQLW
>Cluster12459_Trinity|comp468_c0_seq1_1 # 1 # 93 # 1 # ID=260_1;partial=10;start_type=Edge;rbs_motif=None;rbs_spacer=None;gc_cont=0.624
IVFFLIVEPHGLARLWSTGKEKLRLWPFPH*
>Cluster12562_Trinity|comp468_c0_seq1_2 # 126 # 212 # 1 # ID=260_2;partial=01;start_type=ATG;rbs_motif=AGGAG;rbs_spacer=5-10bp;gc_cont=0.667
MKLRKLALTASLAAIGLSSALTAYAQAKE
>Cluster537_Trinity|comp469_c0_seq1_1 # 2 # 538 # 1 # ID=261_1;partial=11;start_type=Edge;rbs_motif=None;rbs_spacer=None;gc_cont=0.579
MLWFIFRQAQGSNNQAMAFGKSRARMFSGDHPTVMFSDVAGVEEAKEELAEVVEFLREPQ
KFIQLGARIPKGVLLVGPPGTGKTLLAKAVSGEAGVPFFSISGSEFVEMFVGVGASRVRD
LFDQAKRHSPCIIFVDEIDAVGRQRGAGLGGSHDEREQTLNQMLVEMDGFDTDTNVIIV
>Cluster3327_Trinity|comp470_c0_seq1_1 # 3 # 290 # 1 # ID=262_1;partial=10;start_type=Edge;rbs_motif=None;rbs_spacer=None;gc_cont=0.521
KFPHMLSGGQQQRIVIARAMILEPKLLVADEPVSMLDASVRVEILRLLRNLQEKHNLAVI
YITHDLSTVRYFSERIFVMYAGKLVESSRIELLVQ*
>Cluster9522_Trinity|comp471_c0_seq1_1 # 3 # 179 # 1 # ID=263_1;partial=10;start_type=Edge;rbs_motif=None;rbs_spacer=None;gc_cont=0.650
NFRQVVSGYDVRYRFQDREYSTRLPYDPGNWVTLNVRFTVAEDAPPGRWHSGRNKWND*
>Cluster8928_Trinity|comp472_c0_seq1_1 # 19 # 210 # 1 # ID=264_1;partial=01;start_type=ATG;rbs_motif=GGAG/GAGG;rbs_spacer=5-10bp;gc_cont=0.703
MMKHARVAGALAGMLVFGAAAAADMPEHEFGLLLGAGWADKDLVGGKDDDANPLFGARYG
QRLG
>Cluster8929_Trinity|comp473_c0_seq1_1 # 146 # 337 # 1 # ID=265_1;partial=01;start_type=ATG;rbs_motif=None;rbs_spacer=None;gc_cont=0.349
MKEVEVTFPLIEDITMEVAKKYGMIQPGESNTKAVCAVFIIDPKGVIRTVIYYPLSLGRN
FDEL
>Cluster8349_Trinity|comp474_c0_seq1_1 # 1 # 201 # 1 # ID=266_1;partial=11;start_type=Edge;rbs_motif=None;rbs_spacer=None;gc_cont=0.642
TVKINGRFGSSCTLAAAAGLNVENRTPELDDKRRTLLQLLFVEGNHFCPSCEKSGNCLLQ
ATAYELG
>Cluster11757_Trinity|comp477_c0_seq1_1 # 3 # 116 # 1 # ID=268_1;partial=10;start_type=Edge;rbs_motif=None;rbs_spacer=None;gc_cont=0.544
PYGFVILLALMFLGGLELILTPLMRTFLFFIKNLFSL*
>Cluster11940_Trinity|comp477_c0_seq1_2 # 125 # 229 # 1 # ID=268_2;partial=01;start_type=ATG;rbs_motif=None;rbs_spacer=None;gc_cont=0.638
MFVERVLSGMRPTGRLHLGHYHGVLANWIKLQHEY
>Cluster11146_Trinity|comp480_c0_seq1_1 # 2 # 133 # 1 # ID=270_1;partial=10;start_type=Edge;rbs_motif=None;rbs_spacer=None;gc_cont=0.652
KSIYENVAYGLRLQGVNNRRILDEAVEKALRGAALWDEVKDRL*
>Cluster11452_Trinity|comp480_c0_seq1_2 # 143 # 262 # 1 # ID=270_2;partial=01;start_type=ATG;rbs_motif=AGGA;rbs_spacer=5-10bp;gc_cont=0.683
MGLSGGQQQRLVIARAIAIEPEVLLLDEPASALDPISTLR
>Cluster1503_Trinity|comp481_c0_seq1_1 # 1 # 378 # 1 # ID=271_1;partial=11;start_type=Edge;rbs_motif=None;rbs_spacer=None;gc_cont=0.690
YRLHGVPALAEQVMAPAHVAGDEVHDVGDALLSLMQSVDARDREQRAYLETLAMLEEAVL
EPDCNGVIQRASPGWQRLSRRDDAAVGRPLAEFLHPEDVDVLEALYLAFIRGEKEQGQAR
LRLSGG
>Cluster10050_Trinity|comp485_c0_seq1_2 # 100 # 261 # 1 # ID=272_2;partial=00;start_type=ATG;rbs_motif=AGGA;rbs_spacer=5-10bp;gc_cont=0.667
MMDDGWPRLVIRAARCLYTDAVFEKGKTTVAKFRQAVQSLCRRTAPAKHPMPG*
>Cluster303_Trinity|comp486_c0_seq1_1 # 1 # 645 # 1 # ID=273_1;partial=11;start_type=Edge;rbs_motif=None;rbs_spacer=None;gc_cont=0.426
FSETHISRYRGGYSTMGAKKDIAGEQIIIADGSGVVVGDSHQDLLGSTLKKDLLARGVPI
MVMGEQVGTVLVMGTPIGFTGLTLEEEFLGSVRSYTIGAAVGTILVGALLGMYMGKRLTR
PISSLVTASEHLSKRNLSYRVDIETDDEIGDLARSFNKMAENLEQNEKLRKNLLADVAHE
LRTPISIMRANLEAIQAGVIEADEEVILNLNDEIL
>Cluster4927_Trinity|comp487_c0_seq1_1 # 1 # 246 # 1 # ID=274_1;partial=11;start_type=Edge;rbs_motif=None;rbs_spacer=None;gc_cont=0.398
HNRFKTIADKVQVTLFIDEADVKRMLAEAQKAYVERDARLAGLTDEAVEDFYSCLLCQSF
APSHLCVVSPERLGLCGAFNWL
>Cluster4928_Trinity|comp491_c0_seq1_1 # 1 # 246 # 1 # ID=275_1;partial=11;start_type=Edge;rbs_motif=None;rbs_spacer=None;gc_cont=0.663
KTPGRTQLINLFRLKCGAAMVDLPGYGYAEVPEAVRKQWQGLLEHYLTRRTALVGLVLIM
DARRPFTELDRQMIGWFGGTGR
>Cluster12863_Trinity|comp494_c0_seq1_1 # 1 # 81 # 1 # ID=276_1;partial=10;start_type=Edge;rbs_motif=None;rbs_spacer=None;gc_cont=0.556
PEQLTVSRAKQVSIPGWKRPVKKKKE*
>Cluster1712_Trinity|comp494_c0_seq1_2 # 85 # 444 # 1 # ID=276_2;partial=01;start_type=ATG;rbs_motif=AGGA;rbs_spacer=5-10bp;gc_cont=0.675
MCGIVAAVASGNIVPVLVEGLRKLEYRGYDSAGIAFLNPRLERLRSVGRVAELAAQAEGK
SAQVGIAHTRWATHGVPTERNAHPHVSGGLAVVHNGIIENYAEIKQELIAAGYVFTSDTD
>Cluster10288_Trinity|comp496_c0_seq1_1 # 1 # 156 # 1 # ID=277_1;partial=10;start_type=Edge;rbs_motif=None;rbs_spacer=None;gc_cont=0.468
QDGQKRTVYEVVAEEVRFLDRPKDGGNSGSIDDFDDFGVAVDDSGNGTPFD*
>Cluster13493_Trinity|comp496_c0_seq1_2 # 181 # 240 # 1 # ID=277_2;partial=01;start_type=ATG;rbs_motif=AGGAGG;rbs_spacer=5-10bp;gc_cont=0.483
MARRDRRRKRKVCSFCIDKA
>Cluster11658_Trinity|comp496_c0_seq2_1 # 3 # 119 # 1 # ID=278_1;partial=10;start_type=Edge;rbs_motif=None;rbs_spacer=None;gc_cont=0.615
AVFAVTLPERPGSYKKFVSLVGNRNITLGNSWFSPDSL*
>Cluster6952_Trinity|comp497_c0_seq1_1 # 3 # 218 # 1 # ID=279_1;partial=11;start_type=Edge;rbs_motif=None;rbs_spacer=None;gc_cont=0.602
DENMRLALRKALAYMGLYPGESLVGKKVDVVFIGSCTNSRISDLRQAAAYLKGKKVADGL
RVLVVPGSGMVK
>Cluster5256_Trinity|comp500_c0_seq1_1 # 2 # 241 # 1 # ID=281_1;partial=11;start_type=Edge;rbs_motif=None;rbs_spacer=None;gc_cont=0.700
IYAQAYDMVVLAVGMQPSVADGMPALDVAMDDYGFIVPEGNEGGIMSVGVASGPLDVSMS
VQSATAAALKAIQAVSGRAP
>Cluster7755_Trinity|comp501_c0_seq1_1 # 2 # 208 # 1 # ID=282_1;partial=11;start_type=Edge;rbs_motif=None;rbs_spacer=None;gc_cont=0.667
ENNKRYAKGEAIHKPVHPGKQLIAPARHVAVVACMDARIDVEDLLGLQTGDAHIIRNAGG
VVTDDTIRD
>Cluster5436_Trinity|comp502_c0_seq1_1 # 19 # 255 # 1 # ID=283_1;partial=01;start_type=GTG;rbs_motif=GGGGG;rbs_spacer=5bp;gc_cont=0.675
MAWYMRKWVVLCVGVLPAGPVLAGMQHYGAALHEANWTVSSSRLACSLSHTIPLYGTVRF
EGRAGGSLDFSVQVLRRPA
>Cluster9948_Trinity|comp504_c0_seq1_1 # 2 # 166 # 1 # ID=284_1;partial=10;start_type=Edge;rbs_motif=None;rbs_spacer=None;gc_cont=0.612
GREVRIMVKPEEIDDLAATRLARDISKRIEETMQYPGQIKVTIIRETRAVDYAK*
>Cluster1443_Trinity|comp505_c0_seq1_1 # 3 # 386 # 1 # ID=285_1;partial=11;start_type=Edge;rbs_motif=None;rbs_spacer=None;gc_cont=0.594
FYRPARLKGIAMKRLLAAFVCASLAPLGYAQEMSPGLWELTTEMKMQGMAMPPSKFTHCY
TAKDIASGKQYGMDEKSKCTINNMKNAGGNISYDMVCAADGSKMTGTVKGTMSATAFAFE
QKLRMTPD
>Cluster6242_Trinity|comp507_c0_seq1_1 # 3 # 230 # 1 # ID=287_1;partial=10;start_type=Edge;rbs_motif=None;rbs_spacer=None;gc_cont=0.645
EDATTLMKNADVAMYRAKEAGRAGYVRYSQEHSAAMRLKLELDNALRTAVGKQSFELHFQ
PIIDMGKRRGSRGNT*
>Cluster12563_Trinity|comp508_c0_seq1_1 # 3 # 92 # 1 # ID=288_1;partial=10;start_type=Edge;rbs_motif=None;rbs_spacer=None;gc_cont=0.600
NDMKTLDEVMGLLREIKSGWDAIPGLLGR*
>Cluster9318_Trinity|comp508_c0_seq1_2 # 43 # 222 # 1 # ID=288_2;partial=01;start_type=GTG;rbs_motif=GGGGT;rbs_spacer=6bp;gc_cont=0.644
MRSSPAGMPFRACSDAEPAMMTRQTQWEGIVALSRRMQTLARDEQWDEVTALELQRRSDM
>Cluster1713_Trinity|comp509_c0_seq1_1 # 3 # 365 # 1 # ID=289_1;partial=10;start_type=Edge;rbs_motif=None;rbs_spacer=None;gc_cont=0.658
YVVFCPGAEYGPAKRWPIHHYAALAREVGAGGTAPGKPLRYEIVGPICESGDFLGHDREL
ALAEGDLLAILSAGAYGMAMSSNYNTRPRVAEVMVDGSEARLIRKRETVEELLANELPLL
*
>Cluster2114_Trinity|comp512_c0_seq1_1 # 3 # 338 # 1 # ID=290_1;partial=10;start_type=Edge;rbs_motif=None;rbs_spacer=None;gc_cont=0.586
FGYGAMGELRSQYDAFLADALDITVEELQAARQKAHDAMIARAVEEGYLTQRQADVMAAR
RAFMQFYVGQTAQTFEDALNAAVASMTLSWLTRLTSQSRSCKRRGRKRMTR*
>Cluster9420_Trinity|comp512_c0_seq1_2 # 335 # 511 # 1 # ID=290_2;partial=01;start_type=ATG;rbs_motif=None;rbs_spacer=None;gc_cont=0.565
MIARAVEEGYLTQRQADVMAARRAFMQFYVGQTAQTFEDALNAAVEAGAITQEQADLLK
>Cluster1537_Trinity|comp513_c0_seq1_1 # 1 # 378 # 1 # ID=291_1;partial=10;start_type=Edge;rbs_motif=None;rbs_spacer=None;gc_cont=0.534
WYLSMYLHKEAWGRLGFYGYDLQDQCGATNVFSLGSDEGAIGEVRGANYPNYAMNVGHQG
GYTTVVSAAHAGKKDAFCVNPLVKSCFADDLVNFDFADPRGAFGKAALREWDRCAGERAF
VIPAK*
>Cluster1309_Trinity|comp514_c0_seq1_1 # 46 # 444 # 1 # ID=292_1;partial=01;start_type=GTG;rbs_motif=AGGA;rbs_spacer=5-10bp;gc_cont=0.694
MTLHLILLLLAAAVLAVVACRSLGLPPILGYLLVGALAGPHALGVLPDTESAHRLAEFGV
VFLMFTIGLEFSLPRLFAMKRIVFGLGLAQVLLTMLVVGAGAMAWGVSWQASVALGGALA
MSSTAILSKLLAD
>Cluster13092_Trinity|comp516_c0_seq1_1 # 310 # 381 # 1 # ID=293_1;partial=01;start_type=ATG;rbs_motif=None;rbs_spacer=None;gc_cont=0.458
MWWPEKDSESNELAISLRNKERGI
>Cluster6243_Trinity|comp517_c0_seq1_1 # 23 # 250 # 1 # ID=294_1;partial=00;start_type=ATG;rbs_motif=GGAGG;rbs_spacer=5-10bp;gc_cont=0.614
MYNPFLMMAQCQMAALEGWLKLNACMWRQYGNMLTLPQSLAKHPPYVRWHDVCFRGPDLN
DHYGRRPHDVDVERV*
>Cluster6036_Trinity|comp519_c0_seq1_1 # 2 # 229 # 1 # ID=295_1;partial=11;start_type=Edge;rbs_motif=None;rbs_spacer=None;gc_cont=0.596
YWKRDLRTDLANEVPTSPSNPAFWQHMVTFGVGLGVSGSIDPQTAWAAVENETAIAWTNT
DPNSVNCSGTACAADE
>Cluster10607_Trinity|comp520_c0_seq1_1 # 1 # 147 # 1 # ID=296_1;partial=10;start_type=Edge;rbs_motif=None;rbs_spacer=None;gc_cont=0.544
MTVGRESGEGDHSRNVILLNTDTLVTKEQLERVKELANIDSAMVLDLS*
>Cluster10825_Trinity|comp520_c0_seq1_2 # 156 # 293 # 1 # ID=296_2;partial=01;start_type=ATG;rbs_motif=GGA/GAG/AGG;rbs_spacer=11-12bp;gc_cont=0.522
MGELMDEAEKKCRCAGGKIVDGKCVMPEVTFAAFVMSLNTSALFHL
>Cluster2795_Trinity|comp521_c0_seq1_1 # 2 # 304 # 1 # ID=297_1;partial=11;start_type=Edge;rbs_motif=None;rbs_spacer=None;gc_cont=0.650
QALAGCDAVIHFAGLKAVGESVAKPLLYYRNNAEGSIALFEAMTEADVKTLVFSSSATVY
GDPQSVPIREDAPLSAANPYGRSKLMIEDILRDVAKADPGW
>Cluster12363_Trinity|comp522_c0_seq1_1 # 279 # 371 # 1 # ID=298_1;partial=01;start_type=ATG;rbs_motif=GGGGG;rbs_spacer=7bp;gc_cont=0.602
MARIAGVNIPNHKHAEIALTAIFGIGRSRAR
>Cluster6244_Trinity|comp523_c0_seq1_1 # 1 # 225 # 1 # ID=299_1;partial=11;start_type=Edge;rbs_motif=None;rbs_spacer=None;gc_cont=0.618
IAGCGGGGGGETSASVSYTGVTTEAVVTDTNAESLTAAAIETAGTSELGNLVIAGDLAEE
TPAQGLSLPGLAKLL
>Cluster646_Trinity|comp526_c0_seq1_1 # 3 # 509 # 1 # ID=300_1;partial=10;start_type=Edge;rbs_motif=None;rbs_spacer=None;gc_cont=0.410
MKKRALWILTFVLILSVALIAGGCGQEQPVQNTETPAPQVEIDEDAIVYERIISYFDGLK
QNNNMIAPSVVYEALQSDPGAYFILDIRAADDYAKGHIEAASILNIAWAEVGSNMHLLPR
HRTIVVTCYSGQSAGQTVAALRLAGYDAISLQGGMNNGWLKAELPIVD*
>Cluster9643_Trinity|comp527_c0_seq1_1 # 1 # 174 # 1 # ID=302_1;partial=10;start_type=Edge;rbs_motif=None;rbs_spacer=None;gc_cont=0.609
FAEYALGENRYRALKLSNPAMADQLMAQAQQDVERSWKFLEGRFKALEPETPTKEEK*
>Cluster9205_Trinity|comp531_c0_seq1_1 # 34 # 216 # 1 # ID=303_1;partial=01;start_type=GTG;rbs_motif=None;rbs_spacer=None;gc_cont=0.656
MYWLLAFLVVVPLLGLTVYLRRRRAAREQAYLEALAAPVEKPVWGKRVVIPPQGPACQAV
K
>Cluster8930_Trinity|comp532_c0_seq1_1 # 24 # 215 # 1 # ID=304_1;partial=01;start_type=ATG;rbs_motif=GGAGG;rbs_spacer=5-10bp;gc_cont=0.641
MSRSLWTKHILPFTLLLGLLAAATLVGDWLLHRLNLVWVGRYLGIPGTLLIIGSLVYSLR
KRKM
>Cluster10712_Trinity|comp533_c0_seq1_1 # 2 # 145 # 1 # ID=305_1;partial=10;start_type=Edge;rbs_motif=None;rbs_spacer=None;gc_cont=0.597
LNAHIYNYLESVNLGQLVAGQMACKEKDKHSHGRVAGTASLRAVVNG*
>Cluster3856_Trinity|comp533_c0_seq1_2 # 158 # 427 # 1 # ID=305_2;partial=01;start_type=ATG;rbs_motif=GGAG/GAGG;rbs_spacer=5-10bp;gc_cont=0.615
MVKTPIYLDYSATTPVDPRVAEKMIPYLTEHFGNPASRSHSFGWTTEKAVELAREQVASL
VNADPKEIIWTSGATESNNLAIKGAAHFYQ
>Cluster4929_Trinity|comp535_c0_seq1_1 # 16 # 261 # 1 # ID=306_1;partial=01;start_type=ATG;rbs_motif=AGGAG;rbs_spacer=5-10bp;gc_cont=0.484
MSKKLIATTLLVVLAVTLIVSSAVFAQESDPTLESLFEQMYQLRLKIVERQVELGNLTAE
EGAAITERMQERFQYMLEKGYE
>Cluster2215_Trinity|comp539_c0_seq1_1 # 3 # 329 # 1 # ID=307_1;partial=11;start_type=Edge;rbs_motif=None;rbs_spacer=None;gc_cont=0.547
VGDIELNDALFAVEVKPYILYDIVRMQLANRRAGTACTKTRGEVQGSKAKPWRQKGTGRA
RSGSRRSPVWRGGGTVFGPKPRDYSYKLPKKVRKLGMRMALSSRFSENR
>Cluster10713_Trinity|comp541_c0_seq1_1 # 2 # 145 # 1 # ID=308_1;partial=10;start_type=Edge;rbs_motif=None;rbs_spacer=None;gc_cont=0.611
EVRVQGPGPGRESAVRALNAKGFKIMSISDVTPIPHNGCRPPKKRRV*
>Cluster11659_Trinity|comp541_c0_seq1_2 # 160 # 273 # 1 # ID=308_2;partial=01;start_type=TTG;rbs_motif=AGGAG;rbs_spacer=5-10bp;gc_cont=0.509
MARYIGSKCRQCRREGVKLFFKGEKCFGSKCAIENRSF
>Cluster5257_Trinity|comp542_c0_seq1_1 # 2 # 241 # 1 # ID=309_1;partial=11;start_type=Edge;rbs_motif=None;rbs_spacer=None;gc_cont=0.608
FAAELAAWIEELIQLYADRILPVTPGIARGWGRLSARLGNESADLLIAATAQEHGLTVVT
RNTNDFAPTGVKVLNPYSKK
>Cluster12260_Trinity|comp543_c0_seq1_1 # 1 # 99 # 1 # ID=310_1;partial=10;start_type=Edge;rbs_motif=None;rbs_spacer=None;gc_cont=0.626
INVCDTGRTGETGRQITVAAAGRTSMANFVCD*
>Cluster10608_Trinity|comp543_c0_seq1_2 # 125 # 268 # 1 # ID=310_2;partial=01;start_type=ATG;rbs_motif=None;rbs_spacer=None;gc_cont=0.597
MNRQNPRIGQQGFSLMEVLVTVLILAIGLLGLASLQLNALRNNTSAQE
>Cluster5811_Trinity|comp545_c0_seq1_1 # 2 # 232 # 1 # ID=311_1;partial=11;start_type=Edge;rbs_motif=None;rbs_spacer=None;gc_cont=0.658
APETLHALRIGIKRLRYALEFFAPLAAKKPMQRLLAHLTELQDALGQINDLANAGALLMD
CAGDDPRLREAVTLIGG
>Cluster2713_Trinity|comp546_c0_seq1_1 # 2 # 307 # 1 # ID=312_1;partial=11;start_type=Edge;rbs_motif=None;rbs_spacer=None;gc_cont=0.716
RIEYVWGALGGVLMGVGASLAGGCTVGGFFTPMIFASPAGWTMLAGLTLGALIGLKMLTW
TLEHVTWGMQAPGPLLNRPALTRWYPALGVVVMALVLLWSVR
>Cluster3328_Trinity|comp547_c0_seq1_1 # 1 # 285 # 1 # ID=313_1;partial=11;start_type=Edge;rbs_motif=None;rbs_spacer=None;gc_cont=0.635
YVGSQIFEAVGLSSEFVDRYFKGTPTRIEGIGLKEVALEALNVHAAAFGNDPVLAYALDI
GGEYAFRVRGEEHMWTPDAIAKLQHATRAGKYETY
>Cluster9319_Trinity|comp550_c0_seq1_1 # 3 # 185 # 1 # ID=314_1;partial=10;start_type=Edge;rbs_motif=None;rbs_spacer=None;gc_cont=0.699
LLAYVANGQRVPEDLHLPNRNYLLHRAFKQPAAGSVHRLRDEEVGLVVPAQAVAQGAALV
*
>Cluster9949_Trinity|comp550_c0_seq1_2 # 205 # 366 # 1 # ID=314_2;partial=01;start_type=ATG;rbs_motif=None;rbs_spacer=None;gc_cont=0.691
MGDQADGLRRLFGTQAVTLTVAARETDLIDAYARIKRIAREQNCGCFRIAVTHA
>Cluster7197_Trinity|comp552_c0_seq1_1 # 3 # 215 # 1 # ID=315_1;partial=11;start_type=Edge;rbs_motif=None;rbs_spacer=None;gc_cont=0.624
GTPYCTLEAIDFSDHESEFNRQGCAVIGVSRDDCLAYADFRDKHGLSIRLLSDEDGEVCR
KYGVMHYREHD
>Cluster8049_Trinity|comp553_c0_seq1_1 # 3 # 206 # 1 # ID=316_1;partial=11;start_type=Edge;rbs_motif=None;rbs_spacer=None;gc_cont=0.647
RAMFGPAVMTKEVGMRRIWRIGLVALLGLGLAGCAWWFQPPHAALTASVTSGVAPLSVQF
DLSGSTGQ
>Cluster8350_Trinity|comp555_c0_seq1_1 # 2 # 202 # 1 # ID=318_1;partial=11;start_type=Edge;rbs_motif=None;rbs_spacer=None;gc_cont=0.672
IHGRGGQGVVTAAEMLSIAAFEEGRHAQAFPSFGSERTGAPVVAFCRLADKEIRLREPIM
EPDALII
>Cluster4775_Trinity|comp557_c0_seq1_1 # 2 # 250 # 1 # ID=319_1;partial=11;start_type=Edge;rbs_motif=None;rbs_spacer=None;gc_cont=0.663
WRHTRARDRKNIQYHYDVSNDFYGLWLDARRVYSCAYFRDPDMSLDAAQEAKLDHICRKL
DLKPGERFLDIGCGWGGLILHAA
>Cluster3418_Trinity|comp558_c0_seq1_1 # 3 # 284 # 1 # ID=320_1;partial=11;start_type=Edge;rbs_motif=None;rbs_spacer=None;gc_cont=0.589
PSWLITPSVAGSLTLTDNARPGQGQKQGDVITSVTPAIRIDGKGGRVSGNLNFSWQQNFY
ANESRYNNDRMSLAATGKAELVEQWLFMDASANI
>Cluster13291_Trinity|comp559_c0_seq1_1 # 3 # 71 # 1 # ID=321_1;partial=10;start_type=Edge;rbs_motif=None;rbs_spacer=None;gc_cont=0.638
VGMEIWDPSMAEEGVLSDWGLF*
>Cluster7756_Trinity|comp560_c0_seq1_1 # 2 # 208 # 1 # ID=322_1;partial=11;start_type=Edge;rbs_motif=None;rbs_spacer=None;gc_cont=0.647
IPVLVDYWAEWCGPCKMIAPILDDVARDYHGRLKVAKLNIDENPKTPGEYGIRGIPTLIL
FKGGNVEAT
>Cluster906_Trinity|comp561_c0_seq1_1 # 2 # 454 # 1 # ID=323_1;partial=11;start_type=Edge;rbs_motif=None;rbs_spacer=None;gc_cont=0.629
MRTTALLLSLVFAAGCGDFLEVMLASAKDYLVKNDHAAATIQLKNVLAKNPDSGEARFLL
GRALLDGGDPVAAEVELRKASELKYSADQITPLLARALLAQGQLKKLDELATTTIASPEG
LADLKTTIAQSLAMQGKLDAARVAFEEAIAA
>Cluster1161_Trinity|comp562_c0_seq1_1 # 3 # 422 # 1 # ID=324_1;partial=10;start_type=Edge;rbs_motif=None;rbs_spacer=None;gc_cont=0.629
FQRMTQLALGREGRKATPEQLKVLTDEFRTLLVRTYSKALTEYRDQEISFKPLKWAATDT
DVKVRTEVKQSGGKPITLDYYLEKSAAGWKVYDVEVAGASLVTNYRSSFSQEIQKNGVEG
LIRSLQAKNKTGAAASPAK*
>Cluster907_Trinity|comp564_c0_seq1_1 # 16 # 468 # 1 # ID=326_1;partial=01;start_type=GTG;rbs_motif=AGxAG;rbs_spacer=5-10bp;gc_cont=0.618
MNGCHPNYVFWIDGEPWVTRCTQEDAVNLRDVKQRIDVSGKRRSVSVHDGVTRAGNIYFT
TVDGAVVIADAASRAVVDVIDLSELPGFVGLRGWCRGLYLDGDVAYVGFTRLRQTKRQEK
LAWIRRLLDRGQPVEECSVLAVDLAKREILA
>Cluster4633_Trinity|comp567_c0_seq1_1 # 2 # 253 # 1 # ID=328_1;partial=11;start_type=Edge;rbs_motif=None;rbs_spacer=None;gc_cont=0.444
AMLFTSNSYAQLTPSGNGKNFGAKTNWVDADGDGICDNFGTNQQANKSGKGYGKKDGTGN
PARPQDGTGFGKKGGNATGTGMHD
>Cluster9950_Trinity|comp568_c0_seq1_1 # 125 # 286 # 1 # ID=329_1;partial=01;start_type=ATG;rbs_motif=AGGAG;rbs_spacer=5-10bp;gc_cont=0.623
MPKIPVKETPRGLALAEPEVVEQDVDILMVGGGMGNCGAAVEAVAWANKYAPDL
>Cluster12564_Trinity|comp569_c0_seq1_1 # 2 # 91 # 1 # ID=330_1;partial=10;start_type=Edge;rbs_motif=None;rbs_spacer=None;gc_cont=0.489
QERNKVRVMVNFFGRETPVELDFLQVEKA*
>Cluster11224_Trinity|comp569_c0_seq1_2 # 180 # 305 # 1 # ID=330_2;partial=01;start_type=GTG;rbs_motif=AGGAG;rbs_spacer=5-10bp;gc_cont=0.540
MAKKLKAVVRLQLVAGKVNPAPPVGPALAGHGINIMAFCKEI
>Cluster1473_Trinity|comp570_c0_seq1_1 # 2 # 382 # 1 # ID=331_1;partial=11;start_type=Edge;rbs_motif=None;rbs_spacer=None;gc_cont=0.572
AGSAGMVLLLALLLWALSGIYIVDEGQRGVVMQFGSYKESTMPGLNWYPRFIQTVETVDI
SSVRSIELGRRADEALMLTQDENIIDVKFTVQYQVKDARDYLFNVRDPDQTLREAIESAI
REVIGQS
>Cluster2875_Trinity|comp572_c0_seq1_1 # 2 # 301 # 1 # ID=332_1;partial=11;start_type=Edge;rbs_motif=None;rbs_spacer=None;gc_cont=0.620
GFTSALVGIIFGVPSLRVRGLYLAIATLAAQFFWDWAFLRIKWFTNYSTSGSVSVSNLEV
FGWSLDGAVDKYLFCLILLVVFALLAKNMVRGAIGRQWMA
>Cluster9421_Trinity|comp573_c0_seq1_1 # 41 # 217 # 1 # ID=333_1;partial=01;start_type=ATG;rbs_motif=AGGAG;rbs_spacer=5-10bp;gc_cont=0.616
MQINVGSLDRIVRIVVGLVLLSLPLWLDSSWRWLGLIGIMPLITGLAGRCPGYRLLGLS
>Cluster1444_Trinity|comp576_c0_seq1_1 # 3 # 389 # 1 # ID=335_1;partial=10;start_type=Edge;rbs_motif=None;rbs_spacer=None;gc_cont=0.579
MVSRFFSKIFGSRNERLIKRLRKTTAQINALEAELEQLSDEELRGKTDGFRARLAQGATL
DELLPEAFAVVREAGKRVLKMRHYDVQLIGGMVLHDGKIAEMRTGEGKTLVATLAAYLNA
LPGKGVHD*
>Cluster4634_Trinity|comp578_c0_seq1_1 # 27 # 278 # 1 # ID=337_1;partial=01;start_type=ATG;rbs_motif=AGGAG;rbs_spacer=5-10bp;gc_cont=0.603
MHIEPGVVDGAKIILSYGAAAAALAGAAWLALDSVRRHGLVQLLGRSLIAALIVFFCFEV
LPHHPVGVSEVHLIVGTTLFLLFG
>Cluster2292_Trinity|comp579_c0_seq1_1 # 2 # 325 # 1 # ID=338_1;partial=11;start_type=Edge;rbs_motif=None;rbs_spacer=None;gc_cont=0.664
FLKKMGHAVDLAVDGADAVAKFAAAAYDIVIMDVMMPVMDGYEATRRIKAMCGDHWVPVI
FLSALDKDENLVAGLDAGGDDYLHKPVNFVVLEAKLRSLARTLALRRE
>Cluster3129_Trinity|comp580_c0_seq1_1 # 1 # 291 # 1 # ID=339_1;partial=11;start_type=Edge;rbs_motif=None;rbs_spacer=None;gc_cont=0.619
IEKVDIGKVNYAMERLRLKERKQQLQNKLTEADSAAFAQQREQLAGEFSTLQERIEKLRG
EIARDSLVAEVMEGQQVDVPLANVADAIMPNDMNVLQ
>Cluster6698_Trinity|comp581_c0_seq1_1 # 3 # 221 # 1 # ID=340_1;partial=11;start_type=Edge;rbs_motif=None;rbs_spacer=None;gc_cont=0.626
IALAVDLSSTDGHNPFIRRAYGNTSGRADYGYESQDWHMSVARGSWRMLFDHSRHDNVAI
GLTGGAVLDPQTR
>Cluster3975_Trinity|comp584_c0_seq1_1 # 1 # 270 # 1 # ID=343_1;partial=10;start_type=Edge;rbs_motif=None;rbs_spacer=None;gc_cont=0.656
FGLTVGAITSELATSYGLATTLGVLVTRVASGSRAYWAGIEVGDAIVAVNRQAVETVADW
NQLVAGIGDRDEVLLTVVSGGRTRFVFLR*
>Cluster6487_Trinity|comp586_c0_seq1_1 # 1 # 222 # 1 # ID=344_1;partial=11;start_type=Edge;rbs_motif=None;rbs_spacer=None;gc_cont=0.581
PEPTGNGESRKNLGEKLGFVADKRSEAGREAATVGKRPRHEKAADNGIGRDSEVCRGSSG
RVKVPANEWRNDGH
>Cluster8351_Trinity|comp587_c0_seq1_1 # 1 # 201 # 1 # ID=345_1;partial=11;start_type=Edge;rbs_motif=None;rbs_spacer=None;gc_cont=0.567
AERQKLREAMRTSLSEGSVVVGTITNITDYGVFIDLGGLDGLCHITDLSWGRVSHPSKLF
KVGQEIE
>Cluster12763_Trinity|comp588_c0_seq1_1 # 3 # 86 # 1 # ID=346_1;partial=10;start_type=Edge;rbs_motif=None;rbs_spacer=None;gc_cont=0.583
GQLFSVESGQAIVMPANQSCAEGQRAV*
>Cluster12364_Trinity|comp588_c0_seq1_2 # 190 # 282 # 1 # ID=346_2;partial=01;start_type=ATG;rbs_motif=AGGAG;rbs_spacer=5-10bp;gc_cont=0.527
MDFQNEDSLTRRMAVLKQRVDAMRDHDFYFY
>Cluster5437_Trinity|comp589_c0_seq1_1 # 26 # 262 # 1 # ID=347_1;partial=01;start_type=TTG;rbs_motif=AGxAGG/AGGxGG;rbs_spacer=5-10bp;gc_cont=0.595
MESETSSPPVQQAAAFDPRRRMRELLAIPDRDRTDAEWDELNELEIQTAPGNRVGNQPPS
GYSGKPAFPAKNRSKGKGG
>Cluster3130_Trinity|comp591_c0_seq1_1 # 3 # 293 # 1 # ID=348_1;partial=11;start_type=Edge;rbs_motif=None;rbs_spacer=None;gc_cont=0.694
APQGIALVAHPHPLYGGTADNKVVTTLAKTFRELGCATLRPSFRGVGGSEGTHDHGIAET
EDLLVVHSYARQRFGAALPVYLAGFSFGAHVVTRLAQ
>Cluster2064_Trinity|comp592_c0_seq1_1 # 106 # 441 # 1 # ID=349_1;partial=01;start_type=ATG;rbs_motif=None;rbs_spacer=None;gc_cont=0.577
MNRDRPPIPRAVWALGFVSLLMDVSSELIHSLLPVFMATVLGVSTFTIGLIEGVAEATAL
IVKVFSGVLSDWSRKRKPLALLGYGLGAASKPLFAMASGAGLVVAARLIDRV
>Cluster9206_Trinity|comp593_c0_seq1_1 # 2 # 187 # 1 # ID=350_1;partial=10;start_type=Edge;rbs_motif=None;rbs_spacer=None;gc_cont=0.640
YEDDMASMGLVEADYAWVTEQLLQVAKESAQGRIVSMLEGGYALSALARSVSAHIKALAE
I*
>Cluster9739_Trinity|comp595_c0_seq1_1 # 1 # 171 # 1 # ID=351_1;partial=10;start_type=Edge;rbs_motif=None;rbs_spacer=None;gc_cont=0.655
ISATFSDVLSAFTHHPGRSLPVVDPQGHCAGMVLRKDFLVALHRQACAGAEVELAG*
>Cluster5812_Trinity|comp597_c0_seq1_1 # 2 # 232 # 1 # ID=352_1;partial=11;start_type=Edge;rbs_motif=None;rbs_spacer=None;gc_cont=0.697
ISLSDLLTPWPVIARRLDAAAAADFVVALYNPKSGRRTGQIVEAQRLFLRHRDPATPVAV
VKSAYRPKQRIEFTTLD
>Cluster4776_Trinity|comp599_c0_seq1_1 # 3 # 254 # 1 # ID=353_1;partial=10;start_type=Edge;rbs_motif=None;rbs_spacer=None;gc_cont=0.575
NNVCVGLDSERIAALPTPVDALEKDMRKLILDGMRRTTGVLGGELYRDGLAHVLMEPEFG
ESDAAARLEYWAASFIATVWRMY*
>Cluster13093_Trinity|comp599_c0_seq1_2 # 254 # 325 # 1 # ID=353_2;partial=01;start_type=ATG;rbs_motif=None;rbs_spacer=None;gc_cont=0.611
MEPEFGESDAARRALRILEERTLL
>Cluster7198_Trinity|comp600_c0_seq1_1 # 3 # 215 # 1 # ID=354_1;partial=11;start_type=Edge;rbs_motif=None;rbs_spacer=None;gc_cont=0.667
RLLMGSVVMDVAEAAGVPVTLVKAHERDGYLPVERVDWLAPCDGSENSVRAIRHLAGRLA
RQKSRSWIHLL
>Cluster1445_Trinity|comp602_c0_seq2_1 # 1 # 384 # 1 # ID=356_1;partial=11;start_type=Edge;rbs_motif=None;rbs_spacer=None;gc_cont=0.581
TVISALFGAIPGAYFGNGFEVFLAENVIRLPEKTTMQYSIIGHLHIMLTLIAIAITLIVG
RWLNFKGILHRIAMPLMIWGTVIITAGALSVVWVEAAHTIIYVGSVFVMLAALFFVIYSW
GMLIREGT
>Cluster5438_Trinity|comp603_c0_seq1_1 # 1 # 240 # 1 # ID=357_1;partial=10;start_type=Edge;rbs_motif=None;rbs_spacer=None;gc_cont=0.467
SSVPTTLPTAYDVYPLDGRHDGGYYTVKDCVTIDVLPRTPGNNVYVGFMVWSNFTATKCR
GLVSLNQVIKEIIWLQPLK*
>Cluster1191_Trinity|comp604_c0_seq1_1 # 2 # 415 # 1 # ID=358_1;partial=11;start_type=Edge;rbs_motif=None;rbs_spacer=None;gc_cont=0.657
KEIAAYRAGPYDFSCNTCHGSDGKRIRMQNLPNLAKPEGAIKGVFGWPGYRMTGGVMLTS
QWRMNDCFRQQRFPEPKYASDTVTYLLTRRHQGRVRLARLPHDRRRDAHLAMAHERLLPA
AALPGAEVRLGHGHLPAD
>Cluster6488_Trinity|comp606_c0_seq1_1 # 3 # 227 # 1 # ID=359_1;partial=10;start_type=Edge;rbs_motif=None;rbs_spacer=None;gc_cont=0.520
DAYKHEQKITGLIHNLTDMAMAEKDHATHIFLHWFVEEQVEEESNVSKVVEMLKMVNDHP
QGLLMLDRALGERK*
>Cluster5258_Trinity|comp610_c0_seq1_1 # 2 # 241 # 1 # ID=361_1;partial=11;start_type=Edge;rbs_motif=None;rbs_spacer=None;gc_cont=0.567
VSGWYHLKRQYGEDKAEPLRDYTLRIAKVWRNDYEKVLAFAERHAEDCSIVRYEDLHSNP
LPEMVFSGMDGILPFPAGIT
>Cluster8352_Trinity|comp611_c0_seq1_1 # 2 # 205 # 1 # ID=362_1;partial=10;start_type=Edge;rbs_motif=None;rbs_spacer=None;gc_cont=0.676
APDLPSEVLEDVFRGLDTEEREQLRAAMSYDEDSVGALMDFDMVTVREDVTLEVVLRYLR
RFEELPD*
>Cluster1836_Trinity|comp612_c0_seq1_1 # 2 # 352 # 1 # ID=363_1;partial=11;start_type=Edge;rbs_motif=None;rbs_spacer=None;gc_cont=0.644
LVHDVDCIIRVEWDRVRAPDSVTGGTHAYITAITELDNGKLVSIVDVEQIMANTFGESVV
GQIERMGGGEDFNVFFVDDSAVARKKIVEVLEKMGVHHRHAQNGMEAWTRLTGLAAH
>Cluster9207_Trinity|comp616_c0_seq1_1 # 2 # 187 # 1 # ID=364_1;partial=10;start_type=Edge;rbs_motif=None;rbs_spacer=None;gc_cont=0.591
IRTRVGVVVDNLLIHGKDVSDAQRKLLQMYHGCEILECVCHSSRGRGVPASYEDVLALIS
H*
>Cluster8931_Trinity|comp618_c0_seq1_1 # 19 # 210 # 1 # ID=365_1;partial=01;start_type=ATG;rbs_motif=AGGAG;rbs_spacer=5-10bp;gc_cont=0.724
MRIRDSELPPTGIERLDREHAQLATLVGAARGWAAQGDVRRSRESMIHALRLLERHVGHE
EEIL
>Cluster12764_Trinity|comp620_c0_seq1_1 # 143 # 223 # 1 # ID=366_1;partial=01;start_type=ATG;rbs_motif=3Base/5BMM;rbs_spacer=13-15bp;gc_cont=0.593
MKGDQTLAATLSTVGHANPAGNREVHF
>Cluster2432_Trinity|comp622_c0_seq1_1 # 2 # 322 # 1 # ID=367_1;partial=10;start_type=Edge;rbs_motif=None;rbs_spacer=None;gc_cont=0.639
KYITESNHGVIDYLLVTNASFWDGLPDDVRGELEAILAEVTVEVNKLADDINQQARQKIV
DSGKSEILQLTKEQKAAWRQAMQPVWKKFEDGIGADLIKAASSANQ*
>Cluster2115_Trinity|comp625_c0_seq1_1 # 2 # 334 # 1 # ID=368_1;partial=11;start_type=Edge;rbs_motif=None;rbs_spacer=None;gc_cont=0.658
GILPGEEEKVADFARHMKVGRLDRLQPGEFGIVLGAELAYALRAFEGDKITLIAPQGMVT
PAAVLPRMKQFTVVGIFEVGMFEYDSGLVLVRMEDAQRLYQMDANVSGVRL
>Cluster11660_Trinity|comp626_c0_seq1_1 # 153 # 266 # 1 # ID=369_1;partial=01;start_type=GTG;rbs_motif=AGGAG;rbs_spacer=5-10bp;gc_cont=0.596
MPRSPTETDGGAPASENADTSSEKPVKNTGRRKPKVSR
>Cluster6489_Trinity|comp629_c0_seq1_1 # 1 # 222 # 1 # ID=373_1;partial=11;start_type=Edge;rbs_motif=None;rbs_spacer=None;gc_cont=0.658
AVPPAPTFETTGAEQQLRRDHGGARVLLAEDEPVNREVSCGLLGDVGLVVDIAEDGRQAL
ELASQNRYDLILMD
>Cluster2164_Trinity|comp630_c0_seq1_1 # 2 # 334 # 1 # ID=374_1;partial=10;start_type=Edge;rbs_motif=None;rbs_spacer=None;gc_cont=0.556
VFDGEVTPMLANDARDMELKYATVDGMTRVLVYSMERGRLTSGSVLTLSGEATLISVEAA
TYYGSILETRKNFVPTEFADLGGSGHLLWLHPRDPEELCADRVWSQPELS*
>Cluster3047_Trinity|comp631_c0_seq1_1 # 1 # 294 # 1 # ID=375_1;partial=11;start_type=Edge;rbs_motif=None;rbs_spacer=None;gc_cont=0.718
DDAGRIAGPKAARLGELKHHYPAAVADGLVIPFGAFRTFLEQPMPGTGTSAHAWLRNEYR
RIDGLPVAQREPEARRLLERLRSWIGTADVGTQFRAAL
>Cluster522_Trinity|comp632_c0_seq1_1 # 2 # 544 # 1 # ID=376_1;partial=11;start_type=Edge;rbs_motif=None;rbs_spacer=None;gc_cont=0.628
KGEIRLGGTCLNVGCIPSKALLRSSELYDEANHAFVMHGITAENVKMDVGTMIRRKDNIV
TQLTQGIKGLFKKNKVTLLPGRGSFVGRENELWQIAVVAKDGGTEVVDAKHVIVATGSSP
RHLDGIPVDNESICDNVGALSLGAVPARLGVIGAGVIGLELGSVWKRLGADVTILEAMPD
F
>Cluster4484_Trinity|comp633_c0_seq1_1 # 1 # 255 # 1 # ID=377_1;partial=11;start_type=Edge;rbs_motif=None;rbs_spacer=None;gc_cont=0.710
MHEMSLVEGVRELIEDAAAREGFSRVNSVRVEIGQLSGVEREAFEFCFDLAMRDGIAAGA
QLEVVATPGRGRCPACGRETALAVV
>Cluster3976_Trinity|comp634_c0_seq1_1 # 1 # 267 # 1 # ID=378_1;partial=11;start_type=Edge;rbs_motif=None;rbs_spacer=None;gc_cont=0.648
MMVRDFQSVIGRECIPQMSALAGRQPDQVIACVGGGSNAMGIFYDYIPRDEVRLVGVEAA
GFGMETGKHAASLTAGKPGVLHGNRTYLL
>Cluster4635_Trinity|comp636_c0_seq1_1 # 3 # 254 # 1 # ID=379_1;partial=11;start_type=Edge;rbs_motif=None;rbs_spacer=None;gc_cont=0.679
IEKRLTALIGDAGKRLHTGRSRNDQVATDIRLWLRDTIDLLDGLFATLSHALLDVAEAHA
ETPLPGFTHLQVAQPVTFGHHLLA
>Cluster8050_Trinity|comp637_c0_seq1_1 # 1 # 204 # 1 # ID=380_1;partial=11;start_type=Edge;rbs_motif=None;rbs_spacer=None;gc_cont=0.672
GVFRCTEGLQQKYGKSRVFDAPISESGIVGTAVGMGAYGLRPVVEIQFADYVYPATDQIV
SEVARLRY
>Cluster10609_Trinity|comp640_c0_seq1_1 # 3 # 149 # 1 # ID=382_1;partial=10;start_type=Edge;rbs_motif=None;rbs_spacer=None;gc_cont=0.599
ATPFIMVTAESKSENVIAAKEAGVSNYIVKPFNAETLKAKMVSVLGEF*
>Cluster12660_Trinity|comp640_c0_seq1_2 # 173 # 256 # 1 # ID=382_2;partial=01;start_type=ATG;rbs_motif=GGAG/GAGG;rbs_spacer=5-10bp;gc_cont=0.655
MSGGAIDRDLALCLEALRRDLGESVKVD
>Cluster5813_Trinity|comp644_c0_seq1_2 # 208 # 441 # 1 # ID=383_2;partial=00;start_type=ATG;rbs_motif=GGA/GAG/AGG;rbs_spacer=3-4bp;gc_cont=0.620
MDSMATGMMKDLIKKKGVASIEELRDLAVEAEVRMIACQMTLDLFEMKREDLIDGIEFAG
AAAYIEAAASSQINLFV*
>Cluster4208_Trinity|comp645_c0_seq1_1 # 3 # 263 # 1 # ID=384_1;partial=11;start_type=Edge;rbs_motif=None;rbs_spacer=None;gc_cont=0.667
DCTARELAEVIETEPALAVRFLKLANSPFYGQRGRIASVARAVVVLGAKTIRSLAMAVWT
HTLKAQMRSADEMRLMLPLLQHGLATG
>Cluster3048_Trinity|comp646_c0_seq1_1 # 1 # 294 # 1 # ID=385_1;partial=11;start_type=Edge;rbs_motif=None;rbs_spacer=None;gc_cont=0.639
LSFGMNAWRMEANTPRLLPTPPNNPTNPLGRSDPFNGGQIDALGFYLQDDMRFGKLNVLA
GLRHDTVKGDANWMGNPANNSGLARDDSAVSGSLGFIY
>Cluster13391_Trinity|comp648_c0_seq1_1 # 2 # 67 # 1 # ID=386_1;partial=10;start_type=Edge;rbs_motif=None;rbs_spacer=None;gc_cont=0.455
IYVMIPLVVANETGTAQTVCA*
>Cluster3508_Trinity|comp649_c0_seq1_1 # 3 # 281 # 1 # ID=387_1;partial=11;start_type=Edge;rbs_motif=None;rbs_spacer=None;gc_cont=0.692
GDLAYVGAATWGDGSTGVSGTISAANSLVGTNGWEYVGSQVVALANGNYVVSSPDWQLDT
GAVTWGDGTRGVTGIVSVANSLIGSSDTDYVAL
>Cluster10826_Trinity|comp650_c0_seq1_1 # 123 # 260 # 1 # ID=388_1;partial=01;start_type=ATG;rbs_motif=GGAGG;rbs_spacer=5-10bp;gc_cont=0.529
MRIIEQLESEVRSYVRSFPAVFDKAEGALLYDEHGNRFIDFFAGAR
>Cluster1192_Trinity|comp651_c0_seq1_1 # 1 # 414 # 1 # ID=389_1;partial=11;start_type=Edge;rbs_motif=None;rbs_spacer=None;gc_cont=0.611
FSWQSIAEMVKGVLKTLLLGGIVFWVILNERDNLFALLGQPIESALPSFGRMLLYAFIGF
VAGLAVIALIDVPFQLWRYYVGLRMTKEELKQELKELEGDPYLKARIKSQQREIARRRMM
SEVPKADVVVTNPTHFVH
>Cluster714_Trinity|comp652_c0_seq1_1 # 1 # 489 # 1 # ID=390_1;partial=11;start_type=Edge;rbs_motif=None;rbs_spacer=None;gc_cont=0.640
FNGELLAHMANQASASPPLPFSLGALSQLNARQKLMAMAMVAFAIALLVGAWLWSKEPPY
GVLFSNLSDQDGGQIVAALQQQNVPYKFSEGGGAILVPVSKVHDARLKLASQGLPKGGLV
GFELMENQKLGTSQFAEQVNYQRGLEGELARSIQTLGAVRAAR
>Cluster8353_Trinity|comp653_c0_seq1_1 # 2 # 205 # 1 # ID=391_1;partial=10;start_type=Edge;rbs_motif=None;rbs_spacer=None;gc_cont=0.608
QAMPVLYLMLALHAAMLAPTDYWVQPVGMLMALLGAAGIYCALYSLIGSACSWRCSALPG
SIVPCTL*
>Cluster10289_Trinity|comp653_c0_seq1_2 # 151 # 303 # 1 # ID=391_2;partial=01;start_type=ATG;rbs_motif=None;rbs_spacer=None;gc_cont=0.660
MLMALLGAAGIYCALYSLIGSIGRARQASGTVTAIEQPAPDVLAVGCQLDS
>Cluster2165_Trinity|comp656_c0_seq1_1 # 1 # 330 # 1 # ID=392_1;partial=11;start_type=Edge;rbs_motif=None;rbs_spacer=None;gc_cont=0.642
LGLKQTMSNPWEGFLDRFPVGTEVEGEVKNITEFGLFVGLPGDIDGMVHLSDLDWNRPGE
QAIQDYKKGMVVKAKVLDVDIEKERISLGIKQLGADPFAEAVASIKKGDI
>Cluster3977_Trinity|comp657_c0_seq1_1 # 2 # 268 # 1 # ID=393_1;partial=11;start_type=Edge;rbs_motif=None;rbs_spacer=None;gc_cont=0.472
AYDSSRRSLLVPASNNNFFGQVELSSSVNFLLEETSSREGLIENEAFSELVAFVRGSLEW
GVNRIAAARERKIKASQKGFKSRGRKASD
>Cluster7464_Trinity|comp659_c0_seq1_1 # 3 # 212 # 1 # ID=394_1;partial=11;start_type=Edge;rbs_motif=None;rbs_spacer=None;gc_cont=0.619
GQDTFVWMQNAEPISLYCADETDGESLRACEQVTESLYGYEIGGTEAEPRLAEVCEPNAD
LTEWTCKLRQ
>Cluster5100_Trinity|comp660_c0_seq1_1 # 3 # 248 # 1 # ID=395_1;partial=10;start_type=Edge;rbs_motif=None;rbs_spacer=None;gc_cont=0.622
GEEGCLSVPGIYETVKRSERVKVRALNLAGESFELAADGLLAVCIQHEIDHLDGKVFVEY
LSRLKLARIKAKLAKQARITA*
>Cluster9012_Trinity|comp661_c0_seq1_1 # 1 # 192 # 1 # ID=396_1;partial=10;start_type=Edge;rbs_motif=None;rbs_spacer=None;gc_cont=0.661
TFNELCAASAESPAANDVLRQACALPRSASDMKPLPEPRAESGFDSSWEALLANVEGVAK
PDA*
>Cluster11037_Trinity|comp662_c0_seq1_1 # 95 # 226 # 1 # ID=397_1;partial=01;start_type=ATG;rbs_motif=AGGA;rbs_spacer=5-10bp;gc_cont=0.561
MAKKCMIYRETRRKYPTRVRNRCNRCGRPRGYIRRFGLCRICFR
>Cluster7199_Trinity|comp664_c0_seq1_1 # 1 # 213 # 1 # ID=398_1;partial=11;start_type=Edge;rbs_motif=None;rbs_spacer=None;gc_cont=0.638
EKKCICCGTCFPPCPPMQINDPEHSKIAIWVGGKNSNARSRPTFHKLVAAGLPNNAPRWP
EVGAVVKKILD
>Cluster3131_Trinity|comp666_c0_seq1_1 # 1 # 291 # 1 # ID=399_1;partial=11;start_type=Edge;rbs_motif=None;rbs_spacer=None;gc_cont=0.601
MTATPHKGDPENFCLFLELLDRDVYGDIRSLEEAMARHEAPFYLRRVKEALVTFPEPETG
HVKALFTRRNVTTSEFQISDEELDFYDRLTRGVVVQL
>Cluster6953_Trinity|comp667_c0_seq1_1 # 2 # 220 # 1 # ID=400_1;partial=10;start_type=Edge;rbs_motif=None;rbs_spacer=None;gc_cont=0.548
VHQIGKLLSGLSPREEKILRLRFGIGEDGECTLEEIGRQFGLSRERIRQIEAKALERLRD
PNRYKEIKEYFD*
>Cluster4090_Trinity|comp670_c0_seq1_1 # 1 # 264 # 1 # ID=401_1;partial=11;start_type=Edge;rbs_motif=None;rbs_spacer=None;gc_cont=0.682
WCNVKMHEAIGTSAAIGFPIAVAGTLGYLVGGWGAGGLPVWSFGYVYLPALAACVVVSML
TAPLGAKAAHNLPVATLKKIFAGVILLL
>Cluster11758_Trinity|comp672_c0_seq1_1 # 124 # 234 # 1 # ID=402_1;partial=01;start_type=ATG;rbs_motif=GGA/GAG/AGG;rbs_spacer=5-10bp;gc_cont=0.541
MDGDNVRHGLCADLGFSEEGRKENIRRVGEAAKLFME
>Cluster12141_Trinity|comp673_c0_seq1_1 # 3 # 104 # 1 # ID=403_1;partial=10;start_type=Edge;rbs_motif=None;rbs_spacer=None;gc_cont=0.647
QTELVDTELAEGREVIVGTTAVAEKKPTQPRMF*
>Cluster3509_Trinity|comp673_c0_seq1_2 # 111 # 389 # 1 # ID=403_2;partial=01;start_type=ATG;rbs_motif=GGA/GAG/AGG;rbs_spacer=5-10bp;gc_cont=0.677
MTAPLIRVDNLAKHYQLGDTDVPALRGVSLEIARGSFVAVMGPSGSGKSTFMNLLGCLDL
PSGGRYWLAGEEVSSLSDDALAALRNRRIGFVF
>Cluster9320_Trinity|comp676_c0_seq1_1 # 40 # 219 # 1 # ID=404_1;partial=01;start_type=ATG;rbs_motif=GGAG/GAGG;rbs_spacer=5-10bp;gc_cont=0.639
MRGADIRQEGLFSYVSTESRVPKNHPLRTILALVDEGLAALSADFDAAYSEFGRPSIAPE
>Cluster6037_Trinity|comp679_c0_seq1_1 # 3 # 230 # 1 # ID=405_1;partial=11;start_type=Edge;rbs_motif=None;rbs_spacer=None;gc_cont=0.715
MCRFNELAAAAPDTAVLCISRDLFFAHARFCAADGLENVVTLSVLRDPEFARAYGLGIAE
GPLAGLLARAVLVLDE
>Cluster10827_Trinity|comp683_c0_seq1_1 # 64 # 201 # 1 # ID=406_1;partial=01;start_type=ATG;rbs_motif=GGA/GAG/AGG;rbs_spacer=5-10bp;gc_cont=0.659
MNLLRIFLTVLLPALLAAPTVAFAGAPKPTIKIENPGQCIAPAEEM
>Cluster9118_Trinity|comp689_c0_seq1_1 # 1 # 189 # 1 # ID=407_1;partial=10;start_type=Edge;rbs_motif=None;rbs_spacer=None;gc_cont=0.508
KGLRWMPWCQVPITETGEAEEWKGIDVVRTIRSFDPCLGCAVHIHKGKQIVKHELLPFVI
PL*
>Cluster7465_Trinity|comp691_c0_seq1_1 # 3 # 212 # 1 # ID=408_1;partial=11;start_type=Edge;rbs_motif=None;rbs_spacer=None;gc_cont=0.481
GVHSRLMGCSYFNSHKYDGTSYSGRAWLGIQEDEDVDPFENDAAHKLANELGFLPRTVDQ
SGTSIFIVDC
>Cluster12864_Trinity|comp692_c0_seq1_1 # 128 # 205 # 1 # ID=409_1;partial=01;start_type=ATG;rbs_motif=None;rbs_spacer=None;gc_cont=0.628
MGREQVRRRRKRQGARHEATDNAGDA
>Cluster1236_Trinity|comp693_c0_seq1_1 # 3 # 410 # 1 # ID=410_1;partial=11;start_type=Edge;rbs_motif=None;rbs_spacer=None;gc_cont=0.650
WSLIYWAPARLAALSTVQQTAFLTVFGVGLVTLVVAFVLFTTVAGRIVRGDLVAVVKQAV
EMWSGRRQHNFEVRLAESLDVLTALAEHLQQVQPKQVRPDAAKAAAMQQDSGIIVDEPPE
GEDMPSSLLFMSQESM
>Cluster11326_Trinity|comp694_c0_seq1_1 # 177 # 299 # 1 # ID=411_1;partial=01;start_type=ATG;rbs_motif=AGGAG;rbs_spacer=5-10bp;gc_cont=0.724
MAVTRRKFFIKTRQRRRKQAPPGWSGDAPVVPAPPTDWVPP
>Cluster4930_Trinity|comp698_c0_seq2_1 # 1 # 246 # 1 # ID=413_1;partial=11;start_type=Edge;rbs_motif=None;rbs_spacer=None;gc_cont=0.646
DFDLVARLLAEHRPRAIVNFAAESHVDRSIHGPEDFIQTNIVGTFRLLEAVRAYWNGLQE
PDKSDFRFLHVSTDEVYGSLGK
>Cluster9422_Trinity|comp702_c0_seq1_1 # 58 # 234 # 1 # ID=414_1;partial=01;start_type=ATG;rbs_motif=GGA/GAG/AGG;rbs_spacer=5-10bp;gc_cont=0.492
MKKTNFDRYLEEQMKDPAFAERFNRAGEVWDVALQIAALRQQAGLSQKELVKLLKTSQQ
>Cluster6954_Trinity|comp704_c0_seq1_1 # 3 # 218 # 1 # ID=415_1;partial=11;start_type=Edge;rbs_motif=None;rbs_spacer=None;gc_cont=0.681
SAALILNGTHTSRDVEFTSVGTDSRAIMPGMLFVALSGERFDGHDYVETALTQGANCALV
STAWAAAHPGLP
>Cluster2507_Trinity|comp705_c0_seq1_1 # 3 # 317 # 1 # ID=416_1;partial=11;start_type=Edge;rbs_motif=None;rbs_spacer=None;gc_cont=0.489
RVNTSSDTVVGLVDRDSHGRDTQTTYPDDSVYLAIADELESGKTDKALWIRLFAQYEGDE
NKTKAAHIQQRAEVLTASENAMWAKKRSMPSETAAGSGSDKQNQK
>Cluster5439_Trinity|comp707_c0_seq1_1 # 3 # 239 # 1 # ID=417_1;partial=11;start_type=Edge;rbs_motif=None;rbs_spacer=None;gc_cont=0.675
TNRIVGLEALVRWFHPEWGSMPPAQFIPIAEDTGLIQPLGDWVFWESCRQLRILRDAGIA
DIRVAVNLSAQQLRHADLP
>Cluster3727_Trinity|comp709_c0_seq1_1 # 3 # 275 # 1 # ID=418_1;partial=11;start_type=Edge;rbs_motif=None;rbs_spacer=None;gc_cont=0.604
ESLGVVTLNQTQRELIEELLDKKLKTFDEGADFMGRWEAEGWPFFVKNLENVQGDERDVI
FISTTFGKAPGTDKVRRNFGPISRPDGWRRL
>Cluster7757_Trinity|comp711_c0_seq1_1 # 3 # 209 # 1 # ID=421_1;partial=11;start_type=Edge;rbs_motif=None;rbs_spacer=None;gc_cont=0.720
AGGTAQRVTFDGSYNVTPRLSPDGRNLAFVTRDGGRFRVAVMDLASRQVQVLTDTAKDES
PSFAPNGRM
>Cluster8354_Trinity|comp712_c0_seq1_1 # 1 # 201 # 1 # ID=422_1;partial=11;start_type=Edge;rbs_motif=None;rbs_spacer=None;gc_cont=0.711
SGGTAPGDWICLDPVRWQVSPEGVMLDDPARLELDAAESSELLAAVQPLFAEWGALSASA
PGRWELR
>Cluster2016_Trinity|comp713_c0_seq1_1 # 1 # 339 # 1 # ID=423_1;partial=11;start_type=Edge;rbs_motif=None;rbs_spacer=None;gc_cont=0.646
RMVSSSGDPMIFVPLKDAQEIQFLKDNDALVSERARTAANPAFNRPGVPGLLEAAQASAT
QARSVNTVLVRLVPGADPAAVASEIQRWKRLTVYTKVQMEDILIAKLIATSAK
>Cluster7758_Trinity|comp717_c0_seq1_1 # 3 # 209 # 1 # ID=424_1;partial=11;start_type=Edge;rbs_motif=None;rbs_spacer=None;gc_cont=0.647
DRLIFDVGPDDEINRRAAAAGRHYCVALLDKVRIQFLLGDFTPISHDNRPAFRCDLPQEL
LRLQRRGFY
>Cluster11661_Trinity|comp719_c0_seq1_1 # 3 # 119 # 1 # ID=425_1;partial=10;start_type=Edge;rbs_motif=None;rbs_spacer=None;gc_cont=0.513
MYELPSEANVKECVISEQVILNGDYPVVLYESENKKSA*
>Cluster12050_Trinity|comp720_c0_seq1_1 # 3 # 107 # 1 # ID=426_1;partial=10;start_type=Edge;rbs_motif=None;rbs_spacer=None;gc_cont=0.543
ERGLAQTKDASADLGLWDRIITLFMYVNCLEWRP*
>Cluster12661_Trinity|comp720_c0_seq1_2 # 136 # 219 # 1 # ID=426_2;partial=01;start_type=ATG;rbs_motif=GGA/GAG/AGG;rbs_spacer=5-10bp;gc_cont=0.643
MEFGGIPSSVGHVKPGANQGGPMERWGD
>Cluster6490_Trinity|comp721_c0_seq1_1 # 2 # 223 # 1 # ID=427_1;partial=11;start_type=Edge;rbs_motif=None;rbs_spacer=None;gc_cont=0.680
VPDPASRCNPDDVHAASEVVDPAAFEWPVDAWRGRPWEEAVIYELHVGTFSPSGDFAGIE
RRLDYLADLGVTAL
>Cluster6245_Trinity|comp724_c0_seq1_1 # 2 # 226 # 1 # ID=428_1;partial=11;start_type=Edge;rbs_motif=None;rbs_spacer=None;gc_cont=0.671
EEFFNLSFQGPRQFEPFRQRRQGPPPMVEGRGSGVIVDAQGHILTNHHVVADNEELLVTL
RDGRELPGTLVGTDP
>Cluster11759_Trinity|comp729_c0_seq1_1 # 1 # 114 # 1 # ID=430_1;partial=10;start_type=Edge;rbs_motif=None;rbs_spacer=None;gc_cont=0.596
MNLFSSFDHRVVDGMDAAKFIQCVRGYLEAPATLFVE*
>Cluster12051_Trinity|comp729_c0_seq1_2 # 124 # 225 # 1 # ID=430_2;partial=01;start_type=ATG;rbs_motif=GGAG/GAGG;rbs_spacer=5-10bp;gc_cont=0.686
MLTESTTLLVIGGGPGGEDCARDLAGHGLKVAMI
>Cluster11662_Trinity|comp730_c0_seq1_1 # 1 # 117 # 1 # ID=431_1;partial=10;start_type=Edge;rbs_motif=None;rbs_spacer=None;gc_cont=0.615
FEEMLMPVLYLVPDHPEVKQVVFDSLYDEPRYLGSKPA*
>Cluster5440_Trinity|comp732_c0_seq1_1 # 3 # 239 # 1 # ID=433_1;partial=11;start_type=Edge;rbs_motif=None;rbs_spacer=None;gc_cont=0.435
TVTSASLDVDLGSSPATGNVYVPRSADASMVSFLLTAGAATDVKVTSMKVAAYLDDAAAF
AFDGANDKNYLSGAKDILS
>Cluster6038_Trinity|comp733_c0_seq1_1 # 1 # 228 # 1 # ID=434_1;partial=11;start_type=Edge;rbs_motif=None;rbs_spacer=None;gc_cont=0.623
TYGREWLADPALASLRLAHVQQPRRAKSGKNVTQMHYARQGIVTPEMEFVAIRENQRLEG
LSELLKTQHPSVEKLG
>Cluster4931_Trinity|comp735_c0_seq1_1 # 2 # 247 # 1 # ID=435_1;partial=11;start_type=Edge;rbs_motif=None;rbs_spacer=None;gc_cont=0.569
MPSPMDIENTALDLEKDEQELILSSKPGDPLVCLAFKLEDGRYGQLTYIRIYQGTIRKGD
IIINSRTGKKVKVGRLCRMHAD
>Cluster4091_Trinity|comp737_c0_seq1_1 # 2 # 265 # 1 # ID=436_1;partial=11;start_type=Edge;rbs_motif=None;rbs_spacer=None;gc_cont=0.633
MDTILRRMHDYVHYIVPQFKLTDINFQRVPIVDTSDPIIARDVPTPDESLVVIRFRKPDR
LNIDYPFLLQMIHGSWMSRRNTIVVPGG
>Cluster2796_Trinity|comp742_c0_seq1_1 # 2 # 304 # 1 # ID=438_1;partial=11;start_type=Edge;rbs_motif=None;rbs_spacer=None;gc_cont=0.657
WRYGHQFWIDRESGLLLKADLFDAQGASLESVLFTELRIGEPDSPELLKPSLRSREGWEV
RQAKLRDIRDDAQWQFRVAAPGFRRQAAMLRNISKNPGEEA
>Cluster3978_Trinity|comp743_c0_seq1_1 # 1 # 267 # 1 # ID=439_1;partial=11;start_type=Edge;rbs_motif=None;rbs_spacer=None;gc_cont=0.513
LFAFLYPIWRGFIFVAGMTLLAISPAIRQGKKWTYPVGQLAAAFPSMGGIFTFLPYISWV
GGFSLPMVISWVGLAFFWTAIFLRNVDKW
>Cluster7466_Trinity|comp745_c0_seq1_1 # 1 # 210 # 1 # ID=441_1;partial=11;start_type=Edge;rbs_motif=None;rbs_spacer=None;gc_cont=0.676
LFIDLDNFKTINDTLGHDIGDELLKQAAQRLRDVVRDIDTVARLGGDEFTAVLADCDAAT
ADQVGRRIVD
>Cluster5259_Trinity|comp749_c0_seq1_1 # 3 # 242 # 1 # ID=442_1;partial=11;start_type=Edge;rbs_motif=None;rbs_spacer=None;gc_cont=0.617
SMSLKDRITEDMKSAMKAKDTARLGAIRLLLAVIKQKEVDERIQLDDVQVIAVIEKMLKQ
RKDSITQYEAAKRQDLADAE
>Cluster7467_Trinity|comp756_c0_seq1_1 # 3 # 212 # 1 # ID=445_1;partial=11;start_type=Edge;rbs_motif=None;rbs_spacer=None;gc_cont=0.710
FDGNDVVRFPKRLVRGEKVAQSAGAGYDATLCGETQFILAGQPAAGRSVAELEAALRAEL
KRIQDEGVTE
>Cluster4636_Trinity|comp758_c0_seq1_1 # 32 # 283 # 1 # ID=446_1;partial=01;start_type=ATG;rbs_motif=3Base/5BMM;rbs_spacer=13-15bp;gc_cont=0.706
MVTVVVCDIVFGILASIVVMWFSRQREFRADAGAASLMNSPLPMMAALRRLGGMEAGELP
QNVATAGINGRPGWMALFSSHPPI
>Cluster5260_Trinity|comp759_c0_seq1_1 # 2 # 241 # 1 # ID=447_1;partial=11;start_type=Edge;rbs_motif=None;rbs_spacer=None;gc_cont=0.592
SPNEARVIGCLLEKEITTPEQYPLSLNALTNACNQKSNREPVLDLDETTVQKTLDQLIRK
YLVSEESGYGSRVAKYRHRF
>Cluster6699_Trinity|comp760_c0_seq1_1 # 1 # 219 # 1 # ID=448_1;partial=11;start_type=Edge;rbs_motif=None;rbs_spacer=None;gc_cont=0.384
VRRALEEPIRQIIFNAGLEGSIIVEKVKESTDINYGFDAYKEEYTDMLKSGIIDPTKVTR
WALLNAASVAGLM
>Cluster10290_Trinity|comp761_c0_seq1_1 # 49 # 201 # 1 # ID=449_1;partial=01;start_type=ATG;rbs_motif=TAAAA;rbs_spacer=13bp;gc_cont=0.392
MEILGYIAALFVGIALGLIGGGGSILTVPILVYLLNIDPVPATAYSLFIVG
>Cluster1714_Trinity|comp762_c0_seq1_1 # 3 # 362 # 1 # ID=450_1;partial=11;start_type=Edge;rbs_motif=None;rbs_spacer=None;gc_cont=0.603
YNDASAQGGGPLARLRRGRGVLGQVTAVADNQFTLQTRQGETRDFLVDENTRFRSREQSD
LSLDDLEVGRWVEVFAPPAPDVTPTARLVILLPEDFDPSKIKGLRGLVESVDLTGNLFKL
>Cluster2636_Trinity|comp763_c0_seq1_1 # 1 # 309 # 1 # ID=451_1;partial=11;start_type=Edge;rbs_motif=None;rbs_spacer=None;gc_cont=0.644
SAVDQLLGGIGTASLLRHDMTPLTADLTMNQAAARIVQSGYKGLPVVDAEQRVIGILTEA
DFLRRLKAASFLELMLRLLADPSSFTHRCHATRVAEAMTAPAE
>Cluster7468_Trinity|comp764_c0_seq1_1 # 80 # 289 # 1 # ID=452_1;partial=01;start_type=ATG;rbs_motif=GGAG/GAGG;rbs_spacer=5-10bp;gc_cont=0.548
MSVSSDTLEQMFKQPSLLKRLGWFDWLWAALTAVGTIYAHTYYVDLMDAYEVGILYGTAI
SLIWLGWAWK
>Cluster2216_Trinity|comp766_c0_seq1_1 # 1 # 327 # 1 # ID=454_1;partial=11;start_type=Edge;rbs_motif=None;rbs_spacer=None;gc_cont=0.673
YDEAFCVLVPAQHLWAKEKMIEAGRLLDEQLLMLGRGNCFRDQVLDLCTRAGAGGPQVLE
GSSLETIRHMVASGMGITVMPASAVDELPKNDALLCVRPFAEPTPVRRV
>Cluster7759_Trinity|comp767_c0_seq1_1 # 2 # 208 # 1 # ID=455_1;partial=11;start_type=Edge;rbs_motif=None;rbs_spacer=None;gc_cont=0.652
AHLAALPAYLRKGIVAISPTATNVTISEKNKDREGKTWSYRVVYRDDFQGAFLACYAKEV
LGLESVAVF
>Cluster3221_Trinity|comp771_c0_seq1_1 # 2 # 289 # 1 # ID=456_1;partial=11;start_type=Edge;rbs_motif=None;rbs_spacer=None;gc_cont=0.590
DQIKIHDTVAKLTVPARVDYGCGPSCENIVIRVEDKDENLNCNEIEYVPVFVIINPGSWN
STQTPSVNNFCALMLRGGFDDVGDLINEPIRWYNIY
>Cluster2876_Trinity|comp774_c0_seq2_1 # 3 # 302 # 1 # ID=458_1;partial=11;start_type=Edge;rbs_motif=None;rbs_spacer=None;gc_cont=0.457
CPFTNWQTSLAVVGSLFLAVAGSTVLNMIFDRDIDAKMNRTANRPLPTGIVSLTEAIVFG
VTISVLGIGWAFWLNPLYGLIVMGGLFIDVWVYTVLLKRR
>Cluster7200_Trinity|comp778_c0_seq1_1 # 2 # 214 # 1 # ID=459_1;partial=11;start_type=Edge;rbs_motif=None;rbs_spacer=None;gc_cont=0.596
MVFPEDEMDTRIWIGLVALTTVAGTFGTGPGDAVSSASVEIADTELGLSKTSVEDVPIPD
VFEYSSTDPGS
>Cluster3222_Trinity|comp786_c0_seq1_1 # 3 # 290 # 1 # ID=461_1;partial=11;start_type=Edge;rbs_motif=None;rbs_spacer=None;gc_cont=0.569
GITNSVVAVMEGGSPTVVTTAEGGRLCPSVVAFNKNGERMVGQTAKRQSVINSENTVYSI
KRFMGRRYDEVESERKMVPYQVMEGPSDDVRVKVPA
>Cluster10504_Trinity|comp787_c0_seq1_1 # 2 # 151 # 1 # ID=462_1;partial=10;start_type=Edge;rbs_motif=None;rbs_spacer=None;gc_cont=0.680
ERNGDGTTVNRWLSTGFLAGCATSNETGWLTWKTVRGLGLVQVDNQARI*
>Cluster7760_Trinity|comp789_c0_seq1_1 # 29 # 235 # 1 # ID=463_1;partial=01;start_type=ATG;rbs_motif=None;rbs_spacer=None;gc_cont=0.604
MKQGKAKTAFACDNCDAVFGKWFGQCPECLAWDSVKEQAVPSAPAMTAGYSGIISPVQPL
SAVNLAEAP
>Cluster4932_Trinity|comp792_c0_seq1_1 # 2 # 247 # 1 # ID=464_1;partial=11;start_type=Edge;rbs_motif=None;rbs_spacer=None;gc_cont=0.679
GGQLSGRVWSFHDITARRRAEQAAESAKERLRRGQIYANIGTWDWNIVTGELYWTERIAP
LFGYPEGDLETSYENFLAAIHP
>Cluster977_Trinity|comp793_c0_seq1_1 # 3 # 443 # 1 # ID=465_1;partial=11;start_type=Edge;rbs_motif=None;rbs_spacer=None;gc_cont=0.585
VRDPDESLDVAQETFIKAYRALANFRGESAFYTWLYRIAINTAKNHLVSLGRRPPDTDID
AADAVQLDMESFFALCENDTPEHLALKDEIERTIFRAIEDLPEDLRTAITLRELDGLSYE
EIAEAMGCPIGTVRSRIFRAREAIDMK
>Cluster5632_Trinity|comp796_c0_seq1_1 # 2 # 235 # 1 # ID=466_1;partial=11;start_type=Edge;rbs_motif=None;rbs_spacer=None;gc_cont=0.658
MGRGNMALSGLHMHGYTVIAGLGGRAITRKSLLGLFLKAEKDELDHVTFLDLDWVMVNKQ
LEREKAHRRSGPVAVNLL
>Cluster13392_Trinity|comp797_c0_seq1_1 # 2 # 67 # 1 # ID=467_1;partial=10;start_type=Edge;rbs_motif=None;rbs_spacer=None;gc_cont=0.576
MDMRILWLTFVKVLRRDGVAH*
>Cluster5261_Trinity|comp797_c0_seq1_2 # 77 # 316 # 1 # ID=467_2;partial=01;start_type=ATG;rbs_motif=None;rbs_spacer=None;gc_cont=0.604
MPFIKAATSLLALPRTLKRLLALGMDASLCVLTVWLAYYLRLGEWVRLSSDAEWMPLWAI
LGFFVLALPIFVVSGLYRVI
>Cluster1923_Trinity|comp800_c0_seq1_1 # 2 # 346 # 1 # ID=469_1;partial=11;start_type=Edge;rbs_motif=None;rbs_spacer=None;gc_cont=0.678
MAWTLLAGQSTRNQWEDFFTAPRSLDFVNDSRLYVGALSKPVAWLQGGRMSVELEGQLVR
HAGAQRHWEANLPVVARWHAFPWNADLRTTAAFGVGPSWSSRHPVLEDEVKGESH
>Cluster4209_Trinity|comp803_c0_seq1_1 # 2 # 262 # 1 # ID=470_1;partial=11;start_type=Edge;rbs_motif=None;rbs_spacer=None;gc_cont=0.356
DIYSNDLRSTSIDERAGRSVIGGRFVKLEQDIDYILHDETGYISFRSNVQREDAIAVAYR
IENGPGAADDLYYGEFLRDINAQDTSI
>Cluster4210_Trinity|comp816_c0_seq1_1 # 19 # 279 # 1 # ID=472_1;partial=01;start_type=ATG;rbs_motif=AGGAG;rbs_spacer=5-10bp;gc_cont=0.640
MLRKLLIATALVAASGSTFAHDGPAYGRVVSVEPYVSFTFGTGRHDGFRVVYESGGRHYW
THSTYYPGPVIVVPPPHQVHYIHHYVP
>Cluster6246_Trinity|comp818_c0_seq1_1 # 1 # 225 # 1 # ID=474_1;partial=11;start_type=Edge;rbs_motif=None;rbs_spacer=None;gc_cont=0.502
TPRADIYEVDDQLVIVMDVPGADEKAVDITLEKNVLTVNAYVEPVEIEGFGLAFAEYEVG
DYQCSFKLSEDIDRE
>Cluster11663_Trinity|comp822_c0_seq1_1 # 129 # 242 # 1 # ID=476_1;partial=01;start_type=ATG;rbs_motif=AAAAAA;rbs_spacer=12bp;gc_cont=0.351
MAEREKGTVKWFNNSKGYGFITRENGEDVFVHFQSIQG
>Cluster9644_Trinity|comp826_c0_seq1_1 # 59 # 229 # 1 # ID=477_1;partial=01;start_type=ATG;rbs_motif=GGxGG;rbs_spacer=11-12bp;gc_cont=0.380
MAQGTLRYDRMVENALRGVLREALTRIEKKIEKAEEKTKKLKENKKKKKNKRKDEKK
>Cluster10157_Trinity|comp830_c0_seq1_1 # 3 # 161 # 1 # ID=479_1;partial=10;start_type=Edge;rbs_motif=None;rbs_spacer=None;gc_cont=0.509
MSSLPSKEVMLATLLSVMNAVPTSFVRVLSAIPQSLLYALVALKEKKEQENN*
>Cluster10714_Trinity|comp830_c0_seq1_2 # 198 # 338 # 1 # ID=479_2;partial=01;start_type=ATG;rbs_motif=GGAGG;rbs_spacer=5-10bp;gc_cont=0.525
MSVTKDDVINFIANMSVLELSELVKEMEEKFGVSAAAPVAVAAAGPA
>Cluster1290_Trinity|comp835_c0_seq1_1 # 1 # 405 # 1 # ID=480_1;partial=10;start_type=Edge;rbs_motif=None;rbs_spacer=None;gc_cont=0.400
VIDGQGGGIGSLIIKRLREELGESVEIIALGTNSTATSFMMKARANKGATGENAIIFNVN
KVDIIVGPLSIILSNGFLGELTPAIAKAISSSMTTKKFLLPLNQENVEIMAVAKEPLPHL
IDYLIKRIKEEKDV*
>Cluster7201_Trinity|comp836_c0_seq1_1 # 3 # 215 # 1 # ID=481_1;partial=11;start_type=Edge;rbs_motif=None;rbs_spacer=None;gc_cont=0.620
ATLATYGKGTPDDVLERGLYSRYPYLGIVLMLGLDVLLLGPIGITVWALQMIWVPVFAAG
VINGIGHYFGY
>Cluster538_Trinity|comp837_c0_seq1_1 # 3 # 539 # 1 # ID=482_1;partial=11;start_type=Edge;rbs_motif=None;rbs_spacer=None;gc_cont=0.657
DDNLRTVADSDHSRFLVCRGGLHEVLGTVSAKQLFNQSLKVGKVDLQSLLQPAVFVPETL
TGMDLLDHFRASGTQMVVVVDEYGEVQGLVTLQDVLEAVTGEFKPRSQEDAWAVQRGDGS
WLLDGLIPIPELKDRLELKAVPEEDKGRYHTLSGLVMWLLGRLPQTGRRSGSRKRNQPR
>Cluster12765_Trinity|comp840_c0_seq1_1 # 3 # 86 # 1 # ID=483_1;partial=10;start_type=Edge;rbs_motif=None;rbs_spacer=None;gc_cont=0.524
TVWIYKGEVAPETEEKAEATEGVYVSE*
>Cluster2576_Trinity|comp841_c0_seq1_1 # 1 # 315 # 1 # ID=484_1;partial=10;start_type=Edge;rbs_motif=None;rbs_spacer=None;gc_cont=0.543
PVGNDEESNLTDFIEDSDAISPDEVTIQDNLRQQLRKVLGSLTEREESVLRMRFGIDTEK
DLTLEEVGKTFSVTRECIRQIEAKALKKLKHPNRKKHLESFIRD*
>Cluster1114_Trinity|comp844_c0_seq1_1 # 3 # 425 # 1 # ID=485_1;partial=11;start_type=Edge;rbs_motif=None;rbs_spacer=None;gc_cont=0.667
FGSVGGNLDDVVHGLDATDLAFLDSAEGFDLGAFMDGLDPGMMAGFMAGWSDEQLSFLDG
LGSFDMAAALGGFDPETMASMMAGWDDPDALGFLGGLEGFDFAGMLDQMPGDMVGGLLGE
WDSGMFDMLGTMGGGFDVNAW
>Cluster2637_Trinity|comp845_c0_seq1_1 # 16 # 324 # 1 # ID=486_1;partial=01;start_type=ATG;rbs_motif=GGAGG;rbs_spacer=5-10bp;gc_cont=0.660
MSRKPVTSPFTLSRNAFGKLVYVDAGGTRHEGVTPVRAFALSAPDQGLSLVSAEGKELQW
IERLDDLPEVTRSLLAEEFAQREFMPVIQRIVTVGSYATPSTW
>Cluster11941_Trinity|comp846_c0_seq1_1 # 135 # 239 # 1 # ID=487_1;partial=01;start_type=GTG;rbs_motif=GGA/GAG/AGG;rbs_spacer=5-10bp;gc_cont=0.514
MASGEEQKKEGAGQGFAGLSSMVSDVDMTVEPPEQ
>Cluster3419_Trinity|comp847_c0_seq1_1 # 3 # 287 # 1 # ID=488_1;partial=10;start_type=Edge;rbs_motif=None;rbs_spacer=None;gc_cont=0.677
MVEDVVLNRKPGAGDALVEFATSVKGSAKEQVQDLAWRDWPVAQRLEHAMVRGITEYVVA
DTEECRAALAAEGKPPLHVIEGPLMAGMNTVGDL*
>Cluster3857_Trinity|comp848_c0_seq1_1 # 2 # 274 # 1 # ID=489_1;partial=10;start_type=Edge;rbs_motif=None;rbs_spacer=None;gc_cont=0.564
MASGAIASGLGYAIWYSVVPALKATNAATIQLSVPVIAALGGIVILGESVTLRFVLASLA
ILGGIALVILRKPGKNTEHVSPLSTITRQD*
>Cluster11453_Trinity|comp851_c0_seq1_1 # 92 # 211 # 1 # ID=490_1;partial=01;start_type=ATG;rbs_motif=AGGAG;rbs_spacer=5-10bp;gc_cont=0.392
MDLALQIENLFKTDRKKFLGFIRQRVRSQEEAEDILQDVF
>Cluster3223_Trinity|comp854_c0_seq1_1 # 78 # 365 # 1 # ID=491_1;partial=01;start_type=ATG;rbs_motif=None;rbs_spacer=None;gc_cont=0.524
MKPRKAGESDVMSLDTMNLTELHREMFRRSILEGSGLAGPLCATDGLQRSRFFIETMEQF
IDSSETDEVKALEANITSLSEEAKDEFWQWNYPIHW
>Cluster7761_Trinity|comp856_c0_seq1_1 # 80 # 286 # 1 # ID=492_1;partial=01;start_type=ATG;rbs_motif=None;rbs_spacer=None;gc_cont=0.652
MSTVHKILIGMMWLFAALLVSDAARAEQRIKEIASIAGVRSNQLVGYGVVVGLDGMGDQT
TQTPFTVQS
>Cluster9119_Trinity|comp857_c0_seq1_1 # 2 # 190 # 1 # ID=493_1;partial=10;start_type=Edge;rbs_motif=None;rbs_spacer=None;gc_cont=0.720
FWLFTSDVATPLASWAAFAASYLAVVAVEPLVTWAAVKGLKKAEGTAIVDRLFAVRELEL
AR*
>Cluster3858_Trinity|comp859_c0_seq2_1 # 3 # 272 # 1 # ID=495_1;partial=11;start_type=Edge;rbs_motif=None;rbs_spacer=None;gc_cont=0.570
DILSKEEINLMARYIMNTPDVPPEYSFKETMDSWKVIVPVDQRPKKQMNKYNLKNMFSVT
LRDTGEVALIDGDTKEIRSIVKTGYAVHIS
>Cluster4211_Trinity|comp862_c0_seq1_1 # 2 # 262 # 1 # ID=497_1;partial=11;start_type=Edge;rbs_motif=None;rbs_spacer=None;gc_cont=0.598
KRWADLICRSKWSSPNLRWHQFFKKTMMDGVDYVKGAVEVRSPKEVITWVSRNPGGFGAA
ASVHMKAAPGDAKTVKAPIIVRPMGLI
>Cluster9013_Trinity|comp863_c0_seq1_1 # 416 # 604 # 1 # ID=498_1;partial=01;start_type=GTG;rbs_motif=AATAA;rbs_spacer=15bp;gc_cont=0.497
MSDPTSSLPKWKRNAEIFDRCTEELNKLVALNTILGQLYQELLIENERLRGQLSNFEGPS
ATE
>Cluster7469_Trinity|comp864_c0_seq1_1 # 2 # 211 # 1 # ID=499_1;partial=11;start_type=Edge;rbs_motif=None;rbs_spacer=None;gc_cont=0.395
YRPSNSILMPLVELISSSRLQAKPFNTEKSVGLRYEVNDIASTIIVGPDDVGFTISYRFN
KPDALRVAQN
>Cluster6039_Trinity|comp865_c0_seq1_1 # 3 # 230 # 1 # ID=500_1;partial=11;start_type=Edge;rbs_motif=None;rbs_spacer=None;gc_cont=0.522
IQKALKSTFRPEFLNRIDEIIMFSPLKLEQMYQIVDLQMKEVSDRLKEHGLDVVLTEAAR
KWLAEVGYDPAFGARP
>Cluster7762_Trinity|comp866_c0_seq1_1 # 3 # 209 # 1 # ID=501_1;partial=11;start_type=Edge;rbs_motif=None;rbs_spacer=None;gc_cont=0.705
NEIARRVAAGDLVITGDIPLAADVIAKGAKVLTPRGEPYDKGSIAAALTLRNFMDTLRST
GVETGGPAE
>Cluster2638_Trinity|comp870_c0_seq1_1 # 2 # 310 # 1 # ID=502_1;partial=11;start_type=Edge;rbs_motif=None;rbs_spacer=None;gc_cont=0.667
CLMHMQGEPRTMQANPRYEDVVEEVHAFLTARLMACQAAGIAKERLLVDPGFGFGKTVEH
NYTLLRELQRFMELGVPVLAGLSRKSMLGAVTGQPNGAARMPA
>Cluster7470_Trinity|comp872_c0_seq1_1 # 2 # 211 # 1 # ID=503_1;partial=11;start_type=Edge;rbs_motif=None;rbs_spacer=None;gc_cont=0.652
EAVMFMDRPYPVFAEAIADTLLLHVAKDAVFELLAGDFFFARHMLAGLSMRLHSLVQDVE
SYSLRSSAQW
>Cluster7471_Trinity|comp872_c0_seq2_1 # 2 # 211 # 1 # ID=504_1;partial=11;start_type=Edge;rbs_motif=None;rbs_spacer=None;gc_cont=0.643
EAVMFMDRPYPVFAEAIADTLLLHIARDAIFELLETDISFARHMLAGLAMRMHALIHDVE
SYSLRSSAQR
>Cluster10383_Trinity|comp873_c0_seq1_1 # 61 # 210 # 1 # ID=505_1;partial=01;start_type=ATG;rbs_motif=AGGAG;rbs_spacer=5-10bp;gc_cont=0.640
MRLSRRHFLFVAALAGVVGLNGPALAAGEVNLYSARQEALIKPLLDQFIA
>Cluster2433_Trinity|comp875_c0_seq1_1 # 58 # 375 # 1 # ID=506_1;partial=01;start_type=ATG;rbs_motif=GGAGG;rbs_spacer=5-10bp;gc_cont=0.506
MSVSDPIADMLTRIRNAVMIGQPNVAMPSSKLKAEIAKILKEEGFVDGFEVVDSEKPGQK
VLRIKIKYTGERRERKAVLTGLVRVSRPGRRVYTKKQEIPWVLSGM
>Cluster3049_Trinity|comp879_c0_seq1_1 # 3 # 296 # 1 # ID=507_1;partial=11;start_type=Edge;rbs_motif=None;rbs_spacer=None;gc_cont=0.745
RLAAWRDDTDQAGAWSERLERFHDDLLLMRERGFMAMWRRLLRREEVVARVLARPDGECR
LTNYRHLAELLQAAEQGAALDAEGLARHIVRQRDAPEG
>Cluster2116_Trinity|comp881_c0_seq1_1 # 2 # 334 # 1 # ID=509_1;partial=11;start_type=Edge;rbs_motif=None;rbs_spacer=None;gc_cont=0.673
LWIHYEMEAVHGLGEMTVVAPERNRSGASNSLTLDRPLHLKEAPNGFFYVNGTPTDCVHL
AVTGMLDHEPDMVLSGINWGPNMGDDTIYSGTVAAAMEGYLLGVPAIALSL
>Cluster5101_Trinity|comp882_c0_seq1_1 # 3 # 245 # 1 # ID=510_1;partial=11;start_type=Edge;rbs_motif=None;rbs_spacer=None;gc_cont=0.556
QNVMRLGVQGIKIMSSGRLNGAEIARTEWYREGRVPLHTLRAEIDYGTSEAKTTYGVIGI
KVWVFKGESMTRGETAVATVP
>Cluster2065_Trinity|comp884_c0_seq1_1 # 1 # 336 # 1 # ID=511_1;partial=11;start_type=Edge;rbs_motif=None;rbs_spacer=None;gc_cont=0.542
DFSRLDFKAIAEDFKTLDPKDPGAWPLIPRIVILIGMFFALLLLAGWFGWQGQAEELSGK
EQEETKLKEDWLNKKRQAVNLDAYRNQLAEIERSFGALLKQLPNAAEMESLL
>Cluster4347_Trinity|comp886_c0_seq1_1 # 2 # 259 # 1 # ID=512_1;partial=11;start_type=Edge;rbs_motif=None;rbs_spacer=None;gc_cont=0.419
TEAQRVVIDLVSGCIREVIVELFDKKSELDNSGDKHDDVMRQIVMARIDVLGKVDEYLLK
PLNEHYLFIENGSDVIEPGMLFSAHE
>Cluster2797_Trinity|comp888_c0_seq1_1 # 52 # 354 # 1 # ID=514_1;partial=01;start_type=ATG;rbs_motif=GGAG/GAGG;rbs_spacer=5-10bp;gc_cont=0.525
MKKTLTTSLVFAGLLFGMSGMAQALSLSDVGSIDNLLAGTELGNSGDQTEINWINSVLNT
SYTLDDYLKYDTEDGDGWTQLTDDDSAYAHVLQTDPAYFLI
>Cluster12565_Trinity|comp889_c0_seq1_1 # 3 # 92 # 1 # ID=515_1;partial=10;start_type=Edge;rbs_motif=None;rbs_spacer=None;gc_cont=0.700
VVDVELLEHPFWTPDRMSAAAKQQLGWPG*
>Cluster4485_Trinity|comp889_c0_seq1_2 # 89 # 343 # 1 # ID=515_2;partial=01;start_type=GTG;rbs_motif=3Base/5BMM;rbs_spacer=13-15bp;gc_cont=0.761
MSAMAPGRRIPLLLFGGISLLFGLAAGEGRLGWEMPARAYDLAALHGPLMICAFFGTVIG
LERAVALNRAWGYLAPLLSGAGGAA
>Cluster6247_Trinity|comp891_c0_seq1_1 # 2 # 229 # 1 # ID=516_1;partial=10;start_type=Edge;rbs_motif=None;rbs_spacer=None;gc_cont=0.461
TVEMESAMERSEISAALLKRVEELPPKQKLIFNLRYYQELSFVEIARILKKSESTVKTNY
QKAIEKLRLGLKEHR*
>Cluster12460_Trinity|comp891_c0_seq1_2 # 231 # 320 # 1 # ID=516_2;partial=01;start_type=ATG;rbs_motif=AGGAG;rbs_spacer=5-10bp;gc_cont=0.422
MNKCRQINEKLLLSMDLSRLTAEEIKHLKG
>Cluster1837_Trinity|comp897_c0_seq1_1 # 2 # 352 # 1 # ID=517_1;partial=11;start_type=Edge;rbs_motif=None;rbs_spacer=None;gc_cont=0.630
EVGVISLGGMVYAGSVRVGGDKFDDAIINYIRRNYGMLIGETTAEMIKKTIGSAFPGSEV
KEMEVKGRNLAEGIPRSFTISSNEILEALSDPLNQIVGAVKIALEHTPPELGADIAE
>Cluster7202_Trinity|comp900_c0_seq1_1 # 3 # 215 # 1 # ID=520_1;partial=11;start_type=Edge;rbs_motif=None;rbs_spacer=None;gc_cont=0.493
WEDLHTWGGIAMIAVASVHFLIYWNWFVAMIKRIWKELTGQCGCMNLRGKVNLTLNVLVG
IAFLLTAISGI
>Cluster4777_Trinity|comp902_c0_seq1_1 # 38 # 286 # 1 # ID=522_1;partial=01;start_type=ATG;rbs_motif=GGAGG;rbs_spacer=5-10bp;gc_cont=0.643
MNYEKFFAQRIAELKAEGRYRVFADLERKCGEFPRAKNYRDDGVFDVTVWCSNDYLGMGE
NAEVLSAMHQAIDQCGAGAGGTR
>Cluster1886_Trinity|comp903_c0_seq1_1 # 1 # 348 # 1 # ID=523_1;partial=11;start_type=Edge;rbs_motif=None;rbs_spacer=None;gc_cont=0.661
IDGAYEGALKYVGNPALVSRSHFARYIVERGFAPDVKTVFDYWLAKGKPGYVSHSWAELP
EAVNWIRTAGGIAVIAHPCRYRLTPAERRELYRAFKDCGGEGIEVVSGSSNEAEIR
>Cluster3979_Trinity|comp904_c0_seq1_1 # 2 # 268 # 1 # ID=524_1;partial=11;start_type=Edge;rbs_motif=None;rbs_spacer=None;gc_cont=0.562
MPRVAELFEVRKPKEHAVISEINGRVSFGKDLKGKKRVIVTPEIGDPKEYLIPKGKHISV
HEGDYVKAGEPLMDGSPDPNDILRVMGVK
>Cluster11760_Trinity|comp909_c0_seq1_1 # 2 # 115 # 1 # ID=527_1;partial=10;start_type=Edge;rbs_motif=None;rbs_spacer=None;gc_cont=0.605
YDIWSAVAIAPSAPFAMAELLPPEVWKAISILLGAAK*
>Cluster10051_Trinity|comp909_c0_seq1_2 # 112 # 270 # 1 # ID=527_2;partial=01;start_type=GTG;rbs_motif=GGAG/GAGG;rbs_spacer=5-10bp;gc_cont=0.528
MKQIAVISTVLFLAFMQSGCGTQIGISGQAREDYLKSIKPRLQYYEKPGWISE
>Cluster4637_Trinity|comp911_c0_seq1_1 # 2 # 253 # 1 # ID=528_1;partial=11;start_type=Edge;rbs_motif=None;rbs_spacer=None;gc_cont=0.567
FRENIKNNTELGQLAQTYITKGELVPDDLTIEMIRDRFARPDCENGAILDGFPRTPAQAD
ALCNMLKGFDGKVDLVPFISAPQN
>Cluster842_Trinity|comp912_c0_seq1_1 # 1 # 462 # 1 # ID=529_1;partial=11;start_type=Edge;rbs_motif=None;rbs_spacer=None;gc_cont=0.504
IRTFRELLAPLFGVILSSMTKKILVVDDKQELRTLLKSYLSQEGFEVVSAGDGKEALFVA
RYEKPDLIILDIMMPEMGGYEFMRIYTREADTPIIVLTAKLDENDKVLGLELGADDYVTK
PFSPRELTARVRAVLRRLEKGSAEPDVLRAADIE
>Cluster3859_Trinity|comp913_c0_seq1_1 # 1 # 270 # 1 # ID=530_1;partial=11;start_type=Edge;rbs_motif=None;rbs_spacer=None;gc_cont=0.741
TPRRIYRDLSRTAADWSRWHVWFGDERCLPADAAERNSRMAADAWLDQVPIPPAQVHAIP
AELGATAAAAAYARTLAGRGDFDLVLLGLG
>Cluster11848_Trinity|comp914_c0_seq1_1 # 3 # 113 # 1 # ID=531_1;partial=10;start_type=Edge;rbs_motif=None;rbs_spacer=None;gc_cont=0.568
MISTSEIKISVVVDEKYLELAVRVLHQAFKLDQAPV*
>Cluster4092_Trinity|comp915_c0_seq1_1 # 2 # 265 # 1 # ID=532_1;partial=11;start_type=Edge;rbs_motif=None;rbs_spacer=None;gc_cont=0.386
NIGALEAYNALAKLNSQTQKAQLRLATQKRINSVADDTSGFSIGKALEAKVSLMQSVQKN
VGSAKDMLSTAENQLVSIRDMITQIKSK
>Cluster3510_Trinity|comp916_c0_seq1_1 # 3 # 284 # 1 # ID=533_1;partial=10;start_type=Edge;rbs_motif=None;rbs_spacer=None;gc_cont=0.564
ARRRQSRDCDPSHRGVPEPDHPADCLLQGAWRAGQRDDDKAETVTHRIEVYLNQTTPLIA
YYKERGVLVEINGFAPIEEVSKQLLSALSKPVQ*
>Cluster11761_Trinity|comp916_c0_seq1_2 # 308 # 418 # 1 # ID=533_2;partial=01;start_type=ATG;rbs_motif=None;rbs_spacer=None;gc_cont=0.450
MSWDREINLKNPAEIAIMREAGRINATVHATVRELLK
>Cluster3050_Trinity|comp917_c0_seq1_1 # 2 # 295 # 1 # ID=534_1;partial=11;start_type=Edge;rbs_motif=None;rbs_spacer=None;gc_cont=0.646
QINLLQALGAPVPRYGHLSMILGDDGTKLSKRHGAVSVMQYDEDGYLPEAVLNYLARLGW
SHGDDEIFTMEQFVAWFDLDHITSSAAQFNTEKLNWLN
>Cluster12766_Trinity|comp918_c0_seq1_1 # 3 # 86 # 1 # ID=535_1;partial=10;start_type=Edge;rbs_motif=None;rbs_spacer=None;gc_cont=0.369
SLIVRIDIHFLAKEDIFDDTGKRGKTY*
>Cluster4933_Trinity|comp918_c0_seq1_2 # 55 # 300 # 1 # ID=535_2;partial=01;start_type=ATG;rbs_motif=AGGAG;rbs_spacer=5-10bp;gc_cont=0.488
MTLENVEKPIEEAGVAETANKRTRMALIGARKGAKAAKQAAGKAVAAPSKWLDNAVYGTC
YGIAYGTVFSSLLISKMLPAKG
>Cluster1237_Trinity|comp919_c0_seq1_1 # 1 # 408 # 1 # ID=536_1;partial=11;start_type=Edge;rbs_motif=None;rbs_spacer=None;gc_cont=0.708
PRLAALDVVPLRSAALAQLPESLGNQDILLTELAWLEGLNTDQRDALVRRAAPAAGWVAL
THPAARFKDLVTWQRLGVGHFFHEPLDPERLAGLVEDIHDRRAGAPIRAILLDDEESSLA
YYGAVLRQAGIEVLTV
>Cluster8673_Trinity|comp922_c0_seq1_1 # 3 # 203 # 1 # ID=537_1;partial=10;start_type=Edge;rbs_motif=None;rbs_spacer=None;gc_cont=0.657
NPEDASLVRSYLGDVLTHAGHRILEEPTLKRGDCLLEAGGSQIDASTATRWRRVVESLGS
NAPWDK*
>Cluster670_Trinity|comp925_c0_seq1_1 # 1 # 498 # 1 # ID=539_1;partial=11;start_type=Edge;rbs_motif=None;rbs_spacer=None;gc_cont=0.647
QSIYEVFDADPPPLKAAKLASRDTFEDALAHYHFRRMDEALTLFSDCLEHTPGDTPAAVY
WQRCRQANRNHLVEAGESDSLARWHPEYLIGFAGLDEMHQVIFGHIVALADALQEGAAGR
AEQLVGKLVEDTVEHFDVEERLMDAHGYPRSPRAEHCQQHAKFREF
>Cluster3980_Trinity|comp927_c0_seq1_1 # 2 # 268 # 1 # ID=540_1;partial=11;start_type=Edge;rbs_motif=None;rbs_spacer=None;gc_cont=0.708
TADTMQLAILVLALLLISSLGYRMGRGRALAGAGGDMRRLNSLPSYYGSFVALWCGVPAL
LIVVAWMSLEPTVVRWLLLESLPPELAGL
>Cluster4093_Trinity|comp928_c0_seq1_1 # 1 # 264 # 1 # ID=541_1;partial=11;start_type=Edge;rbs_motif=None;rbs_spacer=None;gc_cont=0.693
LRSSTNRRTDAYGGSKEKRARLLLEILDAVATAIGNDRVGLRLSPVTSFNDIRDDAPQDT
FDYVVTQLNPRRLAFLDILQGTGGAPRE
>Cluster10715_Trinity|comp929_c0_seq1_1 # 62 # 202 # 1 # ID=542_1;partial=01;start_type=ATG;rbs_motif=GGAG/GAGG;rbs_spacer=5-10bp;gc_cont=0.652
MAGKRKGSTRGRTKSGAPNPVDVHVGQRVRLRRTLLGMSQEKLGEAL
>Cluster5102_Trinity|comp931_c0_seq1_1 # 2 # 244 # 1 # ID=543_1;partial=11;start_type=Edge;rbs_motif=None;rbs_spacer=None;gc_cont=0.370
WKNTPINEFIQRDPNQGEPSTEPTHVWVAYDDSYIYVGARLYDSKLDELDVSLARRDSWH
DSDWFTFYIDPYLDRKTGYYF
>Cluster12963_Trinity|comp933_c0_seq1_1 # 2 # 79 # 1 # ID=545_1;partial=10;start_type=Edge;rbs_motif=None;rbs_spacer=None;gc_cont=0.654
RKVKVALSNSFGFGGTNASLVLAAV*
>Cluster9423_Trinity|comp933_c0_seq1_2 # 86 # 262 # 1 # ID=545_2;partial=01;start_type=ATG;rbs_motif=None;rbs_spacer=None;gc_cont=0.740
MAGRFVRATAALLGIGLVAGVALGWAWHLYTRPGPLAESQTVVVPRGSGVRAIAQTLAR
>Cluster2434_Trinity|comp936_c0_seq1_1 # 3 # 320 # 1 # ID=547_1;partial=11;start_type=Edge;rbs_motif=None;rbs_spacer=None;gc_cont=0.689
VSQGSGGDDDEDRDFQQADASHDNLRRHLLDQLSLTPMSARDRQLAELLVEGLDDDGYLN
TPIDELAELFPAEMELDPLELETALKLIQSLDPAGVGARDLGECLW
>Cluster8355_Trinity|comp937_c0_seq1_1 # 3 # 206 # 1 # ID=548_1;partial=10;start_type=Edge;rbs_motif=None;rbs_spacer=None;gc_cont=0.593
RILEEEAMKENTGALHVQVPVDVGTFLLNEKRVDIVRIEMRHRVNLLIIPNRHLETPQHE
IIRLRHD*
>Cluster3608_Trinity|comp938_c0_seq1_1 # 2 # 280 # 1 # ID=549_1;partial=10;start_type=Edge;rbs_motif=None;rbs_spacer=None;gc_cont=0.656
GKAAAVETVSTSNLSSAAAEPRPAADIRPNEAPTGRALARARRAVLAQEGKSGLKRVAQA
TKIATSMPQQDWQAAIAKGATGRQLAMQCRKV*
>Cluster9208_Trinity|comp939_c0_seq1_1 # 1 # 186 # 1 # ID=550_1;partial=10;start_type=Edge;rbs_motif=None;rbs_spacer=None;gc_cont=0.715
IGHVMAAIATALTIIGIPLAWQHVKLAAISLWPIGQTVVDKDVAAAARLRNAGRAVEAMR
K*
>Cluster4486_Trinity|comp942_c0_seq1_1 # 3 # 257 # 1 # ID=551_1;partial=11;start_type=Edge;rbs_motif=None;rbs_spacer=None;gc_cont=0.576
MMADSGARGSAAQIRQLAGMRGLMAKPDGSIIETPITTNFREGLNVLQYFISTHGARKGL
ADTALKTANSGYLTRRLVDVTQDLV
>Cluster4934_Trinity|comp943_c0_seq1_1 # 1 # 249 # 1 # ID=552_1;partial=10;start_type=Edge;rbs_motif=None;rbs_spacer=None;gc_cont=0.675
MRWGYALIALLCYGWVKAMVALGYLPPVALISLLPALASFKAARNLAEHAAHPLQLVPGI
KLTILAASLHGLLLAVALVFLA*
>Cluster6040_Trinity|comp943_c0_seq2_1 # 1 # 231 # 1 # ID=553_1;partial=10;start_type=Edge;rbs_motif=None;rbs_spacer=None;gc_cont=0.667
KMTWRWAIGWGCMLAIGSSVAAPSLQALIALASFKAARNLAEHAAHPLQLVPGIKLTILA
ASLHGLLLAVALVFLA*
>Cluster5814_Trinity|comp944_c0_seq1_1 # 2 # 232 # 1 # ID=554_1;partial=11;start_type=Edge;rbs_motif=None;rbs_spacer=None;gc_cont=0.619
VFIVDDHAIVRQGFKQIFFETEDLVVCGEADDGVDALQVARQNEWDVFLLDISMPNRNGI
DTLKQLKREFPKQPVLI
>Cluster3224_Trinity|comp946_c0_seq1_1 # 3 # 290 # 1 # ID=555_1;partial=11;start_type=Edge;rbs_motif=None;rbs_spacer=None;gc_cont=0.611
MGDWKKGESLAQSGRGFTWTDNPGLPVGGNCYNCHQISPKEVAFGTVGPSLLQYGKLRGN
SPEIQKYTYVKIFNAKAYNACSDMPRFGHVDALKLE
>Cluster3329_Trinity|comp947_c0_seq1_1 # 1 # 285 # 1 # ID=556_1;partial=11;start_type=Edge;rbs_motif=None;rbs_spacer=None;gc_cont=0.604
NGDDKMRTALPQSRSFSWLCQAAILGAMAFHAHAGVTDLADKPLANATTVDILPNIFFIL
DDSGSMDWDYMPDYVNDSYCRDNDGTTANCYAGDA
>Cluster9209_Trinity|comp948_c0_seq1_1 # 3 # 188 # 1 # ID=557_1;partial=10;start_type=Edge;rbs_motif=None;rbs_spacer=None;gc_cont=0.581
MIILPIPTPGRTEMGKKLAAGTATAEEAADYQKYWNDRAKFVLEKADMDGFFTVTVYENG
D*
>Cluster1573_Trinity|comp949_c0_seq1_1 # 2 # 373 # 1 # ID=558_1;partial=11;start_type=Edge;rbs_motif=None;rbs_spacer=None;gc_cont=0.616
QVGGNVTTTAALTTTQATALESGSTIATASTLAAGSTLGGNVVTAAASTLTAQNAVSLAA
GSILKSGSTLAQGTVLTNDMNVLDAGGSTVTITAGTTLERDYVTTGDQTLANDMTIAKDS
VIAS
>Cluster5815_Trinity|comp951_c0_seq1_1 # 1 # 231 # 1 # ID=559_1;partial=11;start_type=Edge;rbs_motif=None;rbs_spacer=None;gc_cont=0.636
EENLAMIGDTVRYFKQHGKEVVFDAEHFFDGWKDNDEYALKTLAAAVEAGADALVLCDTN
GGSFPDENFDITRTVCA
>Cluster12142_Trinity|comp952_c0_seq1_1 # 3 # 104 # 1 # ID=560_1;partial=10;start_type=Edge;rbs_motif=None;rbs_spacer=None;gc_cont=0.382
MEILRKETKAFKAKVKSQLMMQIELLGEKTEED*
>Cluster1446_Trinity|comp953_c0_seq1_1 # 3 # 386 # 1 # ID=561_1;partial=11;start_type=Edge;rbs_motif=None;rbs_spacer=None;gc_cont=0.667
RAGSAKGERMHILVADDHNLVREGLKPFLNELGDDVGISDAASLDEAMSTAAGIEDLSLV
LLDLKMPGMDGLRGVESFKNRFPDVPVVILTGHINRDDVMSAVRAGASGYIPKTISGAAL
VNALRLVL
>Cluster2798_Trinity|comp955_c0_seq1_1 # 2 # 304 # 1 # ID=562_1;partial=11;start_type=Edge;rbs_motif=None;rbs_spacer=None;gc_cont=0.637
RILLEDSVNNAKSLLAAKDVQELISMQTALAQPAFEKAVAYSRSIYEIATQTQDEFSKIL
DSQYVELNKNVSTALDKAAKNAPAGSDVAVAVVKSAIAAAN
>Cluster9014_Trinity|comp957_c0_seq1_1 # 1 # 192 # 1 # ID=563_1;partial=10;start_type=Edge;rbs_motif=None;rbs_spacer=None;gc_cont=0.589
RFMRERYQEDGHTPNFRNMVAMLTDEDDSVDWKKVLYELFPLQPNRQSAKVAGLPKPFGK
GGY*
>Cluster939_Trinity|comp960_c0_seq1_1 # 3 # 449 # 1 # ID=565_1;partial=11;start_type=Edge;rbs_motif=None;rbs_spacer=None;gc_cont=0.640
IGSAVTNLDIHDIARAGRTYGIGTYYIVTPYRDQQQLVSEIVDHWQSGYGATYNRDRRDA
LASVRIVEDFDDLTRQFAGERRPLLVATSARMSEQTIPYGELRQRIFRGEHVLLLFGTAW
GLAREALERTDLMLPPIQGYEEYRHLSVR
>Cluster6248_Trinity|comp969_c0_seq1_1 # 2 # 226 # 1 # ID=568_1;partial=11;start_type=Edge;rbs_motif=None;rbs_spacer=None;gc_cont=0.551
NFDKELDARGLNCPLPILRTKKTLNEMTSAQVLKVIATDPGSVKDFAAFAKQTGNELLSS
SEAGSEYTFFIKKRS
>Cluster4778_Trinity|comp970_c0_seq1_1 # 3 # 254 # 1 # ID=569_1;partial=10;start_type=Edge;rbs_motif=None;rbs_spacer=None;gc_cont=0.683
DDKVADDVSLSGRFTCRLVARRGDAALANSLGRWQFASDEAGLVWTGEVAGPDRLRFIGM
LSRYVALIADLSLSEVSAGTTAR*
>Cluster6249_Trinity|comp970_c0_seq1_2 # 251 # 475 # 1 # ID=569_2;partial=01;start_type=ATG;rbs_motif=None;rbs_spacer=None;gc_cont=0.658
MSGTTGMNRRRFLGSAFALTPIAAALSACGKDAGWPEGMQPIKWDRDTCIVCNMAISDRR
FAGQMLGGPKNTVFK
>Cluster9120_Trinity|comp972_c0_seq1_1 # 24 # 209 # 1 # ID=570_1;partial=01;start_type=ATG;rbs_motif=AGGAG;rbs_spacer=5-10bp;gc_cont=0.414
MWLCQTCNHIHLGEQAPERCPVCGVDSKHFDEIREAQDLSNSQTLENLKKAFAGESQANR
RY
>Cluster3860_Trinity|comp973_c0_seq1_1 # 2 # 271 # 1 # ID=571_1;partial=11;start_type=Edge;rbs_motif=None;rbs_spacer=None;gc_cont=0.678
EATAAALAEGRSGDELTAYPEAFRASWLFDELERARNFKPLMAKGLWKGSLLFGIDQQVF
RGKAPWTLRLGADHAKLKPAAQCAPIDYPK
>Cluster11849_Trinity|comp974_c0_seq1_1 # 159 # 266 # 1 # ID=572_1;partial=01;start_type=TTG;rbs_motif=GGAG/GAGG;rbs_spacer=5-10bp;gc_cont=0.250
MVGISKIVGFVELDLNLFLKNWIGDVWLVLVDYCFM
>Cluster7203_Trinity|comp975_c0_seq1_1 # 1 # 213 # 1 # ID=573_1;partial=11;start_type=Edge;rbs_motif=None;rbs_spacer=None;gc_cont=0.667
LYELNILAANIEDDPNNTTRFVVLAGHDAGPSGRDKTSFVCSAQNKPGAVHDLLTPLKTH
GVSMSRFESRP
>Cluster3609_Trinity|comp979_c0_seq1_1 # 3 # 278 # 1 # ID=574_1;partial=11;start_type=Edge;rbs_motif=None;rbs_spacer=None;gc_cont=0.681
ELGYRFDAAACSLLQRTHETLGELLIAMDHAPLPVRAEWRINERHYGALEGLSKPEMMTR
YGAEQFQRWRRSYRERPPLLAEDDPRHPRNRE
>Cluster3981_Trinity|comp981_c0_seq1_1 # 2 # 268 # 1 # ID=575_1;partial=11;start_type=Edge;rbs_motif=None;rbs_spacer=None;gc_cont=0.536
KVGINGFGRIGRQVLKAIRDMYPNELEVVAFNDIGDMQTMAHLLKYDSTYGRFDGTVEVA
DDGLVIDGKMVKVFKETDPAAIKWGDLGI
>Cluster3861_Trinity|comp984_c0_seq1_1 # 1 # 270 # 1 # ID=576_1;partial=11;start_type=Edge;rbs_motif=None;rbs_spacer=None;gc_cont=0.630
READMKTPDRPPETPATQFLHKHRIAHSNHLYAYEEHGGTKVSSRELNVAEHAVVKTLVM
EDDAKKPLIVLMHGDRKVSTKELARQLGVK
>Cluster1793_Trinity|comp985_c0_seq1_1 # 2 # 355 # 1 # ID=577_1;partial=11;start_type=Edge;rbs_motif=None;rbs_spacer=None;gc_cont=0.511
ILVWVDRGASLTYVHESASHTEADGQAFHAGIVEILVDEGANFRFVELQSWGEHVWNFSH
ERVRVEREANLDWIFGAIGSHLTKNFSELDLAGQGASGRMSGFYFTDGVQHLDHDTQQ
>Cluster9424_Trinity|comp986_c0_seq1_1 # 30 # 206 # 1 # ID=578_1;partial=01;start_type=ATG;rbs_motif=GGAGG;rbs_spacer=5-10bp;gc_cont=0.701
MRIGNWNGLAPVTAGAALLVLALLPQKPVEISLDTPAIHEAGAIALEYEASGDAVAWDD
>Cluster7763_Trinity|comp988_c0_seq1_1 # 3 # 209 # 1 # ID=579_1;partial=11;start_type=Edge;rbs_motif=None;rbs_spacer=None;gc_cont=0.522
NYEIWINRVDRSLRENGSARSMTVQTTPMRYTRKCLTQGLQDGQRHEPVGEVSELVLGYS
KCHWSEQRS
>Cluster2639_Trinity|comp989_c0_seq1_1 # 1 # 309 # 1 # ID=580_1;partial=11;start_type=Edge;rbs_motif=None;rbs_spacer=None;gc_cont=0.631
SPFGLMLAHNGNLTNSEQLKRDMFLQDLRHMNTNSDSEVLLNVLAHELQEASTKYQVDAE
TIFKAVAGMHKRVRGAYAVVAMIAGYGLLAFRDPYGIRPLVIG
>Cluster2435_Trinity|comp993_c0_seq1_1 # 18 # 335 # 1 # ID=583_1;partial=01;start_type=ATG;rbs_motif=GGAG/GAGG;rbs_spacer=5-10bp;gc_cont=0.619
MNPLPKLTVAATPQSSHRLFLLPLGKTLPAELPECKLWQKLLKRKNVKAEELAKSPLATD
FPDGTRSALVMVDTGKPRFERLTAMRKATMLLLDEAPQTLDIVLFG
>Cluster11664_Trinity|comp995_c0_seq1_1 # 89 # 202 # 1 # ID=584_1;partial=01;start_type=ATG;rbs_motif=None;rbs_spacer=None;gc_cont=0.456
MFLEHHKQQDKLVDVFLRTFSDEGSTPSVSTMALMGRA
>Cluster7472_Trinity|comp997_c0_seq1_1 # 3 # 212 # 1 # ID=586_1;partial=11;start_type=Edge;rbs_motif=None;rbs_spacer=None;gc_cont=0.733
QRRLEQSLKGRGDAPPARPSGRVRPSVEAPAKVEVGTTLSGQAVTGTQVERTVKVTGGEP
GSCRAITGTE
>Cluster9015_Trinity|comp1000_c0_seq1_1 # 35 # 223 # 1 # ID=588_1;partial=01;start_type=ATG;rbs_motif=GGAGG;rbs_spacer=5-10bp;gc_cont=0.693
MKKTLIALGIAAAVVLVGLSSALFTVSEVEQALVVRFGAPRAVVQEPGLKVKAPFIDEVR
RYD
>Cluster1538_Trinity|comp1002_c0_seq1_1 # 3 # 377 # 1 # ID=590_1;partial=11;start_type=Edge;rbs_motif=None;rbs_spacer=None;gc_cont=0.648
RNLLFHICRDNSDGERDEFAARLFAGAFKPGDLVSLFGPFGDFVLKKESCNDLVFVACDS
GFAPVKSLIEHAVASDLPGMQRLVWAATRPDGHYLENQCRAWADALETFSYALIDAADPA
AAGVE
>Cluster6250_Trinity|comp1004_c0_seq1_1 # 2 # 226 # 1 # ID=591_1;partial=11;start_type=Edge;rbs_motif=None;rbs_spacer=None;gc_cont=0.729
HMEALRHAVAEAPPYPDCAAFAAELDIIDRSLRDNGAALMARGRLRRLRRAVEIFGYHLA
PLDLRQNSDVHARVV
>Cluster10716_Trinity|comp1005_c0_seq1_1 # 2 # 145 # 1 # ID=592_1;partial=10;start_type=Edge;rbs_motif=None;rbs_spacer=None;gc_cont=0.625
AFERGLLMLSCGQSVIRIALPLAITKSEMDEGLALFEDALTAAEKNS*
>Cluster2640_Trinity|comp1007_c0_seq1_1 # 2 # 310 # 1 # ID=593_1;partial=11;start_type=Edge;rbs_motif=None;rbs_spacer=None;gc_cont=0.731
FRTVALFGKSGSADALAAVELLRAHLHARGIDVLAAAAADQADVAIVVGGDGTLLSVARQ
LAGCDVPLVGINQGRLGFMTDIARADMLPALDRLLAGEFTPDR
>Cluster11225_Trinity|comp1009_c0_seq1_1 # 3 # 131 # 1 # ID=594_1;partial=10;start_type=Edge;rbs_motif=None;rbs_spacer=None;gc_cont=0.504
LNVVMATFDALDNLKSPQQEAARRGKKAEELLPFWERRKQNA*
>Cluster9210_Trinity|comp1009_c0_seq1_2 # 124 # 306 # 1 # ID=594_2;partial=01;start_type=ATG;rbs_motif=GGAGG;rbs_spacer=5-10bp;gc_cont=0.481
MPKKDTSGKALHVTLVKSPIGYTKDQKATVRALGLRRMNQTVEHKDSPVLRGMLNKISHL
I
>Cluster2508_Trinity|comp1010_c0_seq1_1 # 1 # 315 # 1 # ID=595_1;partial=11;start_type=Edge;rbs_motif=None;rbs_spacer=None;gc_cont=0.606
NNAGITRDMTFKKMTKADWDAVIHTNLDSTFNMTKQVMDGMTERGWGRVINISSVNGTKG
AFGQTNYAAAKAGMHGFTKALALEVAKKGVTVNTISPGYIGTKMV
>Cluster5633_Trinity|comp1011_c0_seq1_1 # 1 # 237 # 1 # ID=596_1;partial=10;start_type=Edge;rbs_motif=None;rbs_spacer=None;gc_cont=0.633
KSMQRNTLMLALAAALAMPVPLMAADATKDEHSGHHPGQTAAAPIPAQAAPAAMQDKMQA
MRARMMEIRASKDFEKRK*
>Cluster3225_Trinity|comp1012_c0_seq1_1 # 99 # 389 # 1 # ID=597_1;partial=00;start_type=ATG;rbs_motif=TAA;rbs_spacer=3bp;gc_cont=0.488
MARTNKKATARAKRIQRIRKKIFGTPERPRLRVFKSAKHIYAQVIDDQTGHTLCSMSTCD
KSYADPAEGKGKTANAHQVGVMLAAKMKEQGLTKVV*
>Cluster9523_Trinity|comp1013_c0_seq1_1 # 3 # 179 # 1 # ID=598_1;partial=10;start_type=Edge;rbs_motif=None;rbs_spacer=None;gc_cont=0.576
RAPFRCGAAGDSLMLFILYYIVAITILVLHFTGFLARHNLEWMVLVLAVTVFPAVIYL*
>Cluster6041_Trinity|comp1014_c0_seq1_1 # 59 # 286 # 1 # ID=599_1;partial=01;start_type=TTG;rbs_motif=GGGG;rbs_spacer=7bp;gc_cont=0.601
MPLADRPKDMDSQNIRIRLKAFDHRVFDQSTREIVNTAKRTGAQVRGPVPLPTRIEKYTV
LRGPHIDKKSRDQFEM
>Cluster5262_Trinity|comp1015_c0_seq1_1 # 3 # 245 # 1 # ID=600_1;partial=10;start_type=Edge;rbs_motif=None;rbs_spacer=None;gc_cont=0.523
DQNWWGHRARKRTYLYIVGIEPKQLPSYPLVLGQAPAVIAGNSRHRTRNLVHLPYAEREK
TPLFFARWLFDLASMTKGVN*
>Cluster3132_Trinity|comp1016_c0_seq1_1 # 3 # 293 # 1 # ID=601_1;partial=11;start_type=Edge;rbs_motif=None;rbs_spacer=None;gc_cont=0.560
AIGVVTGIVQEFQFGMNWSEYSRYVGDIFGAPLAAEALMAFFLESTFLGIWIFGEGRVSE
KVHLASIWLAAIGSNLSALWILLANGWMQHPVGYVIN
>Cluster1924_Trinity|comp1018_c0_seq1_1 # 2 # 346 # 1 # ID=603_1;partial=11;start_type=Edge;rbs_motif=None;rbs_spacer=None;gc_cont=0.525
MMDWDVPSDTAVDNSSGFDFSRQLMYCFGEEVHDDTAQALLTNNCVDQDMRMGGFAYVDG
YKKPYTGVGDDFDNVRGIFTGHNPYWQDGTGSFKPGILYNKLRTFSGYENWTPNI
>Cluster1362_Trinity|comp1022_c0_seq1_1 # 2 # 394 # 1 # ID=604_1;partial=11;start_type=Edge;rbs_motif=None;rbs_spacer=None;gc_cont=0.606
LKTGDICSGSIVVSGATITGTSQCGCPIGASTKLVKCSPVEELATTVVAGTVTVQNATPT
IACPGPITVPWGTVVEFDVTGNDTDLGNGCETLTYSKVSGPGSVNATTGHFIWATGGDDI
CVSTVVLRVTR
>Cluster2714_Trinity|comp1023_c0_seq1_1 # 3 # 308 # 1 # ID=605_1;partial=11;start_type=Edge;rbs_motif=None;rbs_spacer=None;gc_cont=0.624
REEKSLAQATYPMAADPTGTVSKLFGVYDRNTGLALRGTFIINPQGVVVASEVNFYNVGR
SAAETLRKLKASIHVAAHPEQACPANWHEGEKTLTPSARLVG
>Cluster12964_Trinity|comp1025_c0_seq1_1 # 3 # 80 # 1 # ID=606_1;partial=10;start_type=Edge;rbs_motif=None;rbs_spacer=None;gc_cont=0.551
ICAGKAQGAFEPAIVELDFQPQGVP*
>Cluster3862_Trinity|comp1026_c0_seq2_1 # 34 # 303 # 1 # ID=608_1;partial=01;start_type=ATG;rbs_motif=None;rbs_spacer=None;gc_cont=0.715
MTMVRTNPEYEALAPELVRRAAIEAKQHLDEVEDQAERAGLGCSTHLRHGDVPHGEIVAQ
AEELNVDLVVMGRRGRRGLARLMVGDATAK
>Cluster8356_Trinity|comp1027_c0_seq1_1 # 3 # 203 # 1 # ID=609_1;partial=11;start_type=Edge;rbs_motif=None;rbs_spacer=None;gc_cont=0.657
FGAASEAFSQKNINCTIRESLERFKPVLARAKEAKLKVRGYVSCVLGCPYQGEVAPAAVA
EVAWALF
>Cluster10291_Trinity|comp1028_c0_seq1_1 # 1 # 156 # 1 # ID=610_1;partial=10;start_type=Edge;rbs_motif=None;rbs_spacer=None;gc_cont=0.603
NADQRIAPASLTKILSMYLVLEDVEKGRIGLKDKVLISQAAANTGGSSMRL*
>Cluster12052_Trinity|comp1028_c0_seq1_2 # 169 # 270 # 1 # ID=610_2;partial=01;start_type=GTG;rbs_motif=GGG;rbs_spacer=5bp;gc_cont=0.686
MSIEALLNGMAIASGNDACVAVAQHLAGSEQAFV
>Cluster9016_Trinity|comp1029_c0_seq1_1 # 2 # 193 # 1 # ID=611_1;partial=10;start_type=Edge;rbs_motif=None;rbs_spacer=None;gc_cont=0.677
LGRPPSPPANLNADGSTLLTQLDIDSTVLAAADSREMRILLSTGGQIRMCDPNVSDTTDP
RAC*
>Cluster10384_Trinity|comp1029_c0_seq1_2 # 202 # 351 # 1 # ID=611_2;partial=01;start_type=ATG;rbs_motif=AGGAG;rbs_spacer=5-10bp;gc_cont=0.560
MKRRSQTGAVLLEGLIAILIFSIGILAFVGLQATSMKNTTQAKTRIDASL
>Cluster8817_Trinity|comp1031_c0_seq1_1 # 1 # 198 # 1 # ID=612_1;partial=10;start_type=Edge;rbs_motif=None;rbs_spacer=None;gc_cont=0.439
DEFGRDLTILAAEGKLDPVIGREDEIERVLQVLGRRLKNNPALIGEPGVGKTAIVEGLAQ
KNSYR*
>Cluster11454_Trinity|comp1031_c0_seq1_2 # 146 # 265 # 1 # ID=612_2;partial=01;start_type=TTG;rbs_motif=GGA/GAG/AGG;rbs_spacer=11-12bp;gc_cont=0.400
MARQLLLKGWLKKIVIGDVPDGLIGKRIISLDLGSLIAGT
>Cluster6042_Trinity|comp1032_c0_seq1_1 # 1 # 228 # 1 # ID=613_1;partial=11;start_type=Edge;rbs_motif=None;rbs_spacer=None;gc_cont=0.772
PAGALSRHPGILGPDGRVRLKAAAEAGLTVLPLHQRGSGHLLLELDDPDAFAPYRALAEN
LAIAATEALERRRVLT
>Cluster10158_Trinity|comp1033_c0_seq1_2 # 196 # 351 # 1 # ID=614_2;partial=01;start_type=ATG;rbs_motif=None;rbs_spacer=None;gc_cont=0.654
MNAARESIWQALLARALAILDDAVAHGMPDDWSFGGGTVLMLRHRHCFSARA
>Cluster2359_Trinity|comp1034_c0_seq1_1 # 2 # 322 # 1 # ID=615_1;partial=11;start_type=Edge;rbs_motif=None;rbs_spacer=None;gc_cont=0.601
FYQPAMTAHSDHPCIPQELETGVAIIDEEHRRLREFIGRLRSICADFACKQDCTGCSAER
IGACDAAFLDCMTELLGFMLDHFRHEEQLMKNLGISARQHERYQLHA
>Cluster8051_Trinity|comp1035_c0_seq1_1 # 1 # 204 # 1 # ID=616_1;partial=11;start_type=Edge;rbs_motif=None;rbs_spacer=None;gc_cont=0.598
RERKLNMTIERIVRIVAGSMVLLSLILAHVTGAIDLGSMSWLWLTAFVGLNLFQSGFTNL
CLLVTILK
>Cluster4212_Trinity|comp1039_c0_seq1_1 # 1 # 261 # 1 # ID=617_1;partial=11;start_type=Edge;rbs_motif=None;rbs_spacer=None;gc_cont=0.632
RGSNHAPKLIPILTGAVVVIPALFMGSLLIEAFFGIPGLGSYTIDAINAQDFGVVRAMVF
IGSALYILGLLLTDISYTLADPRIRLQ
>Cluster3610_Trinity|comp1040_c0_seq1_1 # 27 # 302 # 1 # ID=618_1;partial=01;start_type=ATG;rbs_motif=GGAG/GAGG;rbs_spacer=5-10bp;gc_cont=0.678
MRVLLAEDDPIIADGLVRALRKSSYAVDHVSNGADADAALVSQQFDLLVLDLGLPKLPGI
DVLKRPRARKNALPVLILTAQDGLEDRVRGLD
>Cluster13094_Trinity|comp1043_c0_seq1_1 # 2 # 76 # 1 # ID=620_1;partial=10;start_type=Edge;rbs_motif=None;rbs_spacer=None;gc_cont=0.680
TTLGFVLSPHPDDPGLKRGVLVLN*
>Cluster10828_Trinity|comp1043_c0_seq1_2 # 116 # 253 # 1 # ID=620_2;partial=01;start_type=ATG;rbs_motif=AGGAG;rbs_spacer=5-10bp;gc_cont=0.674
MKRLFFLLSLLLLGLTARAEGLDGIVALAMDDLAAVAQVKATPERH
>Cluster7764_Trinity|comp1050_c0_seq1_1 # 58 # 264 # 1 # ID=622_1;partial=01;start_type=ATG;rbs_motif=GGA/GAG/AGG;rbs_spacer=5-10bp;gc_cont=0.522
MGSPIYGTGEVVDSTLPRKTSNQFYRRPYRKPTPVNGRAEALRCTRKPSFRNSAKEFVPV
IFIGEASVW
>Cluster3330_Trinity|comp1051_c0_seq1_1 # 3 # 287 # 1 # ID=623_1;partial=11;start_type=Edge;rbs_motif=None;rbs_spacer=None;gc_cont=0.677
IYGEEDLAGELTEWLRSNIPGATLFLRFMAENALRVRPPLGMIRDFSFDDNKDFPRTIDL
KASGARLFVDVARILALANGIGATSTPERLRAAAE
>Cluster11762_Trinity|comp1054_c0_seq1_1 # 3 # 116 # 1 # ID=624_1;partial=10;start_type=Edge;rbs_motif=None;rbs_spacer=None;gc_cont=0.605
DMKAKAFNLALAVLEEWRFDRHLVERRLQKYLSQEEA*
>Cluster12767_Trinity|comp1057_c0_seq1_1 # 3 # 86 # 1 # ID=627_1;partial=10;start_type=Edge;rbs_motif=None;rbs_spacer=None;gc_cont=0.560
KLLILVKAGVGSATSLAFSMVVRGYAP*
>Cluster10292_Trinity|comp1057_c0_seq1_2 # 117 # 269 # 1 # ID=627_2;partial=01;start_type=ATG;rbs_motif=GGAG/GAGG;rbs_spacer=5-10bp;gc_cont=0.654
MNTLLAPAMALLGRLPYSRKFLLTGAVLLLPLLYLLWAMLAPLAATVTRVE
>Cluster5103_Trinity|comp1058_c0_seq1_1 # 1 # 243 # 1 # ID=628_1;partial=11;start_type=Edge;rbs_motif=None;rbs_spacer=None;gc_cont=0.543
DKRKNDEYGMNSAALFEEEMISQYDSAGRRQVGAGRRQIPKEDDMKKMLMTAVLSLAALI
WAGQADATPVYLGSFEGSNLA
>Cluster3051_Trinity|comp1062_c0_seq1_1 # 2 # 295 # 1 # ID=630_1;partial=11;start_type=Edge;rbs_motif=None;rbs_spacer=None;gc_cont=0.626
STGALELRQVPKKMLVIGGGIIGLEMATVYSTLGAKVDVVEMLDGLMQGPDRDAVKVWEK
QNLHRFDRIMLKTKTVAVEAKDDGLWVRFEGEKAPAEP
>Cluster4213_Trinity|comp1064_c0_seq2_1 # 2 # 265 # 1 # ID=633_1;partial=10;start_type=Edge;rbs_motif=None;rbs_spacer=None;gc_cont=0.598
MGLMGGSFNTREFFHGQKPALLRSVKWVFLVTAFIVPMVLLGLGLSSAAGGTLLLAFAIQ
YLGLLAERWFFFAQANHPQNLYYQSVA*
>Cluster11147_Trinity|comp1065_c0_seq1_1 # 1 # 132 # 1 # ID=634_1;partial=10;start_type=Edge;rbs_motif=None;rbs_spacer=None;gc_cont=0.614
ETRDLGWMLHDMDFANPADPKPMFFRAEMKDGVIDLMSAEVRG*
>Cluster12662_Trinity|comp1065_c0_seq1_2 # 129 # 212 # 1 # ID=634_2;partial=01;start_type=ATG;rbs_motif=GGAGG;rbs_spacer=5-10bp;gc_cont=0.619
MILQALVDYYERKPKVGEATDGLAPLGM
>Cluster4779_Trinity|comp1067_c0_seq1_1 # 3 # 251 # 1 # ID=635_1;partial=11;start_type=Edge;rbs_motif=None;rbs_spacer=None;gc_cont=0.643
MQWWALALFVLIALGYLAKLAVHREAVKKEFAHPVRLNFFPAISISLLLLATAFADTLPD
FAQGLWMVGAALHLCFTVIVMSS
>Cluster2360_Trinity|comp1068_c0_seq1_1 # 33 # 353 # 1 # ID=636_1;partial=01;start_type=ATG;rbs_motif=None;rbs_spacer=None;gc_cont=0.617
MKKPLEITVGQRNAGTENVRHLYYMIHARDRYLALKRIVDANSGLYSIIFCRTREETKEV
ADKLMQEGYSVDALHGDLSQAQRDQVMNRFRCRTLQMLVATDVAARG
>Cluster11038_Trinity|comp1069_c0_seq1_1 # 1 # 135 # 1 # ID=637_1;partial=10;start_type=Edge;rbs_motif=None;rbs_spacer=None;gc_cont=0.556
AEIQPGKVLYEMEGVSEEVAREAFRLAAAKLPLATTFVTRHFGV*
>Cluster9321_Trinity|comp1069_c0_seq1_2 # 140 # 319 # 1 # ID=637_2;partial=01;start_type=ATG;rbs_motif=None;rbs_spacer=None;gc_cont=0.578
MKPSELRTKSVSELKQELKELLRAQFSLRMQLSTQQTNKTHELRKVRRDIARVHTVMHAA
>Cluster10159_Trinity|comp1071_c0_seq1_1 # 70 # 225 # 1 # ID=638_1;partial=01;start_type=ATG;rbs_motif=None;rbs_spacer=None;gc_cont=0.590
MAGDFSNPEIVQEELDILLIGGGMACCGAGYEIMRWAEAAKKEAGVDLKIKL
>Cluster9848_Trinity|comp1072_c0_seq1_1 # 196 # 360 # 1 # ID=639_1;partial=01;start_type=ATG;rbs_motif=GGAG/GAGG;rbs_spacer=5-10bp;gc_cont=0.588
MATKMHKTPMLDQLESGPWPSFVTGLKRLANDEGKPYADMMKDLLGQQISDGSMT
>Cluster5104_Trinity|comp1073_c0_seq1_1 # 1 # 246 # 1 # ID=640_1;partial=10;start_type=Edge;rbs_motif=None;rbs_spacer=None;gc_cont=0.533
DSTRGKLFSGFETVDVGGAQATTGLDMSLLAANNTISTLKLSAANSGAVVVTVSKPLMLV
VLRLRPVLICRFLPLTTPSAR*
>Cluster12053_Trinity|comp1073_c0_seq1_2 # 207 # 308 # 1 # ID=640_2;partial=01;start_type=ATG;rbs_motif=None;rbs_spacer=None;gc_cont=0.559
MSLLAANNTISTLKLSAANSGAVVVTNLAEAASV
>Cluster4487_Trinity|comp1074_c0_seq2_1 # 1 # 255 # 1 # ID=642_1;partial=11;start_type=Edge;rbs_motif=None;rbs_spacer=None;gc_cont=0.651
SGFSESVVVRARGGDMTLSNGTTLKAHEVKLATDDGNLTVAGTIDASGAKGGSIELWANR
GATANTGWLTLAGTSQLNANATEAM
>Cluster3728_Trinity|comp1075_c0_seq1_1 # 3 # 275 # 1 # ID=643_1;partial=11;start_type=Edge;rbs_motif=None;rbs_spacer=None;gc_cont=0.586
GDTVGPGTINGTTGVWTWNPPCDSVGKSMTLVVCVTDQFNTNCTGGQICTVDLVVNNLPP
VIAGDCGKTFIVGDAGGSAQFTATDGNTGDT
>Cluster9849_Trinity|comp1079_c0_seq1_2 # 90 # 254 # 1 # ID=644_2;partial=01;start_type=ATG;rbs_motif=None;rbs_spacer=None;gc_cont=0.624
MTSTAARPAPTPVVADDCLCTLTARAKLNKVQLVWANTGAASYDIYRSTTGPNSG
>Cluster10937_Trinity|comp1084_c0_seq1_1 # 3 # 140 # 1 # ID=645_1;partial=10;start_type=Edge;rbs_motif=None;rbs_spacer=None;gc_cont=0.594
GSIESGVARIGRDEAGNYTEIIENRHMFDRLAERIDRIEKRLELA*
>Cluster5105_Trinity|comp1085_c0_seq1_1 # 2 # 244 # 1 # ID=646_1;partial=11;start_type=Edge;rbs_motif=None;rbs_spacer=None;gc_cont=0.634
MIAETGAGMHGVASATVAARYGMECVVYMGSEDVRRQAANVYRMKVLGATVVPVESGSKT
LKDALNEAMRDWVTNVGNTFY
>Cluster7204_Trinity|comp1086_c0_seq1_1 # 2 # 217 # 1 # ID=647_1;partial=10;start_type=Edge;rbs_motif=None;rbs_spacer=None;gc_cont=0.694
ALIGITGDPPLDEPGLVEMLKHRARQPGFAQVHPVGALTVGLKGQRLTEMAELAEAGCIA
FGQASIAVVDM*
>Cluster11763_Trinity|comp1086_c0_seq1_2 # 224 # 337 # 1 # ID=647_2;partial=00;start_type=ATG;rbs_motif=GGA/GAG/AGG;rbs_spacer=5-10bp;gc_cont=0.702
MRAMQYAVTFDFPVWLQAQDAHLTKGGVAHDGAVAGL*
>Cluster633_Trinity|comp1087_c0_seq1_1 # 3 # 509 # 1 # ID=648_1;partial=11;start_type=Edge;rbs_motif=None;rbs_spacer=None;gc_cont=0.625
RTHELLGQSAPIVQVRELIAKVARSEAPVYISGESGSGKELAARLIHRESLRCDKPFVAV
NCGAIPENLMESEFFGYRKGAFTGAESEREGFFQAADGGTLFLDEVADLPLPMQVKLLRA
IQEKHVRRVGATAEEPVNARIICATHQNLRQLMDEGRFRQDLFFRINVI
>Cluster1238_Trinity|comp1088_c0_seq1_1 # 1 # 408 # 1 # ID=649_1;partial=11;start_type=Edge;rbs_motif=None;rbs_spacer=None;gc_cont=0.588
DIPMAFGPAFEGERIRKDDLFMECGGGRTSGVEVLISKDMSEVTDGEVTLVGKDISDISQ
GQNLPIAILVEVAGREMQSDFEPILERQFHHLINYIQGIMHIGQRNIMWIRIGKAAVEKG
FSFKHIGKVLHGKLHQ
>Cluster6043_Trinity|comp1090_c0_seq1_1 # 1 # 231 # 1 # ID=650_1;partial=10;start_type=Edge;rbs_motif=None;rbs_spacer=None;gc_cont=0.602
KGSAVLLIEDAVYAATKGNAAAAKIQAAAADLKIYALGPDLAARGMAGRVLDGVNVVDYG
GFVDLVAEYRNCQSWL*
>Cluster797_Trinity|comp1091_c0_seq1_1 # 3 # 473 # 1 # ID=651_1;partial=11;start_type=Edge;rbs_motif=None;rbs_spacer=None;gc_cont=0.575
WIDLLDYMQGRIMLMRAAQRGVTVIEAMIVVALIAIIIAVGLPMTTEWLANSRIRTASES
MLAGLQLARAEAVRRNDLVEFVLTGGTGWMVRTVSGTIIAVGLPMTTEWLANSRIRTASE
SMLAGLQLARAEAVRRNDLVEFVLTGGTGWMVRTVSG
>Cluster1838_Trinity|comp1093_c0_seq1_1 # 1 # 351 # 1 # ID=653_1;partial=11;start_type=Edge;rbs_motif=None;rbs_spacer=None;gc_cont=0.678
DGSVASVSGDGQTILFGQTQLAGEDWVYSLGAQVSRVIALAPEKRILLDGDSVGKAEQAT
VDLSGGGDMLAWEFLPGTGGSKDVLDPANSPDTYAILPAYNGNFAAYDQQSWAGSNL
>Cluster4780_Trinity|comp1094_c0_seq1_1 # 3 # 251 # 1 # ID=654_1;partial=11;start_type=Edge;rbs_motif=None;rbs_spacer=None;gc_cont=0.546
LPCLSRGGVDSAVAASQVPALAEAPLASDGDLAGNPGILNSDGGATSVAAPPGPGGERIT
KVCRKEKNDKIMCIIEGKKIKVR
>Cluster1333_Trinity|comp1095_c0_seq1_1 # 14 # 409 # 1 # ID=655_1;partial=01;start_type=ATG;rbs_motif=GGAG/GAGG;rbs_spacer=5-10bp;gc_cont=0.659
MSEIIVDARGQLCPKPLILTKQALKENLVGTEITVLVDNETSCQNVERFVRDNGMTPHIS
ADGSEFILRFVKYAPELAAPAAEAYCLPASGAAGVNYVVALSADTIGSNEDSDAALGRVL
MQGLLATLEAIE
>Cluster2964_Trinity|comp1096_c0_seq2_1 # 2 # 298 # 1 # ID=657_1;partial=11;start_type=Edge;rbs_motif=None;rbs_spacer=None;gc_cont=0.650
LMGLQGMINDVVAQSDFDLTEKGTVEAADLDLRGGNYRLLARAITQLENDPNGKLAQAIK
SSAVPPTPTLGITGTGGAGKSSLTDELIRRFRLDQDDAL
>Cluster996_Trinity|comp1097_c0_seq1_1 # 2 # 439 # 1 # ID=658_1;partial=11;start_type=Edge;rbs_motif=None;rbs_spacer=None;gc_cont=0.632
IGWAWFVKIAVICGRDTSKAMSIPDRLHLPVLFVQLCAGLCASVPALAAGERRFDVMEYV
IEGNSVLPQLDLERAVYPHLGPAKSLADLEMARTALEKAYHDAGYLTVLVDIPEQKVAEG
VVQLRVTEGRVERLKVAGNRYHSRDE
>Cluster10938_Trinity|comp1100_c0_seq1_1 # 3 # 140 # 1 # ID=659_1;partial=10;start_type=Edge;rbs_motif=None;rbs_spacer=None;gc_cont=0.616
YTEAQLKAFRNSERANDPNKMMQMVAIKMTDAEIRAVSDYIAGLH*
>Cluster12566_Trinity|comp1100_c0_seq1_2 # 221 # 307 # 1 # ID=659_2;partial=01;start_type=ATG;rbs_motif=GGA/GAG/AGG;rbs_spacer=5-10bp;gc_cont=0.678
MKTLGIRSRILIAVLGPAILVAVLVTGLL
>Cluster6251_Trinity|comp1101_c0_seq1_1 # 2 # 226 # 1 # ID=660_1;partial=11;start_type=Edge;rbs_motif=None;rbs_spacer=None;gc_cont=0.462
TMALLSLTMGQLLHSISCRSEKHSIFGKEKLPPNQYLNLALTGSFAMQVAAMIVPGLRGL
LGIAPINIIDGMVIG
>Cluster2293_Trinity|comp1102_c0_seq2_1 # 32 # 355 # 1 # ID=662_1;partial=01;start_type=ATG;rbs_motif=4Base/6BMM;rbs_spacer=13-15bp;gc_cont=0.691
MKKLRRLREYSPRDLLVVGLPLLLLVIAGFWLASRFIQPAPPDTLTISTGGEGGAYQRFG
AVYKDVLARYGVKLVEQASAGSLENLARLRDPEQQVDVAFIQGGTARV
>Cluster1060_Trinity|comp1103_c0_seq1_1 # 3 # 434 # 1 # ID=663_1;partial=10;start_type=Edge;rbs_motif=None;rbs_spacer=None;gc_cont=0.514
DWFKGRGLPIETTYYVEILGDDFNQPCEQLPEMVKVYVNEAVNQVLARAEDTPAGRALVR
SIYCDTAATILSHGFDNLDQGVELLQDGILQVVAERLADATGLELSAITRMAKEAGSGAS
KLRALLQTESGLTKALASVSFRG*
>Cluster11455_Trinity|comp1104_c0_seq1_1 # 2 # 124 # 1 # ID=664_1;partial=10;start_type=Edge;rbs_motif=None;rbs_spacer=None;gc_cont=0.553
WNPDVKVCGLSELVGNSLIMDGEKVRETDLRFDPLVGMEG*
>Cluster9951_Trinity|comp1104_c0_seq1_2 # 129 # 290 # 1 # ID=664_2;partial=01;start_type=ATG;rbs_motif=GGAGG;rbs_spacer=5-10bp;gc_cont=0.463
MYDKGKIIPGLIIFVGLMLFAIFNNAGKKVEAPKVEKPVGYKECVKPVKYMKES
>Cluster5106_Trinity|comp1106_c0_seq2_1 # 3 # 245 # 1 # ID=666_1;partial=11;start_type=Edge;rbs_motif=None;rbs_spacer=None;gc_cont=0.580
CLEWLLDGNPADIDITSDWIRDIHRQLAGELFPDWAGRYRTTEVQVGTHLPPAPHTVAVH
VENYCRDLAERLKSKSKRKKN
>Cluster8818_Trinity|comp1107_c0_seq1_1 # 16 # 210 # 1 # ID=667_1;partial=01;start_type=ATG;rbs_motif=None;rbs_spacer=None;gc_cont=0.703
MNRLSTDVGSTSSMAAYLLNAVQAARGLSGAVEEDHRQLRLLEDEVNRALVSIERLLSEL
SGDIT
>Cluster3982_Trinity|comp1108_c0_seq1_1 # 1 # 267 # 1 # ID=668_1;partial=11;start_type=Edge;rbs_motif=None;rbs_spacer=None;gc_cont=0.682
KGKPAVAVAALSDRDTPRALLVRADLARRIKRVEDLKGASIGVSHGSVNTKTYLHMLGEQ
VLGLHGVAASDVRWVPMAQNWDSVRSVLV
>Cluster3331_Trinity|comp1109_c0_seq1_1 # 2 # 286 # 1 # ID=669_1;partial=11;start_type=Edge;rbs_motif=None;rbs_spacer=None;gc_cont=0.432
GDHAAIQGRVRQIKAQIDETTSDYDREKLQERLAKLVGGVAVINVGAATESEMKEKKARV
EDALNATRAAVEEGIVPGGGVVLLRCIKALDELNL
>Cluster5107_Trinity|comp1111_c0_seq1_1 # 2 # 244 # 1 # ID=671_1;partial=11;start_type=Edge;rbs_motif=None;rbs_spacer=None;gc_cont=0.634
HLGVARRTDAGIELRVHPTLIPARRLIANVDGVMNSVLVKGDAVGPTLYYGAGAGAEPTA
SAVVADLVDVVRTLTSDPNNR
>Cluster9740_Trinity|comp1112_c0_seq1_1 # 35 # 202 # 1 # ID=672_1;partial=01;start_type=ATG;rbs_motif=AGGAG;rbs_spacer=5-10bp;gc_cont=0.464
MNKSLGIALVVIAGVILSALIFGAGLLVGRSNYGSTNFGPSIMMGRNFTNQGNSMM
>Cluster10385_Trinity|comp1114_c0_seq1_1 # 3 # 155 # 1 # ID=673_1;partial=10;start_type=Edge;rbs_motif=None;rbs_spacer=None;gc_cont=0.614
MIESGAHAVVVVLEGEGKEATQWLLPFVSQVVMEVDVPAGVMRVAWNKDW*
>Cluster13095_Trinity|comp1114_c0_seq1_2 # 178 # 249 # 1 # ID=673_2;partial=01;start_type=ATG;rbs_motif=GGA/GAG/AGG;rbs_spacer=5-10bp;gc_cont=0.611
MLRFDVITLFPEMFAAVTECGISR
>Cluster1474_Trinity|comp1117_c0_seq1_1 # 3 # 383 # 1 # ID=674_1;partial=11;start_type=Edge;rbs_motif=None;rbs_spacer=None;gc_cont=0.604
TLFLHLVESNLHPSKQRMIRTAIDKEAMLEGRKVLLVDDDMRNIFSLSSVLAEKNMVVIE
AENGKEALARLEEHQDIGIILMDIMMPEMDGFTAMREIRKNPRLQKIPIIAMTAKALRGD
QEKCMAA
>Cluster5263_Trinity|comp1120_c0_seq1_1 # 1 # 240 # 1 # ID=675_1;partial=11;start_type=Edge;rbs_motif=None;rbs_spacer=None;gc_cont=0.425
VWYKAAGWDKERRVVMVRQQVERRPKATGKVLRLFEEDMEIKDYRYGCFVTSLDFSAHLV
WEIYRMRADAENRIKELKND
>Cluster1025_Trinity|comp1121_c0_seq1_1 # 2 # 439 # 1 # ID=676_1;partial=10;start_type=Edge;rbs_motif=None;rbs_spacer=None;gc_cont=0.381
AGIVSDKIGRIKTLFIVCMTQAVVMFLFSNFSTITAFIIGSAVVGFSYGACLSLFPSTTA
DFWGSKNLGLNYGLLFTAWGVGGVFGPILAGMIADMTGNYNMAYMVASGLMVLAGLLTFI
TKAPKESVQQRRTKVFVYPKPSIAK*
>Cluster4488_Trinity|comp1122_c0_seq1_1 # 3 # 257 # 1 # ID=677_1;partial=11;start_type=Edge;rbs_motif=None;rbs_spacer=None;gc_cont=0.647
ATIFIQSRVPEHAELHLLLSMMTPLGWLERVPTYKDQQEKLTHKDLTTYGFLGYPLLQAA
DILIYRADKVPVGEDQVPHIEFTRE
>Cluster9850_Trinity|comp1124_c0_seq1_1 # 42 # 206 # 1 # ID=679_1;partial=01;start_type=ATG;rbs_motif=AGGAG;rbs_spacer=5-10bp;gc_cont=0.618
MKKTLLIAAIVVLALGALGVGAAFAQGGQPPYGSMMGGYGYGWMHEYVEQALAAK
>Cluster9017_Trinity|comp1125_c0_seq1_1 # 3 # 194 # 1 # ID=680_1;partial=10;start_type=Edge;rbs_motif=None;rbs_spacer=None;gc_cont=0.406
IELTDATFDAEVLDADLPVLVDFWAAWCVPCKMVAPVVESLAEEFAGKLKVGKLDVDHHQ
CIS*
>Cluster9211_Trinity|comp1126_c0_seq1_1 # 3 # 188 # 1 # ID=681_1;partial=10;start_type=Edge;rbs_motif=None;rbs_spacer=None;gc_cont=0.699
EDMDMRAVKTPYEASPDGNAVVLEEQMQKVGETRAAHDLAATLFQKHVRLLKTALGRGGG
Y*
>Cluster12567_Trinity|comp1126_c0_seq1_2 # 203 # 289 # 1 # ID=681_2;partial=01;start_type=ATG;rbs_motif=GGAG/GAGG;rbs_spacer=5-10bp;gc_cont=0.644
MDELKNASKIAVSGMNAQARRLRVVSENM
>Cluster8357_Trinity|comp1127_c0_seq1_1 # 1 # 201 # 1 # ID=682_1;partial=11;start_type=Edge;rbs_motif=None;rbs_spacer=None;gc_cont=0.348
MISCYDILDTRSINNKKFKKSMPTEEGGRASVDYIKKAVELASLRIVDAIVTSPLSKESL
HMAGVCL
>Cluster5816_Trinity|comp1129_c0_seq1_1 # 2 # 232 # 1 # ID=683_1;partial=11;start_type=Edge;rbs_motif=None;rbs_spacer=None;gc_cont=0.524
KLGNIMPVGFYNGSTYTLAEGSYATSDSASPYGLYDMAGNVWQWTGDDYPKQHYRHMRGG
SFYSYEVDLRVWKFNSA
>Cluster1334_Trinity|comp1130_c0_seq1_1 # 2 # 397 # 1 # ID=684_1;partial=11;start_type=Edge;rbs_motif=None;rbs_spacer=None;gc_cont=0.593
LPVSQGMRTSDVVKSMVGLLSLGKSDFEAIEPFRDDRFFKEALSLSKVPSSVWIRQRLDA
RGAELRELTDELSLRLLERTEAPITAHQGYVCCDIDTFVMDNSDTKKEDVSRTYQGVDGY
TPIAAYLGNEGW
>Cluster9645_Trinity|comp1131_c0_seq1_1 # 3 # 176 # 1 # ID=685_1;partial=10;start_type=Edge;rbs_motif=None;rbs_spacer=None;gc_cont=0.644
REVASDRVGELVMRELKKLDKVAYIRFASVYRNFEDVEEFSEAIREVKTPRRRSSSK*
>Cluster9212_Trinity|comp1131_c0_seq1_2 # 173 # 355 # 1 # ID=685_2;partial=01;start_type=GTG;rbs_motif=None;rbs_spacer=None;gc_cont=0.699
MSFTAADHAFMARALQLAARGLFTTTPNPRVGCVLVRDGQEIGAGWHEKSGQPHAEINAL
N
>Cluster5108_Trinity|comp1134_c0_seq1_1 # 2 # 244 # 1 # ID=686_1;partial=11;start_type=Edge;rbs_motif=None;rbs_spacer=None;gc_cont=0.658
PTPAFFYGLQQNEEITVDLERGKNLIISQQGTAGPDEEGMVKVFFELNGQSRVIRVPKAG
LANPKAKPQAEDGNPRHVGAP
>Cluster5634_Trinity|comp1137_c0_seq1_1 # 3 # 236 # 1 # ID=687_1;partial=11;start_type=Edge;rbs_motif=None;rbs_spacer=None;gc_cont=0.624
YRGMGSLGAMQKGSSDRYFQENESNVEKLVPEGIEGRVPYKGPVTAVIHQLMGGLRSSMG
YLGCPTIAEMHDKAEFVE
>Cluster6491_Trinity|comp1138_c0_seq1_1 # 3 # 224 # 1 # ID=688_1;partial=11;start_type=Edge;rbs_motif=None;rbs_spacer=None;gc_cont=0.698
SEIGHIRDTRMRLEARLGQLDGQEQHWSGEMRRVEEEELRWNSLLENSRERALTATARHE
EAAARLPEAEEAVK
>Cluster11850_Trinity|comp1141_c0_seq1_1 # 103 # 210 # 1 # ID=690_1;partial=01;start_type=ATG;rbs_motif=GGAG/GAGG;rbs_spacer=5-10bp;gc_cont=0.602
MTAERSRVLVVDDDEGLRELLVRYLNDNGYAAAGEK
>Cluster410_Trinity|comp1143_c0_seq2_1 # 2 # 580 # 1 # ID=692_1;partial=11;start_type=Edge;rbs_motif=None;rbs_spacer=None;gc_cont=0.598
LIGALTFGALVAAPVIVQAQEETPTPPENASEWPEMPGRRGFRPGGMMGPARGAEFDTYL
ADALGITVEELQAAYQTAHKAALQAAVEDGRITAEQADLILARNALRQYIDREALMAQAL
GISVADLQAAREEGKPVRDLIDELGLSLEDVRDALKTAYEAAVAQAVQDGVITQAQADLI
LSKEAGPGLFDRG
>Cluster2361_Trinity|comp1144_c0_seq1_1 # 2 # 322 # 1 # ID=693_1;partial=11;start_type=Edge;rbs_motif=None;rbs_spacer=None;gc_cont=0.654
TGKTVIIMELIRSIAKEHAGFSVFAGVGERTREGTQLYGEMKESGVLGQTAMVFGQMNEP
PGARARVALSGLTVAEYFRDEEGQDVLFFVDNIFRFTQAGSEVSALL
>Cluster2577_Trinity|comp1146_c0_seq1_1 # 3 # 314 # 1 # ID=694_1;partial=11;start_type=Edge;rbs_motif=None;rbs_spacer=None;gc_cont=0.631
IALFKGMSVLDNIMTGRTLKMKSNLLQQAFRLGAAEREELAHRAKVEEIIDFLEIQHIRK
TPVGRLPYGLQKRVDLGRALAMEPQILLLDEPMAGMNVEEKQDM
>Cluster577_Trinity|comp1147_c0_seq1_1 # 3 # 527 # 1 # ID=695_1;partial=11;start_type=Edge;rbs_motif=None;rbs_spacer=None;gc_cont=0.573
SFEKIRSWSYGEVKKPETINYRTFKPERDGLFCAKIFGPVKDYECLCGKYKRLKHRGVIC
EKCGVEVTQAKVRRERMGHIELASPVAHIWFLKSLPSRLGMVLDMTLRDIERVLYFEAFV
VVEPGMTPLARGQLLTEDDYLAKVEEYGDDFTAVMGAEGVRELLRTLDLGHEIQK
>Cluster273_Trinity|comp1148_c0_seq1_1 # 3 # 662 # 1 # ID=696_1;partial=11;start_type=Edge;rbs_motif=None;rbs_spacer=None;gc_cont=0.633
SMRPSAKVKAAGALVEADVSKLEPGQMMTVEWRGKPVWIVRRTEQNLNDLPSVEGQLLDP
SSDNTAQQPGYAKNIHRSIKPEYSVLVGICTHLGCSPEPGQMMTVEWRGKPVWIVRRTEQ
NLNDLPSVEGQLLDPSSDNTAQQPGYAKNIHRSIKPEYSVLVGICTHLGCSPTYRPDIGA
ADMGGAEWKGGFFCPCHGSRFDLAGRVYSGVPAPSNLVVP
>Cluster11554_Trinity|comp1150_c0_seq1_1 # 231 # 347 # 1 # ID=697_1;partial=01;start_type=ATG;rbs_motif=AGGAGG;rbs_spacer=5-10bp;gc_cont=0.658
MKTSTVVVRIASLAVITLTLAASWACIERPMKVADPAPA
>Cluster627_Trinity|comp1151_c0_seq1_1 # 3 # 515 # 1 # ID=698_1;partial=10;start_type=Edge;rbs_motif=None;rbs_spacer=None;gc_cont=0.639
ANWLELRPVLREAGGSHLILLNVDGEQHNALVRQVQRDPIRGDVLHVDFYRVRMDVAIRT
EVPVVLVGSAEAIEEAGGVVNHEVISVMVECLPGNLPAQVEVDVTSLQEVGDSILASALP
ELPGVTYLVDSGDLLVSTSYLAAAEEEEAKGEVSAEPELIRRREEEEDKD*
>Cluster7473_Trinity|comp1152_c0_seq1_1 # 2 # 211 # 1 # ID=699_1;partial=11;start_type=Edge;rbs_motif=None;rbs_spacer=None;gc_cont=0.686
LALEDFQALPGSEPLLERASHVKIQLLGKTPRQILGLVQTARAQGAEPIAVGVTSKKLFE
AAQALGFQHF
>Cluster1715_Trinity|comp1153_c0_seq1_1 # 1 # 360 # 1 # ID=700_1;partial=11;start_type=Edge;rbs_motif=None;rbs_spacer=None;gc_cont=0.567
GFTGIAILVVGLALFSIFELRLMAERVASGGRINDFLNTALEIRRFEKNYFLYGQEADLA
ENASFLSQGQNLLRDHAPVFETLTGKQRIAQLQYELEQYRRLMATYGQGPADDTLAQGIR
>Cluster2877_Trinity|comp1154_c0_seq1_1 # 2 # 301 # 1 # ID=701_1;partial=11;start_type=Edge;rbs_motif=None;rbs_spacer=None;gc_cont=0.517
TFTYVSGAVSFMGSSPETCANCHVMDAVYENWLHAPHGRDVKCVDCHLPHDNLVNYWVVK
GQTGMHDVYMFSTGQIPDAIRAKAETKELIQHNCVRCHEK
>Cluster4094_Trinity|comp1156_c0_seq1_1 # 3 # 266 # 1 # ID=703_1;partial=11;start_type=Edge;rbs_motif=None;rbs_spacer=None;gc_cont=0.568
NLSCTPVDLPGIAAKLLGCRLAPGEASEGHNHFETEIFIFAEGQGRVEQNGKTLTIKAGD
AVLFERFENHVIVNASATEPLLFHSLYW
>Cluster10386_Trinity|comp1157_c0_seq1_1 # 2 # 154 # 1 # ID=704_1;partial=10;start_type=Edge;rbs_motif=None;rbs_spacer=None;gc_cont=0.569
GLVTLVASAATHYVRHATNDYLYGALMGLSIVVMLLIPVFKQRLLTEYTS*
>Cluster3863_Trinity|comp1158_c0_seq1_1 # 1 # 273 # 1 # ID=705_1;partial=10;start_type=Edge;rbs_motif=None;rbs_spacer=None;gc_cont=0.641
IGTLSGILIAPITTVYYDTGFLIGLKGFVGAIVGGLASYPVAAAGALLVGLLEAFSSFWA
SAFKEVIVFTLIIPVLVWRSLASRHHEEEE*
>Cluster11665_Trinity|comp1159_c0_seq1_1 # 2 # 118 # 1 # ID=706_1;partial=10;start_type=Edge;rbs_motif=None;rbs_spacer=None;gc_cont=0.684
YLDRFPRQVAAVTKDDVKAAFRRHVKPEHLVTVIVAAD*
>Cluster10160_Trinity|comp1160_c0_seq1_1 # 3 # 161 # 1 # ID=707_1;partial=10;start_type=Edge;rbs_motif=None;rbs_spacer=None;gc_cont=0.522
RASMDAIKELFSTDIGLLSVFTIAFATIFVVYIYAYAKKKMDEDEKNAAGKQ*
>Cluster5441_Trinity|comp1163_c0_seq1_1 # 3 # 239 # 1 # ID=708_1;partial=11;start_type=Edge;rbs_motif=None;rbs_spacer=None;gc_cont=0.646
DVATNDDGSIEVITAPGDFLAVKETLEGAGFKPEYAEVTMKPENETELAGEDAAKMQKLL
DALDGLDDVQEVYTTAVMD
>Cluster923_Trinity|comp1166_c0_seq1_1 # 2 # 454 # 1 # ID=710_1;partial=10;start_type=Edge;rbs_motif=None;rbs_spacer=None;gc_cont=0.592
YFLRLIDERSLQDAGSAQRIAVDIPAGVAIRFDRGHMHRVASNLIDNALRYASQSPGAVR
IGIEQNSGQQRLSLHIIDDGKGIDETERDRVFEPFFTTRPSGTGLGLYIARELCEANGAR
LFLLENAPGAHFCISFAPPNPEQPKDNGET*
>Cluster7474_Trinity|comp1167_c0_seq1_1 # 2 # 211 # 1 # ID=711_1;partial=11;start_type=Edge;rbs_motif=None;rbs_spacer=None;gc_cont=0.729
SGGFASHAIKARDELTVAAGARVKAAPRSLVLTRGGDRNASLLWTAQQLPDVLRQPGSLT
LATLGRVYGD
>Cluster9741_Trinity|comp1168_c0_seq1_2 # 162 # 332 # 1 # ID=712_2;partial=00;start_type=ATG;rbs_motif=AGGA;rbs_spacer=5-10bp;gc_cont=0.661
MSDYRAPVKDMRFVMDELAGLPEICQLPGFEEATPDVADAIVEEAAAKAALCSNPF*
>Cluster6700_Trinity|comp1174_c0_seq1_1 # 3 # 221 # 1 # ID=713_1;partial=11;start_type=Edge;rbs_motif=None;rbs_spacer=None;gc_cont=0.717
GDAVTAGQRIAVIADPKLQLELAAIDERIRALQAQKELAETELKRARDLQRTGNIPKARV
DDAETALIVAQRL
>Cluster2217_Trinity|comp1175_c0_seq1_1 # 1 # 327 # 1 # ID=714_1;partial=11;start_type=Edge;rbs_motif=None;rbs_spacer=None;gc_cont=0.624
MQGQLFSQDFLQRGIRETPPYQALKDAEFAAFRAALQAIYAPLTADSTLNEAQTEQLVIE
KVLIEVGWGSDYLPQVNLSGKRREDVPDVLLFPDPAARAAALAESRDDR
>Cluster6252_Trinity|comp1177_c0_seq1_1 # 3 # 227 # 1 # ID=715_1;partial=11;start_type=Edge;rbs_motif=None;rbs_spacer=None;gc_cont=0.533
LVALIENGIVETISISRASPNAAWSVSAYGRALPADVVNRIELNSEGGQRVWADLDAAYC
FIRKCGFQRAILING
>Cluster997_Trinity|comp1180_c0_seq1_1 # 83 # 520 # 1 # ID=716_1;partial=01;start_type=ATG;rbs_motif=AGGA/GGAG/GAGG;rbs_spacer=11-12bp;gc_cont=0.685
MNTQTNHDLSTWQHSHDFGLASERVRQAEQRTRWVVGLTFAAMVIELIAGWLSSSMALLA
DGWHMASHVGALGLAVFAYRFARQRAVDARYTFGTGKVTALAGYSSALFLGAVAVWMAWE
SVARLFAPVAIHYTEAMIVAVFGLAV
>Cluster8358_Trinity|comp1181_c0_seq2_1 # 1 # 204 # 1 # ID=718_1;partial=10;start_type=Edge;rbs_motif=None;rbs_spacer=None;gc_cont=0.392
LSGKSIDVKTVIRQGDPAEKILETAQKMKVDLIVTGSHGRHGAKKFLLGSVSSKVIDYSR
CPVLVVK*
>Cluster4095_Trinity|comp1182_c0_seq1_1 # 1 # 267 # 1 # ID=719_1;partial=10;start_type=Edge;rbs_motif=None;rbs_spacer=None;gc_cont=0.524
LSALAIAIHNFPEGLATFVGALQDPALGISIAIAVAIHNIPEGIAVSVPLFYATGSRKKA
FCLSFLSGLAEQNRLIFLYPTDCAKVPL*
>Cluster4638_Trinity|comp1184_c0_seq1_1 # 3 # 254 # 1 # ID=720_1;partial=11;start_type=Edge;rbs_motif=None;rbs_spacer=None;gc_cont=0.401
VVVPLSVGGAVAITGSINNSGAGTVNFSNLTTANVTVTGGLTSSGAGGTITFPAITNGVV
NVNNINLSAGTINFAASHNAAFNV
>Cluster8359_Trinity|comp1186_c0_seq1_1 # 2 # 202 # 1 # ID=722_1;partial=11;start_type=Edge;rbs_motif=None;rbs_spacer=None;gc_cont=0.677
FLATHGVNAAVEFSWGATEVKPPILADAIVDVSETGSSLRANNLRVLHVVLESTPRFIAN
RGTLTDG
>Cluster3226_Trinity|comp1187_c0_seq1_1 # 54 # 341 # 1 # ID=723_1;partial=01;start_type=ATG;rbs_motif=None;rbs_spacer=None;gc_cont=0.663
MFNLTRYFSTLSFIFIALASGLVGAYFENTTIRNAVLVALTLLFLFQLLVVRRAQGILEQ
QSAALEEANRELDHRVQLRTRELQAEVVERRNTEAR
>Cluster3729_Trinity|comp1188_c0_seq1_1 # 70 # 342 # 1 # ID=724_1;partial=01;start_type=ATG;rbs_motif=AGGAG;rbs_spacer=5-10bp;gc_cont=0.652
MEIQSVSSSLNAAAAYANQQQSVRQREERDDLVGDRRGGSQETGEESARVTLSTESRQLD
IRPNQQVDRPQDSNRVDFNARADDNQRAARV
>Cluster4096_Trinity|comp1189_c0_seq1_1 # 3 # 266 # 1 # ID=725_1;partial=11;start_type=Edge;rbs_motif=None;rbs_spacer=None;gc_cont=0.686
WVACKNKADGDTAEASCEVACTACGKCVSDAPPGLIRLDGNLATIRYELNSWATRGPIER
CPTGAIVWFEQPNTAVKGAAAKKILRQD
>Cluster3730_Trinity|comp1190_c0_seq1_1 # 3 # 275 # 1 # ID=726_1;partial=11;start_type=Edge;rbs_motif=None;rbs_spacer=None;gc_cont=0.670
ERYRHHYLSRDHQLTLFAGAAALVRELAEHGFRLGVATGKSRKGLDRALAHSGLGTFFHG
TRCADECHSKPHPQMIEELMDELAVAPEQTL
>Cluster3332_Trinity|comp1192_c0_seq1_1 # 2 # 289 # 1 # ID=727_1;partial=10;start_type=Edge;rbs_motif=None;rbs_spacer=None;gc_cont=0.611
VEPGLPIPVVITVYSDRSFTFVTKTPPASILLKKAAGITSGSKVPNRDKVGKVSRAQLEE
IAKTKMADLTAADMDAAVRTIAGSARSMGIETEGV*
>Cluster13292_Trinity|comp1192_c0_seq1_2 # 294 # 359 # 1 # ID=727_2;partial=01;start_type=ATG;rbs_motif=GGA/GAG/AGG;rbs_spacer=11-12bp;gc_cont=0.530
MAKLSKRMKAVNEKLQAGKLYA
>Cluster1193_Trinity|comp1194_c0_seq1_1 # 68 # 484 # 1 # ID=729_1;partial=00;start_type=GTG;rbs_motif=GGAGG;rbs_spacer=5-10bp;gc_cont=0.530
MPTINQMVRKGRKMKKAKSKAPALQYTLNSYKQRRFRQDKGAPQKRGVCTVVRTMTPKKP
NSALRKIARVRLTNGIEVTAYIPGEGHQLQEHSVVLVRGGRVKDLPGVRYHIVRGSLDTT
GVSDRKQGRSKYGAKRPK*
>Cluster12663_Trinity|comp1194_c0_seq1_2 # 501 # 584 # 1 # ID=729_2;partial=01;start_type=ATG;rbs_motif=GGAG/GAGG;rbs_spacer=5-10bp;gc_cont=0.536
MRRGKPEERVIPPDIRYNSVNVQTMILH
>Cluster1061_Trinity|comp1195_c0_seq1_1 # 2 # 433 # 1 # ID=730_1;partial=10;start_type=Edge;rbs_motif=None;rbs_spacer=None;gc_cont=0.639
GRDLKNMYQNILIYPMKLLSVFLALVAVLSAPSFAQTRTLELREVATTLPAEAVIEATKQ
ATVATQVSGRIVAVNAEPGQRVQAGQVLMRIDAREAAENVAAARAQLAQAEANFTRTQNL
FKQKFVSQAALDAAEATLKSARV*
>Cluster2715_Trinity|comp1200_c0_seq1_1 # 1 # 306 # 1 # ID=732_1;partial=11;start_type=Edge;rbs_motif=None;rbs_spacer=None;gc_cont=0.637
PEMTVLIGGLRAININVGESDADRRHGVLTDRPGTLSNDFFVNLVDMGTEWTPIDPAAGV
FEGRDRKSGTLKWTATRVDLVFGANSELRALAEFYACDDNRV
>Cluster2716_Trinity|comp1201_c0_seq1_1 # 3 # 308 # 1 # ID=733_1;partial=11;start_type=Edge;rbs_motif=None;rbs_spacer=None;gc_cont=0.654
MMISHVHHLVEHDAVKDVRKAVRRGAEERLVPILMTALAAGLALVPLALSGGQPGSEIQA
PMAVVILWGLVSSTALNMIVVPALYLRFGAVRKAIDTGQTLR
>Cluster9851_Trinity|comp1202_c0_seq1_1 # 44 # 208 # 1 # ID=734_1;partial=01;start_type=ATG;rbs_motif=GGA/GAG/AGG;rbs_spacer=5-10bp;gc_cont=0.564
MAKPQTKKQQRATEERDDGLREKMVAINRVTKVVKGGRILGFAALTVVGDGDGGI
>Cluster6955_Trinity|comp1203_c0_seq1_1 # 1 # 216 # 1 # ID=735_1;partial=11;start_type=Edge;rbs_motif=None;rbs_spacer=None;gc_cont=0.653
MDIVEKPSKTAVKRAMSELQTLGAELVALSVDQIKKIGLPDDLREAVRAAQRITQHEARR
RQLQYIGKLMRS
>Cluster825_Trinity|comp1204_c0_seq1_1 # 1 # 465 # 1 # ID=737_1;partial=11;start_type=Edge;rbs_motif=None;rbs_spacer=None;gc_cont=0.606
ILLVDAFIGTTKRWVVAALTIVTLVGCALITYWTMDGQVVLTFSNMFVDDLLADFLKLLV
FLAVIVVIVYSRDFLAARNLDKGEYYVLVLFATLGMMVMISAASFLTIYLGLELLSLSLY
ALVALDRDSARATEAAMKYFVLGALASGLLLYGMS
>Cluster3611_Trinity|comp1208_c0_seq1_1 # 3 # 278 # 1 # ID=739_1;partial=11;start_type=Edge;rbs_motif=None;rbs_spacer=None;gc_cont=0.438
VPPKTTYNVSGGGILKTSKNKEAAQKLIEFMASDEGQIMFAEENREYPVNPKVSAHESML
KRDKFTLSTTTLSTMGRHMMPAIDLIDKVGYR
>Cluster2017_Trinity|comp1211_c0_seq1_1 # 2 # 340 # 1 # ID=741_1;partial=11;start_type=Edge;rbs_motif=None;rbs_spacer=None;gc_cont=0.622
MVLKKSVFGVDKNPMAVELAKTALWLHTFTVGAPLSFLDHHLKCGDSLHGERLDKVQADL
AGFGVLFQKREFERLELAAKNLAQVADLTDTDIAEVRLSRQLADEADAHVAPI
>Cluster6956_Trinity|comp1212_c0_seq1_1 # 2 # 217 # 1 # ID=742_1;partial=11;start_type=Edge;rbs_motif=None;rbs_spacer=None;gc_cont=0.653
FIKDMAGDAGNRALVEAILAMANSLGLSVVAEGVENAGQASLLQARSCELAQGYFYSQPL
PADELLTLLKNF
>Cluster7475_Trinity|comp1213_c0_seq1_1 # 2 # 211 # 1 # ID=743_1;partial=11;start_type=Edge;rbs_motif=None;rbs_spacer=None;gc_cont=0.619
SGNLMNRLVIAVLLLGTLGSAHAVGSASAGQGKAAVCSACHGMDGNSVMPLWPSLAGQHE
QFISKQLMDF
>Cluster3731_Trinity|comp1214_c0_seq1_1 # 1 # 276 # 1 # ID=744_1;partial=10;start_type=Edge;rbs_motif=None;rbs_spacer=None;gc_cont=0.594
IPYRADGGDLPALTQGVQSNIEYMVKNCQLEPKADAALHIILGELFEGIALLDADKDEAQ
HTQGIARLVHALEQYGQHFDHPGWETMHAGH*
>Cluster6044_Trinity|comp1216_c0_seq1_1 # 1 # 228 # 1 # ID=745_1;partial=11;start_type=Edge;rbs_motif=None;rbs_spacer=None;gc_cont=0.482
ILNLKEVRLKLFVNDSAIVRIEKREKGNVTAADIIGGAAVEVMNPEKHICTLTGDAPFVA
ELEVKWGKGYSPAEKN
>Cluster10610_Trinity|comp1217_c0_seq1_1 # 170 # 313 # 1 # ID=746_1;partial=01;start_type=ATG;rbs_motif=AGGAG;rbs_spacer=5-10bp;gc_cont=0.556
MATSSDDMKKSFTYRRYKDGDSKHLPFSQEIWQASWTHKCPTYVHRTP
>Cluster3420_Trinity|comp1218_c0_seq1_1 # 3 # 287 # 1 # ID=747_1;partial=10;start_type=Edge;rbs_motif=None;rbs_spacer=None;gc_cont=0.561
RVQNWVRQANMEKWAGHDDWRLPTMTEILSLLEPKQNRKGLYLHPCFSAAQPFIFLANSR
EGGGYWFCDFKQGTIFWASGTIPGGFGRLCRTAS*
>Cluster13393_Trinity|comp1220_c0_seq1_1 # 2 # 67 # 1 # ID=749_1;partial=10;start_type=Edge;rbs_motif=None;rbs_spacer=None;gc_cont=0.485
KTAFDKILEVEGVASMLGVQR*
>Cluster10052_Trinity|comp1220_c0_seq1_2 # 64 # 222 # 1 # ID=749_2;partial=01;start_type=ATG;rbs_motif=AGGAG;rbs_spacer=5-10bp;gc_cont=0.560
MNRRFWVYIEQEDGKAHQVSWELLGVARRLADEIKDELEKTGDTALVEGVLVG
>Cluster9524_Trinity|comp1221_c0_seq1_1 # 31 # 204 # 1 # ID=750_1;partial=01;start_type=ATG;rbs_motif=GGAG/GAGG;rbs_spacer=5-10bp;gc_cont=0.649
MLELTKTPHTEGYVLVSALVPADRVQAVERAIEEAAEPSVPVREAFPEATPGMILQGA
>Cluster2117_Trinity|comp1224_c0_seq1_1 # 2 # 334 # 1 # ID=752_1;partial=11;start_type=Edge;rbs_motif=None;rbs_spacer=None;gc_cont=0.688
ISAMLGAGFAGARAATATSGPGLSLMAEMLGFGVIAEVPSVVFVSQRGGPSTGMPTKHEQ
SDLNMAVFGGHGDAPRIVIAPTNVEGCYRCAGRAFEMAEAYQTPVIVLLDL
>Cluster3421_Trinity|comp1225_c0_seq1_1 # 2 # 283 # 1 # ID=753_1;partial=11;start_type=Edge;rbs_motif=None;rbs_spacer=None;gc_cont=0.571
IEVPDDDEDKLRVLALVCENDAYPALDMAAMRKHSLNALVRFVPVRCLGSVNMAWIKDAL
SSGMDGAVLLGCKYGDDYQCHFVKGSEIADRRME
>Cluster5817_Trinity|comp1226_c0_seq1_1 # 1 # 231 # 1 # ID=754_1;partial=11;start_type=Edge;rbs_motif=None;rbs_spacer=None;gc_cont=0.597
APEIIYFPIFEPEGNLIAAQSREVAGLETVLLMGADGLFADTFPEATGSAADGMYLSGPY
VDVNDSAYGEFLAKWAD
>Cluster11327_Trinity|comp1232_c0_seq1_1 # 3 # 128 # 1 # ID=755_1;partial=10;start_type=Edge;rbs_motif=None;rbs_spacer=None;gc_cont=0.659
NVPGTLEDQHPNWQRKLPVPIEDWDKAEGFQRCIAALAAER*
>Cluster5442_Trinity|comp1233_c0_seq1_1 # 2 # 238 # 1 # ID=756_1;partial=11;start_type=Edge;rbs_motif=None;rbs_spacer=None;gc_cont=0.658
PDGSNWKATFMIEFPDEAERKVQLARLVGIEKALWVQVADFARVTPIANEDLDRETADKT
ASVHFLRFELTPAMCQAVK
>Cluster11456_Trinity|comp1234_c0_seq1_1 # 2 # 124 # 1 # ID=757_1;partial=10;start_type=Edge;rbs_motif=None;rbs_spacer=None;gc_cont=0.496
NPVLAVKVTGTVNFDGDGDPANPDTNGGGQPTVMYQLVSD*
>Cluster3864_Trinity|comp1235_c0_seq1_1 # 3 # 272 # 1 # ID=758_1;partial=11;start_type=Edge;rbs_motif=None;rbs_spacer=None;gc_cont=0.678
GEHEREAALILEGITCAACVWLNESHIAKQPGVTAVDINYATRRARVRWDENVTKLSAIL
EAIQAIGYRAHPYDVTKSEQLAQKERRTAQ
>Cluster940_Trinity|comp1237_c0_seq1_1 # 1 # 447 # 1 # ID=759_1;partial=11;start_type=Edge;rbs_motif=None;rbs_spacer=None;gc_cont=0.647
ILKDIIVRSRTLAGFDAPYVPGWDCHGLPIEHQIEKTHGKHLEGNKARALCRTYAQEQIE
RQKKDFIRLGVLGDWDNPYKTMEFRTEADEIRALGEMYRKGYLFKGLKPVNWCFDCGSAL
AEAEVEYADKKSPAIDVAFPLDAAERNRL
>Cluster5264_Trinity|comp1238_c0_seq1_1 # 3 # 242 # 1 # ID=760_1;partial=11;start_type=Edge;rbs_motif=None;rbs_spacer=None;gc_cont=0.658
LGDIGAAIQRHAETNGFSVVREFCGHGIGRKFHEEPQVLHYGRRGDGIRLEPGMVFTIEP
MINAGKAAVSELPDGWTIVT
>Cluster3333_Trinity|comp1241_c0_seq1_1 # 3 # 287 # 1 # ID=761_1;partial=11;start_type=Edge;rbs_motif=None;rbs_spacer=None;gc_cont=0.618
GSVVLLHRAGHHKKIARQLDEKRLEREAFIVNAVVRLKEELAKSGVTQAEVYGRPKHIYS
IWNKMRQKDLDFEQVYDVRALRIIVAEDKDCYTAL
>Cluster13293_Trinity|comp1242_c0_seq1_1 # 1 # 69 # 1 # ID=762_1;partial=10;start_type=Edge;rbs_motif=None;rbs_spacer=None;gc_cont=0.652
PELLGNALQNGELPDELKGFSL*
>Cluster3422_Trinity|comp1242_c0_seq1_2 # 66 # 347 # 1 # ID=762_2;partial=01;start_type=GTG;rbs_motif=GGA/GAG/AGG;rbs_spacer=5-10bp;gc_cont=0.649
MTDGQLAHVPVLLEETLEALNIRPEGIYVDATFGRGGHSRAILGRLGFVTDGQLAHVPVL
LEETLEALNIRPEGIYVDATFGRGGHSRAILGRL
>Cluster1042_Trinity|comp1245_c0_seq1_1 # 3 # 434 # 1 # ID=763_1;partial=11;start_type=Edge;rbs_motif=None;rbs_spacer=None;gc_cont=0.664
LAAAQEAGVSFTMADIDRMSRKVPCLAKVAPATQKYHMEDVHRAGGIMAILGELDRAGLI
HRNCPTVLYPTLGEQLDCCDVKRNTDRKVHDYYRAAPGGVPTQVAFSQGRRYPSLDLDRA
NGCIRDKEHAYSHDGGLAVLFGNL
>Cluster12261_Trinity|comp1247_c0_seq1_1 # 139 # 234 # 1 # ID=764_1;partial=01;start_type=ATG;rbs_motif=AGGAG;rbs_spacer=5-10bp;gc_cont=0.625
MTRSSLKLMLSATALALAANAYASDAAKPAAY
>Cluster6701_Trinity|comp1248_c0_seq1_1 # 1 # 219 # 1 # ID=765_1;partial=11;start_type=Edge;rbs_motif=None;rbs_spacer=None;gc_cont=0.685
KIEGKFSLRASITGEIVMDDVFVPDENLLPGVEGLKGPFGCLNRARYGIAWGAMGAAEFC
WHAARQYTMDRKQ
>Cluster7205_Trinity|comp1249_c0_seq1_1 # 3 # 215 # 1 # ID=766_1;partial=11;start_type=Edge;rbs_motif=None;rbs_spacer=None;gc_cont=0.643
NGVTALNTDSKNTLDQVRVGAQAGYWMNGFMPYAGLSYTADVHRSSSAGSNPLGRDSFVM
TLGANFFSLSS
>Cluster7765_Trinity|comp1250_c0_seq1_1 # 3 # 212 # 1 # ID=767_1;partial=10;start_type=Edge;rbs_motif=None;rbs_spacer=None;gc_cont=0.648
DCNQRATGMKGDERKAFMKECLSGKAVAAAAPDGRSAQQEKMKTCNADATAKGLKGDARK
AFMSDCLKN*
>Cluster3052_Trinity|comp1252_c0_seq1_1 # 3 # 296 # 1 # ID=768_1;partial=11;start_type=Edge;rbs_motif=None;rbs_spacer=None;gc_cont=0.612
GTPVRHWHISFDDFKAALEPYTLDFVAEVAKGDPDESIEDFKAKLQQLADMYCDRKRKIV
SYWTMGFNQHQRGTWVNEQCYMNHLMTGRMSKPGDGAF
>Cluster798_Trinity|comp1254_c0_seq1_1 # 2 # 472 # 1 # ID=769_1;partial=11;start_type=Edge;rbs_motif=None;rbs_spacer=None;gc_cont=0.603
KEVEIDPADILEEGASEEDTEEMEHPVGSALSDFFSGLLGVDYEIIMAAHKQGVGFGVIA
QALWLTNSVGGGTAEFEALVEAKQSGDYSDITLADGSTPSNWGDVVKSLKKGDNLGRIMS
GKAESGETSENNAAGPSENGGGQDNENKGKENGKGKD
>Cluster5265_Trinity|comp1256_c0_seq1_1 # 1 # 240 # 1 # ID=770_1;partial=11;start_type=Edge;rbs_motif=None;rbs_spacer=None;gc_cont=0.650
MEWVAHRLLARVDQAVSQAATPFAALEGMFMAHVDFVVTYPGIPRILFGELQRAGETAAR
RVAQGLILSYGARLKEVVDR
>Cluster8360_Trinity|comp1257_c0_seq1_1 # 1 # 201 # 1 # ID=771_1;partial=11;start_type=Edge;rbs_motif=None;rbs_spacer=None;gc_cont=0.353
ASSQRKNLLQINDNENMNNERDVLAVLVRSKVIDGSFDFEAFDSLIERAIKEEILYYDYS
ELLAGIE
>Cluster5109_Trinity|comp1259_c0_seq1_1 # 3 # 245 # 1 # ID=772_1;partial=11;start_type=Edge;rbs_motif=None;rbs_spacer=None;gc_cont=0.663
MASTGTLAYFVHAAEAVHGDLGMIARDDVLIALSNSGENDELLTIVPLVKRQGGRLIAIT
GNPASSLAREADVHLDARVDR
>Cluster10161_Trinity|comp1261_c0_seq1_1 # 1 # 159 # 1 # ID=773_1;partial=10;start_type=Edge;rbs_motif=None;rbs_spacer=None;gc_cont=0.673
IRAMQAAGITQVFECGPGKVLAGLTKRCADGLAGGAMNDLASVESTLALVKG*
>Cluster10939_Trinity|comp1261_c0_seq1_2 # 162 # 296 # 1 # ID=773_2;partial=01;start_type=ATG;rbs_motif=AGGA;rbs_spacer=5-10bp;gc_cont=0.689
MQADMKGQIAFVTGASRGIGAAIVQALGRRGATIIGADINEAAAA
>Cluster1139_Trinity|comp1262_c0_seq1_1 # 3 # 425 # 1 # ID=774_1;partial=10;start_type=Edge;rbs_motif=None;rbs_spacer=None;gc_cont=0.669
AAARQTSIAVHEGWGGLQLAAYLRENPEGAAVASDDPIHSIEDRLAQVLVEYQEGHADDA
RKLITDAYFNHFEGIEGALIEQDPKLVTSLEEDFNGKLPSLISKGAPAAEVKKQVDAMLE
KLHVAEALLEKAKAGKSKVF*
>Cluster12865_Trinity|comp1262_c0_seq1_2 # 427 # 504 # 1 # ID=774_2;partial=01;start_type=ATG;rbs_motif=GGA/GAG/AGG;rbs_spacer=5-10bp;gc_cont=0.769
MRRRTFFKGVAALGILGAAGPLRGVA
>Cluster4489_Trinity|comp1264_c0_seq1_1 # 3 # 257 # 1 # ID=775_1;partial=11;start_type=Edge;rbs_motif=None;rbs_spacer=None;gc_cont=0.443
VELLVVMVIIGLLAALVGPRLFPKLGKGKQAAAKAQIELLGQALDQYRLDVGFYPSTEQG
LNALITNPGVEKWEGPYLKKGLPVD
>Cluster11226_Trinity|comp1266_c0_seq1_1 # 3 # 131 # 1 # ID=776_1;partial=10;start_type=Edge;rbs_motif=None;rbs_spacer=None;gc_cont=0.698
GLAGVNLPMLLRALSYRDKGMATLLARATGGGRDGVLNMLKH*
>Cluster4490_Trinity|comp1266_c0_seq1_2 # 134 # 388 # 1 # ID=776_2;partial=01;start_type=ATG;rbs_motif=None;rbs_spacer=None;gc_cont=0.686
MPRAETEIVNKLGLHARASAKLTQLAGSFPCEVWMERNGRRINAKSIMGVMMLAAGKGSS
VSVDTAGEQADEALAAILALIANRF
>Cluster5635_Trinity|comp1268_c0_seq1_1 # 1 # 234 # 1 # ID=777_1;partial=11;start_type=Edge;rbs_motif=None;rbs_spacer=None;gc_cont=0.654
ITRDNFAMRMKDDEWDAVIDTNLKSVFRLSRLVLRGMMKARTGRIINISSVVAASGNPGQ
INYAASKAGVAGMSRSLA
>Cluster7206_Trinity|comp1269_c0_seq1_1 # 2 # 214 # 1 # ID=778_1;partial=11;start_type=Edge;rbs_motif=None;rbs_spacer=None;gc_cont=0.554
MNLWGNENGVILTAEVPGVSPDDIDINVLGETVTLSGVRKIDELPESARYHRQERGYGNF
TRSIQLPFNVR
>Cluster8674_Trinity|comp1270_c0_seq1_1 # 14 # 211 # 1 # ID=779_1;partial=01;start_type=ATG;rbs_motif=None;rbs_spacer=None;gc_cont=0.566
MKKVMFVALVAVVGAGTAFGASFTVPFFTDSAPIAQADLNPTAGFMTFIGLRNQTANTID
LTFNYF
>Cluster3865_Trinity|comp1271_c0_seq1_1 # 1 # 270 # 1 # ID=780_1;partial=11;start_type=Edge;rbs_motif=None;rbs_spacer=None;gc_cont=0.667
FSQALDALGAFEEEGAVMALREDKDVVYVACRNGRLPVGITYRIGMRLPASCTATGKALI
STLSDAEIRQLYRGERLPRLTAKSCRSMAA
>Cluster6045_Trinity|comp1272_c0_seq1_1 # 2 # 229 # 1 # ID=781_1;partial=11;start_type=Edge;rbs_motif=None;rbs_spacer=None;gc_cont=0.570
LKIGFLIDPLTAVMMIVVTFVSLMVHIYTIGYMAHDEDNWPADSKAGTHSYQRFFAYISL
FTFSMLMLVMSNNFLQ
>Cluster2362_Trinity|comp1274_c0_seq1_1 # 1 # 324 # 1 # ID=783_1;partial=10;start_type=Edge;rbs_motif=None;rbs_spacer=None;gc_cont=0.633
LVEPYKSTSPAQGRAEVTGKDADRFMFKVPTLRNVEMTYPYFHDGEAQTLTEAVDIMGRL
QLGKKFTSKENAQIVAFLKTLTGDQPQFLMPILPPSTDKTPAPKPFE*
>Cluster10717_Trinity|comp1277_c0_seq1_1 # 2 # 145 # 1 # ID=784_1;partial=10;start_type=Edge;rbs_motif=None;rbs_spacer=None;gc_cont=0.569
QGQALCYEALERLNQYLICDAERRNAEHAACSSKKRGDPDWELLRTC*
>Cluster9646_Trinity|comp1280_c0_seq1_1 # 1 # 174 # 1 # ID=786_1;partial=10;start_type=Edge;rbs_motif=None;rbs_spacer=None;gc_cont=0.678
MAGMTEEVRDALGRMVPFPPRMGRPAEFAALVGQIVENPYLNGETIRLDGAIRMQPK*
>Cluster8052_Trinity|comp1282_c0_seq1_1 # 21 # 227 # 1 # ID=787_1;partial=00;start_type=ATG;rbs_motif=AGGAG;rbs_spacer=5-10bp;gc_cont=0.527
MKFEKNMGTTDRIVRFVLSAVFALLYFTGVVSGAFGIVLLVLAAVFALTAAVTVCPLYLP
FGFSTRGK*
>Cluster7766_Trinity|comp1283_c0_seq1_1 # 46 # 252 # 1 # ID=788_1;partial=01;start_type=ATG;rbs_motif=AGGAGG;rbs_spacer=5-10bp;gc_cont=0.415
MTKAELIDKVATSAGITKADAAKSLDATIDSVKAALKKGQKVTLVGFGTFSVSKRKARKG
RNPRTGEEI
>Cluster8932_Trinity|comp1284_c0_seq1_1 # 3 # 197 # 1 # ID=789_1;partial=10;start_type=Edge;rbs_motif=None;rbs_spacer=None;gc_cont=0.651
IQVLGREVRALTDAQLNQRRSQMFTDWLAERKAAATIVRSDRWLDRIPDEPTYNQIMGDI
LPLQ*
>Cluster5266_Trinity|comp1289_c0_seq1_1 # 1 # 240 # 1 # ID=792_1;partial=11;start_type=Edge;rbs_motif=None;rbs_spacer=None;gc_cont=0.650
YETGIQIRSVTMQSTQPPEQVQAAFDDAVKAGQDRERQKNEGEAYANDVIPRAQGTASRL
LQEAEGYRARLIATAEGEAV
>Cluster1239_Trinity|comp1291_c0_seq1_1 # 119 # 529 # 1 # ID=793_1;partial=00;start_type=ATG;rbs_motif=AGGAG;rbs_spacer=5-10bp;gc_cont=0.669
MNPQMPIPNDRAAFNAALAEIHHDHAAMRDLAELAIRSGFPTDEVLSLAEMVGSHERAEA
RLFALPFVTILPESVTASAARAHRHCMEYSTGNYRLPDRGAAAALFVDTLLAHLAAEDAW
LAREAEHQKERLKTHD*
>Cluster4781_Trinity|comp1292_c0_seq1_1 # 3 # 251 # 1 # ID=794_1;partial=11;start_type=Edge;rbs_motif=None;rbs_spacer=None;gc_cont=0.659
WGGSDIVFKVRPPSLAEVALMKTGGTLVGFVWPAQNPDLMQALTAKQATVLAIDCLPRML
SRAQKMDALTSMAGISGYRAVIE
>Cluster1969_Trinity|comp1293_c0_seq1_1 # 3 # 344 # 1 # ID=795_1;partial=11;start_type=Edge;rbs_motif=None;rbs_spacer=None;gc_cont=0.623
SKERVERLMREHGIRARHKRRYKATTDSRHSLPVAPNLLDRNFTPAAPNQVWTADLTYIW
TAEGWLYLAVVIDLFNREVVGWSLKPRMKADIVIDALTMAWFRRKPAPGLMHHS
>Cluster8053_Trinity|comp1294_c0_seq1_1 # 74 # 277 # 1 # ID=796_1;partial=01;start_type=ATG;rbs_motif=AGGAG;rbs_spacer=5-10bp;gc_cont=0.613
MGEIRPVYLEDKLKEVEDSGRLDYRSKALPTWCPGCGYFSIVEAVATALCELGIPNENAV
MVSGIGCS
>Cluster2294_Trinity|comp1295_c0_seq1_1 # 1 # 324 # 1 # ID=797_1;partial=11;start_type=Edge;rbs_motif=None;rbs_spacer=None;gc_cont=0.590
SNFFHDHVQVGTTLQVRVFSGHFYFEPGSSPIVLIAGGIGITPMLSMLDWCQANQPRREV
WFFYGVRNSRETAFAAHLNAIAAANPNVHLRLCFSDPLPEDRLGKDFH
>Cluster8675_Trinity|comp1297_c0_seq1_1 # 43 # 243 # 1 # ID=799_1;partial=00;start_type=ATG;rbs_motif=AGxAGG/AGGxGG;rbs_spacer=5-10bp;gc_cont=0.338
MKSPIQTPNNPLADLISDEIYELLDSRGLINEKSVRDYQIRKKFKTLRENKISASDAIDR
LREDYP*
>Cluster4491_Trinity|comp1298_c0_seq1_1 # 3 # 257 # 1 # ID=800_1;partial=11;start_type=Edge;rbs_motif=None;rbs_spacer=None;gc_cont=0.651
EGKAEKSLDAIRNMLSLHAMVMRDGRRSEIAAEELVPGDIVLLASGDKVPADLRLIEMRG
LRIEEAALTGESEPVEKSPDAVAEE
>Cluster9852_Trinity|comp1300_c0_seq1_1 # 3 # 170 # 1 # ID=802_1;partial=10;start_type=Edge;rbs_motif=None;rbs_spacer=None;gc_cont=0.554
TRRAYNRSTLLVERKELMQGWADMLDDFRKGKTEVSLVPRKDDGTSIQADGIATE*
>Cluster5267_Trinity|comp1301_c0_seq1_1 # 1 # 243 # 1 # ID=803_1;partial=10;start_type=Edge;rbs_motif=None;rbs_spacer=None;gc_cont=0.667
SSVGGIGGTSFSPIVNAPEVAILGVSKASMKPVWDGKQFVPRLIVPLSLSADHRVIDGAL
ATRFNAHLAQLLGDFRRVML*
>Cluster8361_Trinity|comp1301_c0_seq1_2 # 240 # 440 # 1 # ID=803_2;partial=01;start_type=GTG;rbs_motif=GGAGG;rbs_spacer=5-10bp;gc_cont=0.627
MTLEVKVPDIGDFKDVPVIELHVKPGDTVKADDSLVTLESDKATMDVPSPAAGTVKEVKL
KVGDKVS
>Cluster3612_Trinity|comp1304_c0_seq1_1 # 1 # 276 # 1 # ID=804_1;partial=11;start_type=Edge;rbs_motif=None;rbs_spacer=None;gc_cont=0.681
ISDVYFPRINGVSTSIESFRQALAEQDIEVRVVAPAYPALHGSDADDAGIVRVPARQVPF
DPEDRLMRGKALRRALEDLGPLPCDLVHVQTP
>Cluster2166_Trinity|comp1305_c0_seq1_1 # 1 # 330 # 1 # ID=805_1;partial=11;start_type=Edge;rbs_motif=None;rbs_spacer=None;gc_cont=0.615
SEKLGYSVQVTYVPKMVDNDLPITDNCPGFGSVAKYIAVSTLEATFDVRSMCATSTKVFV
LEVMGRHAGWIAAAGAMASTKDCELPIVVLFPEVLFDKDKFLAKVDGLVK
>Cluster1115_Trinity|comp1309_c0_seq1_1 # 3 # 425 # 1 # ID=807_1;partial=11;start_type=Edge;rbs_motif=None;rbs_spacer=None;gc_cont=0.624
FIGLFTNPFLVFIAFFVYIGAAQEASLVQMKSALSGIPVSQAMLTEFRSLHEGEPLSRAV
ELLMSTTQQDFPVLSGERVVGVLTRKSLVDALQRLGQNAPVSAAMECKFESAHTSDMLEE
VSRKLQERECHTLPVIADDRL
>Cluster4492_Trinity|comp1311_c0_seq1_1 # 2 # 259 # 1 # ID=808_1;partial=10;start_type=Edge;rbs_motif=None;rbs_spacer=None;gc_cont=0.609
MSLKSEADYDGMVELAQNIVDFFAENALEHERIGEMIERIGLVNFVEGLGLDVDPNMVNC
PRSNPYVRTDGWDEEVAKVNARKAA*
>Cluster6492_Trinity|comp1314_c0_seq1_1 # 2 # 223 # 1 # ID=810_1;partial=11;start_type=Edge;rbs_motif=None;rbs_spacer=None;gc_cont=0.694
KLTHRDMGPRARYLGPEVPTEALIWQDPIPAVDHALIDEQDIADLKAGILASGLSVGELV
STAWASASTFRGSD
>Cluster1140_Trinity|comp1316_c0_seq1_1 # 1 # 420 # 1 # ID=811_1;partial=11;start_type=Edge;rbs_motif=None;rbs_spacer=None;gc_cont=0.655
GIIDLMKMELLTYGDDLGTAIERHPIPADALDAARAARAVMVEQIAETDEELTEKFLSEE
EISNEELTAALRRATIRNQAQPVLLGSALRNRGVQLLLDAVVDYLPSPLDIPAIRGVNPK
TGEVEERHASDDEPLAALVF
>Cluster1394_Trinity|comp1318_c0_seq1_1 # 1 # 393 # 1 # ID=812_1;partial=10;start_type=Edge;rbs_motif=None;rbs_spacer=None;gc_cont=0.712
KDQADLAADAGNAAIAGYEDLIAFNRDNAEAVIKAGMVLAMGLHDVQRSALALAHEQFAA
GIVAGKALLGAKTLQEVVEIQTGLAKDCMEKAMTEGGRFREVSAHLAEQAAAPLNGRFAA
IAERTLAPRP*
>Cluster6046_Trinity|comp1319_c0_seq1_1 # 1 # 228 # 1 # ID=813_1;partial=11;start_type=Edge;rbs_motif=None;rbs_spacer=None;gc_cont=0.640
KSTTFKMLCGLLKPTAGEAHVVGHDLRRATGAAKSRLGYMAQKFSLYGLLSVQQNLEFSA
GVYGLEGNTRRERIAE
>Cluster7207_Trinity|comp1321_c0_seq1_1 # 1 # 213 # 1 # ID=815_1;partial=11;start_type=Edge;rbs_motif=None;rbs_spacer=None;gc_cont=0.441
DKGFVENYTVGFAELKEMVKQYTPEWAETITGVKAEQIRRIGRELGANRPAAFLEPGWHA
AYGSNYANSTQ
>Cluster3732_Trinity|comp1323_c0_seq1_1 # 3 # 275 # 1 # ID=816_1;partial=11;start_type=Edge;rbs_motif=None;rbs_spacer=None;gc_cont=0.674
TWSKANPIDIVGDATPERYAASISACLEDDQVDGVLAILTPQAMTDPTQAARAVIEVAKK
SDKPLVICWMGEEQVREARLLFKGAGIPSFS
>Cluster5818_Trinity|comp1324_c0_seq1_1 # 16 # 246 # 1 # ID=817_1;partial=01;start_type=ATG;rbs_motif=None;rbs_spacer=None;gc_cont=0.593
MLDAVIDYLPSPPEVPSIKGVDANSGEPIERKSSDDEPCRAGFKIMTDPFVGSLTFVRVY
SGVVASGDSVYNSQSGG
>Cluster5443_Trinity|comp1326_c0_seq1_1 # 1 # 237 # 1 # ID=818_1;partial=11;start_type=Edge;rbs_motif=None;rbs_spacer=None;gc_cont=0.443
MIGRLASFSRVNEYGFIETPYRRVVKTLPCDDEKLIGRAVKDNLKDSKDNVLIQAGERID
EKAFKKLAKLGGDVKIVPY
>Cluster6253_Trinity|comp1327_c0_seq1_1 # 3 # 227 # 1 # ID=819_1;partial=11;start_type=Edge;rbs_motif=None;rbs_spacer=None;gc_cont=0.618
GDGEDMIEDDLDAGIGNVLTFGEGIAREDVRLEVDGDDLLVHYGSGSDVVRVSNYAPDGA
SGGTVIDTFEFADGT
>Cluster9647_Trinity|comp1328_c0_seq1_1 # 3 # 176 # 1 # ID=820_1;partial=10;start_type=Edge;rbs_motif=None;rbs_spacer=None;gc_cont=0.638
GARCEILEGAWLPERLVIVEFPDRERAQSFYDSPEYKAAREARAGVSDFQMLLVDGY*
>Cluster10387_Trinity|comp1328_c0_seq1_2 # 204 # 353 # 1 # ID=820_2;partial=01;start_type=ATG;rbs_motif=AGGA;rbs_spacer=5-10bp;gc_cont=0.680
MSAIVDVVAREILDSRGNPTVEADVLLESGVMGRAAVPSGASTGSREAIE
>Cluster457_Trinity|comp1330_c0_seq1_1 # 3 # 563 # 1 # ID=822_1;partial=11;start_type=Edge;rbs_motif=None;rbs_spacer=None;gc_cont=0.574
VRLHTMNETQPGTCGCRCNAEMAATASTNAVIGAAIQGPICRSVFHIPGMDCPSEEQMIR
LSLADAQVASMAFDLPGRTLVIDHGGSSDDLLRHLEPLGYGARLKESRPLLAEDAAMGVT
DDAAESRVLWILLAINAAMFVIEMIAGWRASSAGLIADAADMLTDAAVYGVALYAVGRDA
KDKLTAA
>Cluster10829_Trinity|comp1331_c0_seq1_1 # 2 # 142 # 1 # ID=824_1;partial=10;start_type=Edge;rbs_motif=None;rbs_spacer=None;gc_cont=0.610
SLADVKALCAVADEGIMGAITGRAIYEGKLDFRKAQAEADKMVNGN*
>Cluster11851_Trinity|comp1331_c0_seq1_2 # 163 # 270 # 1 # ID=824_2;partial=01;start_type=ATG;rbs_motif=None;rbs_spacer=None;gc_cont=0.630
MLAKRIIPCLDVKAGRVVKGVNFVSLRDAGDPVEIA
>Cluster6254_Trinity|comp1332_c0_seq1_1 # 1 # 225 # 1 # ID=826_1;partial=11;start_type=Edge;rbs_motif=None;rbs_spacer=None;gc_cont=0.662
WSPDRNAGFSRADPQRLYLPPIMDPIYGYEAVNVEAQQRNPSSLLHWTKRLIAVRKNYKA
FGRGTLTFLEPGNRK
>Cluster5110_Trinity|comp1334_c0_seq1_1 # 2 # 247 # 1 # ID=827_1;partial=10;start_type=Edge;rbs_motif=None;rbs_spacer=None;gc_cont=0.557
SKHFLTSPKLFLAEGGLKRVVWLPKMLKEELKDKLIARCQDIGMPELYDMIADETVGTTE
EEVLAFLKKVGHPALAMETVM*
>Cluster4097_Trinity|comp1335_c0_seq1_1 # 34 # 297 # 1 # ID=828_1;partial=01;start_type=ATG;rbs_motif=GGAG/GAGG;rbs_spacer=5-10bp;gc_cont=0.345
MKKAIIAIVITLIVGSVLSGDLFAQKRGARNWDERGISQGRMLDKLDLTAEQKDEISDLR
YEHQMQATELRSKLIQNRLKLQKLFDED
>Cluster9525_Trinity|comp1337_c0_seq1_1 # 1 # 177 # 1 # ID=830_1;partial=10;start_type=Edge;rbs_motif=None;rbs_spacer=None;gc_cont=0.661
NVTATVGGKQVLDAQWGGGISKNPYLAFRVAGANKGDKVVVNWVDNTGDKNSAEATIG*
>Cluster9526_Trinity|comp1339_c0_seq1_1 # 33 # 206 # 1 # ID=831_1;partial=01;start_type=ATG;rbs_motif=AGGAGG;rbs_spacer=5-10bp;gc_cont=0.506
MKKAISIGLAVVLVAALVTGAMAFGPGYGMGKGYGMMASNLTPEQAQKFAQFQKDILP
>Cluster10293_Trinity|comp1340_c0_seq1_1 # 137 # 289 # 1 # ID=832_1;partial=01;start_type=ATG;rbs_motif=AGGAG;rbs_spacer=5-10bp;gc_cont=0.582
MLRNRLFALLALLIVASMVLAACGGGATEAPAVEETEAPAEVETEEAAEEP
>Cluster4782_Trinity|comp1341_c0_seq1_1 # 3 # 251 # 1 # ID=833_1;partial=11;start_type=Edge;rbs_motif=None;rbs_spacer=None;gc_cont=0.627
MIAAGAKTVNIPDTVGYNMPWQFGALIKNLREKIPNSDKAVFSVHCHNDLGLAVANSLSA
VLSGARQVECTVNGLGERAGNAS
>Cluster1638_Trinity|comp1342_c0_seq1_1 # 1 # 366 # 1 # ID=834_1;partial=11;start_type=Edge;rbs_motif=None;rbs_spacer=None;gc_cont=0.724
FTALDRRARQAAEQREALREMGERFRLAAEALPEGVVILDARRAIEWMNPRAELLLGLEA
ARDVGTPVNHLVREPELEGCLDATAIEGETPEPVTVRPLRSPGRVLHIRAAPFSAGRTLL
LV
>Cluster4493_Trinity|comp1344_c0_seq1_1 # 3 # 260 # 1 # ID=836_1;partial=10;start_type=Edge;rbs_motif=None;rbs_spacer=None;gc_cont=0.574
IEAVAVVQDDGTIYVPRQALRDAIAGVNDYVGLTGRLDCSDDDYSAYGITNASHGDCATG
EALGIFHVTQAELDGNWPPPVVYTP*
>Cluster4098_Trinity|comp1345_c0_seq1_1 # 1 # 267 # 1 # ID=837_1;partial=10;start_type=Edge;rbs_motif=None;rbs_spacer=None;gc_cont=0.596
YLLRKAGKDDTKPVPHATLDMRGVSCPGPILEAKRLLQGMRSGEILQLVTDCTAAIDDIP
LWGQETSIKLLDTREIASGVHEFYLKKG*
>Cluster5819_Trinity|comp1345_c0_seq1_2 # 301 # 531 # 1 # ID=837_2;partial=01;start_type=ATG;rbs_motif=GGAG/GAGG;rbs_spacer=5-10bp;gc_cont=0.589
MKTIKQLLGNPPRAPISVAPGDSVIHALRVMAEQDIGAVVVMDDNKLIGIFSERDYARKV
VLKGRNSTDTRVGDIMT
>Cluster2218_Trinity|comp1347_c0_seq1_1 # 2 # 328 # 1 # ID=838_1;partial=11;start_type=Edge;rbs_motif=None;rbs_spacer=None;gc_cont=0.645
SELSALVGVHALFLDDPLIAAVPKDLIRARLCNAEWALVQQMELLVAQFEEIDDSYLRER
KHDIVQVVERVLRALLGKPRRLTKKGIDSEIVIVAHDLSPADTIQFKNL
>Cluster6493_Trinity|comp1349_c0_seq1_1 # 40 # 261 # 1 # ID=840_1;partial=01;start_type=ATG;rbs_motif=GGA/GAG/AGG;rbs_spacer=5-10bp;gc_cont=0.581
MRSDALYLADILDAIEAIERFVKDFDEARFLADELVQSAVLQKLSLIGEAAARLSDATRD
GLPEIPWKEIIGFR
>Cluster5820_Trinity|comp1350_c0_seq1_1 # 3 # 233 # 1 # ID=841_1;partial=11;start_type=Edge;rbs_motif=None;rbs_spacer=None;gc_cont=0.433
FYSPTIWKVVFAGMGLNLALGVLYAWSIFGKQLTEAVENGGYGWTKTEAALPYTIAIAIF
AIMMVPAGRLQDKFGPR
>Cluster5268_Trinity|comp1352_c0_seq1_1 # 2 # 244 # 1 # ID=843_1;partial=10;start_type=Edge;rbs_motif=None;rbs_spacer=None;gc_cont=0.391
MGSFTDVRADSQGKVDDGSRAVVQNAVDRYHFDTGGFPTVVDDPTTVDKDKLMPNYVRNW
PQSNGVDMTFTIDRNGKIQE*
>Cluster8362_Trinity|comp1354_c0_seq1_1 # 3 # 206 # 1 # ID=844_1;partial=10;start_type=Edge;rbs_motif=None;rbs_spacer=None;gc_cont=0.632
RNIEAAVSAAKRTGYVVGRKVRIGVVTGVIVGYNIARCGDFEGSRYPLLVQTDYGIAKCA
LGELQPN*
>Cluster5821_Trinity|comp1357_c0_seq1_1 # 2 # 232 # 1 # ID=845_1;partial=11;start_type=Edge;rbs_motif=None;rbs_spacer=None;gc_cont=0.537
KTGRRLGRSSAHRRAMVRNMVTSLLDHERIVTTTPKAKEVRKVADKMITLAKRGDLHARR
QALAFVQDPRVVAKLFD
>Cluster4214_Trinity|comp1358_c0_seq1_1 # 1 # 261 # 1 # ID=846_1;partial=11;start_type=Edge;rbs_motif=None;rbs_spacer=None;gc_cont=0.663
IFREDGSECGPNEKGIVGVVPPLPPGCLSTVWGDDERYVKTYFSLFKEPLVYSSFDWGIK
DDEGYHFILGRTDDVINVAGHRLGTRE
>Cluster4348_Trinity|comp1360_c0_seq1_1 # 1 # 261 # 1 # ID=848_1;partial=10;start_type=Edge;rbs_motif=None;rbs_spacer=None;gc_cont=0.533
EGGGIPRGSKPDALATLGYDAANLLLAAIEKAGADDPAKVKDAMAGLSYDAVSGTITFDE
FHNPIKSAAIMQVKDGKIVFADSIAP*
>Cluster9527_Trinity|comp1362_c0_seq1_1 # 33 # 209 # 1 # ID=849_1;partial=00;start_type=ATG;rbs_motif=AGGAG;rbs_spacer=5-10bp;gc_cont=0.684
MSTQQPVAGERSGSARILGFVVAGAAVLGGVAMIGSDMLAAGIVSIGIGAVVGLIVAG*
>Cluster7767_Trinity|comp1363_c0_seq1_1 # 1 # 207 # 1 # ID=850_1;partial=11;start_type=Edge;rbs_motif=None;rbs_spacer=None;gc_cont=0.676
LDLRMDPMVQAPIREMAELIENVPAARLFDEMLKLLFSGHAVECLRRLRADGLHHGLLPL
LDVILEQPL
>Cluster2578_Trinity|comp1365_c0_seq1_1 # 20 # 331 # 1 # ID=851_1;partial=01;start_type=ATG;rbs_motif=GGAG/GAGG;rbs_spacer=5-10bp;gc_cont=0.667
MSFTPNTSAATPVGRGDLAEIEPDLAGAGLSIGIVMARFNKDVGEGLLSGCTHELKRLGV
TDVTLATVPGALEIPLTLQTMAQSGRYDALVAIGCVIRGETYHF
>Cluster2579_Trinity|comp1366_c0_seq1_1 # 3 # 314 # 1 # ID=852_1;partial=11;start_type=Edge;rbs_motif=None;rbs_spacer=None;gc_cont=0.670
MHLSGGVGIGGVLEPLQANPTIIGDNCFVGARSEVVEGVIVEDNCVISMGVFIGQSTKIY
DRATGEIIYGRVPAGSVVVSGNLPSKDGSYSLYCAVIVKKVDAQ
>Cluster7768_Trinity|comp1367_c0_seq1_1 # 21 # 227 # 1 # ID=853_1;partial=01;start_type=ATG;rbs_motif=TAA;rbs_spacer=11bp;gc_cont=0.290
MIREITIDPEKKHFDPNTLTHHHLICTECKRIVDINIDFEIKLPDNFISDFEITGNHIEF
YGICSLCKN
>Cluster767_Trinity|comp1368_c0_seq1_1 # 59 # 535 # 1 # ID=854_1;partial=01;start_type=ATG;rbs_motif=AGGAG;rbs_spacer=5-10bp;gc_cont=0.612
MKREIVFTRFERFWHWTQALLIVFLMISGFTVHGTLSFVPWATAADMHVIFAWALIGLWA
FAIFWHLTTGEWRQYIPTTDKLMAVAMYYSIGIFKSDVHHPYKKTRSAKHNPMQRLAYLF
FKLMISPALWISGLLYLYYNDISGLPLGLVAFVHTAAAF
>Cluster6957_Trinity|comp1371_c0_seq1_1 # 3 # 218 # 1 # ID=855_1;partial=11;start_type=Edge;rbs_motif=None;rbs_spacer=None;gc_cont=0.630
ELDGVHLVFEKPRERQQGLAESTLYFFDNDCDDPDILDAVWRKHLEELRAREKRSDWNEE
DEEFFELHRSHL
>Cluster5822_Trinity|comp1372_c0_seq2_1 # 2 # 232 # 1 # ID=857_1;partial=11;start_type=Edge;rbs_motif=None;rbs_spacer=None;gc_cont=0.667
GGAAKASQTRMPAYRSRTSTHGRNMAGARALWRATGMKENDFGKPIIAVVNSFTQFVPGH
VHLKDLGQLVAREIEAA
>Cluster5111_Trinity|comp1373_c0_seq1_1 # 1 # 243 # 1 # ID=858_1;partial=11;start_type=Edge;rbs_motif=None;rbs_spacer=None;gc_cont=0.564
HADVIDVVSMMFDFILDDGDLPDAVKGLIARLQIPMLKVALLDREFFGKKNHPARLLLNE
LAHAGLDLHGASGLIESPIYG
>Cluster13294_Trinity|comp1374_c0_seq1_1 # 2 # 70 # 1 # ID=859_1;partial=10;start_type=Edge;rbs_motif=None;rbs_spacer=None;gc_cont=0.290
KSKLEFSDFISANELNNNSKEA*
>Cluster5444_Trinity|comp1374_c0_seq1_2 # 73 # 312 # 1 # ID=859_2;partial=00;start_type=ATG;rbs_motif=AGGAGG;rbs_spacer=5-10bp;gc_cont=0.458
MSVKNEIRKQIINALSGAQFPIATPKALLEAFPHGADTKCKSGDIEMTAGKAGTLLNSDD
FPFTSAEQVADTILERAGL*
>Cluster447_Trinity|comp1375_c0_seq1_1 # 2 # 565 # 1 # ID=860_1;partial=11;start_type=Edge;rbs_motif=None;rbs_spacer=None;gc_cont=0.488
TKQREETDTYVSQNNFGKVVNNVVSNAGTGNNQADRNTGGSVSLSTGNATSTAGVVNTLN
ANSAFIGGNGSGNGLSALIAGNGAGSDNDIVLNMDRGVLVDLSNAGTGNNQADRNTGGSV
SLSTGNATSTAGVVNTLNANSAFIGGNGSGNGLSALIAGNGAGSDNDIVLNMDRGVLVDQ
DNFASVWN
>Cluster4783_Trinity|comp1376_c0_seq1_1 # 3 # 251 # 1 # ID=861_1;partial=11;start_type=Edge;rbs_motif=None;rbs_spacer=None;gc_cont=0.679
LREPTDYTPLWLMRQAGRYLPEYCETRRRAGSFLDLCKSPSLACEVTLQPLTRYDLDAAI
LFSDILTVPDAMGLGLYFVEGEG
>Cluster1839_Trinity|comp1377_c0_seq1_1 # 3 # 353 # 1 # ID=862_1;partial=11;start_type=Edge;rbs_motif=None;rbs_spacer=None;gc_cont=0.661
ALGLEYDCLERGILHYYTDADEFAHAQPQAEFMSQFGCDRVVKSAAECLDIEPALCDSTL
PIVGGTWTVEDESGDAQRFTALLAERSAGRGVQFRYASAVAGIEQASGRFGHRTGSV
>Cluster2295_Trinity|comp1380_c0_seq1_1 # 1 # 324 # 1 # ID=863_1;partial=11;start_type=Edge;rbs_motif=None;rbs_spacer=None;gc_cont=0.627
TVVAGTADSQALTVNGVTAGTFAADSGIETVAVTATGTNSTLTAITASGASKLTVDGAAK
LTVTSELGTTMKTIDASASTGGVSLVLGTADLTVTGGAGNDSFRLDGA
>Cluster9528_Trinity|comp1383_c0_seq1_1 # 30 # 203 # 1 # ID=864_1;partial=01;start_type=ATG;rbs_motif=AGGAG;rbs_spacer=5-10bp;gc_cont=0.586
MSYEVNGKAVEHDEEGYLVDIGEWNEDLAKLIAKDENVDLSDEHWEVINFLREYYQEY
>Cluster12866_Trinity|comp1384_c0_seq1_1 # 3 # 83 # 1 # ID=865_1;partial=10;start_type=Edge;rbs_motif=None;rbs_spacer=None;gc_cont=0.481
FFGGFFVDASCNEGRFAEITASKGGK*
>Cluster10162_Trinity|comp1384_c0_seq1_2 # 80 # 235 # 1 # ID=865_2;partial=01;start_type=ATG;rbs_motif=AGxAGG/AGGxGG;rbs_spacer=3-4bp;gc_cont=0.468
MTTEINQNNEQLERSLIDVAVESWRFSRLFARVVNKLDAGEGTRYVNQLRYF
>Cluster2717_Trinity|comp1387_c0_seq1_1 # 25 # 330 # 1 # ID=866_1;partial=01;start_type=ATG;rbs_motif=AGGAG;rbs_spacer=5-10bp;gc_cont=0.618
MLRTLLIATTLLAASGSALASDREYGRVVTVEPHFSVSFGTRHHDGFRVLYESGGSHYWT
YTTHHPSHVIVLPPDHYRAQPVYYKPKHPRHGWHDGVVGERS
>Cluster2878_Trinity|comp1388_c0_seq1_1 # 43 # 345 # 1 # ID=867_1;partial=00;start_type=ATG;rbs_motif=GGAGG;rbs_spacer=5-10bp;gc_cont=0.403
MHHNEGGLNVGAILLSFLLGSMVGAGLALLVAPQTGTETRRRIRDFAEDVTDKASDYMEH
AKTKMSSSIDKGKEVLESKKSAVTAAFEAGKEAYEREVHK*
>Cluster11039_Trinity|comp1388_c0_seq1_2 # 348 # 479 # 1 # ID=867_2;partial=01;start_type=ATG;rbs_motif=None;rbs_spacer=None;gc_cont=0.409
MHEFSIAESVISTAVEQCKKNGFSRVEKVRISLGSASGVMSEAL
>Cluster9952_Trinity|comp1389_c0_seq1_1 # 50 # 211 # 1 # ID=868_1;partial=01;start_type=ATG;rbs_motif=GGAGG;rbs_spacer=5-10bp;gc_cont=0.580
MALKLRKWDVIEELKTDEDMALYLEAAMEEAGDDAAFIARVLGDIARARGMTQL
>Cluster351_Trinity|comp1390_c0_seq1_1 # 3 # 617 # 1 # ID=869_1;partial=11;start_type=Edge;rbs_motif=None;rbs_spacer=None;gc_cont=0.670
TWVQGRSPSFKGRLGIPFILGPLAGGEVVSWPLRGVLGLRQWTVDLVRDMWTLLARGDPL
VRQTYRQASSIYVATPDSLSLVPAFARPRARVQLAIAFEPSERICVRDHAPGPGLKLLYV
GRFLGWKGMELGLAAFAQLAQTHPASSLTLVGSGPEEGRWRRKAEPLGIADKLEWIAWLP
REEVETLYAHYDALLFPILHDSGGL
>Cluster10830_Trinity|comp1392_c0_seq1_1 # 111 # 248 # 1 # ID=872_1;partial=01;start_type=ATG;rbs_motif=ATA;rbs_spacer=3bp;gc_cont=0.572
MAAESLLGGSSGSVDTTNPTTIALLDTVLAGASNAQVQTLSNGATL
>Cluster3133_Trinity|comp1393_c0_seq1_1 # 1 # 291 # 1 # ID=873_1;partial=11;start_type=Edge;rbs_motif=None;rbs_spacer=None;gc_cont=0.660
KEKKFGIEEYGFRKLKKLGAGAFCAVAQGSDDDGGGAAIVRLSWRPRKAAKTIALVGKGI
CYDTGGHNLKPAKYMAGMHEDMNGSAVALAILCAAAE
>Cluster2799_Trinity|comp1395_c0_seq1_1 # 3 # 305 # 1 # ID=874_1;partial=11;start_type=Edge;rbs_motif=None;rbs_spacer=None;gc_cont=0.696
LEIYEQMCALSARMVEAARANDWERLVDLERAVAGLRDTLTKDADGAAADPREAERKRDL
IRRILEDDAEVRRHTEPWMEHVRRFLNGGTKKRQVDRAYGG
>Cluster10388_Trinity|comp1397_c0_seq1_1 # 3 # 155 # 1 # ID=875_1;partial=10;start_type=Edge;rbs_motif=None;rbs_spacer=None;gc_cont=0.627
MIVGDDEAAAHAVTLKPLRVEGEQQRVPLEELADRVGDWLYGDDEDFSED*
>Cluster9953_Trinity|comp1398_c0_seq1_1 # 270 # 431 # 1 # ID=876_1;partial=01;start_type=TTG;rbs_motif=AGGAGG;rbs_spacer=5-10bp;gc_cont=0.444
MARIAGVDLPKNKHMEIALTYIYGIGKTTSRKILDEAEISYTFNSDDLTDDEAV
>Cluster7476_Trinity|comp1399_c0_seq1_1 # 1 # 213 # 1 # ID=877_1;partial=10;start_type=Edge;rbs_motif=None;rbs_spacer=None;gc_cont=0.577
MGRMIRLYEHPIGVVLDDTVKGRELVIEGEDRLGMSFEQLMYIARTTGTFEVSDSPLPRA
DLSPGSRSSP*
>Cluster9853_Trinity|comp1400_c0_seq1_1 # 3 # 170 # 1 # ID=878_1;partial=10;start_type=Edge;rbs_motif=None;rbs_spacer=None;gc_cont=0.595
SGVDTGSISCTTGLQGELNSTNASFNGTVTKNNCSFTVNASSVDLVELLTDISYQ*
>Cluster9121_Trinity|comp1401_c0_seq1_1 # 33 # 218 # 1 # ID=879_1;partial=01;start_type=ATG;rbs_motif=GGAG/GAGG;rbs_spacer=5-10bp;gc_cont=0.570
MAKKLLVVDDKLELRQLLRSYLAEEGFEVFTAANGQEALYAARDQKPDLIILDLMMPEMG
GY
>Cluster9322_Trinity|comp1402_c0_seq1_1 # 48 # 227 # 1 # ID=880_1;partial=01;start_type=ATG;rbs_motif=AGGAG;rbs_spacer=5-10bp;gc_cont=0.600
MAKAKTAAKKAMTKSALIQTIADMLGEASSRKQVKATIEALQDVGHKELKKNGVFVLPGF
>Cluster9122_Trinity|comp1403_c0_seq1_1 # 51 # 239 # 1 # ID=881_1;partial=00;start_type=ATG;rbs_motif=GGA/GAG/AGG;rbs_spacer=5-10bp;gc_cont=0.550
MAQNNTLKITLVRSIHGRLAAHKACVSGLGLRRMHQTVEVEDTPCTRGMINKVSYLLKVE
GA*
>Cluster9123_Trinity|comp1403_c0_seq1_2 # 242 # 427 # 1 # ID=881_2;partial=01;start_type=ATG;rbs_motif=AGGAG;rbs_spacer=5-10bp;gc_cont=0.602
MRLNMLKPGEGSKKAGKRLGRGIGSGLGKTSGRGHKGQKARAGGFHKVGFEGGQMPLQRR
LP
>Cluster3613_Trinity|comp1404_c0_seq1_1 # 2 # 277 # 1 # ID=882_1;partial=11;start_type=Edge;rbs_motif=None;rbs_spacer=None;gc_cont=0.645
LLRNTWERSRDIVIIVLPLLVAGSIVLALLAHFGADDWINLALTPITSWWLGLPVVLGVP
ILFGVLRKELSLLMVFQALGTQELAGVLDKKK
>Cluster9648_Trinity|comp1405_c0_seq1_1 # 64 # 234 # 1 # ID=883_1;partial=01;start_type=ATG;rbs_motif=GGAG/GAGG;rbs_spacer=5-10bp;gc_cont=0.503
MGRSLKKGPYIDPKLLARIEAMNEKGDKKVIRTWSRDSTIFPQMVGHTIAVHDGRRH
>Cluster217_Trinity|comp1407_c0_seq1_1 # 2 # 700 # 1 # ID=884_1;partial=11;start_type=Edge;rbs_motif=None;rbs_spacer=None;gc_cont=0.655
SLILAQIFMSGASAPTNMLREHVTQNVCSQTAPINVYVDVVRTDPGAGDPSQANPILEHT
THWVVQCTAAAGTGANLAGKTIAVYKSDVGGSGNGTTPVADSVALPFMNADTTNCSLTRP
NQAHNGGGTYNLYTCGTDDIVNQIPDGGTSDIEPTKFVGSLAPSSGSFIDNGNVQIKVGP
GLVFGIAVSKAFRDQLQADQGLTVGAEDEANMPSLPSSYVTSITQGKIQRWAD
>Cluster12965_Trinity|comp1408_c0_seq1_1 # 3 # 80 # 1 # ID=885_1;partial=10;start_type=Edge;rbs_motif=None;rbs_spacer=None;gc_cont=0.615
HLARILRSLRHLPMVTRISRLKEDH*
>Cluster9213_Trinity|comp1408_c0_seq1_2 # 101 # 283 # 1 # ID=885_2;partial=01;start_type=ATG;rbs_motif=AGGAG;rbs_spacer=5-10bp;gc_cont=0.568
MLKGYESDHTKFMREWLQQHPEELKEQQQGRDLWWDRGLCDLDEQARFAAARVPQKPYYY
D
>Cluster11852_Trinity|comp1411_c0_seq1_1 # 1 # 111 # 1 # ID=887_1;partial=10;start_type=Edge;rbs_motif=None;rbs_spacer=None;gc_cont=0.658
MMACPIGTVRSRIFRAREAIAAKLRPILGTGQDTRW*
>Cluster9425_Trinity|comp1411_c0_seq1_2 # 114 # 290 # 1 # ID=887_2;partial=01;start_type=ATG;rbs_motif=GGAG/GAGG;rbs_spacer=5-10bp;gc_cont=0.661
MQEPMKTSQTDAEDWLSALIDGELDEPESAERIRRLARDEALQARWSEYCLIGDALRGL
>Cluster7769_Trinity|comp1412_c0_seq1_1 # 2 # 211 # 1 # ID=888_1;partial=10;start_type=Edge;rbs_motif=None;rbs_spacer=None;gc_cont=0.700
DMMPAAMPTMSAAPAAGVLDLAGSNASAGSLDDFFTPNPRGGRDSRAQAMSDTGMDKYDI
PAFLRKQAD*
>Cluster2580_Trinity|comp1413_c0_seq1_1 # 58 # 372 # 1 # ID=889_1;partial=00;start_type=ATG;rbs_motif=AGGAG;rbs_spacer=5-10bp;gc_cont=0.648
MKTKLFIAALATAITLPAFAQTYTPGIDQRQMNQEQRIDQGIASGQLTQREAARLDRGQD
RVDALENRAKSDGVVTARERARVQHAQNVESRRIYRQKHDRQRY*
>Cluster10163_Trinity|comp1414_c0_seq1_1 # 1 # 159 # 1 # ID=890_1;partial=10;start_type=Edge;rbs_motif=None;rbs_spacer=None;gc_cont=0.591
KAIEPMAPSVNAKRLTDAAFIEKWFKRNCDSAWGRACTAQEKGDFLTYIRNQ*
>Cluster2436_Trinity|comp1414_c0_seq1_2 # 174 # 491 # 1 # ID=890_2;partial=01;start_type=ATG;rbs_motif=GGAGG;rbs_spacer=5-10bp;gc_cont=0.619
MHIKNFWPLLAGIGLVATSLAVVGDDDRRSGPDVAPVSLPLYQQECGSCHFAYQPGLLPA
RSWAQVMAGLSDHFGDNAELAQADHQAIQDYLLYNAADRVRDCRAV
>Cluster1639_Trinity|comp1415_c0_seq1_1 # 41 # 406 # 1 # ID=891_1;partial=01;start_type=ATG;rbs_motif=GGA/GAG/AGG;rbs_spacer=5-10bp;gc_cont=0.391
MPGLLGKKLGMTSVFLPDGKSVPVTVIEAGPCPVYAIRTKEKDGYAAVQLGFGEKKEKRT
AKAQLTVFSKSGLKPPGLLREFKNFNGDDYKIGDSISVEIFQEGDSVKVTGMSKGKGFQG
VM
>Cluster3227_Trinity|comp1416_c0_seq1_1 # 133 # 423 # 1 # ID=892_1;partial=00;start_type=ATG;rbs_motif=GGAG/GAGG;rbs_spacer=5-10bp;gc_cont=0.409
MITIYDVVKKPCLTEKGMTLQEKNNQVVMKVHPDANKIEIKKAVELLFNVKVAHVRTANM
HGKKKRIGLHFGQRSDWKKAIVTLAEGHKIDFLEQL*
>Cluster10164_Trinity|comp1416_c0_seq1_2 # 469 # 627 # 1 # ID=892_2;partial=00;start_type=ATG;rbs_motif=GGA/GAG/AGG;rbs_spacer=5-10bp;gc_cont=0.472
MATTKTYKPTSPGRRNYVSLVNPELSKSGPEGSLVKPLQKSGGRNNYGRVTR*
>Cluster5269_Trinity|comp1417_c0_seq1_1 # 1 # 240 # 1 # ID=893_1;partial=11;start_type=Edge;rbs_motif=None;rbs_spacer=None;gc_cont=0.746
SLEPADRALAAALDDGLDLVPRPYAALGERLGCAEQAVLARLDRLLALGVMRRFGVVVRH
RELGYTANAMVVWDIADARV
>Cluster7477_Trinity|comp1418_c0_seq1_1 # 1 # 210 # 1 # ID=894_1;partial=11;start_type=Edge;rbs_motif=None;rbs_spacer=None;gc_cont=0.543
RNSSLVKWPCAKNVTGLKHGAEAMDCVDNGRGAFLPGRSSTVRSCGLAGRENAGISSEKK
GENPFRRKPE
>Cluster314_Trinity|comp1420_c0_seq1_1 # 2 # 640 # 1 # ID=895_1;partial=11;start_type=Edge;rbs_motif=None;rbs_spacer=None;gc_cont=0.549
SMQADFGLILAERQRVWNRTILQFVVVLAIVIGCWYYVGLFDAERLKDGMPSLVKIAGDS
MQADFGLILAERQRVWNRTILQFVVVLAIVIGCWYYVGLFDAERLKDGMPSLVKIAGEMF
PPNFSQAGTWVKPVLDTLAMSIAGTAIAVLLSIPLGVLAARNTSPHPLVYQATRGLLNAL
RSIPELIMGILFVAAVGFGALPGVLALGLHSVG
>Cluster4935_Trinity|comp1422_c0_seq1_1 # 91 # 336 # 1 # ID=896_1;partial=01;start_type=ATG;rbs_motif=4Base/6BMM;rbs_spacer=13-15bp;gc_cont=0.659
MKIGEALKALADEEAARLINDEEVKAAALRNVEQNGIVFLDEMDKIASRSETQGADVSRQ
GVQRDLLPLVEGTTVSTKYGMI
>Cluster398_Trinity|comp1423_c0_seq2_1 # 2 # 586 # 1 # ID=898_1;partial=11;start_type=Edge;rbs_motif=None;rbs_spacer=None;gc_cont=0.644
IGRQVLHAAVGMTKVRYDRHRQLDGELSSHAASWDWVFGRQWSGVLSYSSVQTIPGFGDY
RAQVRDIVTTESHAVRAVYGFHPDWRLILGAASTRATHSANLNAIGDSRVDSVDTGLRYV
PGTGKEIGLRVRHAEGSYPNRQQVGASLIDNSYQEDGLDVDVVWRASGASQLQGTLGWTR
RSHDDVPGRDFSGTT
>Cluster3134_Trinity|comp1424_c0_seq1_1 # 2 # 292 # 1 # ID=899_1;partial=11;start_type=Edge;rbs_motif=None;rbs_spacer=None;gc_cont=0.660
SAMIETRFAWCRLAVLGLVLFLTVSVQAAPVPLLEADRNATWAAAWEKAWEIAWETPSEF
TVEFSGDPQGNEPLELNIAFTGGEGAPASSPQVLEVS
>Cluster5445_Trinity|comp1425_c0_seq1_1 # 3 # 239 # 1 # ID=900_1;partial=11;start_type=Edge;rbs_motif=None;rbs_spacer=None;gc_cont=0.679
LIVGGNNGFVPPPEFDFSAIGPWITASIAWLGHLGLPLVVGVTLLATVFAVLGYFGVRVA
WRIWLVRAGAYDVMASKHL
>Cluster1743_Trinity|comp1426_c0_seq1_1 # 58 # 414 # 1 # ID=901_1;partial=01;start_type=ATG;rbs_motif=AGGAG;rbs_spacer=5-10bp;gc_cont=0.650
MVRILSALSVLLLLGLLAAAQVQARSLAGLPDLADLAEKAGESVVNISTSKTVKPQQRMP
PGFRGMPRTPGFEDFFEQFEKFFGQPRSGPRKQQSLGSGFIISEDGYIVTNNHVVAEAD
>Cluster634_Trinity|comp1428_c0_seq1_1 # 1 # 507 # 1 # ID=902_1;partial=11;start_type=Edge;rbs_motif=None;rbs_spacer=None;gc_cont=0.720
EAPDVAHAAQAGHFVMLRLHDGGERIPLTVADFDRAAGTVTVVVQALGKTTREMRDRYHA
GDTFEDFVGPLGLPQHVEKLGHVVFVGGGLGVAPIYPQLRAFHEAGNRTTAIMGFRNRDL
VFWEDRFRACADELIVCTDDGSYGRAGFVTQALEELIARERPDAVVAIG
>Cluster10165_Trinity|comp1429_c0_seq1_1 # 85 # 240 # 1 # ID=903_1;partial=01;start_type=ATG;rbs_motif=AGGA;rbs_spacer=5-10bp;gc_cont=0.564
MNITSQMVKELRDKTNAGMMDCKKALAETQGDMEKAVDLLRQKGLAVAAKRA
>Cluster2437_Trinity|comp1431_c0_seq1_1 # 1 # 318 # 1 # ID=904_1;partial=11;start_type=Edge;rbs_motif=None;rbs_spacer=None;gc_cont=0.717
GANLFVGAAGDTWAHLAATVLPEYALNSLLLALLVGLGVAAIPVGLLVALPVLSVGANLF
VGAAGDTWAHLAATVLPEYALNSLLLALLVGLGVAAIPVGLLVALP
>Cluster2800_Trinity|comp1433_c0_seq1_1 # 1 # 303 # 1 # ID=905_1;partial=11;start_type=Edge;rbs_motif=None;rbs_spacer=None;gc_cont=0.690
HVVLMDDIKKDAEAAACGVYAFLGIDPNHRSAALHERSNSSYVVRHRGLGNTVDALRGMA
GRAGLGPVWRSVARLGVQRLYRRLNRKPSEAVIPAPRPETL
>Cluster6494_Trinity|comp1434_c0_seq1_1 # 2 # 226 # 1 # ID=906_1;partial=10;start_type=Edge;rbs_motif=None;rbs_spacer=None;gc_cont=0.676
RVTEARDALPVASLLKAIPIVGQTTGILAMSAVAGASTYAVGKVFVQHFESGGTFLNFDP
AAVREYYREQFSGG*
>Cluster7478_Trinity|comp1437_c0_seq1_1 # 54 # 263 # 1 # ID=907_1;partial=01;start_type=ATG;rbs_motif=GGAG/GAGG;rbs_spacer=5-10bp;gc_cont=0.671
MKDCRFSLQGEAKPNTRDSEGRERPEELIALQSLAETSEAVLAAEQEQRNTRIRQLREQV
RNGSYRADLR
>Cluster191_Trinity|comp1438_c0_seq1_1 # 3 # 728 # 1 # ID=908_1;partial=10;start_type=Edge;rbs_motif=None;rbs_spacer=None;gc_cont=0.457
YTPAEGDNERKMGAYRLTADGWEYVPSRVNTADNLVIATLWNTSKFTVLLYEKTFGDIAA
HWARADIELMASKHIVKGMNDYEFVPDATTTRAQFAIMLVRSLGIPLVDTEDETFSDVSK
DSWYHSYVETAANAGIVYGYTDGTFKPEDTISRQEMAAMIVRTMGLADYDTSITTAETDL
ILGTYGDGPKVASWARETSAVASKLGIVRGRAEGVWAPVEDATRAEAAVMIRRMLETLDQ
M*
>Cluster3511_Trinity|comp1440_c0_seq1_1 # 2 # 283 # 1 # ID=909_1;partial=10;start_type=Edge;rbs_motif=None;rbs_spacer=None;gc_cont=0.585
FVGLALFLMVFGLAWLNGSWVMRATKEKPELLWAYDLASMCQVSLIGYAVGGAFLSLTYF
DLPYYIVVILIMLRRFVRQENESPAPVARTVAA*
>Cluster10053_Trinity|comp1440_c0_seq1_2 # 280 # 438 # 1 # ID=909_2;partial=01;start_type=ATG;rbs_motif=GGA/GAG/AGG;rbs_spacer=5-10bp;gc_cont=0.629
MIAGLPFLAWPGGQQLSILIYHRVLSQPDPLRPGEPDFASFDWQMRLLAEHCV
>Cluster2363_Trinity|comp1441_c0_seq1_1 # 2 # 325 # 1 # ID=910_1;partial=10;start_type=Edge;rbs_motif=None;rbs_spacer=None;gc_cont=0.617
NVNGKEIETDAEGYLADLSDWTEDVAVTLSQQDDLQLDEKRWQVINWIRDYYAENGTAPN
LRVMTKLIGNDLGEEFSDKKYLFDLFPYGPAKQAARYAGMPKPTGCV*
>Cluster4784_Trinity|comp1442_c0_seq1_1 # 1 # 249 # 1 # ID=911_1;partial=11;start_type=Edge;rbs_motif=None;rbs_spacer=None;gc_cont=0.663
KPSLVCLSYLGAERTMPNYNTMGLAKASLEVATRYLAFSLGPQGIRANALSAGPIKTLAA
SGIGNFGKLLAYNAHHAPLRRNV
>Cluster2879_Trinity|comp1443_c0_seq1_1 # 2 # 301 # 1 # ID=912_1;partial=11;start_type=Edge;rbs_motif=None;rbs_spacer=None;gc_cont=0.407
LICLSIRHLHHVSPDFDIQGFVIDDSRFMLDPVCNALLDYGFWDRVFVEHCESFADVVVC
AIDENNRLSGFISCLNKDDCIEMFLVAVHPKYQGCGVGAI
>Cluster1291_Trinity|comp1446_c0_seq1_1 # 2 # 403 # 1 # ID=914_1;partial=11;start_type=Edge;rbs_motif=None;rbs_spacer=None;gc_cont=0.468
KLMSASQSAVRSRAEAVKVSRTFDYMILFTAFFVILGGYHIHYMLTGGDWDFWTDWKDRR
LWVTVAPIVSITFPAAVQAVLWWRYRLPWGATISILGLLAGEWINRYFNFWGWTYFPVNF
VFPSNLMPGAIVLD
>Cluster3135_Trinity|comp1447_c0_seq1_1 # 2 # 292 # 1 # ID=915_1;partial=11;start_type=Edge;rbs_motif=None;rbs_spacer=None;gc_cont=0.663
LLVGTNLAIMVVLSIVASLTGANRFLAANGLDLGRLLVFAAIMGFGGAFLSLWMSKTIAK
WSTGAHVIESPNSSTELWLFDTVRRFSEKAGLPMPEV
>Cluster2965_Trinity|comp1448_c0_seq2_1 # 122 # 418 # 1 # ID=917_1;partial=01;start_type=ATG;rbs_motif=AGGAGG;rbs_spacer=5-10bp;gc_cont=0.663
MVVAPAVALSGDASRREACVSDDPRDLGWVRQNIPCQTACPAGTNVPAYIRSIVEEQYGA
SYEINREANVLPGVLGRICLRPCEAKCRHGWPGNGEAVA
>Cluster2118_Trinity|comp1451_c0_seq1_1 # 3 # 335 # 1 # ID=918_1;partial=11;start_type=Edge;rbs_motif=None;rbs_spacer=None;gc_cont=0.625
LNLATTFLGNNWLGQSNRWTENWYGHRAYYTMYAIMKGMRLHGLDSLPGTPGTADWYGDY
VGVMLPDQYADGHWRGTGWMDGYIVNDMGTAFGVLILTPSVFSPPPVACFN
>Cluster10505_Trinity|comp1452_c0_seq1_1 # 2 # 151 # 1 # ID=919_1;partial=10;start_type=Edge;rbs_motif=None;rbs_spacer=None;gc_cont=0.487
KKTYLSGYLPFVIRQKRCTKCGECVPDVCPTGAIVVVEVKPKELEPVAA*
>Cluster2438_Trinity|comp1453_c0_seq1_1 # 2 # 319 # 1 # ID=920_1;partial=11;start_type=Edge;rbs_motif=None;rbs_spacer=None;gc_cont=0.692
FMEADAARRRIAADFTAVFAALPFAILLVDTLGRTLIANQAAETLFGTAMPRGTRFDELN
LLWADADGAALPVAGHPLMRVLAGMADPGGIQTRIGVAPPTGGMRW
>Cluster1640_Trinity|comp1454_c0_seq1_1 # 2 # 370 # 1 # ID=921_1;partial=10;start_type=Edge;rbs_motif=None;rbs_spacer=None;gc_cont=0.688
IIGMGESRRVRAALIAQLASMNPPPESVPINHLVAIPGTPLENATPLDPFEFVRTIAAAR
IAMPTSWVRLSAGRQHMSDELQALCFLAGANSIFYGDKLLTSGNPEAAHDEALFARLGFT
GC*
>Cluster4639_Trinity|comp1455_c0_seq1_1 # 3 # 254 # 1 # ID=922_1;partial=11;start_type=Edge;rbs_motif=None;rbs_spacer=None;gc_cont=0.532
RGGWNSFSGLKTGNDGSKSMQLTGAEIVIRCLQEEKVEHVFGYPGGSVLFIYDEMFKQDQ
IKHILVRHEQAAVHAADAYSRSSN
>Cluster4494_Trinity|comp1457_c0_seq1_1 # 3 # 257 # 1 # ID=924_1;partial=11;start_type=Edge;rbs_motif=None;rbs_spacer=None;gc_cont=0.647
AAYADGALSYAGGDLGGFRPATWDAAYNGVSTRTAKAWSVIGSFQHNWTPQWQSNIAASY
IDVDQFNIGTGLRDWTRWGVVGNLV
>Cluster1602_Trinity|comp1458_c0_seq1_1 # 89 # 457 # 1 # ID=925_1;partial=01;start_type=ATG;rbs_motif=GGAGG;rbs_spacer=5-10bp;gc_cont=0.604
MTQSKWRKFLTVALLAALLVTALTPVVFAAEQAAPAFQVRASEVTGTIPGGQFAKFWLGL
TPDRPGAVTVTASWDRSNPEDNGVGFYILNEANLSAVVSGQRIELNNVAAGDTNFFLRGA
DNV
>Cluster3423_Trinity|comp1462_c0_seq1_1 # 2 # 283 # 1 # ID=926_1;partial=11;start_type=Edge;rbs_motif=None;rbs_spacer=None;gc_cont=0.603
LYQLLQMRLADVNAEALKEWQRSEAETRPNNARQAFEMFRAFWRWCAGRAEYAAVIDTEA
VEDKDLRDEVPARKPKEADALSREQLAAWFGAVR
>Cluster8933_Trinity|comp1463_c0_seq1_1 # 36 # 230 # 1 # ID=927_1;partial=00;start_type=GTG;rbs_motif=None;rbs_spacer=None;gc_cont=0.662
MRFTAEGGVFFFNIADGQSRGEARLALPAGAKISSFAAGDLAQKAVAYGLADGRMIVTEQ
GFKV*
>Cluster3136_Trinity|comp1464_c0_seq1_1 # 2 # 292 # 1 # ID=928_1;partial=11;start_type=Edge;rbs_motif=None;rbs_spacer=None;gc_cont=0.595
EVFVRTPLSCETRYGLCAKCYGRDLGRGMLVNSGEAVGVIAAQSIGEPGTQLTMRTFHVG
GAASRAAAQSHIEAKSAGTIRFSATMRYVSNPKNEKI
>Cluster11040_Trinity|comp1465_c0_seq1_1 # 3 # 137 # 1 # ID=929_1;partial=10;start_type=Edge;rbs_motif=None;rbs_spacer=None;gc_cont=0.585
MNRLLSQFEQTQKMMKQFSKGGMAKMMRAAKGLMGRGGMPGMPK*
>Cluster10294_Trinity|comp1471_c0_seq1_1 # 3 # 158 # 1 # ID=931_1;partial=10;start_type=Edge;rbs_motif=None;rbs_spacer=None;gc_cont=0.673
FYRLPLDWLDTYPAKVAAVGRDDIARAFRARVRPEAMATVVVGGQIENARK*
>Cluster10295_Trinity|comp1471_c0_seq1_2 # 256 # 408 # 1 # ID=931_2;partial=01;start_type=TTG;rbs_motif=GGGT;rbs_spacer=10bp;gc_cont=0.693
MFNWLGQRLDGLTCLDAFAGSGALGFEAVSRGAARVIMLERDAAAHAALRG
>Cluster4349_Trinity|comp1472_c0_seq1_1 # 72 # 329 # 1 # ID=932_1;partial=01;start_type=ATG;rbs_motif=AGGAG;rbs_spacer=5-10bp;gc_cont=0.647
MLDINKLVQAETLAPCEADAFLLGLDPWDETQAEAAARRQGLTLTDERMDALCWLRDHYA
QCGPAESGRQLLAAMEAAFSHEGGRR
>Cluster5823_Trinity|comp1474_c0_seq1_1 # 2 # 235 # 1 # ID=933_1;partial=10;start_type=Edge;rbs_motif=None;rbs_spacer=None;gc_cont=0.628
AVEHTPKIFCVNWFRMNEKGEFMWPGFGENMRVLKWIVDRVKGRVAARETVLGWMPRFED
IDWTGLDIGKGEFEALM*
>Cluster5636_Trinity|comp1475_c0_seq1_1 # 1 # 234 # 1 # ID=934_1;partial=11;start_type=Edge;rbs_motif=None;rbs_spacer=None;gc_cont=0.389
ASVVLTLITMFKSHFPSSKIYEDDIIQNIFYWLPYFDEEERWIALVKFHLLTLFAKAEEQ
EELPPETSFSHNHKNGYV
>Cluster12054_Trinity|comp1476_c0_seq1_1 # 1 # 105 # 1 # ID=935_1;partial=10;start_type=Edge;rbs_motif=None;rbs_spacer=None;gc_cont=0.562
KGCMSFVGMVFLAMLLVYVFPQLVYWLPEVLYGN*
>Cluster6047_Trinity|comp1476_c0_seq1_2 # 95 # 322 # 1 # ID=935_2;partial=01;start_type=ATG;rbs_motif=GGAG/GAGG;rbs_spacer=5-10bp;gc_cont=0.697
MATDGQQSLNWLTAQQAAQGIRDGLFSAEDLVGACLEQIRLREPEVQAWAFLDPEHALQQ
ARHADQWRAAGKPLGL
>Cluster2167_Trinity|comp1478_c0_seq1_1 # 45 # 374 # 1 # ID=936_1;partial=01;start_type=GTG;rbs_motif=GGxGG;rbs_spacer=5-10bp;gc_cont=0.603
MLNSKTTSGVPSEESSLFSDLAVSGMNSAQGADSEVDPLTEADVYMAYGRYQQAEELLKE
ALKSQPERHDTKVKLLEVYYATKDRAAFEPLADEVFTALEGSGLLWSKVL
>Cluster3733_Trinity|comp1479_c0_seq1_1 # 1 # 276 # 1 # ID=937_1;partial=10;start_type=Edge;rbs_motif=None;rbs_spacer=None;gc_cont=0.558
VAKPRGGAGIYVLGFCRQRGLPTDGIRIVQRMHSNPLTGMVGKVDLEIQVPPDFPEKYRP
SLVKSAELCAVKKHFEQPPMFDITTKEVELA*
>Cluster11853_Trinity|comp1482_c0_seq1_1 # 3 # 113 # 1 # ID=941_1;partial=10;start_type=Edge;rbs_motif=None;rbs_spacer=None;gc_cont=0.351
AVELNLRIIKRADLPTQTLKEGDTVEIINFVGGGNY*
>Cluster1887_Trinity|comp1483_c0_seq1_1 # 2 # 352 # 1 # ID=942_1;partial=10;start_type=Edge;rbs_motif=None;rbs_spacer=None;gc_cont=0.630
HFADSSPVKDAKLELELGGIKVPVESHSEGEFEATLAQELKPGVVAVAATVMAGAESDLL
AGELDLHGAAAVAEAHRHDWQEYLTWSVAGLAGLALLITFARRLRASRPTMTRGAA*
>Cluster9649_Trinity|comp1483_c0_seq1_2 # 349 # 519 # 1 # ID=942_2;partial=01;start_type=ATG;rbs_motif=GGAG/GAGG;rbs_spacer=5-10bp;gc_cont=0.673
MSPRKLISGASLVLALISAPIWAGDGHDHGDAPPAANGNGPQRLPDGSVFLPKPAQR
>Cluster3734_Trinity|comp1484_c0_seq1_1 # 3 # 275 # 1 # ID=943_1;partial=11;start_type=Edge;rbs_motif=None;rbs_spacer=None;gc_cont=0.689
VTPLDRVGLYVPGGKAAYPSSVLMNALPAKVAGVKELIMVVPTPRGEKNALVLAAAHLSG
VDRVFCIGGAQAVAALAYGTQTIPQVDKIVG
>Cluster3424_Trinity|comp1485_c0_seq1_1 # 3 # 284 # 1 # ID=944_1;partial=11;start_type=Edge;rbs_motif=None;rbs_spacer=None;gc_cont=0.567
CEERVMNNWLQLTLFVAALVLSGTAIADKDKDWQKRGSTADKVEQIIKTLPSTAHVMIEV
GERYQNLYWAGKLGQWEFAEYQAEEIVKLIELLQ
>Cluster5637_Trinity|comp1486_c0_seq1_1 # 2 # 235 # 1 # ID=945_1;partial=11;start_type=Edge;rbs_motif=None;rbs_spacer=None;gc_cont=0.650
GNVRELENCIKRAVIMADGNSLTAADIGLETTAGEPVPLDLRAIREEAERKAILAALSRS
NGNVVRAAELLGVSRPTL
>Cluster6702_Trinity|comp1487_c0_seq1_1 # 3 # 221 # 1 # ID=946_1;partial=11;start_type=Edge;rbs_motif=None;rbs_spacer=None;gc_cont=0.616
WLQGQIATVLELFGQPLNLRQLDEVERRMKDVIYKQSALKKSLTDAQDQLKAMLATFVDR
LADFSESTSDYHD
>Cluster11942_Trinity|comp1489_c0_seq1_1 # 180 # 284 # 1 # ID=947_1;partial=01;start_type=GTG;rbs_motif=GGA/GAG/AGG;rbs_spacer=5-10bp;gc_cont=0.571
MTVVLMTTACMLRSRMKRKFHVRFCSSGGVGDHPT
>Cluster8363_Trinity|comp1490_c0_seq1_1 # 33 # 236 # 1 # ID=948_1;partial=00;start_type=ATG;rbs_motif=AGGAGG;rbs_spacer=5-10bp;gc_cont=0.402
MPFEGKVKWFNESKGYGFIQQDNGPDVFVHYSSVKGEGFKTLTEGQRVQFDVEDGDRGKK
AKNVVKI*
>Cluster2880_Trinity|comp1491_c0_seq1_1 # 19 # 318 # 1 # ID=949_1;partial=01;start_type=ATG;rbs_motif=AGGAGG;rbs_spacer=5-10bp;gc_cont=0.383
MKKIIVAHDGSDASDRALFKASAIAEKFDSELTVVSAVPNLCFTEIGIDCNTVNSLYRAE
VEGIMLGLVELMKDKGIKAETLIIEGTPADVIVDHAKSTG
>Cluster3866_Trinity|comp1493_c0_seq1_1 # 3 # 272 # 1 # ID=951_1;partial=11;start_type=Edge;rbs_motif=None;rbs_spacer=None;gc_cont=0.630
ICDIGLGIVAPDGRDGMLQHAREFRELGIPFIFDPGQGLPMFSGEELFDFVRLADYCTVN
DYEAKLLTERTGRSLEELAREVRALIVTLG
>Cluster8054_Trinity|comp1495_c0_seq1_1 # 2 # 205 # 1 # ID=953_1;partial=11;start_type=Edge;rbs_motif=None;rbs_spacer=None;gc_cont=0.412
KYLNWKLSDRAQEEAAEKSKQNTADYLDSLYSTKWKKSTDKGKDKSSKFICKGCEIAWTN
PSVVTQHF
>Cluster10296_Trinity|comp1497_c0_seq1_1 # 2 # 157 # 1 # ID=954_1;partial=10;start_type=Edge;rbs_motif=None;rbs_spacer=None;gc_cont=0.558
RMVANIALRTGMNQGGGRRHGNAEAWRCDEQDAVGDGPGKIDQPVHVRQGG*
>Cluster2641_Trinity|comp1500_c0_seq1_1 # 42 # 350 # 1 # ID=955_1;partial=01;start_type=TTG;rbs_motif=GGA/GAG/AGG;rbs_spacer=5-10bp;gc_cont=0.634
MGFYFNPNSGVKEAALEVALYLTGQNAQLLMMNEAGHVPARTDVEITDPLIQGLVDAFTT
GFVRPQVPQLGLYWSNFCGTDEVFEKGVPAADWVASGTENANK
>Cluster8364_Trinity|comp1501_c0_seq1_1 # 3 # 203 # 1 # ID=956_1;partial=11;start_type=Edge;rbs_motif=None;rbs_spacer=None;gc_cont=0.597
YTYIDPRVTVTAAKAHRYWQTRPNSDYALNLGIIHEVLRTEVYDKEFVENFCTGLDVLRE
AVRDTTP
>Cluster3228_Trinity|comp1502_c0_seq1_1 # 1 # 288 # 1 # ID=957_1;partial=11;start_type=Edge;rbs_motif=None;rbs_spacer=None;gc_cont=0.642
RVHLRREVNELDSAANTRAIDSLLNYETVKYFNNEGWEKARYDQQMQKWENAQIRSQYSL
SWLNLGQAGIIAVGVSLMMWRAAVGVANGTMTVGDI
>Cluster1539_Trinity|comp1503_c0_seq1_1 # 1 # 378 # 1 # ID=958_1;partial=10;start_type=Edge;rbs_motif=None;rbs_spacer=None;gc_cont=0.598
EITEGLLLDDRPEVAEKLKRFRDAGFRISLDDFGTGYSAMSYLKKFPLDFLKIDKSFVRD
MAIDHGDQAIVEAIIVMAHKLGLKVIAEGVETVEQCEILKTAGCDYGQGYLFARPMPAAE
MKLTS*
>Cluster8819_Trinity|comp1504_c0_seq1_1 # 1 # 198 # 1 # ID=959_1;partial=10;start_type=Edge;rbs_motif=None;rbs_spacer=None;gc_cont=0.646
YVAQALAPPSTVRHEVAGEMTELKADIRNYVYRGAVQFVAARLYQGQTTNFRTAGGGFAV
VSEVQ*
>Cluster2296_Trinity|comp1504_c0_seq1_2 # 195 # 518 # 1 # ID=959_2;partial=01;start_type=ATG;rbs_motif=GGA/GAG/AGG;rbs_spacer=5-10bp;gc_cont=0.660
MKVFGLAGYSGSGKTTLIEQLIPRFAARGLRVSLIKHTHHNFDVDQPGKDSYRHRAAGAG
EVLLTCDTRWVLMHELRGAAEPTLDEQLKVLSPCDLVLVEGFKQTPIS
>Cluster8820_Trinity|comp1505_c0_seq1_1 # 1 # 198 # 1 # ID=960_1;partial=10;start_type=Edge;rbs_motif=None;rbs_spacer=None;gc_cont=0.540
IRIVQRMHSDFSGMIRKVDLEIQVPPTFPEKYRDSLIRSAELCAVKKHLEHPPVFEVTTK
ETAMA*
>Cluster5446_Trinity|comp1506_c0_seq1_1 # 1 # 237 # 1 # ID=961_1;partial=11;start_type=Edge;rbs_motif=None;rbs_spacer=None;gc_cont=0.591
IYVNPEGPNGEPIPAASGHDVRETFARMAMNDEETVALIAGGHTFGKAHGAGDPALVGPE
PEAAGLAEMGLGWKSSFGS
>Cluster10297_Trinity|comp1509_c0_seq1_2 # 266 # 418 # 1 # ID=962_2;partial=01;start_type=ATG;rbs_motif=AGGAG;rbs_spacer=5-10bp;gc_cont=0.490
MLKGLIGKKIGMTQIFDESGVAYPVTLIEAGPCYVTQIRRTENDGYSAVQL
>Cluster7479_Trinity|comp1510_c0_seq1_1 # 2 # 214 # 1 # ID=963_1;partial=10;start_type=Edge;rbs_motif=None;rbs_spacer=None;gc_cont=0.554
SDKMDKTITVLIERRVKHPLYGKYVKRSTKLHAHDEQNECKEGDVVTIEECRPLSKSKAW
RLVKVVEKAS*
>Cluster3137_Trinity|comp1513_c0_seq1_1 # 1 # 291 # 1 # ID=965_1;partial=11;start_type=Edge;rbs_motif=None;rbs_spacer=None;gc_cont=0.670
PDDVAVSVTRDYGETASEKADELLFHLALATVSIVLLMTLVLGWREGLVVLVVVPVTILL
TLFASLLLGYTINRVSLFALIFSIGILVDDAIVVVEN
>Cluster319_Trinity|comp1514_c0_seq1_1 # 1 # 636 # 1 # ID=966_1;partial=11;start_type=Edge;rbs_motif=None;rbs_spacer=None;gc_cont=0.558
GDKPEEGGSRNSATTVVVCFTTWSSSIPSPNPTASEFVATTNTTTGGTSNSLSDVAMYYY
QTDLRTSELGNCTGASVGGTTYNVCENNVPGAGSDTASWQHMTTFTLGLGVDGTLKYCEN
YDSGGCPDFDALKQGTKIWPDPMPDENLTRVDDLWHAAVNGRGKYFSASTPQAMASGLQK
ALAGVSARTASAAAAATSNLEPVAGDNYAYVA
>Cluster4495_Trinity|comp1516_c0_seq1_1 # 2 # 256 # 1 # ID=967_1;partial=11;start_type=Edge;rbs_motif=None;rbs_spacer=None;gc_cont=0.655
SWSTLAAVAVDESRLEAVAAAINAYPEVNHNYEREHHYNLWFVLAAPSQGRVERILAEIG
ELAGCAPLDLPMLEDFHIDLGFDLT
>Cluster2581_Trinity|comp1517_c0_seq1_1 # 29 # 340 # 1 # ID=968_1;partial=01;start_type=ATG;rbs_motif=AGGAG;rbs_spacer=5-10bp;gc_cont=0.551
MTFYIQPYPYRRQVRRMAALNGGSSREHFLNVNVRDEEDTFVLSALVPGLKADDLNIQVL
EDVVRIEGEFQANEEDYLLRELPSGSFRRVLRMPTEIDAEKVEA
>Cluster12143_Trinity|comp1519_c0_seq1_1 # 2 # 103 # 1 # ID=970_1;partial=10;start_type=Edge;rbs_motif=None;rbs_spacer=None;gc_cont=0.569
MTYQVFVMLLLGYLAYEYRQWRTEEVGRTAARD*
>Cluster10718_Trinity|comp1519_c0_seq1_2 # 106 # 246 # 1 # ID=970_2;partial=01;start_type=GTG;rbs_motif=GGAG/GAGG;rbs_spacer=5-10bp;gc_cont=0.638
MAGSQAPDHYSPEKIARGLAHFLGGKALTAVSTVFVLLLLARFLGKE
>Cluster2066_Trinity|comp1521_c0_seq1_1 # 3 # 338 # 1 # ID=972_1;partial=11;start_type=Edge;rbs_motif=None;rbs_spacer=None;gc_cont=0.640
KDYGGACHLRFDDTNPEKEEQEYVDSIIDAVHWLGWDWGKNLFYASNYFQKMYDCAEALI
NAGLAYVDSQSAEEMRANRGTLTQPGIDSPYRSRTPAENLDLFRRMKAGEFP
>Cluster3867_Trinity|comp1522_c0_seq1_1 # 98 # 370 # 1 # ID=973_1;partial=00;start_type=ATG;rbs_motif=None;rbs_spacer=None;gc_cont=0.590
MSTVNERMKMKALTAAVTAAALLFAGSAMADEALVKKNACIGCHAMDAKKVGPTWKEIAA
KRKGMKAEELAATIVKGGKGPPVRRFRHGR*
>Cluster12568_Trinity|comp1522_c0_seq2_1 # 125 # 211 # 1 # ID=974_1;partial=01;start_type=ATG;rbs_motif=AGGA;rbs_spacer=5-10bp;gc_cont=0.586
MKALTAAVTAAALLFAGSAMADGVNRNYW
>Cluster6048_Trinity|comp1523_c0_seq1_1 # 3 # 230 # 1 # ID=975_1;partial=11;start_type=Edge;rbs_motif=None;rbs_spacer=None;gc_cont=0.592
TITLGSGNSTVVAGIGADSITGGIGNDSIDAGSGNDTVIGGAGNDTITGGAGSDSLSGGS
GNDVFLTSAGTDTIDG
>Cluster13295_Trinity|comp1525_c0_seq1_1 # 3 # 71 # 1 # ID=977_1;partial=10;start_type=Edge;rbs_motif=None;rbs_spacer=None;gc_cont=0.623
QLRDQDQLRDRDRIHVPGTGVK*
>Cluster2439_Trinity|comp1526_c0_seq1_1 # 3 # 320 # 1 # ID=978_1;partial=11;start_type=Edge;rbs_motif=None;rbs_spacer=None;gc_cont=0.597
DRLVGGTGSDTYRVYKEWGSRPTETLIAETWREQDFNRIELQGEFNADDLQLEFDGRDLL
LRLNEEGDVVRFAGFDPRAEGMQAPVSEVNLSWYGVTVSFEDLLSR
>Cluster3229_Trinity|comp1527_c0_seq1_1 # 104 # 391 # 1 # ID=979_1;partial=01;start_type=ATG;rbs_motif=AGGAG;rbs_spacer=5-10bp;gc_cont=0.649
MNKSELIEATAKAADISKAAAERALSAMIDAVVKAVSKGDTVTLVGFGTFKSAKRAARTG
KNPKTGEPLKIAATTVPKFTAGAGFKAAVAGKKAKK
>Cluster9124_Trinity|comp1528_c0_seq1_1 # 64 # 252 # 1 # ID=980_1;partial=00;start_type=ATG;rbs_motif=GGAGG;rbs_spacer=5-10bp;gc_cont=0.460
MPKIVVDPVTRIEGHLRIEAIVEGGKIVDAWSSGTMWRGIENIVKGRDPREVWLILSRIC
GV*
>Cluster1062_Trinity|comp1530_c0_seq1_1 # 2 # 430 # 1 # ID=982_1;partial=11;start_type=Edge;rbs_motif=None;rbs_spacer=None;gc_cont=0.629
DVDNPTNTSGRNAAGYSVGAVLAVELGEQPAAKFVVAPGKNVPLEVLPSTTRPGVTGFAK
VDNLANGPDGKLWMVEDNDFSDIWVYDPRSEDANGDGYKDGVYLFASLKDKPAEGSGIYF
GKDPHTLFVNVQHSGTGNDKTMV
>Cluster3983_Trinity|comp1531_c0_seq1_1 # 1 # 267 # 1 # ID=983_1;partial=11;start_type=Edge;rbs_motif=None;rbs_spacer=None;gc_cont=0.637
RMVRDAAEVEDITQEAFIKAYRALPGFRGESAFYTWLYRIGVNTAKNWLVANGRRMPTVS
DITDDEGEGIDDGGLLRDDETPDRLLMSK
>Cluster4640_Trinity|comp1532_c0_seq1_1 # 3 # 254 # 1 # ID=984_1;partial=11;start_type=Edge;rbs_motif=None;rbs_spacer=None;gc_cont=0.500
ETNYPITAEQAQILLPLWKAVRSLNNSETAAPQEIQGLISQIEKTLTAEQMQAIQGMQLS
REDLAAIAEKYGFELGGFQNLSPE
>Cluster3512_Trinity|comp1534_c0_seq1_1 # 1 # 279 # 1 # ID=986_1;partial=11;start_type=Edge;rbs_motif=None;rbs_spacer=None;gc_cont=0.491
KFKEALGSISGNMKSSEFPLMKVRDVKSVEIVVVTSDRGLCGSFNSNIIRMSEKLMQKYE
AEGKKVSLVCVGKKGSQYFKKTGKIRKNYRDIM
>Cluster5270_Trinity|comp1535_c0_seq1_1 # 2 # 241 # 1 # ID=987_1;partial=11;start_type=Edge;rbs_motif=None;rbs_spacer=None;gc_cont=0.671
GRVVMDVTRIEETEIHCVVRQGAELSNNKGINKQGGGLSAPALTPKDMEDIRTAAELQVD
YVAVSFPKSGGDLRLARKLL
>Cluster11227_Trinity|comp1538_c0_seq1_1 # 3 # 131 # 1 # ID=988_1;partial=10;start_type=Edge;rbs_motif=None;rbs_spacer=None;gc_cont=0.659
DWLTRRAEWVGCFPLGVDLLLADAQRIVALPRTTRIRIKDMT*
>Cluster11943_Trinity|comp1538_c0_seq1_2 # 128 # 232 # 1 # ID=988_2;partial=01;start_type=ATG;rbs_motif=AGGA;rbs_spacer=5-10bp;gc_cont=0.705
MSYVAIKGGGRAIAGAAAVTEYLRTAEGLGDSCAE
>Cluster1840_Trinity|comp1539_c0_seq1_1 # 1 # 351 # 1 # ID=989_1;partial=11;start_type=Edge;rbs_motif=None;rbs_spacer=None;gc_cont=0.627
DLVENRYVGMKSRGCYETPGGTILLKAHRGIESVCLDREVAHLKDDLMPRYASLVYSGYW
WSPERKALQVLIDHTQQTVNGWVRVKLYKGSVSVVGRDSKTDSLFDPTIATFEDDAG
>Cluster1194_Trinity|comp1542_c0_seq1_1 # 1 # 417 # 1 # ID=991_1;partial=10;start_type=Edge;rbs_motif=None;rbs_spacer=None;gc_cont=0.353
KKLIELQPDNAEHYVNLAVMYKNQGQLAASRSFLLRAMSINPSWDYPVYIEGTLYEQAAR
SCGFEFMDKLVYLLAVQTYRKAAAMGGNFSSTARERVSALANSVPSQEDYFFRKIKSGET
IQIEGKCYDWINKSVVVP*
>Cluster7770_Trinity|comp1542_c0_seq1_2 # 433 # 639 # 1 # ID=991_2;partial=01;start_type=ATG;rbs_motif=None;rbs_spacer=None;gc_cont=0.343
MIEYLKADPEIFEVVNLELNRQEDHLELIASENFVSLPVLAAAGSILTNKYAEGYPGKRY
YGGCEYVDM
>Cluster5447_Trinity|comp1543_c0_seq1_1 # 129 # 365 # 1 # ID=992_1;partial=01;start_type=GTG;rbs_motif=GGAG/GAGG;rbs_spacer=5-10bp;gc_cont=0.523
MQRIQVGKPGGALRSENVGMSNHKYAENAYHRKPKVSLAMTISQGLGGPNPLAERQARDG
QPVNIPSRPLDNSKKTKGS
>Cluster2509_Trinity|comp1544_c0_seq1_1 # 3 # 320 # 1 # ID=993_1;partial=10;start_type=Edge;rbs_motif=None;rbs_spacer=None;gc_cont=0.579
LVFGIQKKEADDLAKPSKAELLYDGKYEPTGPFYGEVFKDGRFYVFGDWKDFKDYKEHGE
MIYTFTEIGTGPNGETVIYGLNKETVKAGRPVALVEQFNALRKAK*
>Cluster10719_Trinity|comp1546_c0_seq1_1 # 138 # 278 # 1 # ID=994_1;partial=01;start_type=ATG;rbs_motif=GGAG/GAGG;rbs_spacer=5-10bp;gc_cont=0.688
MRGKLVAGNWKMHGSLAANAELLEGVRAGVAGVSAEVAVCVPYPSPG
>Cluster8934_Trinity|comp1550_c0_seq1_1 # 1 # 195 # 1 # ID=997_1;partial=10;start_type=Edge;rbs_motif=None;rbs_spacer=None;gc_cont=0.585
TTDGANQVNAEAFGAGVSTIGFVSANNAHSGTVNNLADGATVAAKDAIGAVNTLAGLTIN
GKNT*
>Cluster4350_Trinity|comp1551_c0_seq1_1 # 3 # 260 # 1 # ID=998_1;partial=11;start_type=Edge;rbs_motif=None;rbs_spacer=None;gc_cont=0.643
IARTNRLPDYIVIEGPLAGGHLGFGMDWAKYDLATIVAEIQAWLRTEKLDIPLIPAGGIF
TGGDAALFLEHGAAAVQVATRFTVAK
>Cluster5638_Trinity|comp1556_c0_seq1_1 # 3 # 236 # 1 # ID=1000_1;partial=11;start_type=Edge;rbs_motif=None;rbs_spacer=None;gc_cont=0.641
YYRRRPRLIVDAERRGVSIYVLRANTVTQMEDFLVDVFQLYGDDELDPFGRAMLEVEQAI
RRIRNGARSIDLSPQSAQ
>Cluster2582_Trinity|comp1557_c0_seq1_1 # 3 # 314 # 1 # ID=1001_1;partial=11;start_type=Edge;rbs_motif=None;rbs_spacer=None;gc_cont=0.676
SVIPRGDMIAGITGALVLVPKAMAYAQLSGLPVYFGLYTAFIPAIIGALWGSSRQLATGP
VAIVSLMTAAAVMPLAIPQTEEYIGLALLLTLLVGLIQFGMGAF
>Cluster1141_Trinity|comp1559_c0_seq1_1 # 3 # 422 # 1 # ID=1002_1;partial=11;start_type=Edge;rbs_motif=None;rbs_spacer=None;gc_cont=0.610
PTAVPEPTAVPRTTRTGGWLDQITMVAVTTDSVITQLQAGEIDVYAATLGRAEDYRAAQD
AGLQTMTAYGGYYELTFNPVGGGDNGATFESTGKLNPFAIPAIREAMNMLVDRDYIVQEI
YGGLAVPKFFPINSAFPDYA
>Cluster10054_Trinity|comp1560_c0_seq1_1 # 109 # 267 # 1 # ID=1003_1;partial=01;start_type=ATG;rbs_motif=AACAA;rbs_spacer=13bp;gc_cont=0.535
MNRKLLITGGVLRPNGFELGEGKYYGCACLLRLDTVTAEIESLISIDTGNENT
>Cluster5448_Trinity|comp1563_c0_seq1_1 # 1 # 240 # 1 # ID=1004_1;partial=10;start_type=Edge;rbs_motif=None;rbs_spacer=None;gc_cont=0.583
DNMQGFKVVKDLNVGKGRMGHIAFTPDSRYGYLSNAGDGNLHKIDMQTLSYVKEIKTGNA
PGGTQVLNVWTNVFEELPR*
>Cluster4641_Trinity|comp1566_c0_seq1_1 # 3 # 257 # 1 # ID=1006_1;partial=10;start_type=Edge;rbs_motif=None;rbs_spacer=None;gc_cont=0.698
IAALGASGGKLALPGIDHPPQFGALIVEDIKVALAERSATVGKVRLADGRVQVVRKADGS
IDLQDALKGLGGGKPAAEKPEVPT*
>Cluster908_Trinity|comp1567_c0_seq1_1 # 2 # 454 # 1 # ID=1007_1;partial=11;start_type=Edge;rbs_motif=None;rbs_spacer=None;gc_cont=0.532
TFPADRSLVAIGSNAARTALHGGNWGSSPGYNAAGGIFSGWPVTIQYPPGAGSPRDVGNP
NDPIVTSDIALPSDFFGMESASRIVFVVVDSNNLPAAFINDCYRFNNTVVRRLDVNAGAH
VQLRSVAYHGTLTEGKITVGYNAGYADGHSV
>Cluster5824_Trinity|comp1569_c0_seq1_1 # 1 # 231 # 1 # ID=1008_1;partial=11;start_type=Edge;rbs_motif=None;rbs_spacer=None;gc_cont=0.610
ITVDQVKLGMHIQEFCGSWMDHPFWRENFILRDPADLKAILTCGIKEVWIDVQKGRDVEL
AGPTKQEAEAHIDATLV
>Cluster4785_Trinity|comp1570_c0_seq1_1 # 1 # 252 # 1 # ID=1009_1;partial=10;start_type=Edge;rbs_motif=None;rbs_spacer=None;gc_cont=0.702
HALRRESRFVLFAAATLIAAFSPATYSRAVRQATAQAVCFSAWQALPGYALLSVLAGAVL
THIVAVSAATYGLSHLALEAVVK*
>Cluster5639_Trinity|comp1572_c0_seq1_1 # 2 # 235 # 1 # ID=1010_1;partial=11;start_type=Edge;rbs_motif=None;rbs_spacer=None;gc_cont=0.491
ELMSIRNMMDRLFDNAFANWDWEQPFYSELPLDVVENDDEYVVKASLPGMNPDDLEITYS
GNTLTIKGEIKSEEENKK
>Cluster10611_Trinity|comp1574_c0_seq1_1 # 2 # 148 # 1 # ID=1011_1;partial=10;start_type=Edge;rbs_motif=None;rbs_spacer=None;gc_cont=0.578
MRIVDGPFNDFRGVVSEIDMERTKVRVMVSFFGRETPVELDFLQVEKS*
>Cluster10166_Trinity|comp1577_c0_seq1_1 # 35 # 193 # 1 # ID=1012_1;partial=00;start_type=ATG;rbs_motif=AGxAG;rbs_spacer=11-12bp;gc_cont=0.667
MVPGVKEFVAEFASEKAWGPEGYLADKGLIPMPDAERKQMQEQATGLANLKM*
>Cluster11854_Trinity|comp1578_c0_seq1_2 # 221 # 328 # 1 # ID=1013_2;partial=01;start_type=ATG;rbs_motif=None;rbs_spacer=None;gc_cont=0.463
MNILFISRQLGCSSCVSVGRRGMAAIFLAVFMAVFS
>Cluster6703_Trinity|comp1579_c0_seq1_1 # 3 # 221 # 1 # ID=1014_1;partial=11;start_type=Edge;rbs_motif=None;rbs_spacer=None;gc_cont=0.639
INLAGKSGFFAALSERINGLLGTTHEALMATSEVLGRVARGDLTQQIDKDYEGIFGRLKD
DTNTTVERLREVE
>Cluster2881_Trinity|comp1580_c0_seq1_1 # 3 # 302 # 1 # ID=1015_1;partial=11;start_type=Edge;rbs_motif=None;rbs_spacer=None;gc_cont=0.623
SYPGFHSLPMVAVSMNKQIWDGLPPDLKQILETATDALAYDLVFQLKARDLEAVKEARAD
PNIEIVDMPAEERRKFRNIAKQEWENWAKKNELTQKVYDS
>Cluster11944_Trinity|comp1582_c0_seq1_1 # 1 # 108 # 1 # ID=1016_1;partial=10;start_type=Edge;rbs_motif=None;rbs_spacer=None;gc_cont=0.546
RSDRIAKYNQLLRIEEDLGDTVFYPGLDTFYNIRK*
>Cluster1603_Trinity|comp1584_c0_seq1_1 # 1 # 369 # 1 # ID=1017_1;partial=11;start_type=Edge;rbs_motif=None;rbs_spacer=None;gc_cont=0.694
FEVEVNTGLMHQAYVRQMANARLGTHKAKTRSEVDLSKAKWYRQKGTGRARHGARSAPIF
VGGGVAHGPRPRDYSKAMPRKMRRQALRSTLSALAADDQIIVVDSLALDSPKTRVMGDAL
RAL
>Cluster5271_Trinity|comp1585_c0_seq1_1 # 2 # 241 # 1 # ID=1018_1;partial=11;start_type=Edge;rbs_motif=None;rbs_spacer=None;gc_cont=0.667
EKKVEAIFTDHLRAWLAEKGFDPLMGARPMARLIQDTIRAALADELLFGRLVHGGRVTID
LDEHDKVTLSFETSEAAGTR
>Cluster6495_Trinity|comp1586_c0_seq1_1 # 1 # 222 # 1 # ID=1019_1;partial=11;start_type=Edge;rbs_motif=None;rbs_spacer=None;gc_cont=0.586
TIHKTDFHYPKSVAMRSYNPVVKGHTGQIKKAVQLLLDAKRPMIYTGGGVILSDAAEKLT
KLTRMLGYPITQTL
>Cluster10720_Trinity|comp1589_c0_seq1_1 # 69 # 209 # 1 # ID=1020_1;partial=01;start_type=ATG;rbs_motif=AGGAG;rbs_spacer=5-10bp;gc_cont=0.504
MATVKEKTQKIHLDARQPEIKISPTEREVVIEMLNRLLADEHVLMLK
>Cluster8365_Trinity|comp1591_c0_seq1_1 # 1 # 201 # 1 # ID=1022_1;partial=11;start_type=Edge;rbs_motif=None;rbs_spacer=None;gc_cont=0.378
IYFTGGINSANIEIKGFKGLINKIFGKGQREYRRRYRDQLYLKVTGVSGGFSVVDKNYFA
DALAANS
>Cluster5449_Trinity|comp1592_c0_seq1_1 # 2 # 238 # 1 # ID=1023_1;partial=11;start_type=Edge;rbs_motif=None;rbs_spacer=None;gc_cont=0.684
FSGKHVLAFPCTVLAGVTNPFPHLHLSYPAEVTGIVVRKSARANVRLIAAIEVGREQASG
IIADLSTGGASLATRFRGI
>Cluster10389_Trinity|comp1593_c0_seq1_1 # 70 # 219 # 1 # ID=1024_1;partial=01;start_type=ATG;rbs_motif=AGGAG;rbs_spacer=5-10bp;gc_cont=0.487
MKGDAKLLKTLNELLADELTAISQLMVHSEMCDSWGYEKLHKTIEKQAID
>Cluster10831_Trinity|comp1596_c0_seq1_1 # 86 # 223 # 1 # ID=1026_1;partial=01;start_type=ATG;rbs_motif=ATA;rbs_spacer=10bp;gc_cont=0.536
MSLERTTTLIVGRNNSGKTSITEFFAHVLGDEPKKLRLEDFSAARR
>Cluster11764_Trinity|comp1599_c0_seq1_1 # 3 # 116 # 1 # ID=1028_1;partial=10;start_type=Edge;rbs_motif=None;rbs_spacer=None;gc_cont=0.553
FVHRGERIIFLLLGGNKSSQSRDIKRAKAMAEGIDKE*
>Cluster11555_Trinity|comp1599_c0_seq1_2 # 120 # 236 # 1 # ID=1028_2;partial=01;start_type=ATG;rbs_motif=AGGAG;rbs_spacer=5-10bp;gc_cont=0.564
MDKRETFSPFDAAEYLKTEEDMALYLDAIIEESGGDPRM
>Cluster5825_Trinity|comp1601_c0_seq1_1 # 2 # 232 # 1 # ID=1030_1;partial=11;start_type=Edge;rbs_motif=None;rbs_spacer=None;gc_cont=0.641
YIDDIPACDLKVLVDRIYTERTYCWCRPGRDAADITPLTTLAPGFHLLELSNGPTLAFKD
MAMQLLGNLFEYVLAKR
>Cluster9323_Trinity|comp1603_c0_seq1_1 # 50 # 229 # 1 # ID=1032_1;partial=01;start_type=GTG;rbs_motif=AGxAGG/AGGxGG;rbs_spacer=5-10bp;gc_cont=0.639
MAADIGYPVVIRPSYVLGGRAMEIVHEQKDLERYMREAVKVSNDSPVLLDRFLNDAIEVD
>Cluster3230_Trinity|comp1605_c0_seq1_1 # 1 # 288 # 1 # ID=1034_1;partial=11;start_type=Edge;rbs_motif=None;rbs_spacer=None;gc_cont=0.698
ATEVELKEKKHRVEDALSATRAAVEEGIVPGGGVALINAMAALDGLTRDYDDENTGVRIV
RKALQMPLRGIVQNAGLDGGVIQQQVQAEQQAKNNP
>Cluster888_Trinity|comp1606_c0_seq1_1 # 3 # 458 # 1 # ID=1035_1;partial=11;start_type=Edge;rbs_motif=None;rbs_spacer=None;gc_cont=0.612
GAMFDRNGLRPARYLVTDDDLVVLASEAGVLPIEDVGAMFDRNGLRPARYLVTDDDLVVL
ASEAGVLPIEDARIVKKWRLQPGKMLLIDLEEGRIVDDEEIKHSLAQAKPYRQWIERSRH
YVDEMPEVSVPPLPALPLLELQQAFGYTQEDI
>Cluster5826_Trinity|comp1607_c0_seq1_1 # 55 # 285 # 1 # ID=1036_1;partial=01;start_type=ATG;rbs_motif=GGAG/GAGG;rbs_spacer=5-10bp;gc_cont=0.506
MEHAVTIDKLTRKFGDFKAVDEISLSVDKGEIFGFLGANGAGKTTAIRMLCGLLLPTSGS
GTVNGHNIFTESEKIKQ
>Cluster2966_Trinity|comp1608_c0_seq1_1 # 1 # 297 # 1 # ID=1037_1;partial=11;start_type=Edge;rbs_motif=None;rbs_spacer=None;gc_cont=0.626
TPEQLSTVNKANVDMMLTFANTAFASAERLAALNLNTARQMLEDSFGNAKALMSVKDPRE
LVALQSAMAQPALDKAIAYSRGLYEIASQTQDRCEIPGL
>Cluster3735_Trinity|comp1610_c0_seq1_1 # 2 # 274 # 1 # ID=1039_1;partial=11;start_type=Edge;rbs_motif=None;rbs_spacer=None;gc_cont=0.381
KDATSITIQGIDVRGSILAPKAHVNFVAGVQNGQMICKSLEGMGQFNNSKFIGNIPTETQ
IVNVAVVTGVIELDTNPDNDMDDAVVVVNGT
>Cluster9426_Trinity|comp1611_c0_seq1_1 # 2 # 181 # 1 # ID=1040_1;partial=10;start_type=Edge;rbs_motif=None;rbs_spacer=None;gc_cont=0.656
AAAAASAAPPAPTFSQATQAPMAADLSEYLLAHHAQAATIRLGDSTKQIRTVALEHIRP*
>Cluster3138_Trinity|comp1612_c0_seq1_1 # 2 # 292 # 1 # ID=1041_1;partial=11;start_type=Edge;rbs_motif=None;rbs_spacer=None;gc_cont=0.354
VNIYSDQPYAKDTLTVDKIHPNAVEILRQSEVGEIIGPVLALDGYSVYKLLNKIKGAEEF
ARASHILIAGTEETSKQKADSVYQALMDGANFEQTAV
>Cluster10055_Trinity|comp1614_c0_seq1_1 # 65 # 223 # 1 # ID=1042_1;partial=01;start_type=ATG;rbs_motif=GGAG/GAGG;rbs_spacer=5-10bp;gc_cont=0.579
MMNNLDEFQKLGKDNMDLAMQTAGNMSKGFQAIAAEVADYQKKSFEEGTAAIE
>Cluster7480_Trinity|comp1617_c0_seq1_1 # 1 # 210 # 1 # ID=1045_1;partial=11;start_type=Edge;rbs_motif=None;rbs_spacer=None;gc_cont=0.614
NVHEHIPFRTLTGRAHFYQDHEWMLDFGEGFCVFRPGVDMQDHKKIPDSVKNQPHLVLNW
ITPHSKWGIH
>Cluster1414_Trinity|comp1619_c0_seq1_1 # 1 # 387 # 1 # ID=1046_1;partial=11;start_type=Edge;rbs_motif=None;rbs_spacer=None;gc_cont=0.649
IPTAGLDLAFRLDGLGLLFALLILGIGLLVILYAHYYLSAQDSLGRLYAYLLLFMGSMLG
VVLSENLIQLLIFWELTSLSSFLLIAYWRRREAARRGARLALAITGAGGLAMLAGFLLLG
EMVGSYELS
>Cluster11855_Trinity|comp1620_c0_seq1_1 # 3 # 113 # 1 # ID=1047_1;partial=10;start_type=Edge;rbs_motif=None;rbs_spacer=None;gc_cont=0.378
VPVVILGLGTLIGFVQGYVFMLLTTLYLAGAVEEAH*
>Cluster2018_Trinity|comp1620_c0_seq1_2 # 141 # 482 # 1 # ID=1047_2;partial=00;start_type=ATG;rbs_motif=AGGAGG;rbs_spacer=5-10bp;gc_cont=0.412
MKKLLSILLLSLLMTTLLVTVAFAAEAAVSDAKLTYYAWATLGCAIGIGLAAFGTGIGMG
HGLRGAAEGTARNPGASGKIMTTLIIGLAMIESLAIYALVVVLITFFANPFVK*
>Cluster1475_Trinity|comp1621_c0_seq1_1 # 2 # 382 # 1 # ID=1048_1;partial=11;start_type=Edge;rbs_motif=None;rbs_spacer=None;gc_cont=0.451
VDGIYGTPDDVANVEMDDLELVCNNVAVTEWATVTKGDNTSTDVWTLPAGGVNCQVRIDL
LNTAEGDETIRATLKSLTTTAWTFKDAAIGDALTDIVPSGDIAGNTMTVTAASLTVNLAS
SPASGNV
>Cluster3614_Trinity|comp1623_c0_seq1_1 # 3 # 278 # 1 # ID=1050_1;partial=11;start_type=Edge;rbs_motif=None;rbs_spacer=None;gc_cont=0.312
IKHGGIMSYYKAKIVDLSFEEAIQKATDELKKVGFGVLTEIDVKETLKKKIDVDFRNYKI
LGACNPKFAHKALTVEDKIGVLLPCNVIVQEI
>Cluster6255_Trinity|comp1625_c0_seq1_1 # 35 # 259 # 1 # ID=1051_1;partial=01;start_type=ATG;rbs_motif=GGAGG;rbs_spacer=5-10bp;gc_cont=0.520
MTEQSASGTGAVLVVGGGISGLTAALEAAEVGKDVFLIEKNPYLGGRVAQLNQYFPKLCP
PSCGLEINFKRVKNN
>Cluster2882_Trinity|comp1626_c0_seq1_1 # 3 # 302 # 1 # ID=1052_1;partial=11;start_type=Edge;rbs_motif=None;rbs_spacer=None;gc_cont=0.603
DKLSGTIQNDILKEFMVRNTYIYPPEPSMRIIADIIGYMAQHMPKFNSISISGYHIQEAG
ATQALELAFTLADGMEYVRTALKSGLDVDAFAGRLSFFFG
>Cluster5450_Trinity|comp1632_c0_seq1_1 # 37 # 273 # 1 # ID=1055_1;partial=01;start_type=ATG;rbs_motif=AGGA;rbs_spacer=5-10bp;gc_cont=0.570
MSIENDVENPEASPIFSKYPSIQADHHVMEFVCDYLRMMVGGNLNAFEIENLMDVEIETH
HAEAHFPAHMVQTTAGAIP
>Cluster2168_Trinity|comp1635_c0_seq1_1 # 3 # 332 # 1 # ID=1056_1;partial=11;start_type=Edge;rbs_motif=None;rbs_spacer=None;gc_cont=0.676
CSRVDLLFDGDRAGRQAALRSARMLLLRGLGCRVVLFPEGEDVDSLLRKQGKPALDSLLQ
EAMDGLEYCLKSIRENSSPKEMLEWTRSFAKELADPALLSVYIPRLAQGL
>Cluster12768_Trinity|comp1636_c0_seq1_1 # 142 # 222 # 1 # ID=1057_1;partial=01;start_type=ATG;rbs_motif=GGAGG;rbs_spacer=3-4bp;gc_cont=0.358
MSEQQKEQEVQASVKETLDDAKIFNED
>Cluster12664_Trinity|comp1637_c0_seq1_1 # 1 # 87 # 1 # ID=1058_1;partial=10;start_type=Edge;rbs_motif=None;rbs_spacer=None;gc_cont=0.494
DDVQKLTDKYVAEIDKLLAEKEKDLMAV*
>Cluster4496_Trinity|comp1637_c0_seq2_2 # 124 # 378 # 1 # ID=1059_2;partial=01;start_type=ATG;rbs_motif=GGAGG;rbs_spacer=5-10bp;gc_cont=0.655
MFASATHSIPEQRSVPRHLAIIMDGNGRWAKQRFLPRVAGHKQGVETVRQVVKACIERGI
EYLTLFAFSSENWRRPPEEVSFLMN
>Cluster9324_Trinity|comp1638_c0_seq1_1 # 3 # 185 # 1 # ID=1060_1;partial=10;start_type=Edge;rbs_motif=None;rbs_spacer=None;gc_cont=0.322
CPVCSFFCNINEQDKFCSFCGSQLIEACPECGEAITNLYAKFCKYCGKNYPGRNTKGNLE
*
>Cluster8055_Trinity|comp1639_c0_seq1_1 # 1 # 204 # 1 # ID=1061_1;partial=11;start_type=Edge;rbs_motif=None;rbs_spacer=None;gc_cont=0.544
MPYGGSPASLQGVLDSITTAPNAGSSSVDVDTDYINDNFDSYWNITGSGGSVATMIIEIA
GLANTNTF
>Cluster7481_Trinity|comp1641_c0_seq1_1 # 1 # 213 # 1 # ID=1063_1;partial=10;start_type=Edge;rbs_motif=None;rbs_spacer=None;gc_cont=0.573
MQQMQEGVEKPCPKVLFEAGEMVRVKDGPFTDFNGTVEEVNYEKSRLRVSVTIFGRATPV
ELEFAQVEKT*
>Cluster8676_Trinity|comp1642_c0_seq1_1 # 3 # 200 # 1 # ID=1064_1;partial=11;start_type=Edge;rbs_motif=None;rbs_spacer=None;gc_cont=0.465
PVVITVYVDRSITFITKTPPASVLLFKKLGLKGGSSNPKKDRIATISQNQIREIAELKMP
DLNAYD
>Cluster10832_Trinity|comp1643_c0_seq1_1 # 1 # 141 # 1 # ID=1065_1;partial=10;start_type=Edge;rbs_motif=None;rbs_spacer=None;gc_cont=0.610
NGQYKYQTSNTKVFAGGDMVRGSDLVVTAVWEGRQAAEGILDYLDV*
>Cluster4497_Trinity|comp1645_c0_seq1_1 # 3 # 260 # 1 # ID=1066_1;partial=10;start_type=Edge;rbs_motif=None;rbs_spacer=None;gc_cont=0.465
DIVGFCVKFGGPCTGLTFGSIILFENWRTLVGMMLGGYLPAAIGLSDTAALIGIGIGIAI
VVLLLVVNMRLVRWARKTYGPFVGA*
>Cluster2718_Trinity|comp1646_c0_seq1_1 # 3 # 311 # 1 # ID=1067_1;partial=10;start_type=Edge;rbs_motif=None;rbs_spacer=None;gc_cont=0.515
QVETCLSAYPLENRQFIFNSCGWDKSVIYFEVICMATGTVKWFNESKGFGFISPDEGGED
LFAHFSAINMKGFKTLKEGQRVSFDVTSGPKGQQAANIRSID*
>Cluster9529_Trinity|comp1646_c0_seq2_1 # 105 # 278 # 1 # ID=1068_1;partial=01;start_type=ATG;rbs_motif=GGAG/GAGG;rbs_spacer=5-10bp;gc_cont=0.557
MATGTVKWFNESKGFGFIAPSDGSEDVFVHFSAIQGGGFRTLSEGQAVTFETEKGQKG
>Cluster1744_Trinity|comp1647_c0_seq1_1 # 2 # 358 # 1 # ID=1069_1;partial=11;start_type=Edge;rbs_motif=None;rbs_spacer=None;gc_cont=0.667
EVVKAQGSMRHSMEATGRVVSSVEQSSSTIAELDRAIAKIGVITQVIREIADQTNLLALN
AAIEAARAGEQGRGFAVVADEVRKLAERTATATNEISGLVNSIQNETQQTRGQMEQWAQ
>Cluster4498_Trinity|comp1648_c0_seq1_1 # 2 # 256 # 1 # ID=1070_1;partial=11;start_type=Edge;rbs_motif=None;rbs_spacer=None;gc_cont=0.620
MSMTAQTLDFPVPAALGSLENYVQAVNRFPLLSAEQEHDLAVRFRDHQDLDAARQLVLSH
LRLVVAIARGYLGYGLPHADLIQEG
>Cluster5272_Trinity|comp1649_c0_seq1_1 # 1 # 240 # 1 # ID=1071_1;partial=11;start_type=Edge;rbs_motif=None;rbs_spacer=None;gc_cont=0.683
WVKVRDQKGDLAWIERRQLADKRTLQVRAGGAQVRVEASDNAKLAFEAETDVVLELLEPG
QNVPMGWVRIRHRDGERGEL
>Cluster4642_Trinity|comp1651_c0_seq1_1 # 1 # 252 # 1 # ID=1072_1;partial=11;start_type=Edge;rbs_motif=None;rbs_spacer=None;gc_cont=0.635
YDILHLAKPEEPMSTGTPYFVARQAPCEMCEDIPCVKACPTGALDHALTDINKSRMGLAV
LVDQETCLNFLGLRCDICYRVCPV
>Cluster6704_Trinity|comp1655_c0_seq1_1 # 2 # 220 # 1 # ID=1074_1;partial=11;start_type=Edge;rbs_motif=None;rbs_spacer=None;gc_cont=0.580
FTSKFCRMQDTFVDKLLPIYLRGLGELPGSAIDNLRRAEQLGLIDNAESWVEMRLLRNRL
VHEYVDDIALLSE
>Cluster4786_Trinity|comp1658_c0_seq1_1 # 1 # 249 # 1 # ID=1075_1;partial=11;start_type=Edge;rbs_motif=None;rbs_spacer=None;gc_cont=0.643
DGGGTTVTVLDLDKRAVVGKIQTGNRPKHPAISPNGKYVLINHWGLNDGKLRVSFIDAAT
DKIAKNIELDVAGQAKGPTAGWK
>Cluster8056_Trinity|comp1662_c0_seq1_1 # 2 # 205 # 1 # ID=1076_1;partial=11;start_type=Edge;rbs_motif=None;rbs_spacer=None;gc_cont=0.657
TRNGKMNAQAMVRTSVEMFKEGLISKEKALLRIDPAMLEQLLVPQLSPNFKGKPLATGLP
ASPGAASG
>Cluster3053_Trinity|comp1663_c0_seq1_1 # 3 # 299 # 1 # ID=1077_1;partial=10;start_type=Edge;rbs_motif=None;rbs_spacer=None;gc_cont=0.549
GGSKRRYGSIGDVVVATVKSAAPQGAVKKSEIVKAVIVRCAKEWRREDGSYIRFDDNAAV
ILDNDGQNPKGSRIFGPVARELRERGFMKIVSLAPEVL*
>Cluster799_Trinity|comp1665_c0_seq1_1 # 1 # 471 # 1 # ID=1078_1;partial=11;start_type=Edge;rbs_motif=None;rbs_spacer=None;gc_cont=0.609
YLFRSTRGLTLVAIAVVSLITAIFGTLSGPMVEWGIRDVVVRLLKMDLVPAAREGRIIML
YHTIAMTIVAIEVYFITELVPMKRHEQTMINATITVGYLISVIFGMAFAYWGRDFIFHGL
FLLGQSLVFFAGILLAVALWPWRKEYRLPVDSPLART
>Cluster11041_Trinity|comp1667_c0_seq1_1 # 304 # 435 # 1 # ID=1079_1;partial=01;start_type=ATG;rbs_motif=GGAG/GAGG;rbs_spacer=5-10bp;gc_cont=0.568
MARIAGINIPVQKHAVIALIAIYGIGRTRAQKICSAAGVRPPLK
>Cluster5827_Trinity|comp1668_c0_seq1_1 # 1 # 234 # 1 # ID=1080_1;partial=10;start_type=Edge;rbs_motif=None;rbs_spacer=None;gc_cont=0.577
EVRQEKVENLGFSAYAVMKSGDDLVAQAIHGLLDHAVETDRRLAALLKTIERAGVSLEDD
VATADKFEFNYLLKIVD*
>Cluster1745_Trinity|comp1669_c0_seq1_1 # 3 # 359 # 1 # ID=1081_1;partial=11;start_type=Edge;rbs_motif=None;rbs_spacer=None;gc_cont=0.513
SAMIPFFFRLLLTAIFCLIVAPALANKPKNIIKAEMALIPKYCPDTMGFGYGDAHFNTSP
RAPHWVSMLGKDFWNLHHYCWALINLNRANRFGIAKQLRKGILEDVLNDYRLREAAVGN
>Cluster12569_Trinity|comp1672_c0_seq1_1 # 2 # 91 # 1 # ID=1082_1;partial=10;start_type=Edge;rbs_motif=None;rbs_spacer=None;gc_cont=0.589
AFVGLLRKQGVEYSPQYIDQALFDAILGL*
>Cluster5640_Trinity|comp1674_c0_seq1_1 # 3 # 239 # 1 # ID=1083_1;partial=10;start_type=Edge;rbs_motif=None;rbs_spacer=None;gc_cont=0.616
NLIEVAVVMMVSAEARKESRGAHVRDDAPDTPEHPNGRDDTNWLKHTLWYKDGNRLDYKS
VTLRPMSVETIALKKRAY*
>Cluster6256_Trinity|comp1674_c0_seq1_2 # 253 # 480 # 1 # ID=1083_2;partial=00;start_type=ATG;rbs_motif=GGA/GAG/AGG;rbs_spacer=5-10bp;gc_cont=0.583
MTTRTLQFKIYRYDPDQDQKPYMQDIAVDVDATDRKLLDAMVKLKAVDDSIAFRRSCREG
VCGSDALNICRCLLG*
>Cluster1162_Trinity|comp1680_c0_seq1_1 # 1 # 420 # 1 # ID=1084_1;partial=10;start_type=Edge;rbs_motif=None;rbs_spacer=None;gc_cont=0.602
IDEKDHLLKPGMTVVDLGATPGSWCQYAVKRIQPGGRLIALDLLDFEPMPGVEFIQGDFR
EDAVLERLKSALAGRQVDLVLSDMAPNMTGIAATDSAQVIYLAELTLDFARQHLKPGGDL
LVKVFQGAGFMELRKEMQT*
>Cluster4099_Trinity|comp1681_c0_seq1_1 # 3 # 269 # 1 # ID=1085_1;partial=10;start_type=Edge;rbs_motif=None;rbs_spacer=None;gc_cont=0.562
SVKKGPFIDHHLAKKVEVAVSSNVKRPIKTWSRRSMVLPDMVGLTIAIHNGRQHVPVMVT
DNMVGHKLGEFAPTRTFRGHAADKKAKR*
>Cluster8057_Trinity|comp1682_c0_seq1_1 # 1 # 204 # 1 # ID=1086_1;partial=11;start_type=Edge;rbs_motif=None;rbs_spacer=None;gc_cont=0.583
QSRWCRSQNCAGVAVVSAQALVPFRVNVSAAHVKRSGRSQNCAGVAVVSAQALVPFRVNV
SAAHVKRS
>Cluster11556_Trinity|comp1682_c0_seq2_1 # 2 # 121 # 1 # ID=1087_1;partial=10;start_type=Edge;rbs_motif=None;rbs_spacer=None;gc_cont=0.583
YCESCGVEIGLKRLEARPTATLCIDCKELEERREKQMAK*
>Cluster7771_Trinity|comp1683_c0_seq1_1 # 2 # 208 # 1 # ID=1088_1;partial=11;start_type=Edge;rbs_motif=None;rbs_spacer=None;gc_cont=0.599
GTPGITGSARIRFAADMNLSPLTTLLRTFGGDAAADSLLTEGRTSRYLSLGVVYDHGPLL
LQGMLNRIR
>Cluster2440_Trinity|comp1684_c0_seq1_1 # 2 # 319 # 1 # ID=1089_1;partial=11;start_type=Edge;rbs_motif=None;rbs_spacer=None;gc_cont=0.695
FGKLRRNHLVASTRGPGGGYTLAKPLAAVTVADIISAVDEPLDATSCGGKGNCHDERPCM
THNLWTSLNQRMHDYLSSVSLDELVRQQHGTPCAEGISSASLKAAE
>Cluster4499_Trinity|comp1688_c0_seq1_1 # 3 # 260 # 1 # ID=1090_1;partial=10;start_type=Edge;rbs_motif=None;rbs_spacer=None;gc_cont=0.624
AEKLKIKTGLVVEIRKAMRALGLTQQAAAKRMGIPQPKVSGMMHGDFTNLSERKLMDCLN
RLGYDIEIKVRPAAEPVGHLTLATA*
>Cluster1746_Trinity|comp1688_c0_seq1_2 # 273 # 632 # 1 # ID=1090_2;partial=00;start_type=ATG;rbs_motif=GGGGG;rbs_spacer=5bp;gc_cont=0.617
MAARITDDEWDKLSPENFATHSLLRAVDAVDKLRDDLNDGEYATPPQLRTDLLKLHQLAM
AVINEGSRSQVADLFELAGDLDEQVSYMMTKLEEVQETLSRLTALYPDSLCCGGLDGDE*
>Cluster3615_Trinity|comp1689_c0_seq1_1 # 2 # 277 # 1 # ID=1091_1;partial=11;start_type=Edge;rbs_motif=None;rbs_spacer=None;gc_cont=0.627
FVVVKADAGTYGMGIMTVKDASEVKDLNRRQRNKMAVVKEGLQVSEVIIQEGVPTFETVD
EGVAEPVVYMIDRHVVGGFYRIHTQRGIDENL
>Cluster7772_Trinity|comp1691_c0_seq1_1 # 85 # 291 # 1 # ID=1092_1;partial=01;start_type=ATG;rbs_motif=GGAG/GAGG;rbs_spacer=5-10bp;gc_cont=0.604
MASVNKVILVGNLGADPESRYMPNGDAVVNIRLATTESWKDKASGEKKELTEWHRVVFYR
KLAEIAGQY
>Cluster7208_Trinity|comp1694_c0_seq1_1 # 2 # 217 # 1 # ID=1093_1;partial=10;start_type=Edge;rbs_motif=None;rbs_spacer=None;gc_cont=0.602
SPYYDPKFILENPCWVNVDVCIVKKTRLVGLDELRRHPELANMRVLQRGNRLSITPVDPA
EWAFIVRELLK*
>Cluster4351_Trinity|comp1695_c0_seq1_1 # 2 # 259 # 1 # ID=1094_1;partial=11;start_type=Edge;rbs_motif=None;rbs_spacer=None;gc_cont=0.682
MNRPALVRRAKPLFAARHRDTKNALAETSAETRHRMEELRMTVATSGTALDAPDGLDTFP
RLLLAHARARGDRPAYREKDLGIWQS
>Cluster3984_Trinity|comp1696_c0_seq2_1 # 3 # 269 # 1 # ID=1096_1;partial=11;start_type=Edge;rbs_motif=None;rbs_spacer=None;gc_cont=0.521
RQNLYIVSLWLVSVAHRPRFHLTFIVGLSSNNHYPEGGLMKLKKIAVLIAAAGLSSSAFA
TNGYFAHGYGIKAKGMGGVGIAYGQDALA
>Cluster2119_Trinity|comp1698_c0_seq1_1 # 102 # 434 # 1 # ID=1097_1;partial=01;start_type=ATG;rbs_motif=GGAG/GAGG;rbs_spacer=5-10bp;gc_cont=0.498
MGRFQETLIREFTGLAAKRVAERARTKLRKITDTLSGDDSGLKNVWEEICVQVQGEESCY
WQTYQEVMYDIVRAELESVSKLEKVALWLQTVDGSGWLCDIEEEEQNDSGS
>Cluster9650_Trinity|comp1700_c0_seq1_1 # 1 # 174 # 1 # ID=1098_1;partial=10;start_type=Edge;rbs_motif=None;rbs_spacer=None;gc_cont=0.678
QGVELPPAGEYGVGMLFLPNNAESRRACEAAIERTIRYEGQKLLGWRDVPVDNRGLA*
>Cluster13200_Trinity|comp1700_c0_seq1_2 # 199 # 267 # 1 # ID=1098_2;partial=01;start_type=ATG;rbs_motif=GGAG/GAGG;rbs_spacer=5-10bp;gc_cont=0.609
MRQVFIGRGTGSADVKDVDAFER
>Cluster5112_Trinity|comp1701_c0_seq1_1 # 3 # 245 # 1 # ID=1099_1;partial=11;start_type=Edge;rbs_motif=None;rbs_spacer=None;gc_cont=0.650
QIYYLSFQNRNDDSYATGSVRVTPADVGAVNDFYNLNLEFPGAIVAAANEGFVHTWGQGG
FMQPSATAPAAFNVNDPRTLW
>Cluster6958_Trinity|comp1702_c0_seq1_1 # 3 # 218 # 1 # ID=1100_1;partial=11;start_type=Edge;rbs_motif=None;rbs_spacer=None;gc_cont=0.644
GEAAYTTGVIPANTYNGQTADVPTVTVQNYLVTHEGVSTDTVYKMTKVMFESLDAMVAAH
AAAKAINPKTAG
>Cluster3616_Trinity|comp1703_c0_seq1_1 # 1 # 276 # 1 # ID=1101_1;partial=11;start_type=Edge;rbs_motif=None;rbs_spacer=None;gc_cont=0.543
SSIVGGQTDTVDLSNMDDISYVIAGSAGAVTAQKAVYTMDLTGISIADGATFSIGGVLAH
TAAGGDGTAAGIAAALDATQITIDGVVYDIDE
>Cluster2067_Trinity|comp1704_c0_seq1_1 # 3 # 338 # 1 # ID=1102_1;partial=11;start_type=Edge;rbs_motif=None;rbs_spacer=None;gc_cont=0.679
AVYGATAAYRASQTRYLEGDEEARLEDGAADFLARLESQRRRLFFTLPEAEPDYPFWGMT
AFRFAGDYLNLTAALAEKKPLDESVRARLAKGLNRVMTGLLIENFDKVFVAS
>Cluster745_Trinity|comp1705_c0_seq1_1 # 1 # 483 # 1 # ID=1103_1;partial=11;start_type=Edge;rbs_motif=None;rbs_spacer=None;gc_cont=0.673
TGPMLDTSAELLVDYADTLAAAKRGFTPEVLALIDKALKLEPTNLQGLWLRGTAFYEEGR
YDKAIVDWELLLKGLPPGTEEERVVTANIAEARELLGKSGKKVSADKTAAATAAAPAVQA
SVTGRVEVAANLADKVPTGATLMVIARPADGSRMPIGVFMA
>Cluster4352_Trinity|comp1709_c0_seq1_1 # 1 # 261 # 1 # ID=1105_1;partial=10;start_type=Edge;rbs_motif=None;rbs_spacer=None;gc_cont=0.529
EVLMSSSWMTKSIRTIDLETALAGHATLTGKVFVFWQDSFGNVKVGYDAAAQTDASSGAG
LLVLATLTGVTLSGLISNLDVGDLAV*
>Cluster4353_Trinity|comp1710_c0_seq1_1 # 1 # 258 # 1 # ID=1106_1;partial=11;start_type=Edge;rbs_motif=None;rbs_spacer=None;gc_cont=0.690
DWVLVHDAARCCLTPAHVEKLISEVGDDPVGGLLAVPVADTLKRAQDGQRVAATVAREGL
WQAQTPQMFRHGMLLDALAVADTLKR
>Cluster2219_Trinity|comp1711_c0_seq1_1 # 109 # 435 # 1 # ID=1107_1;partial=01;start_type=ATG;rbs_motif=None;rbs_spacer=None;gc_cont=0.385
MLLIRGYSREEAVPLGSPDAWTRWNFDRDRILYDDYRSTRYLLDELRYYSYDLDRYGKWV
YVKDYGYCWTPTVIVATGWAPYRHGKWTWIRGDYVWVSYEPWGWVPYHY
>Cluster10056_Trinity|comp1712_c0_seq1_1 # 66 # 224 # 1 # ID=1108_1;partial=01;start_type=ATG;rbs_motif=AGGAG;rbs_spacer=5-10bp;gc_cont=0.541
MAKPIVVTDSTFDELVVNAEKPVLVDFWAEWCGPCKMIAPVLGELAGELDGQL
>Cluster6959_Trinity|comp1714_c0_seq1_1 # 2 # 217 # 1 # ID=1110_1;partial=11;start_type=Edge;rbs_motif=None;rbs_spacer=None;gc_cont=0.727
AALAPAGEMLATGSRLLAPLIVLLGVYVFVNGHLTPGGGFQGGAIVASSVLLLLLASPRR
RFAHRIILSGKR
>Cluster5451_Trinity|comp1715_c0_seq1_1 # 1 # 237 # 1 # ID=1111_1;partial=11;start_type=Edge;rbs_motif=None;rbs_spacer=None;gc_cont=0.671
HQLRTPLAAALLYAGNLENPDLPEASRVGIAQKTVGRLKHLERLIQDMLLFARGEVLGRE
PFEVADLLGELAHTFEPLA
>Cluster3231_Trinity|comp1716_c0_seq1_1 # 10 # 300 # 1 # ID=1112_1;partial=00;start_type=GTG;rbs_motif=None;rbs_spacer=None;gc_cont=0.715
MGRLGLVLVEPSTEQKRQLGIRHGLIVEEVREGARGDLRQGDVILALIQRGVQTEVRSIE
QLNGLLAKVGKGGSVTLLVRRGDSQTFVTVRGARDK*
>Cluster5452_Trinity|comp1718_c0_seq1_1 # 3 # 239 # 1 # ID=1113_1;partial=11;start_type=Edge;rbs_motif=None;rbs_spacer=None;gc_cont=0.667
DQKYMAINFLAFFRRDYKRVAEAHVESGWVPRETRVDELEAAVRAVCEPIFDRPLKEISF
GHVLLRLFQTSRRFNVEIQ
>Cluster6496_Trinity|comp1722_c0_seq1_1 # 1 # 222 # 1 # ID=1115_1;partial=11;start_type=Edge;rbs_motif=None;rbs_spacer=None;gc_cont=0.676
LSASPVIPAGSTTQPLFNPILWLVNRPQDLPSWFALDSERIASLIVGKPDYETREAAARQ
LIRLFPGFAEADDA
>Cluster7209_Trinity|comp1723_c0_seq1_1 # 1 # 216 # 1 # ID=1116_1;partial=10;start_type=Edge;rbs_motif=None;rbs_spacer=None;gc_cont=0.671
KARPLAARTVSVREALLLCGFLVLCAFLLILPILTPLLFGLSVAALFLAGSYPFTKRFFA
IPQAYLGVAFG*
>Cluster3334_Trinity|comp1724_c0_seq1_1 # 2 # 286 # 1 # ID=1117_1;partial=11;start_type=Edge;rbs_motif=None;rbs_spacer=None;gc_cont=0.639
YFALGYVAEPRCIFRQAKKLPPACTLKVSRGGTALPEPREYWDVRFTLDARIGIDEACHE
LERRLEESIRLRMISEVPLGAFLSGGVDSSAVVAL
>Cluster4100_Trinity|comp1725_c0_seq1_1 # 3 # 266 # 1 # ID=1118_1;partial=11;start_type=Edge;rbs_motif=None;rbs_spacer=None;gc_cont=0.659
VRWPAVGVLGVLPALTVGLYIYLGAPAILKEQALTQAQSNYDVDGMVKALEDKLKATPND
PEGWYALGRAYIAFTRYADAEQALSKAT
>Cluster8677_Trinity|comp1732_c0_seq1_1 # 3 # 200 # 1 # ID=1122_1;partial=11;start_type=Edge;rbs_motif=None;rbs_spacer=None;gc_cont=0.702
FVLVQRLEDGSDAGVAEFIDAHEGGYLAEKLRGDWLRWLAKKEEWAQARIQFAHLRRPDG
EALCRG
>Cluster2583_Trinity|comp1733_c0_seq1_1 # 3 # 314 # 1 # ID=1123_1;partial=11;start_type=Edge;rbs_motif=None;rbs_spacer=None;gc_cont=0.654
MMTKNPVDSPTFSPLYRQIKGLILQSLDSGEWRPGEAIPSETELAARFSVSQGTVRKAID
EMAAENLLVRRQGKGTFVASHSDPRAFFRFLRLVPIAGGIEPSC
>Cluster4936_Trinity|comp1734_c0_seq1_1 # 94 # 339 # 1 # ID=1124_1;partial=01;start_type=ATG;rbs_motif=GGAG/GAGG;rbs_spacer=5-10bp;gc_cont=0.618
MKLALGPLLYFWSREDVLAFYRQACDWPVDVVYLGETVCSKRRVVRLEDWLTIAEELTAA
GKEVVLSTLALIEAESELLTLH
>Cluster5113_Trinity|comp1735_c0_seq1_1 # 2 # 244 # 1 # ID=1125_1;partial=11;start_type=Edge;rbs_motif=None;rbs_spacer=None;gc_cont=0.671
YPACQVELLGMTTRGDQILDRPLAKVGGKGLFVKELETALLDGSADIAVHSMKDVPMVLE
PEFALVAIGPREVPQDAFVSN
>Cluster7210_Trinity|comp1738_c0_seq1_1 # 2 # 214 # 1 # ID=1126_1;partial=11;start_type=Edge;rbs_motif=None;rbs_spacer=None;gc_cont=0.545
RYDDYREQLVDDATLARELTEYGQVTGIETDPKAFTQALNVALLETAEAVDAEFPENAHA
EIVDGRLILKK
>Cluster2801_Trinity|comp1739_c0_seq1_1 # 47 # 349 # 1 # ID=1127_1;partial=01;start_type=ATG;rbs_motif=GGAGG;rbs_spacer=5-10bp;gc_cont=0.690
MDLALLENGLPFGDRLASALRICLIVALAWMAHAFAHKLIRGLRIYLSRNLDDADEVKRI
TTLGRVFRYIASVVITLIAGMLVLGELGISVAPILGAAGVV
>Cluster2584_Trinity|comp1742_c0_seq1_1 # 3 # 314 # 1 # ID=1129_1;partial=11;start_type=Edge;rbs_motif=None;rbs_spacer=None;gc_cont=0.385
ASFGDIRLSYLSGYVQINSDTTSDWVPASFNVPLYEGDRIWVPDNGKAELHFRKGTAIRL
NERTSADILSYDRDLLQFHVNLGAIFVNYKNNSRIIQINTPVAT
>Cluster2642_Trinity|comp1744_c0_seq1_1 # 2 # 310 # 1 # ID=1131_1;partial=11;start_type=Edge;rbs_motif=None;rbs_spacer=None;gc_cont=0.346
FFRDEMNRLFDNFFKGFDIEPFERKFPTFSPSIDISETDKEIIISVELPGIEEKDIDVSL
SKDSLTIKGEKKEEKEEKGKSYYRMERSYGSFCRTIPLPAEID
>Cluster5114_Trinity|comp1745_c0_seq1_1 # 3 # 248 # 1 # ID=1132_1;partial=10;start_type=Edge;rbs_motif=None;rbs_spacer=None;gc_cont=0.667
RELMTWSPPAPDAALFDAAWMVQDRHGLSWWDALIVGAALRQGCTTLLSEDLQHGLQVDG
VVGGGLLTVTNPFDPAVAVPD*
>Cluster2802_Trinity|comp1747_c0_seq1_1 # 1 # 303 # 1 # ID=1133_1;partial=11;start_type=Edge;rbs_motif=None;rbs_spacer=None;gc_cont=0.475
DGVNAVLKNHLDYIAAVESGVAAVSGMTGIVKSVMDDKEGKKTVAEAEKVMKEIVSYMLG
GESAAVATGADGFEVESKKVLVGGKTIKVSGKFNFAEDASD
>Cluster3617_Trinity|comp1750_c0_seq1_1 # 3 # 278 # 1 # ID=1134_1;partial=11;start_type=Edge;rbs_motif=None;rbs_spacer=None;gc_cont=0.428
NPKWKGRLGIRTGSNVYPQSHTAMMIAEKGEAETEKFLKAVVANAGDKIYPSDTRAVEAV
AKGEVDVAIVNYYYVYGHLRKTPDDSKTLAFE
>Cluster8366_Trinity|comp1753_c0_seq1_1 # 2 # 205 # 1 # ID=1135_1;partial=10;start_type=Edge;rbs_motif=None;rbs_spacer=None;gc_cont=0.534
LGHMAQNRLLEKYCNEVVPALMEEFGYSSVMQVPRLKKVVVNIGVGEALDNAKALDGAVE
DLRRIMG*
>Cluster5115_Trinity|comp1759_c0_seq1_1 # 1 # 243 # 1 # ID=1139_1;partial=11;start_type=Edge;rbs_motif=None;rbs_spacer=None;gc_cont=0.695
FLDSVVPGATLQEGLQAALEAALAALPIPKVMSYQLQDGWSSVNFVRPAHKLVALHGADI
VPISVLGLKAGRETQGHRFEA
>Cluster3054_Trinity|comp1761_c0_seq1_1 # 3 # 296 # 1 # ID=1140_1;partial=11;start_type=Edge;rbs_motif=None;rbs_spacer=None;gc_cont=0.639
YKGEIMPSGIKSAGRSNGGRSRKTGVNRFASPLRYPGGKGGLAPYLADLLELNGLTGCVY
YEPYAGGAGAALNLLTRGAVSRVHINDADPRVAAMWRA
>Cluster9214_Trinity|comp1764_c0_seq1_1 # 3 # 188 # 1 # ID=1141_1;partial=10;start_type=Edge;rbs_motif=None;rbs_spacer=None;gc_cont=0.726
ECKLDGLWCWRCDAETTHLVRLDADAARLTCEACANSSALPLGDLSPARGAPVTAGRRDL
E*
>Cluster6960_Trinity|comp1765_c0_seq1_1 # 2 # 217 # 1 # ID=1142_1;partial=11;start_type=Edge;rbs_motif=None;rbs_spacer=None;gc_cont=0.620
SIVPLVGASLSEVFEYYLVQSEQQPAKLFLTANVDFAGGLFLQKLPDADHKDADGWNRLL
HLAATLRPAELA
>Cluster12966_Trinity|comp1766_c0_seq1_1 # 1 # 78 # 1 # ID=1143_1;partial=10;start_type=Edge;rbs_motif=None;rbs_spacer=None;gc_cont=0.551
ILDDALAGYQIPDRIRERMMEFGAR*
>Cluster10506_Trinity|comp1766_c0_seq1_2 # 75 # 221 # 1 # ID=1143_2;partial=01;start_type=ATG;rbs_motif=None;rbs_spacer=None;gc_cont=0.565
MKERNLAVSAVSGYVRYGFMAMALAVVGACEPTVRIEPPDKPIVINLNV
>Cluster12570_Trinity|comp1767_c0_seq1_1 # 2 # 91 # 1 # ID=1144_1;partial=10;start_type=Edge;rbs_motif=None;rbs_spacer=None;gc_cont=0.700
VIGREGRWVRVQDELRNRGWISRALLWIR*
>Cluster647_Trinity|comp1768_c0_seq1_1 # 3 # 509 # 1 # ID=1145_1;partial=10;start_type=Edge;rbs_motif=None;rbs_spacer=None;gc_cont=0.667
MDGFEAARLIRKESAIPIIMLTARDDEADQTAGLELGADDYVTKPFSPRVLVARVKAALR
RSYGDLAAEPSVLRVGPLALSEETHEVTLDGRPLDLTRSEFDLLAALMGRPGRVFTRMEL
LERTQGTAFAAYERTVDVHIKNLRAKLGPASELIETVYGVGYRMRSDE*
>Cluster867_Trinity|comp1769_c0_seq1_1 # 151 # 609 # 1 # ID=1147_1;partial=01;start_type=ATG;rbs_motif=None;rbs_spacer=None;gc_cont=0.634
MAQKLRIIPLGGLGEIGKNMTVYEYGRNMIVVDCGVMFPESDMYGIDLVLPDYNYVVQNQ
DKLRGIVLTHGHMDHIAALPYLLREVKAPIYGTPLTLGLVERQLREKNVLDRATLNTLTQ
GEVTHLGPFQITPFAVAHSIPDSVGLVIDTPVG
>Cluster4937_Trinity|comp1770_c0_seq1_1 # 1 # 246 # 1 # ID=1148_1;partial=11;start_type=Edge;rbs_motif=None;rbs_spacer=None;gc_cont=0.707
EAARSFHRLMAEQAERMNRLVADLLTLSRLENSDQPPRDETVDVPALLEALRTEALALSG
GKHAIEIAAATAGKLRGSADEL
>Cluster4787_Trinity|comp1771_c0_seq2_1 # 1 # 252 # 1 # ID=1150_1;partial=10;start_type=Edge;rbs_motif=None;rbs_spacer=None;gc_cont=0.508
SVHLVLHWSWVVNMVRRTVKELRGQCGCMNAAGRWNLIVNTVVALSFILTAISGVYFLFF
PGGKQVPDPLILSSRFTDSEPVP*
>Cluster5453_Trinity|comp1772_c0_seq1_1 # 2 # 238 # 1 # ID=1151_1;partial=11;start_type=Edge;rbs_motif=None;rbs_spacer=None;gc_cont=0.549
SVTGVFLGGSVLSLTSARTVQGAVGSMPQAKKFPYSPHYSMVMRQNRCVDCERCKEACVK
TNHVPSYGYRTTILEMEKE
>Cluster5641_Trinity|comp1773_c0_seq1_1 # 2 # 235 # 1 # ID=1152_1;partial=11;start_type=Edge;rbs_motif=None;rbs_spacer=None;gc_cont=0.517
WQNLLGKRVDYSGRSVIVVGPQLKLHQCGLPKKMALELFKPFIFERLEKMGVASTIKAAK
KEVEAETPVVWDILEEVI
>Cluster9854_Trinity|comp1775_c0_seq1_1 # 1 # 168 # 1 # ID=1153_1;partial=10;start_type=Edge;rbs_motif=None;rbs_spacer=None;gc_cont=0.577
VNVIKAVRAITGLGLKEAKDMVEGVPSTVKEGASKAEAEDVKKQLEEAGAKVELK*
>Cluster2364_Trinity|comp1777_c0_seq1_1 # 123 # 443 # 1 # ID=1154_1;partial=01;start_type=ATG;rbs_motif=GGxGG;rbs_spacer=3-4bp;gc_cont=0.539
MKQVAVLFARQDSIYKGFDLADVWDIERDARGYRGDFPVVAHPPCRAWGRLRKFAKPRSD
EKDLVFFAVDQVRKYGGVLEHPAQSSLWPAAGLPSIGERDVFGGWTK
>Cluster6049_Trinity|comp1778_c0_seq1_1 # 64 # 291 # 1 # ID=1155_1;partial=01;start_type=ATG;rbs_motif=AGGAG;rbs_spacer=5-10bp;gc_cont=0.627
MLPLLPFVAGIATGALAIKLWRNQNTRAGLDKAQDKLRQATGAAKEKLRRATVSSLDAIE
HFFVKMRAKLEAPAAP
>Cluster1240_Trinity|comp1779_c0_seq1_1 # 2 # 409 # 1 # ID=1156_1;partial=11;start_type=Edge;rbs_motif=None;rbs_spacer=None;gc_cont=0.610
VKDADAFERKLFVIRKEAGHRVQALKLPDVKMFYVPSLSTRTLIYKGMLLADQVGEYFLD
LQDERLVSALALVHQRFSTNTFPTWDLAHPFRMIAHNGEINTLRGNVNWIRAREHDISSP
LFGEDLEKIWPLIYDG
>Cluster9954_Trinity|comp1781_c0_seq1_1 # 39 # 200 # 1 # ID=1158_1;partial=01;start_type=ATG;rbs_motif=None;rbs_spacer=None;gc_cont=0.543
MADSVDILDASLAYQKGKQTLVEYETTFRNSSILLAQVTGLDAESEIYRLRRYR
>Cluster10833_Trinity|comp1783_c0_seq1_1 # 116 # 256 # 1 # ID=1159_1;partial=00;start_type=ATG;rbs_motif=AGGAG;rbs_spacer=5-10bp;gc_cont=0.461
MNFDKELDARGLNCPLPILRSKKGCNWFNVAGLFSAQTYSRFKEQK*
>Cluster2510_Trinity|comp1784_c0_seq2_1 # 2 # 316 # 1 # ID=1161_1;partial=11;start_type=Edge;rbs_motif=None;rbs_spacer=None;gc_cont=0.644
MGHGATIFDDHAELGGMMRYGIPGFRTPREVLDGEIKRIIDMGVETRMNTRVGTDVPMEQ
IEQEFDAVLIALGAQGGRSLPVDGADAPNCVTAMAFLRARGDCVP
>Cluster11765_Trinity|comp1785_c0_seq1_1 # 3 # 116 # 1 # ID=1162_1;partial=10;start_type=Edge;rbs_motif=None;rbs_spacer=None;gc_cont=0.614
RVRGLAFTDFDASDVVRHPLVARIVAAYEKNAKKEGA*
>Cluster9955_Trinity|comp1785_c0_seq1_2 # 94 # 255 # 1 # ID=1162_2;partial=01;start_type=ATG;rbs_motif=GGA/GAG/AGG;rbs_spacer=3-4bp;gc_cont=0.654
MQKKKAPELSLAVQYGCADARLPDRSQLRRWVRAAQETDVQATIRFVSADEGRM
>Cluster6257_Trinity|comp1786_c0_seq1_1 # 2 # 226 # 1 # ID=1163_1;partial=11;start_type=Edge;rbs_motif=None;rbs_spacer=None;gc_cont=0.613
HNWQQGPINAPTVLNSSMNMAQFWDGRAKDLKEQAGGPIANPGEMAFTHELAVDVLNSIP
AYRAEFKKVFGKDKA
>Cluster5273_Trinity|comp1787_c0_seq1_1 # 97 # 336 # 1 # ID=1164_1;partial=01;start_type=ATG;rbs_motif=AGGAG;rbs_spacer=5-10bp;gc_cont=0.571
MAEVQPYKATERKGETFSYLPQMTPDKIRRQIAYLVAQGWNPSIEHTEPEKAFSNYWYMW
KLPFFGETSVEKIVAELEAC
>Cluster2883_Trinity|comp1789_c0_seq1_1 # 16 # 315 # 1 # ID=1165_1;partial=01;start_type=ATG;rbs_motif=None;rbs_spacer=None;gc_cont=0.623
MAKVIVGMSGGVDSSVAALLLKRQGHEVVGLFMKNWEDDDTEDYCSSRQDLIDATAAADV
IGIELEAVNFAAEYRERVFANFLTEYRAGRTPNPDILCNS
>Cluster4938_Trinity|comp1790_c0_seq1_1 # 3 # 248 # 1 # ID=1166_1;partial=11;start_type=Edge;rbs_motif=None;rbs_spacer=None;gc_cont=0.549
MMEKLLNDDILTQIRDVFQKMQQPVELVLFVKQERCEYCAETRQLLEELSPLSDLLSLKV
YDLQADADLAGKFGVSDAPAIL
>Cluster3736_Trinity|comp1792_c0_seq1_1 # 3 # 275 # 1 # ID=1168_1;partial=11;start_type=Edge;rbs_motif=None;rbs_spacer=None;gc_cont=0.388
YGIERIPAIAVVSDVDYNIRLYGIPSGYEFGTLIEDIVSVSTGNIELTEKTIEAIKGITE
PVTIKVFVTPTCPYCPKAVRTAHMMAMANEN
>Cluster10057_Trinity|comp1794_c0_seq1_1 # 66 # 227 # 1 # ID=1169_1;partial=00;start_type=ATG;rbs_motif=GGAG/GAGG;rbs_spacer=5-10bp;gc_cont=0.642
MRLTTKGRFAVTAMIDLGLRHQRGPVTLAGISERQRISLSYLEQLFGRLRRQG*
>Cluster8935_Trinity|comp1795_c0_seq1_1 # 2 # 196 # 1 # ID=1170_1;partial=10;start_type=Edge;rbs_motif=None;rbs_spacer=None;gc_cont=0.528
LMTLGTIVLNLGVWGVVTPLEPIAHTIIYVGATPSMFAALLLLIWSWNKLIQDGMVYIQK
PNFI*
>Cluster9325_Trinity|comp1799_c0_seq1_1 # 59 # 241 # 1 # ID=1172_1;partial=00;start_type=ATG;rbs_motif=AGGA/GGAG/GAGG;rbs_spacer=11-12bp;gc_cont=0.639
MSNLLLAFALMLVIEGLLPFIAPRVWRETFRRATELADGQLRFVGLTSIVIGLALLAVLG
*
>Cluster746_Trinity|comp1802_c0_seq1_1 # 3 # 485 # 1 # ID=1175_1;partial=11;start_type=Edge;rbs_motif=None;rbs_spacer=None;gc_cont=0.692
LVWMFRPESIGLSLLDDMRRLKEKGSVGCTEVPRRLVSKKGGVQSVSLLDTSTLEATYSR
DAGSLVPQPSKLRSFRAEVKRRIDELAADGRLAPEQRAELRSAWDAFEADYAKALDDFIR
IGLHGEAVLRQADSFAALLRALATHARGDVCRARLVSEILS
>Cluster4788_Trinity|comp1805_c0_seq1_1 # 2 # 250 # 1 # ID=1177_1;partial=11;start_type=Edge;rbs_motif=None;rbs_spacer=None;gc_cont=0.361
GSATRTNFTNLETNLNTFESTVAEALGKIGNYIQRLDAKEEFLTSAITNSQASVSRLFDA
DIALEQLNAMKASIGAQVVTVML
>Cluster8367_Trinity|comp1807_c0_seq1_1 # 1 # 201 # 1 # ID=1178_1;partial=11;start_type=Edge;rbs_motif=None;rbs_spacer=None;gc_cont=0.667
SAMSAAMLSLGERIATELGRGALEQVYIRGSEGFVILMSIGEEAVLTALVRDGAKLGLVF
LDMKRAA
>Cluster4789_Trinity|comp1808_c0_seq1_1 # 1 # 249 # 1 # ID=1179_1;partial=11;start_type=Edge;rbs_motif=None;rbs_spacer=None;gc_cont=0.406
IALQTPIGDEDTELEDFIGDKVSPSPFSDAERIETSEQIQRVLRTLTSKEETVIRMRFGI
GVDRDHTLEEVGRYLSITRERVR
>Cluster10390_Trinity|comp1809_c0_seq1_1 # 58 # 207 # 1 # ID=1180_1;partial=01;start_type=GTG;rbs_motif=GGGGG;rbs_spacer=6bp;gc_cont=0.593
MNKSELIDAIANSADISKAAAGRALDATMEAVKKALKKGDMVTLVGFGTF
>Cluster7211_Trinity|comp1810_c0_seq1_1 # 83 # 295 # 1 # ID=1181_1;partial=01;start_type=ATG;rbs_motif=AGGAG;rbs_spacer=5-10bp;gc_cont=0.718
MTAYDHRKYRPAPPVALADRQWPNRQIERAPVWASVDLRDGNQALLEPMDVAQKRRLWAL
LVQLGFREIEV
>Cluster11856_Trinity|comp1811_c0_seq1_1 # 126 # 233 # 1 # ID=1182_1;partial=01;start_type=ATG;rbs_motif=AGGAG;rbs_spacer=5-10bp;gc_cont=0.639
MQLKKLTAALAFSGLALSGSAFATNGMVLEGYGPIS
>Cluster7773_Trinity|comp1817_c0_seq1_1 # 3 # 209 # 1 # ID=1185_1;partial=11;start_type=Edge;rbs_motif=None;rbs_spacer=None;gc_cont=0.444
MDVLYNSLMSVGLIGSLVGMLVKDEDIPNLMKYLQNMRLFHSVAVQLSGYGQMVLSMAES
ACDSLRLLP
>Cluster13201_Trinity|comp1818_c0_seq1_1 # 2 # 73 # 1 # ID=1186_1;partial=10;start_type=Edge;rbs_motif=None;rbs_spacer=None;gc_cont=0.556
KKLSQWHFAAPGIGRGDDSDDST*
>Cluster5828_Trinity|comp1819_c0_seq1_1 # 2 # 235 # 1 # ID=1187_1;partial=10;start_type=Edge;rbs_motif=None;rbs_spacer=None;gc_cont=0.620
PVIRMEVETMNLAHELTPNLPEVDEEGYLIDPADWNESVAEALAASEGIRLEPSTGMCCA
SCAPSTKNTRSRPMPAM*
>Cluster10721_Trinity|comp1819_c0_seq1_2 # 184 # 324 # 1 # ID=1187_2;partial=01;start_type=ATG;rbs_motif=None;rbs_spacer=None;gc_cont=0.652
MRAFYEEHQVAPDARYVIKHLAERLGSAARKRLFELFPYGYVKQACR
>Cluster11945_Trinity|comp1823_c0_seq1_1 # 107 # 211 # 1 # ID=1191_1;partial=01;start_type=ATG;rbs_motif=GGA/GAG/AGG;rbs_spacer=5-10bp;gc_cont=0.267
MAKRGKKYCNFVADLDCIKIYILFDVVEILLKVCR
>Cluster3618_Trinity|comp1824_c0_seq1_1 # 1 # 276 # 1 # ID=1192_1;partial=11;start_type=Edge;rbs_motif=None;rbs_spacer=None;gc_cont=0.493
NWSLAFADEADLAIDEMAYDKGISMNNAAFAPPPYINLIISPFNGFFVAPGDTIDIKLEV
NGPMITRGRHAFFAYVRTNDPDYFLDSALIDD
>Cluster868_Trinity|comp1825_c0_seq1_1 # 3 # 461 # 1 # ID=1193_1;partial=11;start_type=Edge;rbs_motif=None;rbs_spacer=None;gc_cont=0.625
TVPMSVGNDVIPNFYTAIHTSPTNGTLIKPGKQKPADPDLVPSNTIHWYFLDKKSVHRLN
GTIDVTPEDVAVLDWGAFVRKNGKQGDLDGFPGYMVLVTEAGAGGDDADFSFFAEAWMFA
GVRAGANPDTGGVIGVIDAKIPVMPMSDGADNG
>Cluster1747_Trinity|comp1826_c0_seq1_1 # 3 # 359 # 1 # ID=1195_1;partial=11;start_type=Edge;rbs_motif=None;rbs_spacer=None;gc_cont=0.669
DKEGCTLGAGGVVTPPGWKEAYRQYCEAGWSGITQPQAFGGQGLPEVLGIAVMEMAQSAN
MSFSLGPLLTSGAVSALLTCASDELKAIYLEKMVTGAWTGTMNLTEPQAGSDLALIRSR
>Cluster628_Trinity|comp1828_c0_seq1_1 # 1 # 513 # 1 # ID=1196_1;partial=10;start_type=Edge;rbs_motif=None;rbs_spacer=None;gc_cont=0.673
FNKSKRITREGKPRWPSTESISKVLEATGSTLRDFVAFLTPEPEVDESRALPLLNTTQAR
AADRLSNGALLSNGEHDEISFLIDAADAVAIEVAGEVLTPCYREGDVIIVSPTAEVRRGD
RVLLRTAVGELMAAEVVRRTSRRVTLMTDHQFELPADQVTWIARILWASQ*
>Cluster12665_Trinity|comp1828_c0_seq1_2 # 566 # 649 # 1 # ID=1196_2;partial=01;start_type=ATG;rbs_motif=AGGAG;rbs_spacer=5-10bp;gc_cont=0.726
MRMLVMAAASLIAGLAFGVLVRDPAPTV
>Cluster11042_Trinity|comp1831_c0_seq1_1 # 79 # 210 # 1 # ID=1197_1;partial=01;start_type=ATG;rbs_motif=None;rbs_spacer=None;gc_cont=0.720
MSFAASDPTCGAGLQADLLTLAAHGCHPLTVVTALTVQDTVGVE
>Cluster3232_Trinity|comp1832_c0_seq1_1 # 3 # 290 # 1 # ID=1198_1;partial=11;start_type=Edge;rbs_motif=None;rbs_spacer=None;gc_cont=0.583
ELAAVPPAPAVEEAASLDFDLDLGTTSGPAAAAVDTPAAPADEAMSLDFDFDLGTPESGA
APGEAESPADKPEQKKKQRIVARKKQTEKKKIGSEI
>Cluster4354_Trinity|comp1833_c0_seq1_1 # 3 # 260 # 1 # ID=1199_1;partial=11;start_type=Edge;rbs_motif=None;rbs_spacer=None;gc_cont=0.620
NIIGILHMRRMVGMALGGILDSETLRQDLAAPYFIPADTPAYDQLRFFRENRQRLALVVD
EYGELLGLVTIEDIVEEIVGKFTTSM
>Cluster6050_Trinity|comp1834_c0_seq1_1 # 3 # 230 # 1 # ID=1200_1;partial=11;start_type=Edge;rbs_motif=None;rbs_spacer=None;gc_cont=0.675
FSSPLPLMNYLGFQLRNNLFVAPMAGVTDRPFRQLCKQLGAGLAVSEMVTSNSLLYGSAK
TRRRADHAGEVAPIVV
>Cluster2120_Trinity|comp1836_c0_seq2_1 # 1 # 333 # 1 # ID=1202_1;partial=11;start_type=Edge;rbs_motif=None;rbs_spacer=None;gc_cont=0.303
QLEKLKPLEALNLNEEEAIRFFARRNEFRDEHKDIIQKRDEIILNIELAIGKDKPENEAH
YEKKIKEFLMVEEKLIDHRAKFLNSLEDILTQEQIAKLIVFELKFKQEIRD
>Cluster4643_Trinity|comp1840_c0_seq1_1 # 3 # 254 # 1 # ID=1206_1;partial=11;start_type=Edge;rbs_motif=None;rbs_spacer=None;gc_cont=0.639
PEIPDHAMTEIEELLHQMLEREASDLFVSAEIPPHLKVQGRTRPAMRGSAPWPALAPGES
QRFAYALMSDAQRAEFERTKECNF
>Cluster715_Trinity|comp1843_c0_seq1_1 # 3 # 491 # 1 # ID=1207_1;partial=11;start_type=Edge;rbs_motif=None;rbs_spacer=None;gc_cont=0.607
MVINWRKGAAVFYGFLHKEKWAWFWGAVAATIQLLAGFFPAIPAMDSHLPTPTLIVFALG
GVLWFSMLFIGGVQKKIITLTFIAGLAYVLTFIDGVAPIAKYTTSHDNPFWNGMYVMTQQ
VSWWGAAAWAIFIFAVLRKKSWAIPVGIFASTMSMIAGYPLGL
>Cluster3139_Trinity|comp1844_c0_seq1_1 # 51 # 341 # 1 # ID=1208_1;partial=01;start_type=ATG;rbs_motif=AGGAG;rbs_spacer=5-10bp;gc_cont=0.388
MKEEGKGSKNDKVHTPFIGKGKSLKDWWPNQLNLKVLHQNSPLCNPMGKDFKYVEEFKSL
DLEAVKKDLRELMIDSQDWWPADFGHYGPLFIRMVWH
>Cluster8678_Trinity|comp1847_c0_seq1_1 # 1 # 201 # 1 # ID=1210_1;partial=10;start_type=Edge;rbs_motif=None;rbs_spacer=None;gc_cont=0.567
IGVCTMAMKIQDDCIACGACLPECPTDSISEGDIYVIDAATCVECIGHFDDPQCVAVCPV
DCIVKA*
>Cluster2121_Trinity|comp1848_c0_seq1_1 # 3 # 335 # 1 # ID=1211_1;partial=11;start_type=Edge;rbs_motif=None;rbs_spacer=None;gc_cont=0.688
CVVLHYRASAAEAERLADDLNARREKSALALRHDLRDSANLPRLVAAAAAHFGRLDALVN
NASSFFPTPVGAIDEAAWDDLVGSNLKGSLFLSQAAAPQLAKIHGCIVNIT
>Cluster5274_Trinity|comp1849_c0_seq1_1 # 2 # 241 # 1 # ID=1212_1;partial=11;start_type=Edge;rbs_motif=None;rbs_spacer=None;gc_cont=0.646
QGDDLVSQAVDVKGIRVLAATLESTDAATLRDTMDKLKDKLKSAAIVLASVADGKVSLIA
GVTSDLTGKLKAGELVNEVA
>Cluster10940_Trinity|comp1850_c0_seq1_1 # 1 # 138 # 1 # ID=1213_1;partial=10;start_type=Edge;rbs_motif=None;rbs_spacer=None;gc_cont=0.601
QRILLMAPLHHHYEQVGWKETQVVVRFWIITILLVLVGLSTLKIR*
>Cluster11946_Trinity|comp1850_c0_seq1_2 # 138 # 242 # 1 # ID=1213_2;partial=01;start_type=ATG;rbs_motif=None;rbs_spacer=None;gc_cont=0.733
MELQGKHVLILGLGESGLAAARWCERQGARLRVAD
>Cluster4939_Trinity|comp1851_c0_seq1_1 # 29 # 277 # 1 # ID=1214_1;partial=00;start_type=ATG;rbs_motif=AGGAG;rbs_spacer=5-10bp;gc_cont=0.691
MARRIYYVSARPESYELWGEVSRDEARAIAQAIVRHAAAHFPEIEFRISDTWMLHDKDMN
AVAAYIDARWEKWAIAAHARAA*
>Cluster8679_Trinity|comp1852_c0_seq1_1 # 3 # 203 # 1 # ID=1215_1;partial=10;start_type=Edge;rbs_motif=None;rbs_spacer=None;gc_cont=0.692
VTPRPIRTGAMAGGDFIVTDGLQGGERVIVNGLQKVRPGAVVKPVPWTPGAPLLAAPPAA
KTEEKK*
>Cluster10722_Trinity|comp1852_c0_seq1_2 # 207 # 347 # 1 # ID=1215_2;partial=01;start_type=GTG;rbs_motif=GGA/GAG/AGG;rbs_spacer=11-12bp;gc_cont=0.681
MFAKFFIDRPIFAWVIALVILLNGLLALRQLPVASYPSVAPPALAIN
>Cluster12769_Trinity|comp1855_c0_seq1_1 # 3 # 86 # 1 # ID=1217_1;partial=10;start_type=Edge;rbs_motif=None;rbs_spacer=None;gc_cont=0.595
YGGTDVKVDGVDYLIMREDDILGVVEP*
>Cluster3868_Trinity|comp1855_c0_seq1_2 # 217 # 486 # 1 # ID=1217_2;partial=01;start_type=ATG;rbs_motif=AGGAG;rbs_spacer=5-10bp;gc_cont=0.585
MAKDIKYGSKAREHILNGVNTLANAVKVTLGPKGRNVLLEKSFGAPTITKDGVSVAKEIE
LKNKFENMGAQMVKEVASKTSDVAGDGTTT
>Cluster3140_Trinity|comp1858_c0_seq1_1 # 3 # 293 # 1 # ID=1219_1;partial=11;start_type=Edge;rbs_motif=None;rbs_spacer=None;gc_cont=0.581
SVRLLSPHALGNDGFRWHMRAFCHKRQRFSDFVLARILRIDGFEARQVDSSQDSHWQTVL
TLVLAPHPDLPAAKKRVLELDYGMEDGQVKLLCRQAF
>Cluster4500_Trinity|comp1860_c0_seq1_1 # 3 # 257 # 1 # ID=1220_1;partial=11;start_type=Edge;rbs_motif=None;rbs_spacer=None;gc_cont=0.678
RLRNLGYLKLVRRLSPGTRLVVGGTAVSIFGRYVAERCPTDTVVVVGEGEDAMLSIVDGN
EVPAGNHYYKDADGQVHHRPAEENF
>Cluster11328_Trinity|comp1861_c0_seq1_1 # 2 # 127 # 1 # ID=1221_1;partial=10;start_type=Edge;rbs_motif=None;rbs_spacer=None;gc_cont=0.675
DPAAAEAMGTRGPAWVAAHRTYDRIADRIMGKYLEIVGAKP*
>Cluster3233_Trinity|comp1861_c0_seq1_2 # 124 # 411 # 1 # ID=1221_2;partial=01;start_type=GTG;rbs_motif=None;rbs_spacer=None;gc_cont=0.590
MKILFANKYLFRNGGSEVVMFQERDFLKRAGHTVVDFSMRNERNIASDYASYFVGRRDYR
GGGKLGKLISALTLVHSPEAVRWIGALIDATHPDLV
>Cluster2441_Trinity|comp1863_c0_seq1_1 # 2 # 319 # 1 # ID=1223_1;partial=11;start_type=Edge;rbs_motif=None;rbs_spacer=None;gc_cont=0.682
FDRNDWNAPPASGSNPPDAYVICPCTMGTLAEVAAGTAKDLITRSADVVLKEGRTLILVP
RETPFSAIHLENMLRLSRAGAVILPPSPGFYHRPADIGGLVDFVVA
>Cluster648_Trinity|comp1865_c0_seq1_1 # 3 # 506 # 1 # ID=1224_1;partial=11;start_type=Edge;rbs_motif=None;rbs_spacer=None;gc_cont=0.639
SVNDVVVDEDELRALLDELSTLRARVGVGALRRLEHLRDCYADGRYTRSALNLAHYLELR
RADLRPLQDRLAAVGLSSLGRGEAHVDATLSSIVALLARATGRAVEQRDNGGPDFVEGRR
LLAQHTDDLFGVSGRARQARVMVTLPTEAAIDYDLVQGLLRAGMDVAR
>Cluster1043_Trinity|comp1867_c0_seq1_1 # 2 # 433 # 1 # ID=1225_1;partial=11;start_type=Edge;rbs_motif=None;rbs_spacer=None;gc_cont=0.683
CSCSSVPLFIAFLEGGIPVGVTMAFLITSPMVNQVAVVILASIVGLELTAVYVVTGIALG
MLGGFLIDRLHMERYVEDYVWQIRMGGVVAPAGGETWATRVGYAWDQTRDLVRRVWLYIL
IGVGVGSLLHGYVPADFFAAYAGA
>Cluster9530_Trinity|comp1868_c0_seq1_1 # 3 # 179 # 1 # ID=1226_1;partial=10;start_type=Edge;rbs_motif=None;rbs_spacer=None;gc_cont=0.559
TAVAYLQGQTPPQTNSYNNGSVDVPAKPSEVVTVDIDNVVEAVIDSGYWPASDFTGLP*
>Cluster13296_Trinity|comp1869_c0_seq1_1 # 165 # 230 # 1 # ID=1227_1;partial=01;start_type=ATG;rbs_motif=AGGAG;rbs_spacer=5-10bp;gc_cont=0.667
MARLDLASKLGSWLRFAALIGA
>Cluster5275_Trinity|comp1870_c0_seq1_1 # 2 # 241 # 1 # ID=1228_1;partial=11;start_type=Edge;rbs_motif=None;rbs_spacer=None;gc_cont=0.646
GVVDVNEVLRVGLILSVIGVGWAVAMDALYGLIVFAGLFFDVVVYSMWLKRRTAWSIVWG
GVSGAMPILAGRVLAVGEVD
>Cluster1641_Trinity|comp1875_c0_seq1_1 # 3 # 368 # 1 # ID=1230_1;partial=11;start_type=Edge;rbs_motif=None;rbs_spacer=None;gc_cont=0.607
DHMQKSDVGIGVTGGSYLDPQTQASDRLTGVAWLYSNPAYAQDWGLDAELRYRDMEYSSG
NGFWERTTFDVNQLRSAEQRFNAELSGVYTGFGGHELRIGGGYVWQDVYFAENVTSLPPP
PP
>Cluster12867_Trinity|comp1878_c0_seq1_1 # 1 # 81 # 1 # ID=1231_1;partial=10;start_type=Edge;rbs_motif=None;rbs_spacer=None;gc_cont=0.593
VEKESMEECGLIEADLVVPVEVISRV*
>Cluster4215_Trinity|comp1878_c0_seq1_2 # 140 # 400 # 1 # ID=1231_2;partial=01;start_type=ATG;rbs_motif=GGAG/GAGG;rbs_spacer=5-10bp;gc_cont=0.663
MLLHTVNKSPFERNAFDSCLDHAVAGSGILLIEDAVYAAVKGNTASARFAEKGKGKDFYV
LGPDLKARGLDPANVIDGVTVVDYGGV
>Cluster12144_Trinity|comp1879_c0_seq1_1 # 2 # 103 # 1 # ID=1232_1;partial=10;start_type=Edge;rbs_motif=None;rbs_spacer=None;gc_cont=0.657
TARAAGMRQLREMALDLVREGKTSLEEVNRVVA*
>Cluster5454_Trinity|comp1879_c0_seq1_2 # 90 # 326 # 1 # ID=1232_2;partial=01;start_type=GTG;rbs_motif=GGAGG;rbs_spacer=5-10bp;gc_cont=0.637
MLWRETLQVLLTPDHLDYRVMPALGLSPTDIGSIPCAPGSGSEPPGWKPACDALMGFVDS
HKGKPFRIEVQLSDRFVRY
>Cluster9956_Trinity|comp1880_c0_seq1_1 # 80 # 241 # 1 # ID=1233_1;partial=01;start_type=ATG;rbs_motif=GGA/GAG/AGG;rbs_spacer=5-10bp;gc_cont=0.642
MRAVGQAPAGMYVAPAGPIANPSCVIGPGQRCEHALVDQELNRRLYVYEHQVRG
>Cluster8680_Trinity|comp1882_c0_seq1_1 # 3 # 200 # 1 # ID=1235_1;partial=11;start_type=Edge;rbs_motif=None;rbs_spacer=None;gc_cont=0.717
GVRHLIIGDDFRFGKGRAGDFAMLQSAGQRHGFGVEAMHTIEIGGERVSSSAVRDALGAG
DLERAA
>Cluster958_Trinity|comp1885_c0_seq1_1 # 2 # 445 # 1 # ID=1236_1;partial=11;start_type=Edge;rbs_motif=None;rbs_spacer=None;gc_cont=0.599
DHVNKTVKVDLGNNIRFDDDNPTLVAPQNLVVNGSFENPELGTGWAPMSSTEGWAATGNQ
PIEIGHGRNYGITAKDGDQVLELDSHGNASVAQQVDTEGYGAVTLSFWFASRAHGADIAA
TNQVEVFWNGQSLGVIMDATAGCWTQHT
>Cluster10507_Trinity|comp1886_c0_seq1_1 # 3 # 152 # 1 # ID=1237_1;partial=10;start_type=Edge;rbs_motif=None;rbs_spacer=None;gc_cont=0.527
ETVTKRIRVYLEQTMPLVEHYRKAGKLVEINGDQPVEQVTEILIEALKK*
>Cluster9957_Trinity|comp1886_c0_seq1_2 # 213 # 374 # 1 # ID=1237_2;partial=01;start_type=ATG;rbs_motif=AAAAA;rbs_spacer=12bp;gc_cont=0.512
MFFERQVNIKTPADLKIMREAGRINATVLARVKELLQPGVTTAELNAVAEEVLK
>Cluster3869_Trinity|comp1888_c0_seq1_1 # 44 # 313 # 1 # ID=1238_1;partial=01;start_type=GTG;rbs_motif=4Base/6BMM;rbs_spacer=13-15bp;gc_cont=0.600
MHKGKQIYDSKNSYFITPKVFGFPGDEDAFWVGFDWNRAAVAGMKASGLAYSGEYGFAPT
VTYWPINHMVSAKEEALGCLDCHGDKGRMD
>Cluster2884_Trinity|comp1889_c0_seq1_1 # 1 # 300 # 1 # ID=1239_1;partial=11;start_type=Edge;rbs_motif=None;rbs_spacer=None;gc_cont=0.660
LGNLVGAWGDPLEFLEYMQYGGGEQLYNELVQPYGVHLIGAAATGLESFVSKKPIRTVED
LKGLKLRAPEGMVYDIFSKAGASPVNLPGSEVYTGLEKGV
>Cluster9651_Trinity|comp1892_c0_seq1_1 # 1 # 174 # 1 # ID=1240_1;partial=10;start_type=Edge;rbs_motif=None;rbs_spacer=None;gc_cont=0.626
EELPACVEACEANGHQAMLFGDLMDPQSAISQALKSQPSTEVRADLGLNTGVRYQGI*
>Cluster4501_Trinity|comp1892_c0_seq1_2 # 178 # 432 # 1 # ID=1240_2;partial=01;start_type=ATG;rbs_motif=GGA/GAG/AGG;rbs_spacer=5-10bp;gc_cont=0.612
MANDTCFNQQTCKPGLFWTLLGLGGIVVLGMLYAFFTLEHHGHVLTGMDNQIVWGLPHVF
AVFLIVAASGAFNVASIASVFNKPM
>Cluster3985_Trinity|comp1898_c0_seq1_1 # 68 # 334 # 1 # ID=1244_1;partial=01;start_type=ATG;rbs_motif=GGA/GAG/AGG;rbs_spacer=5-10bp;gc_cont=0.644
MNDSENLIEIEDLHFSYGSNSVLRGIRLAVPRGKVVGILGVSGAGKSTILRLIGGQLQPQ
RGQVRFDGRIVHELDQAGLYRLRREVGMM
>Cluster2803_Trinity|comp1899_c0_seq1_1 # 1 # 306 # 1 # ID=1245_1;partial=10;start_type=Edge;rbs_motif=None;rbs_spacer=None;gc_cont=0.634
STCGTISASGDPMRVLLSAYACHPTAGSDDAVAWGWATQLARQGVEVWVLTRELNRPAIE
AHLEKHGAIPGLYFAYHENHALMPILRRLRARFRYFYYYAW*
>Cluster3870_Trinity|comp1900_c0_seq1_1 # 28 # 297 # 1 # ID=1246_1;partial=01;start_type=GTG;rbs_motif=GGA/GAG/AGG;rbs_spacer=5-10bp;gc_cont=0.652
MGVDINAPLVELARQRAAETGLEARFEVGSATELPYPEGSFDVCIMPELLEHVAAWRDCL
DEAVRVLRPGGVLYLSTSNWLCPYQQEFNL
>Cluster3141_Trinity|comp1902_c0_seq1_1 # 3 # 293 # 1 # ID=1247_1;partial=11;start_type=Edge;rbs_motif=None;rbs_spacer=None;gc_cont=0.691
NRLAYYDALTGLPNRALLYKLIDQALAEARRNRQHGALLFIDLNRFKPINDSLGHGVGDR
LLQQVAERLRNAVRTEDVVARLGGDEFVVALFDIARR
>Cluster10167_Trinity|comp1903_c0_seq1_1 # 122 # 277 # 1 # ID=1248_1;partial=01;start_type=ATG;rbs_motif=AGxAGG/AGGxGG;rbs_spacer=5-10bp;gc_cont=0.654
MATRELTLQSFQETLQNNDLVLIDFWAPWCGPCRAFGPIYEKVSASHPDVVF
>Cluster1794_Trinity|comp1905_c0_seq1_1 # 20 # 373 # 1 # ID=1250_1;partial=01;start_type=ATG;rbs_motif=AGxAGG/AGGxGG;rbs_spacer=5-10bp;gc_cont=0.644
MTSPPRMETMKQLTLSAGGFDRYGKTTRRAAFLAEMDRVVPWSALCALIEPVYPKAGNGR
PPIGLERMLRIFLQNWFNLSDPAVEEVLYDSLSMRNFVGIDLGREGAPDETTVCKFRH
>Cluster8058_Trinity|comp1906_c0_seq1_1 # 111 # 314 # 1 # ID=1252_1;partial=01;start_type=ATG;rbs_motif=AGGA;rbs_spacer=5-10bp;gc_cont=0.613
MAEAKRGKAGDASNEHVRTGLSEESIRLAFLDNLFYVQGHFLEVASLNDKYKALAYTVRD
RLLHRWVS
>Cluster11329_Trinity|comp1908_c0_seq1_1 # 3 # 128 # 1 # ID=1253_1;partial=10;start_type=Edge;rbs_motif=None;rbs_spacer=None;gc_cont=0.619
MLFHAEAELCAAPDFNARALKLELEKLSDDLMVDIALGETL*
>Cluster12967_Trinity|comp1908_c0_seq1_2 # 133 # 207 # 1 # ID=1253_2;partial=01;start_type=GTG;rbs_motif=GGGGG;rbs_spacer=15bp;gc_cont=0.627
MGFEQPYLLIVVSSLAIGLAAGFVM
>Cluster448_Trinity|comp1909_c0_seq2_1 # 2 # 565 # 1 # ID=1255_1;partial=11;start_type=Edge;rbs_motif=None;rbs_spacer=None;gc_cont=0.686
LFNLFVAFEILLIASYGLLLHGGGPARVRGGLHYVILNLIGSTLFLFAAGLIYASLGTLN
MADIARQAATVAPENLGLARAGGLLLFAVFALKAALLPLFLWLPGAYANTTASVAALFAI
MTKVGAYALLRADTLLFGPDSGALADLYEAWRLPLALATLATGMIGALAAPNLSRMAAWL
VIASVGLL
>Cluster8059_Trinity|comp1911_c0_seq1_1 # 76 # 279 # 1 # ID=1256_1;partial=01;start_type=ATG;rbs_motif=AGGAGG;rbs_spacer=5-10bp;gc_cont=0.574
MSAKLFEAALGIVEPWFIQRVDFDTGKKTLTIGIDFIAGSRFAVPGVEGTHPAHDTVTKR
YRHLNFFQ
>Cluster8936_Trinity|comp1914_c0_seq1_1 # 26 # 217 # 1 # ID=1258_1;partial=01;start_type=ATG;rbs_motif=None;rbs_spacer=None;gc_cont=0.516
MLKQNPRLAVHVAGCPDGLFQQFPDGLIRDLIEQKKITWQTKFFEVFPELKDAANGAYRD
ITLE
>Cluster2019_Trinity|comp1915_c0_seq1_1 # 3 # 341 # 1 # ID=1259_1;partial=11;start_type=Edge;rbs_motif=None;rbs_spacer=None;gc_cont=0.640
YCATCDGFFFRDQNVVVVGGGDSAIEEALFLTRFARRVDIIHRRDQLRAGATLQKRAQAN
EKIHFIWDTVVEEIIGEDKVRAVRLRNLKTDEVREYPTDGVFIFIGHDPNSDL
>Cluster3234_Trinity|comp1916_c0_seq1_1 # 2 # 289 # 1 # ID=1260_1;partial=11;start_type=Edge;rbs_motif=None;rbs_spacer=None;gc_cont=0.615
GIDGLLHITDMAWKRVKHPSEVVNVGDEIDVKVLKFDRERTRVSLGLKQLGEDPWEDITR
RYPVGTRMFGKVTNLTDYGCFVEIEEGVEGLVHVSE
>Cluster9958_Trinity|comp1919_c0_seq1_1 # 1 # 165 # 1 # ID=1262_1;partial=10;start_type=Edge;rbs_motif=None;rbs_spacer=None;gc_cont=0.588
RVTNFQVDDLACQIACQIPRDPSEEGAFNPDDWMDAKEQRKVDDFIIYAMAVAD*
>Cluster12365_Trinity|comp1919_c0_seq1_2 # 223 # 315 # 1 # ID=1262_2;partial=01;start_type=GTG;rbs_motif=AGGAG(G)/GGAGG;rbs_spacer=13-15bp;gc_cont=0.710
MLIGSGIGGLQGIEEGALILKEKGPRRVSPF
>Cluster11228_Trinity|comp1921_c0_seq1_1 # 90 # 215 # 1 # ID=1263_1;partial=01;start_type=ATG;rbs_motif=None;rbs_spacer=None;gc_cont=0.698
MVAAGLSGPRRASAGSVRDYVLGVKLIDGQARELAFGGQVMK
>Cluster5829_Trinity|comp1924_c0_seq1_1 # 1 # 231 # 1 # ID=1264_1;partial=11;start_type=Edge;rbs_motif=None;rbs_spacer=None;gc_cont=0.580
GSSDAAAVLKGLRDLYPSSSLTDVQLLELGLALGADVPFFVSELNSALATGVGEKLVPRE
PLQNCFVLLVNPGFPVS
>Cluster2365_Trinity|comp1925_c0_seq1_1 # 1 # 321 # 1 # ID=1265_1;partial=11;start_type=Edge;rbs_motif=None;rbs_spacer=None;gc_cont=0.676
FVAHILSQCRRPPVDLSGRLTLEELGALIGVARLSVCVDSVPMHLAAAVGTPVVALFGPS
NENEWGPWQVPHRVLTAPHSCRPCRLDGCGGGKVSDCLSAIPPAEVL
>Cluster9959_Trinity|comp1929_c0_seq1_1 # 1 # 165 # 1 # ID=1266_1;partial=10;start_type=Edge;rbs_motif=None;rbs_spacer=None;gc_cont=0.509
DKVTDKDAKIYVYCLTAARSALATKTLNELGYKNAVLMDAPFEAWVKAGYPVDR*
>Cluster13096_Trinity|comp1930_c0_seq1_1 # 140 # 211 # 1 # ID=1267_1;partial=01;start_type=GTG;rbs_motif=None;rbs_spacer=None;gc_cont=0.542
MKLGLGFCVVGSLIGVDGGAVSTR
>Cluster6705_Trinity|comp1931_c0_seq1_1 # 2 # 220 # 1 # ID=1268_1;partial=11;start_type=Edge;rbs_motif=None;rbs_spacer=None;gc_cont=0.626
RREGEELEKPPAWRQVKGDPSIRGTVFMQERSESPMDRHIEQALSILEELITDRGLFQAV
IHFSSSRVTAWFL
>Cluster11330_Trinity|comp1936_c0_seq1_1 # 1 # 126 # 1 # ID=1270_1;partial=10;start_type=Edge;rbs_motif=None;rbs_spacer=None;gc_cont=0.651
KEKGLRAAALSIESHGESNLLVRTPDETPEPRNRRVEISIR*
>Cluster11457_Trinity|comp1936_c0_seq1_2 # 170 # 289 # 1 # ID=1270_2;partial=01;start_type=ATG;rbs_motif=None;rbs_spacer=None;gc_cont=0.675
MAEDSLPREYFPAGQVICAAGEPGECAYVIEVGSVEVLSA
>Cluster10612_Trinity|comp1937_c0_seq1_1 # 2 # 148 # 1 # ID=1271_1;partial=10;start_type=Edge;rbs_motif=None;rbs_spacer=None;gc_cont=0.544
GLIVFFTNAWIHLLRGTTSDYWLGASFGLLVVILALIPAFKQRLFDPA*
>Cluster7212_Trinity|comp1938_c0_seq1_1 # 1 # 213 # 1 # ID=1272_1;partial=11;start_type=Edge;rbs_motif=None;rbs_spacer=None;gc_cont=0.657
KKFCRGEIDISDASRPIVKKEMEACAAAGIKYVELPVAFDALTVVLHPSNTWAANLKPEQ
LKVMWEAGAQG
>Cluster1642_Trinity|comp1939_c0_seq1_1 # 1 # 366 # 1 # ID=1273_1;partial=11;start_type=Edge;rbs_motif=None;rbs_spacer=None;gc_cont=0.645
VVIYFYPKDSTPGCTTEAGQFRDLHAAFVNAGGSVWGISRDSLKSHESFKAKLDLPFELI
CDADEQACALFDVIRMKTLYGKQVRGIERSTFLIDRQGRVVRAWRGVKVDGHVAEVLAAL
QA
>Cluster3425_Trinity|comp1941_c0_seq1_1 # 3 # 287 # 1 # ID=1274_1;partial=10;start_type=Edge;rbs_motif=None;rbs_spacer=None;gc_cont=0.621
HWISARHAYRADVRLYDRLFKVANPGAEHDFLEDINPDSVQVIAAQLEPALKDAAPEERF
QFERHGYFVADRADSRPGAPVFNRTVTLKDNWKK*
>Cluster8681_Trinity|comp1942_c0_seq1_1 # 55 # 252 # 1 # ID=1275_1;partial=01;start_type=ATG;rbs_motif=None;rbs_spacer=None;gc_cont=0.586
MDSSLEQSRTLFFEGIGHFESGRFDPARACFERCLQLTPGRPSVLGNLGITLFHLRRWEE
AVNLLQ
>Cluster7213_Trinity|comp1943_c0_seq1_1 # 1 # 216 # 1 # ID=1276_1;partial=10;start_type=Edge;rbs_motif=None;rbs_spacer=None;gc_cont=0.528
VLEQAMKADYDSQVDVLSVIFSDAQVEESDEVKPGVIIDYDAAGNVVGLEILDASRRVQN
PAAMEFAVKAA*
>Cluster4216_Trinity|comp1947_c0_seq1_1 # 1 # 261 # 1 # ID=1279_1;partial=11;start_type=Edge;rbs_motif=None;rbs_spacer=None;gc_cont=0.678
MQRDADGKPLQMIGVVQDIDDRKRAELALAERERQLLEAQTLAHIGNWSANLVTGELLWS
DEIYRIFGYEPGSFAPSVSASHAAVHP
>Cluster9652_Trinity|comp1948_c0_seq1_1 # 1 # 174 # 1 # ID=1280_1;partial=10;start_type=Edge;rbs_motif=None;rbs_spacer=None;gc_cont=0.638
LQESTIEDIRNLFGLIAERERELADEAGMTAKERPHFSDEPQTAQVLKLHKPTKKPH*
>Cluster5830_Trinity|comp1950_c0_seq1_1 # 2 # 232 # 1 # ID=1281_1;partial=11;start_type=Edge;rbs_motif=None;rbs_spacer=None;gc_cont=0.693
FLQTADPCFDRLGFAEALRRECLVLRKDDELWVALADPFDNALRDRLAALFHEAPRIGIA
HRADIAACLHRYEEGIR
>Cluster1363_Trinity|comp1951_c0_seq1_1 # 2 # 394 # 1 # ID=1282_1;partial=11;start_type=Edge;rbs_motif=None;rbs_spacer=None;gc_cont=0.656
MLNHIFSRRTDKGGIAYFAPDEVDLVRDEGGHVTGATLKADGSTIDYGGVGTMSKSKRNG
VDPQALIEQYGADTARFFMMFASPPEQTLEWSDSGVEGAYRFLKRVWAFGHALKSQASTG
EAGGLRREIHL
>Cluster2719_Trinity|comp1954_c0_seq1_1 # 3 # 308 # 1 # ID=1284_1;partial=11;start_type=Edge;rbs_motif=None;rbs_spacer=None;gc_cont=0.454
GSKVSQFDFFKAYELNEEHHDELDMLCRELGIQWCSTPSHLTDLDLLEKYEIPFYKTGSD
DLTNLPFLKAIACKGRPMLVSTGMCSLGEIEAAVDTIVTAGN
>Cluster3737_Trinity|comp1957_c0_seq1_1 # 17 # 289 # 1 # ID=1285_1;partial=01;start_type=ATG;rbs_motif=GGAGG;rbs_spacer=5-10bp;gc_cont=0.678
MSESEKRHAAGLMRINHSGEVCAQALYQGQALTARNPEAARALREASEEETEHLAWCERR
LEELGSRKSLLNPLWYAGSFALGSLAGALGD
>Cluster9427_Trinity|comp1960_c0_seq1_1 # 2 # 181 # 1 # ID=1286_1;partial=10;start_type=Edge;rbs_motif=None;rbs_spacer=None;gc_cont=0.661
STKTKEPCDLCGLDIEDDRFRLRTVSQGEKKFCCEGCLGIWRLVNDDQEVVEPAAKAAQ*
>Cluster13202_Trinity|comp1960_c0_seq1_2 # 200 # 268 # 1 # ID=1286_2;partial=01;start_type=ATG;rbs_motif=AGxAGG/AGGxGG;rbs_spacer=3-4bp;gc_cont=0.652
MSTQHMMQGAHDAMMAAGGPGIH
>Cluster2020_Trinity|comp1962_c0_seq1_1 # 2 # 340 # 1 # ID=1287_1;partial=11;start_type=Edge;rbs_motif=None;rbs_spacer=None;gc_cont=0.534
ITHANADGGEVQVTAALAGGAATALTSDRTYVIEQAVGTAESLKTGGTATLAAADFTAAT
LTNVAAFLSEAYANDGTNSDKATFVLNNGTNSYVYAFNAAAGTTTAIVAAELT
>Cluster10168_Trinity|comp1963_c0_seq1_1 # 2 # 160 # 1 # ID=1288_1;partial=10;start_type=Edge;rbs_motif=None;rbs_spacer=None;gc_cont=0.610
AGKTVMDAQWGGGISKNPYLALSVKGASKGDKVAVSWEDNKGEKSSAETSIS*
>Cluster4355_Trinity|comp1966_c0_seq1_1 # 3 # 260 # 1 # ID=1289_1;partial=11;start_type=Edge;rbs_motif=None;rbs_spacer=None;gc_cont=0.713
ERDEWQRKAELALSRDRDDLARGALSAKARAEDILKALDEQHRNLDAALERQNEDIGRLQ
AKLADAKNRQKAIVARHDSAANRLKM
>Cluster608_Trinity|comp1967_c0_seq1_1 # 3 # 518 # 1 # ID=1290_1;partial=11;start_type=Edge;rbs_motif=None;rbs_spacer=None;gc_cont=0.672
KPFLGALVLRLPLKPAQWCRTTATDARAFYYNPGWIDGLSNAQVQFALAHEALHCALGHF
ARRGHRVQRKWDLACDFAVNPILVDEGLTPPGEAIVLDVYRGMAAEEIYPCIDDSNDDSE
MMDDHLWDGDEGGQGEKDEQKAGSGGAPREGEAGEQPPPPPPLSAQEKEQLQ
>Cluster2021_Trinity|comp1973_c0_seq1_1 # 3 # 341 # 1 # ID=1291_1;partial=11;start_type=Edge;rbs_motif=None;rbs_spacer=None;gc_cont=0.702
AARELVFGGQVMKNVAGYDVSRLIAGSLGTLGLITAVSLKVLPQPVAETTLRFEMNQGEA
LDQLNRWAGQPLPIVASCWENGVLTLRLAGARAAVEAAQQKLGADGTVDAGAF
>Cluster3871_Trinity|comp1976_c0_seq1_1 # 1 # 270 # 1 # ID=1292_1;partial=11;start_type=Edge;rbs_motif=None;rbs_spacer=None;gc_cont=0.696
DTLARFPHHLIDLITPEERYSAARFRSDALRVMAGITARGRVPLLVGGTMLYFKALVEGL
ADLSPVDPALCAAIDAEAAECGWPALHVEL
>Cluster3335_Trinity|comp1979_c0_seq1_1 # 3 # 287 # 1 # ID=1293_1;partial=11;start_type=Edge;rbs_motif=None;rbs_spacer=None;gc_cont=0.551
IWWMGTLYGAYLFFMLIEFALLQAGKHKQAGYLGLMGVIAGVAAHSNLGAVFGLLNGREF
WHGPYMPIYFITSAMMSGCAAVIFFHWIGYKANGW
>Cluster2643_Trinity|comp1984_c0_seq1_1 # 41 # 349 # 1 # ID=1295_1;partial=01;start_type=GTG;rbs_motif=AGGAGG;rbs_spacer=5-10bp;gc_cont=0.388
MSDALVELLEELPFETVTRIFDALPVDITFVDAEDTVIYFNSPPEGRLFPRTKMDLGRTV
QKCHPPKSVHLVSKILDEFKAGTRESADFWINFQGRFVLIRYF
>Cluster1214_Trinity|comp1985_c0_seq1_1 # 2 # 412 # 1 # ID=1296_1;partial=11;start_type=Edge;rbs_motif=None;rbs_spacer=None;gc_cont=0.713
NQAAGEALASELGAQGAAARFVATNVADEASAQACVAATLEAFGAVHGLVGCAGIVIGEK
TVGKEGAHALASFKRVIDINLVGAFNMIRLAAEAMGRNAPNAEGERGVIVSTASVAAYDG
QIGQAAYAASKGGVVGM
>Cluster6258_Trinity|comp1986_c0_seq1_1 # 2 # 226 # 1 # ID=1297_1;partial=11;start_type=Edge;rbs_motif=None;rbs_spacer=None;gc_cont=0.591
GNDVLIGSTGWNWIYDNGQWRQERSLAPSVSANGNDTYLFGQGDGQDTVIDGDYTTGNSD
TLRFKEGVAPADVKL
>Cluster3142_Trinity|comp1987_c0_seq1_1 # 1 # 291 # 1 # ID=1298_1;partial=11;start_type=Edge;rbs_motif=None;rbs_spacer=None;gc_cont=0.656
DATLARQVVAEKLQLAKAALPPGVEAPVMAPASSIMGEIMFIALTSDQHFTIELKNTADY
VLRKRLLAVPGVAEVLPIGGDLQQFQVTLKPERLAAY
>Cluster1504_Trinity|comp1988_c0_seq1_1 # 3 # 383 # 1 # ID=1299_1;partial=10;start_type=Edge;rbs_motif=None;rbs_spacer=None;gc_cont=0.640
PEDKTSMSPRFRGLHALRRYPNGEERCIACKLCEAVCPAMAITIESAEREDGSRRTSRYD
IDLTKCIFCGFCEEACPVDAIVETHIFEYDGETRGDLYYTKQMLLANGDRYEEEIAKRRA
LDAPYR*
>Cluster11766_Trinity|comp1988_c0_seq1_2 # 393 # 503 # 1 # ID=1299_2;partial=01;start_type=ATG;rbs_motif=GGA/GAG/AGG;rbs_spacer=11-12bp;gc_cont=0.568
MEFKTFLFYMFAAIMLFGALRVITARNPVHAALYLVL
>Cluster8368_Trinity|comp1990_c0_seq1_1 # 167 # 367 # 1 # ID=1300_1;partial=01;start_type=ATG;rbs_motif=GGAG/GAGG;rbs_spacer=5-10bp;gc_cont=0.582
MSHPWTPIAINRLIVVSTAAIGLQALVLGVLILISKGALSAELLGTTKGAGMGAGILGLA
ALLVLAI
>Cluster11458_Trinity|comp1993_c0_seq1_1 # 80 # 199 # 1 # ID=1301_1;partial=01;start_type=ATG;rbs_motif=GGAGG;rbs_spacer=5-10bp;gc_cont=0.400
MRINNNISALNSWRNLSNTDRNMDKSLEKLSSGYRINRAG
>Cluster9326_Trinity|comp1994_c0_seq1_1 # 2 # 184 # 1 # ID=1302_1;partial=10;start_type=Edge;rbs_motif=None;rbs_spacer=None;gc_cont=0.645
GEFRDIEPMIAARVVFAPMFAFIVWQRAFGAMMRDLPDPERFFADAVDLLTHGLATKEIR
*
>Cluster11557_Trinity|comp1994_c0_seq1_2 # 181 # 297 # 1 # ID=1302_2;partial=01;start_type=ATG;rbs_motif=AGGA;rbs_spacer=5-10bp;gc_cont=0.650
MKSATSLCLTLSAFVLVACGEKLPPPEQTDSGPRPVKAL
>Cluster3738_Trinity|comp1995_c0_seq1_1 # 2 # 274 # 1 # ID=1303_1;partial=11;start_type=Edge;rbs_motif=None;rbs_spacer=None;gc_cont=0.626
TSRSWSGPLAKTKVGIDALHSTIGRHAARAVRCAVMVDQLNDQWGLLINNIAKGDTKTFN
APVFPKGEAMGVGFHEAPRGVLSHWVVIDNG
>Cluster8369_Trinity|comp1998_c0_seq1_1 # 3 # 203 # 1 # ID=1304_1;partial=11;start_type=Edge;rbs_motif=None;rbs_spacer=None;gc_cont=0.657
VVGSAPDPLAAREMIKALNPDVLTLDVEMPKMDGIEFLSRLMKLRPMPVVMISALTARGS
EVTLRAL
>Cluster302_Trinity|comp1999_c0_seq1_1 # 1 # 648 # 1 # ID=1305_1;partial=11;start_type=Edge;rbs_motif=None;rbs_spacer=None;gc_cont=0.597
RREGEKMNGDQVWNAKRGRGRPFGAVKSDTARVGDQVRTVTTLYELFLRTGRVNNVNQFA
SWFDGTMRRLHPGRAWETAANNKWRKNFSGKAALTADSIDWLGELFPDAASLFHCGPGRL
WEALWGSASSPCDLWNLCADDAPWGAECFDAALEALQIKVYCSLDFNDPLDEGDLGRAIV
LKRLNEQFGVGTPEDGVELYLCVKAALADSGIKYSD
>Cluster3739_Trinity|comp2002_c0_seq1_1 # 3 # 275 # 1 # ID=1306_1;partial=11;start_type=Edge;rbs_motif=None;rbs_spacer=None;gc_cont=0.667
YHSTGNPCVERIKQIQDWLASLFPGRTFTLAPASADASFRRYLRACFADGSTRIVMDAPP
AHEDVRPWLHVQQLFRAAGAHVPEVLAQDVE
>Cluster2366_Trinity|comp2003_c0_seq1_1 # 3 # 323 # 1 # ID=1307_1;partial=11;start_type=Edge;rbs_motif=None;rbs_spacer=None;gc_cont=0.570
ESSIMRIKLHSARAVVVLAMLVILVVIATTIILLWDSRRKELEQAVAERDAVADLFVKQM
KHDLNSISLVLKVVQERMESTYGACLVLDSPEVFLLLGARAAASEPT
>Cluster4790_Trinity|comp2004_c0_seq1_1 # 1 # 249 # 1 # ID=1308_1;partial=11;start_type=Edge;rbs_motif=None;rbs_spacer=None;gc_cont=0.618
MRLTPFQHRIIKDEVARIMGEGVRVLLFGSRTDDSRRGGDIDLYLEAPERREQAWRLVLR
LNAALQERLGEQKLDIVLHQPDE
>Cluster1044_Trinity|comp2007_c0_seq1_1 # 46 # 477 # 1 # ID=1309_1;partial=01;start_type=ATG;rbs_motif=GGA/GAG/AGG;rbs_spacer=5-10bp;gc_cont=0.562
MKHTISVLLQNKPGVLSRVTGLFSGRGFNIESLSVAPTLERDVSCLTLVTSGDDAIVEQI
TKQLHKLIDIIKVTDISESEYVEREMALIRVKAEPATRAEILRICDIFRGRVVDVSAKSY
AVEVTGTCDKVQAMIDILRPIGIQ
>Cluster11459_Trinity|comp2008_c0_seq1_1 # 1 # 123 # 1 # ID=1310_1;partial=10;start_type=Edge;rbs_motif=None;rbs_spacer=None;gc_cont=0.699
SGREYCTLMARAGDGFARIYKGQPSEEFSVLSGDAFGLGR*
>Cluster8370_Trinity|comp2008_c0_seq1_2 # 157 # 357 # 1 # ID=1310_2;partial=01;start_type=ATG;rbs_motif=GGA/GAG/AGG;rbs_spacer=5-10bp;gc_cont=0.692
MAVAMVSLVNGLFSPFGAVVFGLMPVWMPSFVPVSLPLALAVTAMITAFGTLLISGIPAA
VYERLTR
>Cluster6706_Trinity|comp2010_c0_seq1_1 # 2 # 220 # 1 # ID=1311_1;partial=11;start_type=Edge;rbs_motif=None;rbs_spacer=None;gc_cont=0.616
MRFEEVLGAMKGAGLRVALLSFFIPFFAGVAVALWFELDAMRTVFLGLCISITALPVAAK
ILDNLGLLNTPIG
>Cluster2367_Trinity|comp2011_c0_seq1_1 # 1 # 321 # 1 # ID=1312_1;partial=11;start_type=Edge;rbs_motif=None;rbs_spacer=None;gc_cont=0.698
ETMDARMNSDAKFPLIALQPACNADHVWVALLLDADRPLDNAALAQLLGDCALAELLAET
PCVVQADPLALDPALAANLPRERLILRFPLAQAGDSARGPALAALRQ
>Cluster782_Trinity|comp2014_c0_seq1_1 # 2 # 475 # 1 # ID=1314_1;partial=11;start_type=Edge;rbs_motif=None;rbs_spacer=None;gc_cont=0.637
TLQRCGGVFGSVLSPRIATTGQIIREDGMGDKSQQALTFGFDIGIASVGWCVLGENRIVD
LGVRCFDKAETAKEGDPLNLTRRTARLMRRRLRRRAWRLVKLARLLKRSGLDSDPRQPST
VSPWKLRVDGLDRPLTDDEWGRVIYHLCKHRGFHWISR
>Cluster671_Trinity|comp2017_c0_seq1_1 # 12 # 512 # 1 # ID=1315_1;partial=00;start_type=ATG;rbs_motif=None;rbs_spacer=None;gc_cont=0.563
MKSDHTVARIVRRQSGIVLLIALIALVAISLAGVALMRSVDTGLVVSGNLAFRQTSVQIA
DAGTEQAVTWLTSNSASLDNDVKAAGYYASRMDMCDLTGETDSTDDDAVWDPNGTAQSGC
NMLAVAVGSESLVDGYMASFVIYRMCDSPGSPIRMALHKADATCWQ*
>Cluster3235_Trinity|comp2020_c0_seq1_1 # 2 # 292 # 1 # ID=1317_1;partial=10;start_type=Edge;rbs_motif=None;rbs_spacer=None;gc_cont=0.557
YRVEEVHGKAAELAGKTVKIRGKVVKVSPNIMGRNWIHLQDGTGDAMKNSHDLVVTTSET
AELNAVVMIEGVVAKDKDFGAGYFYDVLVEEAKISK*
>Cluster6259_Trinity|comp2021_c0_seq1_1 # 3 # 227 # 1 # ID=1318_1;partial=11;start_type=Edge;rbs_motif=None;rbs_spacer=None;gc_cont=0.627
CNAKNLTNILTFGPGIRPEDLRYSEQNGDLVIEFANQPGDRVILRGYEPGRATQTRSVDI
IRFADGTEIVAENID
>Cluster11666_Trinity|comp2022_c0_seq1_1 # 135 # 248 # 1 # ID=1319_1;partial=01;start_type=ATG;rbs_motif=GGAG/GAGG;rbs_spacer=5-10bp;gc_cont=0.623
MKPNRALDAIETASRDEIVALQTERLRWSLRHAYDNIA
>Cluster12968_Trinity|comp2027_c0_seq1_1 # 2 # 79 # 1 # ID=1322_1;partial=10;start_type=Edge;rbs_motif=None;rbs_spacer=None;gc_cont=0.577
MDCHKNMAKANEATGPVKCGDCHGK*
>Cluster1215_Trinity|comp2028_c0_seq1_1 # 25 # 435 # 1 # ID=1323_1;partial=01;start_type=ATG;rbs_motif=AGGAGG;rbs_spacer=5-10bp;gc_cont=0.372
MSEKKEISVVYEEKRVFPSPKEYVEKSYIKSMFDYELMYKELIEDPEGFWAKEAANRLTW
FKVWDKVLDYDFHKPYIKWFQGGKLNVSYNCIDRHLNSATRNKAALIWEADGGEYKTLTY
QQLFYEVNKFVNVLKKL
>Cluster3143_Trinity|comp2029_c0_seq1_1 # 1 # 294 # 1 # ID=1324_1;partial=10;start_type=Edge;rbs_motif=None;rbs_spacer=None;gc_cont=0.541
RIAVEKRSLGEGEKAQILGKVERELKEITSKARREAEEIKGKADAEAARIYADAYNQNPD
FYAFSRSLDAYGKGIGANTRLIISSDSEFYRYLQELK*
>Cluster2297_Trinity|comp2030_c0_seq1_1 # 1 # 327 # 1 # ID=1325_1;partial=10;start_type=Edge;rbs_motif=None;rbs_spacer=None;gc_cont=0.606
MSFVVEYYYPKVLAEIEAWPVDVLADYARMVELLIEHGPDLRLPHSRSMGAGLFELRPRG
RSGAGRAMYCFHVGRRVVVVHAFLKKSEQTPVKDLKIARQRVKELQHG*
>Cluster3426_Trinity|comp2031_c0_seq1_1 # 2 # 283 # 1 # ID=1326_1;partial=11;start_type=Edge;rbs_motif=None;rbs_spacer=None;gc_cont=0.479
SGQKRFQQPVYLDVLYGSLLPIAAFGFIGSLCITSIAYIQSNLGTLSGIPQLNHPFPFPL
LCFIWGITVGAIGSSTGDIHYGTEREFQDRPFGE
>Cluster6260_Trinity|comp2034_c0_seq1_1 # 1 # 225 # 1 # ID=1327_1;partial=11;start_type=Edge;rbs_motif=None;rbs_spacer=None;gc_cont=0.556
MFLNPDTRLFANSLSAPIRFMESPDNQRVGICGIQLLDETGAVARSCVRFPTAGMFYAAM
FGLDRRLPRLGHFMW
>Cluster7482_Trinity|comp2036_c0_seq1_1 # 3 # 212 # 1 # ID=1329_1;partial=11;start_type=Edge;rbs_motif=None;rbs_spacer=None;gc_cont=0.652
TEVKVGYDGIAFANSKKAEPISLSRQQIYLALAKQVPVDGKLVDNPFQTWKQIDPSLPDV
KIEVLGPPPT
>Cluster8371_Trinity|comp2038_c0_seq1_1 # 2 # 202 # 1 # ID=1330_1;partial=11;start_type=Edge;rbs_motif=None;rbs_spacer=None;gc_cont=0.682
YDFSSIRPKGALVKGTHSRASGPVSYMRVFDRSCETVESAGSRRGAQMGVLRCDHPDIED
FIHAKDQ
>Cluster7774_Trinity|comp2040_c0_seq1_1 # 2 # 208 # 1 # ID=1331_1;partial=11;start_type=Edge;rbs_motif=None;rbs_spacer=None;gc_cont=0.333
FNPSTTITFSIETQHVVSLLVYDILGKEIMTLVNETKNPGSYSVNFDASELAGGVYFYKL
KSGNNVQTR
>Cluster1970_Trinity|comp2041_c0_seq1_1 # 1 # 342 # 1 # ID=1332_1;partial=11;start_type=Edge;rbs_motif=None;rbs_spacer=None;gc_cont=0.708
ARIPPQHVSADDRSALKNLDRDLKSVVFGQDAAIDALAQAIKMSRSGLGNPQKPIGSFLF
SGPTGVGKTEVARQLASSLGVELIRFDMSEYMERHAVSRLIGAPPGYVGYEEGG
>Cluster12770_Trinity|comp2042_c0_seq1_2 # 141 # 221 # 1 # ID=1333_2;partial=01;start_type=ATG;rbs_motif=4Base/6BMM;rbs_spacer=13-15bp;gc_cont=0.654
MKRFLAALLIGLWATLAAAQAPQSFAK
>Cluster2122_Trinity|comp2043_c0_seq1_1 # 1 # 333 # 1 # ID=1334_1;partial=11;start_type=Edge;rbs_motif=None;rbs_spacer=None;gc_cont=0.526
RPYSDEEAKKLLKDVVSPETTDWHYNTHHKGYVTFLNKIEAALEKADRSAANGNYSEIGE
LKRRLTWNHGGTVLHDVYWEVLGGDGDPSKGKEVVAAIEKEFGSFDNWKAD
>Cluster9327_Trinity|comp2044_c0_seq1_1 # 31 # 210 # 1 # ID=1336_1;partial=01;start_type=ATG;rbs_motif=AGGA;rbs_spacer=5-10bp;gc_cont=0.600
MAQYVMSMLRVSKIVPPKRQIIKDISLSFFPGAKIGLLGLNGSGKSTVMKIMAGADKEFD
>Cluster9428_Trinity|comp2045_c0_seq1_1 # 3 # 182 # 1 # ID=1337_1;partial=10;start_type=Edge;rbs_motif=None;rbs_spacer=None;gc_cont=0.639
GDGEYIVVRGDYVGGTFTAAAATGADTLVVWDGNTAAGGVTMVGVVLQGTVASAADLIL*
>Cluster9328_Trinity|comp2053_c0_seq1_1 # 3 # 185 # 1 # ID=1338_1;partial=10;start_type=Edge;rbs_motif=None;rbs_spacer=None;gc_cont=0.656
VLLESARFGTSLTQLAALPAGAERALTDPYAEKRPPWKTIILILFIIAGALLYGIAFMAH
*
>Cluster12145_Trinity|comp2053_c0_seq1_2 # 195 # 293 # 1 # ID=1338_2;partial=01;start_type=ATG;rbs_motif=GGAG/GAGG;rbs_spacer=5-10bp;gc_cont=0.657
MLDYLILPVTPFAQNCSLIWEEATRRAAVVDPE
>Cluster11331_Trinity|comp2056_c0_seq1_1 # 203 # 325 # 1 # ID=1339_1;partial=01;start_type=ATG;rbs_motif=AGGAG;rbs_spacer=5-10bp;gc_cont=0.512
MNKVNWTVVVVFSIVALFILMFGASLLGGSGYGGWGYGGWG
>Cluster6497_Trinity|comp2058_c0_seq1_1 # 1 # 222 # 1 # ID=1341_1;partial=11;start_type=Edge;rbs_motif=None;rbs_spacer=None;gc_cont=0.378
QTGLELRGVFDLETQSSKDLKFFEVKFTDRNTTYPSRNTQFTERAANEPGITQQDQLGGF
RDVAPVSFTQANTE
>Cluster5455_Trinity|comp2060_c0_seq1_1 # 2 # 238 # 1 # ID=1342_1;partial=11;start_type=Edge;rbs_motif=None;rbs_spacer=None;gc_cont=0.612
EPSKVLQLINAYRFLGNRWAQLDPLKRHPRPEVEELEPSYYGFTEADLSSTFRTGSFDIG
VEEATLREILEALRLRYCG
>Cluster6498_Trinity|comp2061_c0_seq1_1 # 1 # 222 # 1 # ID=1343_1;partial=11;start_type=Edge;rbs_motif=None;rbs_spacer=None;gc_cont=0.595
LDILSAAAVTTVGLTVDTVGTSMTDVDVDIEGTGVTTLNLTASGAASYFSLENTGAAITT
INIAGDKVATINLD
>Cluster8372_Trinity|comp2064_c0_seq1_1 # 1 # 204 # 1 # ID=1345_1;partial=10;start_type=Edge;rbs_motif=None;rbs_spacer=None;gc_cont=0.534
MTFPNVMLSTLNPAWSLTIYNASSSQYTLTVMSIVALIFVPIVLAYQGWTYWMFSKRVST
DKKSLVY*
>Cluster3872_Trinity|comp2065_c0_seq1_1 # 2 # 271 # 1 # ID=1346_1;partial=11;start_type=Edge;rbs_motif=None;rbs_spacer=None;gc_cont=0.567
DLSEVGRFKINAKLGLDTPIETRTLTREDIMESVKYLLRLKDSQGPIDDIDHLGNRRVRT
VGELVENQYRMGLVRMERAIRERMSLQEVR
>Cluster1670_Trinity|comp2070_c0_seq1_1 # 31 # 393 # 1 # ID=1348_1;partial=01;start_type=ATG;rbs_motif=GGAG/GAGG;rbs_spacer=5-10bp;gc_cont=0.515
MNIQRKCVTGLFGAMVLVGLLLTQGGQAIGEEPYDEDIYGSEAPIIFTQPVKAVIFFYKT
HTMDAGLSCDSCHDDLFQMATGTAEANDDFTMQSLYDGKYCGACHDGQTAFASNTRCTVC
H
>Cluster3144_Trinity|comp2074_c0_seq1_1 # 3 # 293 # 1 # ID=1352_1;partial=11;start_type=Edge;rbs_motif=None;rbs_spacer=None;gc_cont=0.529
IGRNTSGNCTGCGACADVCADERVDDFNFGMVKTKAIYRPHEMSFPMKYVLDKSACSGDN
LAKIKEACKYDAIDTEMEAKSFTLNVSSIADSLGVKG
>Cluster998_Trinity|comp2075_c0_seq1_1 # 2 # 439 # 1 # ID=1353_1;partial=11;start_type=Edge;rbs_motif=None;rbs_spacer=None;gc_cont=0.626
SDYDREKLQERLAKLSGGVAVIGVGAATEVELKEKKHRVEDALSATRAAVEEGIVPGGGV
ALINAIPSLDKVNLDGDAATGVKILRRALEEPMRMIAANAGVDGAVVIEKVRMLHGEGKM
TTGYDVLENDYVDMLKAGIIDPVKVT
>Cluster3873_Trinity|comp2076_c0_seq1_1 # 1 # 270 # 1 # ID=1354_1;partial=11;start_type=Edge;rbs_motif=None;rbs_spacer=None;gc_cont=0.644
LIYTVNGFAHGEAGMSINALMRNYRSKLSDTVREMVSFKQMVRGGHFHLVYQPIVDLWTA
GVHHFECLTRLDDAKDSSPFRMVSFAEDVG
>Cluster7775_Trinity|comp2078_c0_seq1_1 # 2 # 208 # 1 # ID=1355_1;partial=11;start_type=Edge;rbs_motif=None;rbs_spacer=None;gc_cont=0.657
IRKLADLLGREFKELSGEHGVEKPKSVALIDEQTCIGCTLCIQACPVDAIVGAAKQMHTV
IGAQCTGCE
>Cluster3619_Trinity|comp2081_c0_seq1_1 # 2 # 280 # 1 # ID=1358_1;partial=10;start_type=Edge;rbs_motif=None;rbs_spacer=None;gc_cont=0.566
CASNCVAGHGSPSTACGWCTYQVPMEVSADRRTTLAIRWILAAARDRSGKSFPDKLASEL
IDATNETGAAIRKRDEAHKMAEANRAFSHYRV*
>Cluster8373_Trinity|comp2085_c0_seq1_1 # 1 # 201 # 1 # ID=1361_1;partial=11;start_type=Edge;rbs_motif=None;rbs_spacer=None;gc_cont=0.617
TMTKLVVTGDQNLTIANTTFAATGGQIDASAFTGNLTVNAVNAVDVDFKGGKGNDTILFG
ADLQATD
>Cluster13297_Trinity|comp2087_c0_seq1_1 # 3 # 71 # 1 # ID=1362_1;partial=10;start_type=Edge;rbs_motif=None;rbs_spacer=None;gc_cont=0.565
KYLSRKDPAAYRELIQKLGLRH*
>Cluster6261_Trinity|comp2088_c0_seq1_1 # 2 # 226 # 1 # ID=1363_1;partial=11;start_type=Edge;rbs_motif=None;rbs_spacer=None;gc_cont=0.671
RRGGRMLLCELLDCRLSGVLVLDMSSHFERMLGQIRLDALRAGWLIFGGGFRQGAARTAM
KRIFDIVTATILLIL
>Cluster6262_Trinity|comp2089_c0_seq1_1 # 1 # 225 # 1 # ID=1364_1;partial=11;start_type=Edge;rbs_motif=None;rbs_spacer=None;gc_cont=0.689
NGGLAAANQTARAIAAGDLTVTVPISGKDEITALLKEMASMQAALRELVAAIGRETERLN
HQSGKLSDTAEQGAT
>Cluster5456_Trinity|comp2090_c0_seq1_1 # 3 # 239 # 1 # ID=1365_1;partial=11;start_type=Edge;rbs_motif=None;rbs_spacer=None;gc_cont=0.570
GSNPAAVTLTQATAATDAIVTPGTDGFALTVSAGTNATDTLADQTTAGIAAVAAGALTLT
KMANNGTLELTAAATTSTV
>Cluster3740_Trinity|comp2091_c0_seq1_1 # 3 # 275 # 1 # ID=1366_1;partial=11;start_type=Edge;rbs_motif=None;rbs_spacer=None;gc_cont=0.612
FYAYQGKLTSVEQAIVRVLGMDFVMDFSLGLALGKSFRNPKDGPLGLDNFWRDALHVAAL
TQTLCNSIEFSRRPAPGVAYMAGLLHNFGFL
>Cluster10169_Trinity|comp2092_c0_seq1_1 # 66 # 221 # 1 # ID=1367_1;partial=01;start_type=ATG;rbs_motif=AGGAG;rbs_spacer=5-10bp;gc_cont=0.532
MKYAIVESGGKQYKAVEGETIEVDRLPVNAGEKVGLERVLMLVDGEEVTVGT
>Cluster2585_Trinity|comp2093_c0_seq1_1 # 15 # 326 # 1 # ID=1368_1;partial=01;start_type=GTG;rbs_motif=GGA/GAG/AGG;rbs_spacer=5-10bp;gc_cont=0.699
MFGQEGVDRQDPDWYAAYVMNYILGGGGFSSRLMEEVREKRGLAYGVYTYLQPLDYAALL
SGTVATENARVAESLRVIRDEWRRMRDQGPTAEELENAKTYLIG
>Cluster3236_Trinity|comp2094_c0_seq1_1 # 3 # 290 # 1 # ID=1369_1;partial=11;start_type=Edge;rbs_motif=None;rbs_spacer=None;gc_cont=0.674
ERLKIEQGLQPARERINDLKLKEQAAHLNVEQFQERLKEAHVVSPEDEEALAVELTPGLR
DGTLQGDIARLTAEIEALGSVNLAALEELATAKERK
>Cluster8374_Trinity|comp2097_c0_seq1_1 # 62 # 262 # 1 # ID=1370_1;partial=01;start_type=ATG;rbs_motif=GGA/GAG/AGG;rbs_spacer=5-10bp;gc_cont=0.602
MQIHLRTYVFIDALQPQLASYLATSSQGFLPVFGDACLWIEVAPGMAVHRLTDLALKATN
VHLGEQV
>Cluster5831_Trinity|comp2098_c0_seq2_1 # 2 # 235 # 1 # ID=1372_1;partial=10;start_type=Edge;rbs_motif=None;rbs_spacer=None;gc_cont=0.718
DTVTNYTPAGLADGSANGFVCQAATAEAILGTAGSAAALWQDKAGWRQLQRNAMAGDFRW
AGPARQYLELYASLRPA*
>Cluster11667_Trinity|comp2100_c0_seq1_1 # 2 # 118 # 1 # ID=1373_1;partial=10;start_type=Edge;rbs_motif=None;rbs_spacer=None;gc_cont=0.564
DSMGITKTRRGLQKTLFQITVGLAVAFLGNAILQLLIQ*
>Cluster9429_Trinity|comp2103_c0_seq1_1 # 1 # 180 # 1 # ID=1375_1;partial=10;start_type=Edge;rbs_motif=None;rbs_spacer=None;gc_cont=0.533
LDHLLSRVLEQWLSHEACAPLIQNRSDAVSERAGTTKPVFSYHFSVVEGAWMRACSSVG*
>Cluster11947_Trinity|comp2104_c0_seq1_1 # 1 # 108 # 1 # ID=1376_1;partial=10;start_type=Edge;rbs_motif=None;rbs_spacer=None;gc_cont=0.639
NTLMLRVMQQLVDATRAARTNKEQDRKPDKGQEKA*
>Cluster11668_Trinity|comp2104_c0_seq1_2 # 105 # 218 # 1 # ID=1376_2;partial=01;start_type=GTG;rbs_motif=AGGAG;rbs_spacer=5-10bp;gc_cont=0.614
MKTNALTIDVEDYFQVSAFAPYIDRADWDKRECRVERN
>Cluster598_Trinity|comp2106_c0_seq1_1 # 3 # 521 # 1 # ID=1377_1;partial=11;start_type=Edge;rbs_motif=None;rbs_spacer=None;gc_cont=0.686
ARANGYAVGAYDVVDCNFIAAVLAGAERARAPVIVSFAESHFAYYDFPVLMAAAEAAAKR
ASVPVALFLDHGSGLESAIAAIRHGCQGVMVDASNLSFDANVAATRAAVEMAHAVGVPVE
GELGYVPGVEGEDAARHPGEIRLTSPQEAAFYVDATGVDFLAVSIGTVHGRLR
>Cluster4502_Trinity|comp2107_c0_seq1_1 # 3 # 257 # 1 # ID=1378_1;partial=11;start_type=Edge;rbs_motif=None;rbs_spacer=None;gc_cont=0.608
TQAWRQPGSSMKPFVYSAALEKGYTPLSVFPDEPLSVSAEETGSQAWEPKNYDGKYEGPM
TLRNALTKSKNMVSIRLVRAVGPHY
>Cluster7214_Trinity|comp2108_c0_seq1_1 # 2 # 214 # 1 # ID=1379_1;partial=11;start_type=Edge;rbs_motif=None;rbs_spacer=None;gc_cont=0.638
PGCRSAAGRSPASADAALPLPTFTPAPSPMPGGLYVDAGQSLGQVSPVFFGTNWGPWLGV
PPTMLDVIPSL
>Cluster8060_Trinity|comp2109_c0_seq1_1 # 3 # 206 # 1 # ID=1380_1;partial=11;start_type=Edge;rbs_motif=None;rbs_spacer=None;gc_cont=0.593
AGFTESHYNGLAQRRWMDTMRPAESREVLEAIFRIDLCDPARTLEASAGVIGLVGFPSED
FLSGKLAL
>Cluster470_Trinity|comp2110_c0_seq1_1 # 3 # 560 # 1 # ID=1381_1;partial=11;start_type=Edge;rbs_motif=None;rbs_spacer=None;gc_cont=0.565
GLYIDAASTTATYQNVTTAMGLTVSYVGTNATTNTLSMTGVTGTSDAYAITFAADNSAAT
TAPTSANVSTGTIAVAGIENFTIASGGTKAWNSLTLGADISVNTVTITGASNLDLAFAAS
FGSTTSPATGVSSIDGSAATGKLAINLANLTQATAGLAVKGGSAADTITTSTSATTLTGG
SGADNF
>Cluster9742_Trinity|comp2111_c0_seq1_1 # 34 # 201 # 1 # ID=1382_1;partial=01;start_type=ATG;rbs_motif=AGGA;rbs_spacer=5-10bp;gc_cont=0.613
MKTLTLALVAAGLAIAGPALADEAMAKKNMCMNCHSVDKKLMGPSFKDIAAKYKGN
>Cluster843_Trinity|comp2112_c0_seq1_1 # 89 # 553 # 1 # ID=1383_1;partial=00;start_type=ATG;rbs_motif=AGGAGG;rbs_spacer=5-10bp;gc_cont=0.460
MRTRKVLSLLVAVSLVLTASLAFAQPMKGWKGWRGSGGWGMGTQYQRMYNPATVETISGT
VESVDKIIPMKGMNYGVHLLLKTDKETVLVHLGPGWYIERLDTKIEKGDKIEVKGSRVTM
MGKPAIIAAEVKKGDNVLKLRDENGIPAWAGWRR*
>Cluster11558_Trinity|comp2112_c0_seq1_2 # 532 # 648 # 1 # ID=1383_2;partial=01;start_type=ATG;rbs_motif=GGA/GAG/AGG;rbs_spacer=5-10bp;gc_cont=0.487
MGRMEKIKKEYRQQNEPCFEPEQGLIQAVNICFPLHGRS
>Cluster6707_Trinity|comp2113_c0_seq1_1 # 1 # 219 # 1 # ID=1384_1;partial=11;start_type=Edge;rbs_motif=None;rbs_spacer=None;gc_cont=0.644
SILANCWHDHLRQGKDMLDIDSIEEHDLPSTCCPEEDCLQNEVVQRVRAAVGRLPAGQRE
VVTLVDLEEFSYA
>Cluster6499_Trinity|comp2115_c0_seq1_1 # 1 # 222 # 1 # ID=1385_1;partial=11;start_type=Edge;rbs_motif=None;rbs_spacer=None;gc_cont=0.676
ERATEFGARILELSVDVGGTITGEHGVGIEKVGQMCVQFSPEELAAFHALKAAFDPQGLL
NPGKAVPTPRRCSE
>Cluster7215_Trinity|comp2123_c0_seq1_1 # 2 # 214 # 1 # ID=1387_1;partial=11;start_type=Edge;rbs_motif=None;rbs_spacer=None;gc_cont=0.620
SCMADLGINGCGLESQLEAVYKAVMDPSGHNAGFLRPNAYLAIFIITDEDDCSVKNLEMY
NPIGEMRWGDG
>Cluster13394_Trinity|comp2125_c0_seq1_1 # 275 # 337 # 1 # ID=1388_1;partial=01;start_type=ATG;rbs_motif=GGA/GAG/AGG;rbs_spacer=5-10bp;gc_cont=0.556
MAVRSSQSTSVEILVANITWD
>Cluster10508_Trinity|comp2127_c0_seq1_1 # 1 # 150 # 1 # ID=1390_1;partial=10;start_type=Edge;rbs_motif=None;rbs_spacer=None;gc_cont=0.647
SPPGEYGRTWVEGIFRFENDAPPPDDRINVRLDLENGRKGRVGGFASLV*
>Cluster6263_Trinity|comp2130_c0_seq1_1 # 1 # 225 # 1 # ID=1391_1;partial=11;start_type=Edge;rbs_motif=None;rbs_spacer=None;gc_cont=0.711
MQSPAPPPSPTMHAAAEAWLVHVPVPLFAMVMGTAGLGLAWRKAHEVFGLPSVVGEAIFV
LATTLFVVVAGLYLL
>Cluster11043_Trinity|comp2132_c0_seq1_1 # 1 # 135 # 1 # ID=1392_1;partial=10;start_type=Edge;rbs_motif=None;rbs_spacer=None;gc_cont=0.667
MLAAVHLHGAAADACIAAGQGPIGLTAGELIDPARRILNEWICP*
>Cluster12146_Trinity|comp2132_c0_seq1_2 # 132 # 230 # 1 # ID=1392_2;partial=01;start_type=ATG;rbs_motif=GGA/GAG/AGG;rbs_spacer=5-10bp;gc_cont=0.677
MTFQPDLAAEVERNVQAALAEDIGSGDLTALLA
>Cluster5457_Trinity|comp2133_c0_seq1_1 # 2 # 238 # 1 # ID=1393_1;partial=11;start_type=Edge;rbs_motif=None;rbs_spacer=None;gc_cont=0.658
ENSTEGSVGRTLDQMLTSPLMICGEVHLRIHQNLMTRAASLDGLKKLYSHAQSLAQCHEW
LGRNLPNLPRVPVASNAEA
>Cluster6500_Trinity|comp2137_c0_seq1_1 # 2 # 226 # 1 # ID=1395_1;partial=10;start_type=Edge;rbs_motif=None;rbs_spacer=None;gc_cont=0.609
ANMAEMHPILWSRITNRRLTHKNMKVVNLSTYGNMSSDIADIEIIFAPSGDLAIQNFIAR
EIIRRNAVDWDFVR*
>Cluster8375_Trinity|comp2140_c0_seq1_1 # 2 # 205 # 1 # ID=1396_1;partial=10;start_type=Edge;rbs_motif=None;rbs_spacer=None;gc_cont=0.613
ITGTVKWFNAQKGFGFIEREGGPDVFVHQSEIQGEGYRELLEGEKVEFTITQGQKGLQAS
RVVRLGF*
>Cluster1540_Trinity|comp2142_c0_seq1_1 # 2 # 376 # 1 # ID=1398_1;partial=11;start_type=Edge;rbs_motif=None;rbs_spacer=None;gc_cont=0.597
FVGMAFAYFIVFPAVFGFINAFAPEGVAVMTDIEKYLSFVLTTFLAFGVTFEVPVVVIVL
VRVGLVSVEKLKEIRPYFIVGAFIVAATFTPPDVLSQFLLAVPMCLLYELGILMAQLIGK
STRVD
>Cluster7483_Trinity|comp2143_c0_seq1_1 # 3 # 212 # 1 # ID=1399_1;partial=11;start_type=Edge;rbs_motif=None;rbs_spacer=None;gc_cont=0.710
LVIFMVTAPMVPPASIELPSVGKASTPPVEPLEITVKADGAMEMRDRALGGATVTVGRLE
LAQRIREAQA
>Cluster4101_Trinity|comp2145_c0_seq1_1 # 1 # 264 # 1 # ID=1400_1;partial=11;start_type=Edge;rbs_motif=None;rbs_spacer=None;gc_cont=0.670
TQTFSGTAPANVKGSIDVRVTASDGHGECSTASDDFKVSFGSKTVVPADQKGNEGVGNGA
DAPPPGHSGNINDGAGTSPGQPGRKHGG
>Cluster11559_Trinity|comp2146_c0_seq1_1 # 2 # 121 # 1 # ID=1401_1;partial=10;start_type=Edge;rbs_motif=None;rbs_spacer=None;gc_cont=0.658
RWKLAAPAKEKLSVRLLFANVALGVGVLLLSGFSAALAS*
>Cluster13395_Trinity|comp2146_c0_seq1_2 # 206 # 268 # 1 # ID=1401_2;partial=01;start_type=ATG;rbs_motif=None;rbs_spacer=None;gc_cont=0.524
MHKEELTRCLPKPLTKTCQAI
>Cluster7776_Trinity|comp2152_c0_seq1_1 # 1 # 207 # 1 # ID=1403_1;partial=11;start_type=Edge;rbs_motif=None;rbs_spacer=None;gc_cont=0.618
RVGLFTAIALPGTTLPSGLAIKKSTIRGQQSHGMLCSEKDLGISENHAGIMELPWLTVSG
GKLVEELGL
>Cluster9430_Trinity|comp2154_c0_seq1_1 # 1 # 180 # 1 # ID=1404_1;partial=10;start_type=Edge;rbs_motif=None;rbs_spacer=None;gc_cont=0.667
IAGFYATRYGIAVNPARIVVTAGASGALLLALGALITPGDEWLLTDPGYPCNRHFMRFC*
>Cluster9653_Trinity|comp2154_c0_seq1_2 # 184 # 354 # 1 # ID=1404_2;partial=01;start_type=GTG;rbs_motif=None;rbs_spacer=None;gc_cont=0.713
MPRALAVDATTNFQPTAAQVGASWTARTRGLLVASPANPTGTLIEPAQLAALWQTVQ
>Cluster5276_Trinity|comp2159_c0_seq1_1 # 3 # 242 # 1 # ID=1407_1;partial=11;start_type=Edge;rbs_motif=None;rbs_spacer=None;gc_cont=0.662
DSTELMDQRDLSQNTLSEYMDINYYTRADGSVTIYSGSGLLLLSDEPQHLSHVPTTDGDA
SMEMYSVTVAGASRTLEFGS
>Cluster12055_Trinity|comp2160_c0_seq1_1 # 154 # 255 # 1 # ID=1408_1;partial=01;start_type=ATG;rbs_motif=GGA/GAG/AGG;rbs_spacer=11-12bp;gc_cont=0.559
MFAKAVQASSTVLRQEMRSLLSRYFQTEAASEGA
>Cluster1841_Trinity|comp2161_c0_seq1_1 # 3 # 353 # 1 # ID=1409_1;partial=11;start_type=Edge;rbs_motif=None;rbs_spacer=None;gc_cont=0.624
SAAPETAPQQQVSGTIKPQVEDKVSAPPAKDKLEVSRTEPAKTAQTMAGSSLEEDLIARD
KALREASERILQLEKNIENLKKLVEVKSQTGAKLQQEGEAVQPKPAEKPAEPVKAEA
>Cluster4356_Trinity|comp2165_c0_seq1_1 # 1 # 258 # 1 # ID=1410_1;partial=11;start_type=Edge;rbs_motif=None;rbs_spacer=None;gc_cont=0.624
MKQMLETGVHFGHQTRRWNPKMRPYIFGARNGIHIMDLQQTVKLFQKAHDKVVETVAGGG
KVVFIGTKRQAQEAVKTEAERCGMYY
>Cluster9743_Trinity|comp2167_c0_seq1_1 # 71 # 238 # 1 # ID=1411_1;partial=01;start_type=ATG;rbs_motif=GGAG/GAGG;rbs_spacer=5-10bp;gc_cont=0.494
MTKEEGKIRVDGVVVEALPGTQFRVKLDNGHEVLAYLSGKMRKHYIRILLGDRVAL
>Cluster8061_Trinity|comp2174_c0_seq1_1 # 1 # 204 # 1 # ID=1414_1;partial=11;start_type=Edge;rbs_motif=None;rbs_spacer=None;gc_cont=0.657
DGLYYWRVQARGADGIWGLWSAVWMVTVDTVAPAKPTLLLPETKSILNTSQPALDWSDVA
DAVRYELQ
>Cluster11332_Trinity|comp2175_c0_seq1_1 # 3 # 128 # 1 # ID=1415_1;partial=10;start_type=Edge;rbs_motif=None;rbs_spacer=None;gc_cont=0.595
EGGGIPEAVLEPEIEAGEVDGNTVELNSVEPGVEDEPVTAH*
>Cluster9960_Trinity|comp2175_c0_seq1_2 # 238 # 399 # 1 # ID=1415_2;partial=01;start_type=ATG;rbs_motif=None;rbs_spacer=None;gc_cont=0.599
MAHVELQSGESQEQLLKRFRKQVAKDGILSTVRRKRWHVSKSELRRIQKKKAIR
>Cluster11229_Trinity|comp2176_c0_seq1_1 # 3 # 131 # 1 # ID=1416_1;partial=10;start_type=Edge;rbs_motif=None;rbs_spacer=None;gc_cont=0.636
RMISGWMFAAGFVLLAWDLMTVGKRETRPMQVSHEQPAPSMA*
>Cluster11044_Trinity|comp2176_c0_seq1_2 # 103 # 234 # 1 # ID=1416_2;partial=01;start_type=ATG;rbs_motif=GGA/GAG/AGG;rbs_spacer=5-10bp;gc_cont=0.621
MSNPPRRWPEITGLLSLLPSDFARRFPAGVFLTRWEGTDSQEVG
>Cluster4217_Trinity|comp2177_c0_seq1_1 # 2 # 262 # 1 # ID=1417_1;partial=11;start_type=Edge;rbs_motif=None;rbs_spacer=None;gc_cont=0.674
FTARDVQPVGRLDHDTTGLLLLSDDGAFIHAQSHPKRHVSKTYVATTHEPVTPELVAKLQ
EGVMLMDESAPLRAQARQVGESEVEIV
>Cluster9855_Trinity|comp2178_c0_seq1_1 # 1 # 168 # 1 # ID=1418_1;partial=10;start_type=Edge;rbs_motif=None;rbs_spacer=None;gc_cont=0.655
QERVGLNGRLFNVIKFRSMRKDAEKDGTPRWATKNDDRVTRVGRVIRKLRIDELL*
>Cluster7484_Trinity|comp2182_c0_seq1_1 # 2 # 211 # 1 # ID=1419_1;partial=11;start_type=Edge;rbs_motif=None;rbs_spacer=None;gc_cont=0.619
MSMMLLVVLVGAALVGQGRLVLFYAATATLLLLTEQAYRVAFLKGDPGDFFFTGLTCIGL
FGAAIGARLL
>Cluster2644_Trinity|comp2184_c0_seq1_1 # 1 # 309 # 1 # ID=1420_1;partial=11;start_type=Edge;rbs_motif=None;rbs_spacer=None;gc_cont=0.686
KMHKTLAEGRSTAEALARALEQLPEGREVLVFPPFTAIAGVADAFAGRPGFSVGGQNFYP
AAKGAFTGEIAPAMLQDLGCGYALTGHSERRHVLGESNEFVGR
>Cluster10170_Trinity|comp2185_c0_seq1_1 # 58 # 213 # 1 # ID=1421_1;partial=01;start_type=ATG;rbs_motif=GGxGG;rbs_spacer=5-10bp;gc_cont=0.538
MTFLLKELGEGLHLLLPLPDLFDKKFGSPTITHDGVTVAKEIELQDPFENMG
>Cluster539_Trinity|comp2199_c0_seq1_1 # 2 # 538 # 1 # ID=1423_1;partial=11;start_type=Edge;rbs_motif=None;rbs_spacer=None;gc_cont=0.693
SFNEAHILAIAQAVAAYRAQAGIAGPLFLGMDTHALSAPAQRNVIEVLAANGVTVHLQQD
GGFTPTPVISRAILAHNADKSQPRADGIVITPSHNPPLDGGIKYNPPHGGPADTDVTGWI
EQHANALMADGNRAVNRLPYAQALAAPTTHAVDLMTPYIAALGAVIDMDAIGALTTVGF
>Cluster3513_Trinity|comp2200_c0_seq1_1 # 1 # 279 # 1 # ID=1424_1;partial=11;start_type=Edge;rbs_motif=None;rbs_spacer=None;gc_cont=0.609
RAHELTSAQFGSEADAIDQGTLEITVNGTTTQITVDDGNDTLGELALSINNADAGVTAAI
EDDEFGFKVLVLTSNTGGSAGEMSVFGIAGFTY
>Cluster1671_Trinity|comp2202_c0_seq1_1 # 3 # 365 # 1 # ID=1425_1;partial=11;start_type=Edge;rbs_motif=None;rbs_spacer=None;gc_cont=0.680
RGTRAGSCLYALFERIDFQQRAPLGPVAAAVLEEFGYAPEWRPVLARLVADVLATPLNAA
GLKLADIPRSERLVELEFAFPLGSPAQRAGYMKGFIDLVFHHEGRWYIVDWKSNWLEDYG
P
>Cluster9531_Trinity|comp2204_c0_seq1_1 # 39 # 212 # 1 # ID=1426_1;partial=01;start_type=GTG;rbs_motif=AGGAG/GGAGG;rbs_spacer=11-12bp;gc_cont=0.667
MLAKISGQIKAQRREIQTPKQNEQRLGNLIAALTKKAAEARKKKPAPSGKAPRASQPP
>Cluster2885_Trinity|comp2208_c0_seq1_1 # 1 # 300 # 1 # ID=1427_1;partial=11;start_type=Edge;rbs_motif=None;rbs_spacer=None;gc_cont=0.683
SPYSIYHGIHKLPPGTFLQLQAGQKDARPVAYWSARHVAEAGQRNPYQGSEREATDELAR
LLGQAVGGQMVADVPLGAFLSGGIDSTTVVALMQAQSARP
>Cluster7485_Trinity|comp2209_c0_seq1_1 # 1 # 210 # 1 # ID=1428_1;partial=11;start_type=Edge;rbs_motif=None;rbs_spacer=None;gc_cont=0.581
INKLYSFSYTDPYHTVDGISRGFDLYMRDTDTSQLNTIATYATKSLGGGVRYGIPIGEDD
TVNFGLAYDN
>Cluster2442_Trinity|comp2212_c0_seq1_1 # 2 # 319 # 1 # ID=1429_1;partial=11;start_type=Edge;rbs_motif=None;rbs_spacer=None;gc_cont=0.664
AEAPAAEAAAPAIEVNKGDVAWMMTSTLLVIFMAVPGLALFYGGLVRAKNMLSVLMQVMV
VFSLISVLWAVYGYSLAFGGEGLIIAGLDKLFLSGVTMDSLVDIFT
>Cluster2511_Trinity|comp2212_c0_seq2_1 # 2 # 316 # 1 # ID=1430_1;partial=11;start_type=Edge;rbs_motif=None;rbs_spacer=None;gc_cont=0.670
AEAPAAEAAAPAIEVNKGDVAWMMTSTLLVIFMAVPGLALFYGGLVRAKNMLSVLMQVMV
VFSLISVLWAVYGYSVAFTGGSAFFGGFDKLFLMGVTPESLGATF
>Cluster5642_Trinity|comp2213_c0_seq1_1 # 163 # 399 # 1 # ID=1431_1;partial=00;start_type=ATG;rbs_motif=AGGAGG;rbs_spacer=5-10bp;gc_cont=0.527
MATKENTSSTTTIHNEQLNSATLKLEGAQALIVCMGIFMSGDQSEQPSGMLLNSAMYGIG
QLIESAVSDLCAKEGGAA*
>Cluster13298_Trinity|comp2213_c0_seq1_2 # 396 # 461 # 1 # ID=1431_2;partial=01;start_type=GTG;rbs_motif=AGxAGG/AGGxGG;rbs_spacer=5-10bp;gc_cont=0.636
MSTHIARAHAITIPTNARFDGW
>Cluster9654_Trinity|comp2216_c0_seq1_1 # 1 # 174 # 1 # ID=1432_1;partial=10;start_type=Edge;rbs_motif=None;rbs_spacer=None;gc_cont=0.454
NAFLFHMVRRMVGLLVAIGQGKQEVEAVLNYLQNPNGAKLRTLAPAHGLIGRSDLLR*
>Cluster9961_Trinity|comp2216_c0_seq1_2 # 244 # 405 # 1 # ID=1432_2;partial=01;start_type=ATG;rbs_motif=GGA/GAG/AGG;rbs_spacer=11-12bp;gc_cont=0.556
MSVEKTYIPKAAEITQEWYLFDAEGQNLGRLATQIAAVLLGKNKPNFTPGMDTG
>Cluster7216_Trinity|comp2217_c0_seq2_1 # 2 # 214 # 1 # ID=1434_1;partial=11;start_type=Edge;rbs_motif=None;rbs_spacer=None;gc_cont=0.568
DASPSPIRGNGIVTGRTGVFTLARFNIPEGFWINGRRSHTRRQMSMANMAIEPLVQPELS
TREKKKPKHSI
>Cluster2512_Trinity|comp2219_c0_seq1_1 # 3 # 317 # 1 # ID=1435_1;partial=11;start_type=Edge;rbs_motif=None;rbs_spacer=None;gc_cont=0.635
NQAGRLSFHEPFSGYAVEYAEVASTYLERRYAHGNVFRGVFPAWDNTARTGSRAVVVLGS
SPENYQHWLAESIRRTVEDFPGGDRLVFINAWNEWAEGCHLEPDR
>Cluster6501_Trinity|comp2221_c0_seq1_1 # 3 # 224 # 1 # ID=1436_1;partial=11;start_type=Edge;rbs_motif=None;rbs_spacer=None;gc_cont=0.631
TNKEDLAVQEAAKLGIPVIAVIDSNSDPDGITFPIPGNDDAIRAIKLLVAKMADAVLEGK
AQRKEEECGQPEEA
>Cluster7217_Trinity|comp2221_c0_seq2_1 # 3 # 215 # 1 # ID=1437_1;partial=11;start_type=Edge;rbs_motif=None;rbs_spacer=None;gc_cont=0.657
TNKEDLAVQEAAKLGIPVIAVIDSNSDPDGITFPIPGNDDAIRAVQLYCDLLAGAVLDGI
QAEMSRSGVDI
>Cluster10298_Trinity|comp2222_c0_seq1_1 # 3 # 158 # 1 # ID=1438_1;partial=10;start_type=Edge;rbs_motif=None;rbs_spacer=None;gc_cont=0.500
GERKGKSLNQTYVKDRNRCMFGVVGGNRTEFRIGRRVTKLMYRRTGWKAGP*
>Cluster4218_Trinity|comp2223_c0_seq1_1 # 75 # 335 # 1 # ID=1439_1;partial=01;start_type=ATG;rbs_motif=None;rbs_spacer=None;gc_cont=0.360
MNKLEKLIHTIVNYSSVNRISRLKQDAVNDDIVVLGNGPSALKDIERYIEFLQGNSLFCV
NNFVATSYYEKLKPEFYAIYDAFYWDE
>Cluster12147_Trinity|comp2224_c0_seq1_1 # 2 # 103 # 1 # ID=1440_1;partial=10;start_type=Edge;rbs_motif=None;rbs_spacer=None;gc_cont=0.539
MLMLMGVVDAMEFLIDKLKHSKNNADFFEAMNS*
>Cluster5116_Trinity|comp2230_c0_seq1_1 # 1 # 243 # 1 # ID=1441_1;partial=11;start_type=Edge;rbs_motif=None;rbs_spacer=None;gc_cont=0.683
RYSGVFASSDELGAQAVAAGRASGERVCVFPQDADYEPALDSKVADIKQCTLDGEADHIL
AARFLGRFVGKTPWVHMDLSA
>Cluster9329_Trinity|comp2231_c0_seq1_1 # 3 # 185 # 1 # ID=1442_1;partial=10;start_type=Edge;rbs_motif=None;rbs_spacer=None;gc_cont=0.557
EVKQRVSSLVQYGVEFYACGNTLTSFGWTEDVLLLFAQYVEVGAADLMELQEQGYAYISW
*
>Cluster11560_Trinity|comp2232_c0_seq1_1 # 95 # 211 # 1 # ID=1443_1;partial=01;start_type=ATG;rbs_motif=AGGAGG;rbs_spacer=5-10bp;gc_cont=0.564
MSIVSMKALLETGVHFGHRARKWNPKMKPYIFTERNGIH
>Cluster5643_Trinity|comp2234_c0_seq2_1 # 1 # 234 # 1 # ID=1447_1;partial=11;start_type=Edge;rbs_motif=None;rbs_spacer=None;gc_cont=0.637
TRLKVVEAFRRSGNRPEWMVMTILPVIPPDLRPMVQLDGGRFATSDLNDLYRRVINRNNR
LKRLLELGAPDVIVRNEK
>Cluster12969_Trinity|comp2236_c0_seq1_1 # 2 # 79 # 1 # ID=1448_1;partial=10;start_type=Edge;rbs_motif=None;rbs_spacer=None;gc_cont=0.564
NFAVTVPRLILPVSTGRTDDKTGWA*
>Cluster2645_Trinity|comp2239_c0_seq1_1 # 3 # 314 # 1 # ID=1449_1;partial=10;start_type=Edge;rbs_motif=None;rbs_spacer=None;gc_cont=0.564
CVIGEELVSVPPKPAVPEPKPASVVPQEPVPPAVEEAIKAVPALTSEGLKKPRETKKDRK
PQLRESNDLKKRPDLWTPPTDPAKLAEWTRKRNQVAHRLGIKL*
>Cluster5644_Trinity|comp2244_c0_seq1_1 # 1 # 234 # 1 # ID=1450_1;partial=11;start_type=Edge;rbs_motif=None;rbs_spacer=None;gc_cont=0.607
LYKEECAYCHGADGRGKTRFPMLIGQYTNYLQKQMDAYLKGERPHDTVEDEEEEDVKPKA
KTPVKKVGVLNRLTEKDI
>Cluster10941_Trinity|comp2247_c0_seq1_1 # 3 # 140 # 1 # ID=1451_1;partial=10;start_type=Edge;rbs_motif=None;rbs_spacer=None;gc_cont=0.580
YAPELERCICWDDPLIAIAWPLQAMLQVSVKDAAGSRFASAETFE*
>Cluster1335_Trinity|comp2251_c0_seq1_1 # 16 # 414 # 1 # ID=1452_1;partial=00;start_type=ATG;rbs_motif=GGAGG;rbs_spacer=5-10bp;gc_cont=0.579
MKKVLFGLLVLGAIMLAACGGGAEEAVTFDPVPAEFAGMTSPLGADAATSGKDVFTTNCE
SCHGPQGHGDGPAGAALDPQPKNLPEIAAQVGDDYLFWRIATGKPGTSMVAWKGVLTDEQ
IWQAVAYIRTLK*
>Cluster8937_Trinity|comp2256_c0_seq1_1 # 1 # 195 # 1 # ID=1456_1;partial=10;start_type=Edge;rbs_motif=None;rbs_spacer=None;gc_cont=0.621
TVEDCMKYIPNRFQMTLAATYRACQISMGSTPQVEVDKDKPTVLALRELAEGRYGAEILH
CGQT*
>Cluster8938_Trinity|comp2261_c0_seq1_1 # 2 # 196 # 1 # ID=1457_1;partial=10;start_type=Edge;rbs_motif=None;rbs_spacer=None;gc_cont=0.405
VEISGLICIILGIASLVTLGGMATGIQMIIFGVIVWLVFYVSFVRAAIRESHSVTGTGLI
KTIE*
>Cluster7777_Trinity|comp2265_c0_seq1_1 # 2 # 211 # 1 # ID=1458_1;partial=10;start_type=Edge;rbs_motif=None;rbs_spacer=None;gc_cont=0.462
IFVVLFAGLWLDRYLDTKPLFTIVLLIGSVPVTLFLMFRVVKVATSRIKPVQNSEKTKIP
TPQEDSDRE*
>Cluster12056_Trinity|comp2265_c0_seq1_2 # 204 # 305 # 1 # ID=1458_2;partial=01;start_type=GTG;rbs_motif=AGGAG;rbs_spacer=5-10bp;gc_cont=0.520
MSENQEKKSGWRWGVNRWIVLALIIASAYAAGLY
>Cluster5277_Trinity|comp2266_c0_seq1_1 # 2 # 241 # 1 # ID=1459_1;partial=11;start_type=Edge;rbs_motif=None;rbs_spacer=None;gc_cont=0.696
EPEAINLSSTRPPDFRYDEWDYHRNAYRRGWCHVYEMPVPPGDGGFVADVKRRYAPLIHQ
LKRRFEAVRGEDRILGRQPE
>Cluster10834_Trinity|comp2267_c0_seq1_1 # 2 # 142 # 1 # ID=1460_1;partial=10;start_type=Edge;rbs_motif=None;rbs_spacer=None;gc_cont=0.624
HCKDVATLVAALRPLMDNDTTVLVKGSRFMKMERVVADILEKPDAS*
>Cluster12057_Trinity|comp2267_c0_seq1_2 # 132 # 233 # 1 # ID=1460_2;partial=01;start_type=ATG;rbs_motif=GGAG/GAGG;rbs_spacer=5-10bp;gc_cont=0.578
MLLELFQWLAQDIRAFNVFNYITLCAVLATMTAL
>Cluster8376_Trinity|comp2268_c0_seq1_1 # 1 # 201 # 1 # ID=1461_1;partial=11;start_type=Edge;rbs_motif=None;rbs_spacer=None;gc_cont=0.537
IDSRTGAAGCPRVYRSDNAGETFRDMTPAALLDAATDVIRAIAVLPDDPLFVAIAGYEFI
LGRQAVY
>Cluster6051_Trinity|comp2270_c0_seq1_1 # 33 # 260 # 1 # ID=1462_1;partial=01;start_type=ATG;rbs_motif=GGAG/GAGG;rbs_spacer=5-10bp;gc_cont=0.680
MKSKPRTRFLRATVTGLTPGRARPLVLALSCVLLTACASVGPDYREPPPVDVGSGWSLPL
ASESQSADLSQWWSAL
>Cluster6502_Trinity|comp2275_c0_seq1_1 # 1 # 222 # 1 # ID=1463_1;partial=11;start_type=Edge;rbs_motif=None;rbs_spacer=None;gc_cont=0.365
IGYLPQEPSLFRRLTVRDNLRAVLEIRQMVKNNDKKGKFEDLELEVNSLIDEFSLKEFSE
RNSYMLSGGERRRA
>Cluster5832_Trinity|comp2278_c0_seq1_1 # 27 # 257 # 1 # ID=1465_1;partial=01;start_type=ATG;rbs_motif=AGGAG;rbs_spacer=5-10bp;gc_cont=0.610
MDSTRKQQSASEAFARIKVIGVGGGGSNAVNRMIDEGIQGVEFIVANTDAQALMLTKATT
RVRLGDKLTRGLGAGGD
>Cluster6961_Trinity|comp2279_c0_seq1_1 # 2 # 217 # 1 # ID=1466_1;partial=11;start_type=Edge;rbs_motif=None;rbs_spacer=None;gc_cont=0.380
PQIRTGYESVMPFRVGKLYAYMAQDDGKVIELTDKVITIEYKNKERVGIQIGTQYGRSEG
SLYPHEIATPLK
>Cluster8377_Trinity|comp2280_c0_seq1_1 # 2 # 202 # 1 # ID=1467_1;partial=11;start_type=Edge;rbs_motif=None;rbs_spacer=None;gc_cont=0.672
EFAKELGVEVRFVTHTNHATLTDELRKGRLHLAAAMPVRDTPPGVSYGPAIIETRQLIVQ
HASALPL
>Cluster1604_Trinity|comp2282_c0_seq1_1 # 3 # 371 # 1 # ID=1468_1;partial=11;start_type=Edge;rbs_motif=None;rbs_spacer=None;gc_cont=0.718
TASAQSPGLAQRVADDLRPLVQQQLEAAAANRMAWHGEVWPRQTMDWQIEWEGERAADGS
SDEEARWRTALSLTTPRLGRIDAQLQLSARGVSIALATPSDSSANDLRAAAPALVEALSA
AGV
>Cluster9125_Trinity|comp2285_c0_seq1_1 # 2 # 190 # 1 # ID=1469_1;partial=10;start_type=Edge;rbs_motif=None;rbs_spacer=None;gc_cont=0.550
QCMAGVARQLDRFEQEKADFHERVRAAYLARAVAMPARVKIIDSRQDVEYIQKQLEELFS
SV*
>Cluster3741_Trinity|comp2295_c0_seq1_1 # 56 # 328 # 1 # ID=1472_1;partial=01;start_type=ATG;rbs_motif=GGA/GAG/AGG;rbs_spacer=11-12bp;gc_cont=0.495
MVEISDLKVKTIVAYHIDRKRIDDHHVLVMLTVIGKFEAVSLIPSWLLVEGRHLERLSPV
YGEFVVLDIVKPEGLYRSVSVVGQHVSVTMP
>Cluster5278_Trinity|comp2299_c0_seq1_1 # 1 # 243 # 1 # ID=1473_1;partial=10;start_type=Edge;rbs_motif=None;rbs_spacer=None;gc_cont=0.663
IWERLRELLAQGKTILLTTHFMEEAERLCDRLLIMDHGRSIAEGTPRALIETHVPVSPDP
LRPANLEDVFLKLTGHELRD*
>Cluster9532_Trinity|comp2302_c0_seq1_1 # 28 # 201 # 1 # ID=1474_1;partial=01;start_type=GTG;rbs_motif=GGA/GAG/AGG;rbs_spacer=11-12bp;gc_cont=0.586
MEEFLSTWGYLGIIVWTFLEGETVVIVAGFLGSQALMNPWAVMLSAFFGSFCGDQMYY
>Cluster4644_Trinity|comp2303_c0_seq1_1 # 3 # 254 # 1 # ID=1475_1;partial=11;start_type=Edge;rbs_motif=None;rbs_spacer=None;gc_cont=0.583
AVVVLGESGCGKTSLAKALLRLLPRNVEAYSGSIVLDGLDTMALNDEEYRQQIRWVRMSL
VPQAAMNSLNPVLRVGDQVAEPMM
>Cluster8062_Trinity|comp2307_c0_seq1_1 # 3 # 206 # 1 # ID=1477_1;partial=11;start_type=Edge;rbs_motif=None;rbs_spacer=None;gc_cont=0.603
DVAPDFVALARAYGAVGLRATKPSEVEPVIKEALATNNLVVMDFVIDREEGVFPMVPAGK
ATTEMLLV
>Cluster6503_Trinity|comp2308_c0_seq1_1 # 1 # 222 # 1 # ID=1478_1;partial=11;start_type=Edge;rbs_motif=None;rbs_spacer=None;gc_cont=0.590
PVSETPGAKLCYEANVIDFNGSSVFGGGVNRLGVDTSSIGTAGWAKLGLTNTGTLNSFTG
LPVIGFAAIMRDAG
>Cluster11948_Trinity|comp2310_c0_seq1_1 # 96 # 200 # 1 # ID=1480_1;partial=01;start_type=ATG;rbs_motif=GGA/GAG/AGG;rbs_spacer=5-10bp;gc_cont=0.686
MKTIATKFLPIALVAALLGGCADQYGPKQTGGAVI
>Cluster4357_Trinity|comp2312_c0_seq1_1 # 2 # 262 # 1 # ID=1481_1;partial=10;start_type=Edge;rbs_motif=None;rbs_spacer=None;gc_cont=0.575
MDFSPVSLHVIHMARKLAPNAHLLLAHAFELPYEGKLSFAGVDEQVIRQYVAHEGETRRK
QLHELAAAAGLAPMRKQSQSNKNPKK*
>Cluster8682_Trinity|comp2317_c0_seq1_1 # 1 # 201 # 1 # ID=1483_1;partial=10;start_type=Edge;rbs_motif=None;rbs_spacer=None;gc_cont=0.706
QETALPAARAGKRLLVVSHGNTLRALIKHLDRLSPSQVEALEVPTGRPLAYQVGADGRLH
GGHRYL*
>Cluster10171_Trinity|comp2319_c0_seq1_1 # 3 # 161 # 1 # ID=1484_1;partial=10;start_type=Edge;rbs_motif=None;rbs_spacer=None;gc_cont=0.673
RTLEFETELVAFGPVAEALARVPVGSTLRLTGFIDRAGARNPRLEAHVTEFE*
>Cluster12868_Trinity|comp2319_c0_seq1_2 # 214 # 291 # 1 # ID=1484_2;partial=01;start_type=ATG;rbs_motif=AGGAG;rbs_spacer=5-10bp;gc_cont=0.603
MAFIKRKPRPKNPNGKGLYFEGGQLP
>Cluster11857_Trinity|comp2322_c0_seq1_1 # 2 # 112 # 1 # ID=1485_1;partial=10;start_type=Edge;rbs_motif=None;rbs_spacer=None;gc_cont=0.667
ADWSVKKGGIWWFSKRSREGRDQTVLRAVINPELLR*
>Cluster2298_Trinity|comp2323_c0_seq1_1 # 1 # 324 # 1 # ID=1486_1;partial=11;start_type=Edge;rbs_motif=None;rbs_spacer=None;gc_cont=0.580
EPVRETDKPFMMAIEDVFSIKGRGTVVTGRIDRGIVKVGDPLEIVGLRETRSTVCTGVEM
FHKQLDEGMVGDNVGLLLRGIERTDVERGQVLAKPKSITPHKKFLAEV
>Cluster12970_Trinity|comp2324_c0_seq1_1 # 1 # 78 # 1 # ID=1487_1;partial=10;start_type=Edge;rbs_motif=None;rbs_spacer=None;gc_cont=0.513
KYCDGVLYISIVRKETAVPRRISIQ*
>Cluster8683_Trinity|comp2324_c0_seq1_2 # 89 # 286 # 1 # ID=1487_2;partial=01;start_type=ATG;rbs_motif=AGGAG;rbs_spacer=5-10bp;gc_cont=0.631
MSENVEKSNESVRPEAGLLPPVNVVEDANGITLYADLPGVPKDKLGLQVEADTLTIEGEV
SFMMPE
>Cluster1842_Trinity|comp2328_c0_seq1_1 # 2 # 355 # 1 # ID=1489_1;partial=10;start_type=Edge;rbs_motif=None;rbs_spacer=None;gc_cont=0.619
YTGPHARFSFIAQKGKNMKALIALALASTLGLSGAAFASAELVTKHKCQTCHSPDKKMMG
PTWKTIAAKHKGQKDAEKVVADAIVKGSKGVYGKVPMPPQPKAKDDAAALAKFILGH*
>Cluster5279_Trinity|comp2332_c0_seq1_1 # 1 # 240 # 1 # ID=1491_1;partial=11;start_type=Edge;rbs_motif=None;rbs_spacer=None;gc_cont=0.675
GAIEDLLPKSNCGACGEPGCRGFAEKVVTGDVVPAQCTVSSPQQRKDIADLLGVEAGNIE
KKVARLACAGGKYVAFIRAR
>Cluster9533_Trinity|comp2334_c0_seq1_2 # 194 # 367 # 1 # ID=1493_2;partial=01;start_type=ATG;rbs_motif=None;rbs_spacer=None;gc_cont=0.489
MSKEDVIEMQGEVVENLPNATFRVKLENGHVVLGHISGKMRMHYIRILPGDKVTVQLT
>Cluster7486_Trinity|comp2337_c0_seq1_1 # 3 # 212 # 1 # ID=1494_1;partial=11;start_type=Edge;rbs_motif=None;rbs_spacer=None;gc_cont=0.671
DRIVGRVGADILQRRMADSRQSDGSLPDSAALFRLDKLAPAQIAAVVREILGKPELAACV
DVRIPQGLVE
>Cluster8378_Trinity|comp2340_c0_seq1_1 # 1 # 201 # 1 # ID=1495_1;partial=11;start_type=Edge;rbs_motif=None;rbs_spacer=None;gc_cont=0.547
NVFQAVGTDTTGAETVVINSTGSANRINQIESQNAATTNVLKTVKVIGDQSLTVNDAFGT
VTTTVDA
>Cluster9215_Trinity|comp2347_c0_seq1_1 # 2 # 187 # 1 # ID=1497_1;partial=10;start_type=Edge;rbs_motif=None;rbs_spacer=None;gc_cont=0.484
FYRYINDYVFGLLFAMVAGIMVFISLDELLPTAEKYGEHHVAMYGVVAGMMVMAISLMLF
A*
>Cluster1971_Trinity|comp2348_c0_seq1_1 # 2 # 343 # 1 # ID=1498_1;partial=11;start_type=Edge;rbs_motif=None;rbs_spacer=None;gc_cont=0.591
VSLADLIVLGGCAAVERAAKNAGHDVTVPFTPGRMDASQEQTDVEAFAVLEPAADGFRNY
LKAKYSVTAEELLVDRAQLLTLTAPEMTVLVGGMRVLGANFGGTKHGVFTDHPR
>Cluster5117_Trinity|comp2354_c0_seq1_1 # 2 # 247 # 1 # ID=1501_1;partial=10;start_type=Edge;rbs_motif=None;rbs_spacer=None;gc_cont=0.524
KAPLRGAEHCSEGGVEMKPRLSSMSLQRASYAAEKSFHCVGESFVSLVAQPKFWILFAIA
VLLLAACAPASDVGAITPPFP*
>Cluster8063_Trinity|comp2355_c0_seq1_1 # 2 # 205 # 1 # ID=1502_1;partial=11;start_type=Edge;rbs_motif=None;rbs_spacer=None;gc_cont=0.623
FVLFVFGCLAYSFLTHDFSVENVARNSYSQLPAIYRFTATWGSHEGSLLLWALILAVWTT
AVTVFSRH
>Cluster2804_Trinity|comp2358_c0_seq1_1 # 1 # 306 # 1 # ID=1504_1;partial=10;start_type=Edge;rbs_motif=None;rbs_spacer=None;gc_cont=0.680
IGRMFPDSDERWKGADSRVLLWGAVAAVCAAGWRLGNVDSTVIAQAPRISPHVPAMRENI
AADLGIAADCVNVKGKTTERLGFAGRGEGIAAEAVALLLRD*
>Cluster2886_Trinity|comp2360_c0_seq1_1 # 1 # 300 # 1 # ID=1505_1;partial=11;start_type=Edge;rbs_motif=None;rbs_spacer=None;gc_cont=0.570
QFSGCPSSKAMQFEAPRTVAATGRTASSPSELTQWPVQLKLVPVNASYFENADLLIAADC
VPFAYPDFYRDFLKGRAVVVGCPKLDDIQLYREKLAAIFR
>Cluster3336_Trinity|comp2361_c0_seq1_1 # 2 # 286 # 1 # ID=1506_1;partial=11;start_type=Edge;rbs_motif=None;rbs_spacer=None;gc_cont=0.649
QAGDVVKVKLQPDEAFGDYDADLVQIEPRSSFPAEIQVGMQFEGAPPGSDEDDFVIYRVT
DIVDDKVMLDGNHPLAGLALVFSCTVSEVRAASDE
>Cluster2887_Trinity|comp2363_c0_seq1_1 # 2 # 301 # 1 # ID=1507_1;partial=11;start_type=Edge;rbs_motif=None;rbs_spacer=None;gc_cont=0.730
MADAELQPTAQALAQRVLDAKSAPVGASLPPSGPILIFGLEATIDAWLARHGLPVRPLSQ
RGTAQVWAGRDAKNRPYVVVAARDAAALAALQRGLPHYGR
>Cluster1843_Trinity|comp2365_c0_seq1_1 # 2 # 352 # 1 # ID=1509_1;partial=11;start_type=Edge;rbs_motif=None;rbs_spacer=None;gc_cont=0.593
KPANLEPGKIRETVLAAALHLFAMRGYFNTSVPEIARAAQVSVGSIYHHFKDKEDVARAL
YYGLMDGLQGELAVIAERHESAHDRCRAIMAMLFQLTENNREAMEFMLHVKHREFLP
>Cluster10391_Trinity|comp2366_c0_seq1_1 # 1 # 153 # 1 # ID=1510_1;partial=10;start_type=Edge;rbs_motif=None;rbs_spacer=None;gc_cont=0.595
LLGELRAHPESAEDILATRGSGNHGNGWNYKWLVSWINWLREYASNGRIL*
>Cluster10613_Trinity|comp2369_c0_seq1_1 # 1 # 147 # 1 # ID=1511_1;partial=10;start_type=Edge;rbs_motif=None;rbs_spacer=None;gc_cont=0.544
SNEAFLLTDSSVRALYDSKYRETASLYYAGQVPFQSILERLAQYLDRM*
>Cluster2220_Trinity|comp2372_c0_seq1_1 # 3 # 332 # 1 # ID=1512_1;partial=10;start_type=Edge;rbs_motif=None;rbs_spacer=None;gc_cont=0.579
LNKSGDTPISVYSPGSDSGTFDYFVEAVMDDNDAAILGLAGIQLSEDDNVLVQGVAGDKF
AIAYFGYAYYIENADKLKALNVNGVEPSQDNVDNGSYPLARPMWGGVVW*
>Cluster11230_Trinity|comp2375_c0_seq1_1 # 3 # 131 # 1 # ID=1514_1;partial=10;start_type=Edge;rbs_motif=None;rbs_spacer=None;gc_cont=0.636
QIPQSRLGKPEEVAGLVAYLASEEAAFVTGANISINGGQHMF*
>Cluster11949_Trinity|comp2375_c0_seq1_2 # 178 # 282 # 1 # ID=1514_2;partial=01;start_type=ATG;rbs_motif=GGAG/GAGG;rbs_spacer=5-10bp;gc_cont=0.667
MTQRVALVTGAMGGLGTAICQAFAKDGHKVVAAYH
>Cluster1336_Trinity|comp2377_c0_seq1_1 # 1 # 399 # 1 # ID=1515_1;partial=10;start_type=Edge;rbs_motif=None;rbs_spacer=None;gc_cont=0.614
DVHKLPYPDNHFDIVTLQWAARHLQLDRVFDEVRRVLKPGGHFHHCDMLRPPNPTVAKMY
FGYLRFCLNFTAGLFRSKEPALNCRKYFVDVLDNFYSPQEFSDLLRAHGMVNVVHKSLLA
GMIGVHRAQKPV*
>Cluster3514_Trinity|comp2377_c0_seq1_2 # 405 # 683 # 1 # ID=1515_2;partial=01;start_type=ATG;rbs_motif=None;rbs_spacer=None;gc_cont=0.645
MHQARLLAELNRQILEAYSRRTTAALRARLPLPVALPWLDKLLLINVQKEVRKDAHVIVR
AVQAAKAGQPIDDALVISLLQIAREIDRDFLAQ
>Cluster8064_Trinity|comp2378_c0_seq1_1 # 2 # 205 # 1 # ID=1516_1;partial=11;start_type=Edge;rbs_motif=None;rbs_spacer=None;gc_cont=0.706
IPDWNCCGVSIGYGEGGELPRLALSARNLALSEQNFAGQDMVSVCPACWLASRETAERLH
ENNSLLAE
>Cluster13299_Trinity|comp2380_c0_seq1_1 # 3 # 71 # 1 # ID=1518_1;partial=10;start_type=Edge;rbs_motif=None;rbs_spacer=None;gc_cont=0.652
GQVLADYLVEHLPFEEDPIAAM*
>Cluster11333_Trinity|comp2380_c0_seq1_2 # 84 # 206 # 1 # ID=1518_2;partial=01;start_type=GTG;rbs_motif=GGA/GAG/AGG;rbs_spacer=5-10bp;gc_cont=0.667
MLAAGLLDAEKREQLWAKGKRRPYYLIGFLESLPDDLPPEP
>Cluster9126_Trinity|comp2381_c0_seq1_1 # 97 # 282 # 1 # ID=1519_1;partial=01;start_type=ATG;rbs_motif=None;rbs_spacer=None;gc_cont=0.640
MNPADELSHFRPDLLRFARLQLRDDQLAEDVVQETMIAALAGRRDFAGRSALKTWVFSIL
KN
>Cluster8379_Trinity|comp2382_c0_seq1_1 # 1 # 201 # 1 # ID=1520_1;partial=11;start_type=Edge;rbs_motif=None;rbs_spacer=None;gc_cont=0.587
VSQLRAFWEDNLDAEQPLKSWVDEVKKATWRQPADIKNQYRSVSVLKNRRVVFNIKGNDH
RLVVSVA
>Cluster7218_Trinity|comp2386_c0_seq1_1 # 2 # 214 # 1 # ID=1521_1;partial=11;start_type=Edge;rbs_motif=None;rbs_spacer=None;gc_cont=0.662
MIPELGHFALMLALLVTLVQGVLPLLGAHRNQAQWIALARPATSAAFLLTLVSFLALTWA
FYTNDFSVEYV
>Cluster11334_Trinity|comp2388_c0_seq1_1 # 166 # 288 # 1 # ID=1522_1;partial=01;start_type=ATG;rbs_motif=AGGA/GGAG/GAGG;rbs_spacer=11-12bp;gc_cont=0.577
MNEMFTELARKAIEYARDEAARLRHDYIGTEHLLLGLIRLG
>Cluster12666_Trinity|comp2389_c0_seq1_1 # 133 # 216 # 1 # ID=1523_1;partial=01;start_type=ATG;rbs_motif=AGGA;rbs_spacer=5-10bp;gc_cont=0.512
MAVHIRLTCQGTKKKPFYRIIVADQRNC
>Cluster8380_Trinity|comp2390_c0_seq1_1 # 1 # 204 # 1 # ID=1524_1;partial=10;start_type=Edge;rbs_motif=None;rbs_spacer=None;gc_cont=0.593
QSRRAAMNTYIITVSEGRRHRREVRRARSLSQAFNDAINFYGKACVSCVKPWRSQQHKAF
TPWPISA*
>Cluster1888_Trinity|comp2394_c0_seq1_1 # 1 # 348 # 1 # ID=1525_1;partial=11;start_type=Edge;rbs_motif=None;rbs_spacer=None;gc_cont=0.621
NLAAVRKENIAGQDKIVAWLKEGRKQEAIDFLSSQYSKDQQDYFDAIDALLSFQGKLMEE
AGAEAATAWLKEGRKQEAIDFLSSQYSKDQQDYFDAIDALLSFQGKLMEEAGAEAA
>Cluster13396_Trinity|comp2395_c0_seq1_1 # 3 # 68 # 1 # ID=1526_1;partial=10;start_type=Edge;rbs_motif=None;rbs_spacer=None;gc_cont=0.682
EKDALAQSEVAVRKQMAATGL*
>Cluster11561_Trinity|comp2395_c0_seq1_2 # 117 # 233 # 1 # ID=1526_2;partial=01;start_type=ATG;rbs_motif=AGGAG/GGAGG;rbs_spacer=11-12bp;gc_cont=0.581
MATRGKDDLVIARLRQLERSKLLPFDLVPRRNLVEKLIE
>Cluster2221_Trinity|comp2400_c0_seq1_1 # 2 # 328 # 1 # ID=1527_1;partial=11;start_type=Edge;rbs_motif=None;rbs_spacer=None;gc_cont=0.645
RSSSECARHRLPETEAGSLMFMEDGIEMDTVFGDGSEKHSGVFGRLLGAGKRLITGESLF
TTVYVNEGKGRKKLAFAAPYTGRIIPFDLKQHGGTLVCQKDAFLCAAKG
>Cluster2646_Trinity|comp2401_c0_seq1_1 # 3 # 314 # 1 # ID=1528_1;partial=10;start_type=Edge;rbs_motif=None;rbs_spacer=None;gc_cont=0.708
EQKHAKLLARLDALIPEPYADGRPLGALWRGSDNQTLVPLSARGEARYAASIAAPQAEND
KRMQLSVEDGRLWMIGIPQRGDMAALEDLCRQRGLTLGEVSWR*
>Cluster5645_Trinity|comp2403_c0_seq1_1 # 48 # 281 # 1 # ID=1529_1;partial=01;start_type=ATG;rbs_motif=AGGAG;rbs_spacer=5-10bp;gc_cont=0.662
MLMKLFKSAKSDSGQAADQVKYPGVRDAVDGNTAVIHVERESSDAAGAYPITPSTQMGEY
WAEAVAQGHLNISDKPLI
>Cluster7778_Trinity|comp2404_c0_seq1_1 # 2 # 208 # 1 # ID=1530_1;partial=11;start_type=Edge;rbs_motif=None;rbs_spacer=None;gc_cont=0.643
HRTLSRTAAHPAAQDEDQVVNFLRVRSAWLGLFLLLLAGPIRADLADTIERIKPSLVVVG
TFNKLKSPA
>Cluster4503_Trinity|comp2407_c0_seq1_1 # 1 # 255 # 1 # ID=1531_1;partial=11;start_type=Edge;rbs_motif=None;rbs_spacer=None;gc_cont=0.600
MIGTIAGIGYYFWNANNTAAQSQFQTTPAARGSLAATVGATGTVRANQTALLAWQTTGTV
ESVGVKVGDQVAADTLLAELSADSR
>Cluster11045_Trinity|comp2410_c0_seq1_1 # 19 # 153 # 1 # ID=1532_1;partial=00;start_type=ATG;rbs_motif=None;rbs_spacer=None;gc_cont=0.578
MWVCSMVLDLMHWDVPNLVDGLFDGQMGLTKFLSDAEDGDLVTL*
>Cluster11767_Trinity|comp2410_c0_seq1_2 # 172 # 282 # 1 # ID=1532_2;partial=01;start_type=ATG;rbs_motif=GGAG/GAGG;rbs_spacer=5-10bp;gc_cont=0.694
MAERQTIDARGAFCPGPLMELIAALKLATVGDEVEVL
>Cluster11562_Trinity|comp2413_c0_seq1_1 # 3 # 122 # 1 # ID=1533_1;partial=10;start_type=Edge;rbs_motif=None;rbs_spacer=None;gc_cont=0.433
VYLKDVVLLHLKRKVASFYKTQTVDALVSTTDEGRTRPR*
>Cluster3986_Trinity|comp2416_c0_seq1_1 # 1 # 270 # 1 # ID=1534_1;partial=10;start_type=Edge;rbs_motif=None;rbs_spacer=None;gc_cont=0.367
KEVDIYYSLDNGVTWESLITISFPNGYESTGAIGWDFVFGNLIGDKFGTRPGPIDARPST
LGRLKIVDHSDNRIWDINDIPFWLNVKKE*
>Cluster3055_Trinity|comp2417_c0_seq1_1 # 3 # 296 # 1 # ID=1535_1;partial=11;start_type=Edge;rbs_motif=None;rbs_spacer=None;gc_cont=0.575
TAVDGSVMTEKEFAEQLRVMYTPTMVFLDDGGMPLLRLNGYYAPDRFDIALDYGARRDND
GLSFRDYAAQRAGKGMAAQLQTNPLFLKPLYGLARNRI
>Cluster8381_Trinity|comp2420_c0_seq1_1 # 1 # 201 # 1 # ID=1536_1;partial=11;start_type=Edge;rbs_motif=None;rbs_spacer=None;gc_cont=0.587
DPFYNPVPNRDPRRNDVAMVMGACLWIDRALWQELGGFPEWFGSIGEDLYLCCHARLAGY
LVRAVGV
>Cluster10058_Trinity|comp2423_c0_seq1_1 # 68 # 226 # 1 # ID=1537_1;partial=01;start_type=TTG;rbs_motif=None;rbs_spacer=None;gc_cont=0.478
MLHNFTILVCGKHSVGLIAERVRLEKITLANHRRAVGSGGYCGVAVEPAADFE
>Cluster2513_Trinity|comp2424_c0_seq1_1 # 3 # 317 # 1 # ID=1538_1;partial=11;start_type=Edge;rbs_motif=None;rbs_spacer=None;gc_cont=0.603
DKGIPIPEFRKLLLQKMELLQMDPSFGGRYLNDGFSGGEKKRAEILQMAVLEPKIAIMDE
TDSGLDIDALRVVSEGVNALYGPNLGVLVITHYQRILNYIKPQFV
>Cluster10942_Trinity|comp2427_c0_seq1_1 # 1 # 138 # 1 # ID=1540_1;partial=10;start_type=Edge;rbs_motif=None;rbs_spacer=None;gc_cont=0.587
IASRLNLTPEILSCILHDLAEAKLIDMQGKRIRIGDLQRLREYDF*
>Cluster10943_Trinity|comp2428_c0_seq1_1 # 1 # 138 # 1 # ID=1542_1;partial=10;start_type=Edge;rbs_motif=None;rbs_spacer=None;gc_cont=0.558
AVGSSSPGSAVGAKGTGAHWLKGHVSWVQNGASQFGHYLLGVLVV*
>Cluster2299_Trinity|comp2429_c0_seq1_1 # 1 # 324 # 1 # ID=1543_1;partial=11;start_type=Edge;rbs_motif=None;rbs_spacer=None;gc_cont=0.685
LIASQSDVAFRDSVIASDLSVADGMPLVWLARLLGIPLPERVAGSSLFEALRADAAHPLS
VYFFGGPEGVAAEACRRLNAEGKGLRCVGHRYPGFGSLDSMSADEVIA
>Cluster12971_Trinity|comp2431_c0_seq1_1 # 1 # 78 # 1 # ID=1545_1;partial=10;start_type=Edge;rbs_motif=None;rbs_spacer=None;gc_cont=0.526
KTPRRYGISYSDLIRQRRNRIISAF*
>Cluster10835_Trinity|comp2431_c0_seq1_2 # 102 # 239 # 1 # ID=1545_2;partial=01;start_type=ATG;rbs_motif=GGAG/GAGG;rbs_spacer=5-10bp;gc_cont=0.645
MSNSVARILALVLTLGVATAQGEDLRDVYRLAQESDPQLRAAEAGH
>Cluster10172_Trinity|comp2433_c0_seq1_1 # 3 # 161 # 1 # ID=1546_1;partial=10;start_type=Edge;rbs_motif=None;rbs_spacer=None;gc_cont=0.654
MGRKPADREVIAAERLTGLPPLIGPASRVLILGSFPSAASLAAQQYYAHRQN*
>Cluster13203_Trinity|comp2433_c0_seq1_2 # 168 # 236 # 1 # ID=1546_2;partial=01;start_type=ATG;rbs_motif=None;rbs_spacer=None;gc_cont=0.667
MILGAVLGQPLHEMDYAAKQAAV
>Cluster9431_Trinity|comp2434_c0_seq1_1 # 60 # 236 # 1 # ID=1547_1;partial=01;start_type=ATG;rbs_motif=AGGAG;rbs_spacer=5-10bp;gc_cont=0.593
MTPHPKRKHSKGRRDRRRSQDALAASNLVVCSNCGSKRMPHTVCPSCGYFKGREIVQVK
>Cluster2022_Trinity|comp2436_c0_seq1_1 # 2 # 340 # 1 # ID=1548_1;partial=11;start_type=Edge;rbs_motif=None;rbs_spacer=None;gc_cont=0.717
VIGEDLGTVPDGFRERLFAAGVLSYHPLIFERYPDGQFRLPADMPCQALVAAGTHDLPTL
AGFWRSVDLAVRTRLMLFPSDELRQRLITDRGWDRGRLLWALEREGLLPSGVG
>Cluster9216_Trinity|comp2437_c0_seq1_1 # 2 # 187 # 1 # ID=1549_1;partial=10;start_type=Edge;rbs_motif=None;rbs_spacer=None;gc_cont=0.591
VYAPAPTTSQPIRFAAVGDTKTDGTIETVTATGKWVWIGGALVFVAAVNNSSSDNDPISG
Q*
>Cluster2169_Trinity|comp2438_c0_seq1_1 # 1 # 330 # 1 # ID=1550_1;partial=11;start_type=Edge;rbs_motif=None;rbs_spacer=None;gc_cont=0.655
SGLLAPVAVTLTTVEEKVLAPALFGIGTVEARYTYRIGPTMAGRLMRLDVQVGDRVAAGR
VLGEMEPVDLDEWIRAQEVALERACAQLVEAETREGHARREANRYELLLQ
>Cluster7219_Trinity|comp2442_c0_seq1_1 # 2 # 214 # 1 # ID=1551_1;partial=11;start_type=Edge;rbs_motif=None;rbs_spacer=None;gc_cont=0.291
IIGQTKIMINIGIPELAPRVSFLPNEGVGLARIEFLIAKKIQIHPLALYHYDKINDSELK
NKINEITIEHP
>Cluster999_Trinity|comp2444_c0_seq1_1 # 3 # 440 # 1 # ID=1552_1;partial=11;start_type=Edge;rbs_motif=None;rbs_spacer=None;gc_cont=0.596
SRKGAIDRTPRMLTVAGPNGVSFAKVPKVEVTSGDLRIDSVTVTGGELRIVIRSDSTVAS
TIAVSDVAITVDRTVPVGPIVFDVNGDAINQTATTFPAAGCVAKVALANVVTPAPAETKR
TAAFVIGSTTYTVGGVEATMDVAPYV
>Cluster4940_Trinity|comp2445_c0_seq1_1 # 3 # 248 # 1 # ID=1553_1;partial=11;start_type=Edge;rbs_motif=None;rbs_spacer=None;gc_cont=0.533
ENGINVPGGRVLASLGETGVNLNWLLTGDGQMDETLTPKADFQWSDNPELARRLAAIAGL
LDGIDEEKRSAVLDEIFSRVQE
>Cluster1605_Trinity|comp2447_c0_seq1_1 # 2 # 370 # 1 # ID=1554_1;partial=11;start_type=Edge;rbs_motif=None;rbs_spacer=None;gc_cont=0.520
AEGGGIPSEAMLRSQADSLRLGPRGPSGVPTTDVNKVSIVAIPEPGKYRIISKGNGYVYS
ALQPLQGDLLDSWKATRWSTMTLSHGFEQRIAEMVEEVDGMFSVVGAPEVCFFSVDYEAA
TDL
>Cluster1643_Trinity|comp2447_c0_seq2_1 # 1 # 366 # 1 # ID=1555_1;partial=11;start_type=Edge;rbs_motif=None;rbs_spacer=None;gc_cont=0.508
SQADSLRLGPRGPSGVPTTDVNKVSIVAIPEPGKYRIISKGNGYVYSALQPLQGDLLSNH
SEAMLRSQADSLRLGPRGPSGVPTTDVNKVSIVAIPEPGKYRIISKGNGYVYSALQPLQG
DL
>Cluster3987_Trinity|comp2448_c0_seq1_1 # 3 # 269 # 1 # ID=1556_1;partial=11;start_type=Edge;rbs_motif=None;rbs_spacer=None;gc_cont=0.573
SKGGFCPLCPGNEKTTPPEVLSYGEGNHQPNTPGWSLRVVPNKYPALIIEGNLDKEGEGL
YDKMNGIGAHEVIIESPNHNEACGLIRCN
>Cluster9217_Trinity|comp2457_c0_seq1_1 # 36 # 218 # 1 # ID=1557_1;partial=01;start_type=GTG;rbs_motif=None;rbs_spacer=None;gc_cont=0.694
MREDGGADLFLPEKEMAKVLHGDHVIARIVGIDRKGRPEGHIVEVTERANTHLVGRVFQE
H
>Cluster5646_Trinity|comp2459_c0_seq1_1 # 2 # 235 # 1 # ID=1559_1;partial=11;start_type=Edge;rbs_motif=None;rbs_spacer=None;gc_cont=0.650
LKAIESDSHRSRIRILEEADRCIEAADTAQAYRDCERKEKQAREHLREELRPRHQALRQE
ARQWRQSRQTEGEPYLPL
>Cluster8821_Trinity|comp2462_c0_seq1_1 # 1 # 198 # 1 # ID=1561_1;partial=10;start_type=Edge;rbs_motif=None;rbs_spacer=None;gc_cont=0.662
ERAIEGSTWTGYFAAQAHQWFQQGIFWRQIFGWVFAAGFVLLVWDLMTIGKRETRPIQAM
QAEAA*
>Cluster9330_Trinity|comp2463_c0_seq1_2 # 245 # 424 # 1 # ID=1562_2;partial=01;start_type=GTG;rbs_motif=None;rbs_spacer=None;gc_cont=0.661
MLWAKDGAEICRHVVDIGRQHGVKKAVKSKSMLSEEAGLNLALEAAGIQPVETDLGEYIL
>Cluster9655_Trinity|comp2465_c0_seq1_1 # 2 # 175 # 1 # ID=1563_1;partial=10;start_type=Edge;rbs_motif=None;rbs_spacer=None;gc_cont=0.603
PDTARPTSKGVHPERFGNRNTPTAMYMAFSPKFHFDPEEKYYVGGQFWDGRAATLEE*
>Cluster12869_Trinity|comp2468_c0_seq1_1 # 253 # 330 # 1 # ID=1564_1;partial=01;start_type=ATG;rbs_motif=None;rbs_spacer=None;gc_cont=0.577
MIRRVIVDGLVKAFRAEAVGKPSLNR
>Cluster2170_Trinity|comp2469_c0_seq1_1 # 1 # 333 # 1 # ID=1565_1;partial=10;start_type=Edge;rbs_motif=None;rbs_spacer=None;gc_cont=0.595
NESGMSLSGGQQQRLVIARAIALEPEVLLLDEPASALDPISTAKIEELIDELKTSYTIVI
VTHNMQQAARVSDLTAYMYLGELIEFGPTDDIFIKPQDKRTEDYITGRFG*
>Cluster1606_Trinity|comp2471_c0_seq1_1 # 126 # 494 # 1 # ID=1566_1;partial=01;start_type=GTG;rbs_motif=GGA/GAG/AGG;rbs_spacer=5-10bp;gc_cont=0.526
MHENVCQQDAVEKAAEQLSRFLDGVADLLRHEHATCDRLSALLGFSAQTHEKQKLALARR
RTAAKVSALTVANAFIFQEQLAAANDKVRPLSGMIGTSKFKQEVAQHWRYICDTINYVPI
FEI
>Cluster12058_Trinity|comp2473_c0_seq1_1 # 179 # 280 # 1 # ID=1568_1;partial=01;start_type=ATG;rbs_motif=GGAGG;rbs_spacer=5-10bp;gc_cont=0.529
MDIDFKKLAPWNWFKKEQDADQGAGNVPVAKTNL
>Cluster3874_Trinity|comp2476_c0_seq1_1 # 2 # 274 # 1 # ID=1569_1;partial=10;start_type=Edge;rbs_motif=None;rbs_spacer=None;gc_cont=0.333
DLVNAVKSHGDVKNIVIEDDNDAIGTINFLLGLIYDGRENPCNQSTINVECKMSGETIIV
ELKAEKYYQDSFTACVKKLQKLITSNKKEV*
>Cluster2300_Trinity|comp2477_c0_seq1_1 # 2 # 325 # 1 # ID=1570_1;partial=11;start_type=Edge;rbs_motif=None;rbs_spacer=None;gc_cont=0.654
IFGTLSGCDTTTPRLITAVTGELDGTCLIDLYAGALPADADACTTPFSQSFTLATDATCT
QLAVSLYATTADDADPTLALADSESILLLADSGDAVCQQGCWETYDLC
>Cluster3237_Trinity|comp2479_c0_seq1_1 # 3 # 293 # 1 # ID=1571_1;partial=10;start_type=Edge;rbs_motif=None;rbs_spacer=None;gc_cont=0.677
RIVEIARALAADPCLLLLDEPAAGLRFLEKQSLAELLRQLRAQGMGILLVEHDMEFVMDL
ADRVVVMEFGKKIAEGLPRDVQSDPAVIEAYLGGVD*
>Cluster7779_Trinity|comp2482_c0_seq1_1 # 43 # 249 # 1 # ID=1572_1;partial=01;start_type=ATG;rbs_motif=AGGAGG;rbs_spacer=5-10bp;gc_cont=0.536
MNSKLILLAASTIVLAACTSTGSMKSGNDTFSAVVTRNLFDPDRIAVTLNGKVYRGDWQL
GPPAKDETQ
>Cluster6962_Trinity|comp2484_c0_seq1_1 # 1 # 216 # 1 # ID=1573_1;partial=11;start_type=Edge;rbs_motif=None;rbs_spacer=None;gc_cont=0.505
PVYTYRCSNCGVQFDQQQKFSDPPLTRCPECSKKTLHKVYQPVGIVFKGSGFYATDHRSP
SGQGRSSTAKAH
>Cluster4219_Trinity|comp2485_c0_seq1_1 # 3 # 263 # 1 # ID=1574_1;partial=11;start_type=Edge;rbs_motif=None;rbs_spacer=None;gc_cont=0.594
KAEVSTGSSLTVSMQNTNVFPNMAIQMMSIGEESGQIDAMSGKIADFYEAEVDDAVASLS
SLMEPLIMVVLGVLIGGIIVAMYLPIF
>Cluster11460_Trinity|comp2486_c0_seq1_1 # 3 # 125 # 1 # ID=1575_1;partial=10;start_type=Edge;rbs_motif=None;rbs_spacer=None;gc_cont=0.553
DDVKEVKEGFECGLSLKNFNEIQEGDQLEVFEIQEVARTL*
>Cluster12262_Trinity|comp2486_c0_seq1_2 # 133 # 228 # 1 # ID=1575_2;partial=01;start_type=ATG;rbs_motif=AGGA;rbs_spacer=5-10bp;gc_cont=0.698
MATRQSGAHGFARSDRVSEQIRRDLSELLRQV
>Cluster2967_Trinity|comp2490_c0_seq1_1 # 3 # 302 # 1 # ID=1576_1;partial=10;start_type=Edge;rbs_motif=None;rbs_spacer=None;gc_cont=0.667
GAGWANVPVLNLLMGAPLKVSVATSKFMLSIVDTAAAWVYINQGAVLAMIAVSSIIGIMM
GSVVGVRLLKRTNAAVVRKVVIGMLLLAGSRALLKGLGI*
>Cluster6052_Trinity|comp2491_c0_seq1_1 # 3 # 230 # 1 # ID=1577_1;partial=11;start_type=Edge;rbs_motif=None;rbs_spacer=None;gc_cont=0.592
TTLLFILVIGLYVVKAMKYRAAVAKEWTHPVKMNFVLTITIGLLVLSIAWLPHDTGYSFL
LWSVGSLAHLALTLYV
>Cluster10723_Trinity|comp2492_c0_seq1_1 # 2 # 145 # 1 # ID=1578_1;partial=10;start_type=Edge;rbs_motif=None;rbs_spacer=None;gc_cont=0.507
QLKRYYVEVAAYYIAEKRGFDAGSTEEDWAQAELEIDRLLAERQINH*
>Cluster10614_Trinity|comp2499_c0_seq1_1 # 3 # 149 # 1 # ID=1582_1;partial=10;start_type=Edge;rbs_motif=None;rbs_spacer=None;gc_cont=0.442
FYFGGTSLLIIVVVSMDFMAQVQAYIMTHQYESLLKKANFKGGNFVAR*
>Cluster12461_Trinity|comp2499_c0_seq1_2 # 172 # 261 # 1 # ID=1582_2;partial=01;start_type=ATG;rbs_motif=GGxGG;rbs_spacer=5-10bp;gc_cont=0.478
MAKDDVIQMQGEVVENLPNAIFRVKLENEK
>Cluster8382_Trinity|comp2505_c0_seq1_1 # 3 # 203 # 1 # ID=1583_1;partial=11;start_type=Edge;rbs_motif=None;rbs_spacer=None;gc_cont=0.582
MVYDKLDFDVPVGTNGDCYDRYLVRMEEMRQSNHIIRQCIDWLRKNPGPVMTDNLKVAPP
KREKMKA
>Cluster7220_Trinity|comp2510_c0_seq1_1 # 3 # 218 # 1 # ID=1584_1;partial=10;start_type=Edge;rbs_motif=None;rbs_spacer=None;gc_cont=0.481
QSLSRIWLILNSNLEKGEKTMLFAPKEKGQGLVEYALILVLVAIVVIAVLMLLGPIIGNV
FSTINDSLSSV*
>Cluster3875_Trinity|comp2514_c0_seq1_1 # 3 # 272 # 1 # ID=1585_1;partial=11;start_type=Edge;rbs_motif=None;rbs_spacer=None;gc_cont=0.659
TDMLELALWLKRNDFRLDQVQTFLPTPLAIATGMWHTGKNPLKRVSKDSENVAVVRGGRQ
RKLQKAFLRYHDPRNWPLLREALKAMGRAD
>Cluster12148_Trinity|comp2515_c0_seq1_1 # 1 # 102 # 1 # ID=1586_1;partial=10;start_type=Edge;rbs_motif=None;rbs_spacer=None;gc_cont=0.706
FHRVGVTVLAATYDASLFPGARQLRLDHGRLAP*
>Cluster12149_Trinity|comp2515_c0_seq1_2 # 121 # 219 # 1 # ID=1586_2;partial=01;start_type=ATG;rbs_motif=None;rbs_spacer=None;gc_cont=0.687
MGMPVGWPCAGWQPRHAETARAVADIFIEFHRV
>Cluster2888_Trinity|comp2520_c0_seq1_1 # 2 # 301 # 1 # ID=1587_1;partial=11;start_type=Edge;rbs_motif=None;rbs_spacer=None;gc_cont=0.397
FDLSFMLYSTMFLLGGGYTLKYKGHVAIDVLTSRLRKKQQAIISIITYLVFFFPFVGILV
YVSGDFALQSWADLERSQSPWNQPLYYFKTLMLFGFTLLM
>Cluster9856_Trinity|comp2522_c0_seq1_1 # 2 # 169 # 1 # ID=1588_1;partial=10;start_type=Edge;rbs_motif=None;rbs_spacer=None;gc_cont=0.452
MNMVVNTLGLMKAGKTGVWTHYERPKEGIGFGAIEAMRGACLHWCVMKKGVIHNY*
>Cluster5458_Trinity|comp2525_c0_seq1_1 # 3 # 242 # 1 # ID=1589_1;partial=10;start_type=Edge;rbs_motif=None;rbs_spacer=None;gc_cont=0.613
VNFMISGPVMIQVLEGENAIAKNRELMGATDPKKADKGTIRADFAESIDANAVHGSDGPE
TAKVEIAYFFPELNVFSGR*
>Cluster6504_Trinity|comp2526_c0_seq1_1 # 3 # 224 # 1 # ID=1590_1;partial=11;start_type=Edge;rbs_motif=None;rbs_spacer=None;gc_cont=0.626
MTAFEELCQASRPDAVLVVGDVNSTLACAIVAKKLQIPVAHVEAGLRRFSSRNWAFLSRM
SSWAREAAATRSRL
>Cluster12150_Trinity|comp2531_c0_seq1_1 # 430 # 528 # 1 # ID=1594_1;partial=01;start_type=GTG;rbs_motif=AGGA;rbs_spacer=5-10bp;gc_cont=0.596
MAASAKADRVMLCRPEKLLSVDDRVSVPETDTG
>Cluster4504_Trinity|comp2533_c0_seq1_1 # 1 # 255 # 1 # ID=1595_1;partial=11;start_type=Edge;rbs_motif=None;rbs_spacer=None;gc_cont=0.451
DNYKLVETGTDTGIFTGEVILTGFTHDADGDSTTGTNGNDVTTRDSTGNGPTDGLLSATD
DDGLTVSFEFSEDETVVGSALIRWN
>Cluster9218_Trinity|comp2534_c0_seq1_1 # 3 # 188 # 1 # ID=1596_1;partial=10;start_type=Edge;rbs_motif=None;rbs_spacer=None;gc_cont=0.559
GSVAHPMEEKHYIEWIDLIIDNTTVQRTFLKPGAAPQADFCTDAGDVAAREYCNIHGLWR
A*
>Cluster13397_Trinity|comp2535_c0_seq1_1 # 3 # 68 # 1 # ID=1597_1;partial=10;start_type=Edge;rbs_motif=None;rbs_spacer=None;gc_cont=0.697
MVDYGLAGVLELDDAPEPRQK*
>Cluster10509_Trinity|comp2535_c0_seq1_2 # 65 # 211 # 1 # ID=1597_2;partial=01;start_type=GTG;rbs_motif=AGGA/GGAG/GAGG;rbs_spacer=11-12bp;gc_cont=0.544
MKPSLFQRMDLWARELLPLITTLGLLLLSLTPTHLLFSGLGCCFFMVVM
>Cluster2023_Trinity|comp2537_c0_seq1_1 # 3 # 341 # 1 # ID=1598_1;partial=11;start_type=Edge;rbs_motif=None;rbs_spacer=None;gc_cont=0.673
LVAYRNLAEIGLPEERIKEIAAEREVQDGPNDEGEMFMRPALPSDHFVPPFPNENAARYA
NNGALPPDLSLMNKARMGGPDYVYSLLMGYEFEPPEGVELMPGMNYNKVFPGH
>Cluster9432_Trinity|comp2539_c0_seq1_1 # 52 # 228 # 1 # ID=1599_1;partial=01;start_type=ATG;rbs_motif=GGAG/GAGG;rbs_spacer=5-10bp;gc_cont=0.525
MQKPIPVPTPGSQVHWHLDAPYSFKHVLIITAILILLVFTGHRTEMDKMVAMTTEAAGK
>Cluster7221_Trinity|comp2540_c0_seq1_1 # 2 # 214 # 1 # ID=1600_1;partial=11;start_type=Edge;rbs_motif=None;rbs_spacer=None;gc_cont=0.634
MDFVGVLRELKKALQFDSSDVSGVIEDLDVLLQDFLQRIEQAKKDYLESDAGGTPDERLE
RLVFGRFLTPR
>Cluster10836_Trinity|comp2544_c0_seq1_1 # 74 # 211 # 1 # ID=1602_1;partial=01;start_type=ATG;rbs_motif=None;rbs_spacer=None;gc_cont=0.645
MASAIRIRNLDKAYPCCKALDDVSLDVERGEMVALIGASGSGKSTL
>Cluster8065_Trinity|comp2549_c0_seq1_1 # 3 # 206 # 1 # ID=1603_1;partial=11;start_type=Edge;rbs_motif=None;rbs_spacer=None;gc_cont=0.691
LQTRLLRVLSDGQFYCVGGHQPIRANVRVITATHQNLEERVKAGLFREDLFHRLNVIRLR
LPPLRERR
>Cluster3056_Trinity|comp2550_c0_seq1_1 # 3 # 299 # 1 # ID=1604_1;partial=10;start_type=Edge;rbs_motif=None;rbs_spacer=None;gc_cont=0.609
KVSTESVCGLAWGVRRPLQLEIADMREAKLEEGPVALNFSSRLDEDAPSCGVDGGMMVGW
RACCHAFATDTGSGPEGSRLTVDVGARREAVPRKTLRV*
>Cluster12462_Trinity|comp2555_c0_seq1_1 # 2 # 94 # 1 # ID=1605_1;partial=10;start_type=Edge;rbs_motif=None;rbs_spacer=None;gc_cont=0.613
PREGSEIERETVRLQCSGSRDLVSSEIGTW*
>Cluster6505_Trinity|comp2561_c0_seq1_1 # 1 # 222 # 1 # ID=1606_1;partial=11;start_type=Edge;rbs_motif=None;rbs_spacer=None;gc_cont=0.680
MYAGILRQNRAGGSLQSQLQEARWLIKNVQQRFDTIARVSQAIVDRQRAFFDHGEVAMRP
LTLREIADTVDLHE
>Cluster1476_Trinity|comp2562_c0_seq1_1 # 1 # 381 # 1 # ID=1607_1;partial=11;start_type=Edge;rbs_motif=None;rbs_spacer=None;gc_cont=0.627
QQGIKNLTDAEAEALVGKCRESHQRDLYEAIERGDFPRWTLFFQVMPEKDAATCPYHPFD
LTKVWLKKDYPLIEVGVLELNRNPANYFAEVEQAAFNPANVVPGIGFSPDKMLQGRLFSY
GNAQRYR
>Cluster6963_Trinity|comp2564_c0_seq1_1 # 24 # 239 # 1 # ID=1609_1;partial=01;start_type=ATG;rbs_motif=None;rbs_spacer=None;gc_cont=0.620
MVTAALHFFEVLYAGGRSFSALAACEHYAGNEKLIRKALALQQSLGLIFDITADCEDGAP
AGSEHEHAAMVA
>Cluster8383_Trinity|comp2565_c0_seq1_1 # 1 # 201 # 1 # ID=1610_1;partial=11;start_type=Edge;rbs_motif=None;rbs_spacer=None;gc_cont=0.632
DYAMSDTLPYDEFDCDCGAYHCRGRVSGNDWRLPELQKRYAGFFAPHVQRKIDAWRAEKR
AAERLAR
>Cluster3620_Trinity|comp2566_c0_seq1_1 # 2 # 277 # 1 # ID=1611_1;partial=11;start_type=Edge;rbs_motif=None;rbs_spacer=None;gc_cont=0.645
GRHRSAQRPRNGSQMIDFQTHPDRYKHWKLSFDGDIATLTMDVDANGGLFDGYELKMNSY
DLGVDIELHDAIQRLRFEHPEVRAVVMASAKE
>Cluster8384_Trinity|comp2569_c0_seq1_1 # 1 # 201 # 1 # ID=1613_1;partial=11;start_type=Edge;rbs_motif=None;rbs_spacer=None;gc_cont=0.652
QQVFDKRTANTIAYMSPTFNGFGVMAAYVVGSENANNTRTDKGNAWSLAGTYAQGPLYLT
AAYERGS
>Cluster4791_Trinity|comp2570_c0_seq1_1 # 3 # 251 # 1 # ID=1614_1;partial=11;start_type=Edge;rbs_motif=None;rbs_spacer=None;gc_cont=0.687
KDARLVLEGRIATLTFDRDDVRNALTGTALIDDIVAVAAWVNRCDDVSALIITGAGTAFS
SGGNVKDMAERGGDFAGDVAEVA
>Cluster11335_Trinity|comp2572_c0_seq1_1 # 1 # 126 # 1 # ID=1615_1;partial=10;start_type=Edge;rbs_motif=None;rbs_spacer=None;gc_cont=0.651
GPYFINRENVQRKLVVMANVAGRDLKSVVEEMQAKVARGPR*
>Cluster4941_Trinity|comp2574_c0_seq1_1 # 2 # 247 # 1 # ID=1616_1;partial=11;start_type=Edge;rbs_motif=None;rbs_spacer=None;gc_cont=0.720
QQERIPDVRLPGRPAGPDGADIGRLPAAESPCFEIERIVLAGDAAERFRWRLAAAGRADD
GTDDPALSRCLGSQGINRVMRR
>Cluster8385_Trinity|comp2575_c0_seq1_1 # 2 # 202 # 1 # ID=1617_1;partial=11;start_type=Edge;rbs_motif=None;rbs_spacer=None;gc_cont=0.647
MMYTVLARRSPERRDAESAAGQFNQPIPGLGGSMTHIAAQMQATTSESDRTAEAPSAIGD
LASLAEG
>Cluster12366_Trinity|comp2578_c0_seq1_1 # 1 # 96 # 1 # ID=1618_1;partial=10;start_type=Edge;rbs_motif=None;rbs_spacer=None;gc_cont=0.635
YFSEIAVGTICGLGAQGYALALEAALARIRK*
>Cluster12667_Trinity|comp2578_c0_seq1_2 # 164 # 247 # 1 # ID=1618_2;partial=01;start_type=ATG;rbs_motif=GGAG/GAGG;rbs_spacer=5-10bp;gc_cont=0.560
MDLRKLKTLIDLVQNSGISELEISEGEE
>Cluster3621_Trinity|comp2580_c0_seq1_1 # 3 # 281 # 1 # ID=1619_1;partial=10;start_type=Edge;rbs_motif=None;rbs_spacer=None;gc_cont=0.498
VIVDFWAPWCGPCRMVAPTLDKLAKEYSGKLLVAKVNTDENPEWAMKYGVQGIPTMLFVA
GGKVVHRQVGALPEPVLRDVVAQFLEVISQAN*
>Cluster5833_Trinity|comp2583_c0_seq1_1 # 3 # 233 # 1 # ID=1620_1;partial=11;start_type=Edge;rbs_motif=None;rbs_spacer=None;gc_cont=0.602
KEGGRFAVLTDILGDEDHLGDMDFKVAGTKDGVTALQMDIKIQGITKEIMQVALAQAKDA
RLHILGIMESSMTGHRQ
>Cluster4102_Trinity|comp2586_c0_seq1_1 # 1 # 264 # 1 # ID=1621_1;partial=11;start_type=Edge;rbs_motif=None;rbs_spacer=None;gc_cont=0.633
LQQVPSPAPTFDKPERKSRAAPAAKRDFGNAPLVRYRIEVGKNQGALPKEIVGAIANEGG
IDGKLIGQINLFDDYSTVELPELPAEVL
>Cluster3742_Trinity|comp2587_c0_seq1_1 # 2 # 274 # 1 # ID=1622_1;partial=11;start_type=Edge;rbs_motif=None;rbs_spacer=None;gc_cont=0.696
EEMNKACRMAALQARLLAQNGYAVLQLDLHGCGDSSGDFGDATWESWLADVHAAHAWLRS
RCAAPLWLWGLRSGCLLAAEAVRRLDVTANF
>Cluster3743_Trinity|comp2589_c0_seq1_1 # 3 # 278 # 1 # ID=1623_1;partial=10;start_type=Edge;rbs_motif=None;rbs_spacer=None;gc_cont=0.685
DSGTLYERVLLDIQRSLDNFDRNYSAISLSRLLVGPLPGGEAFVDYLSANLSLPVASANL
ADVMDLAQAPELAKPADQADAWLALGAALRG*
>Cluster5647_Trinity|comp2594_c0_seq1_1 # 3 # 236 # 1 # ID=1624_1;partial=11;start_type=Edge;rbs_motif=None;rbs_spacer=None;gc_cont=0.457
NDIDQVKGVIRMLLSGKNLPRKVTSGPGIGADVNHPDRKIINVGDCAFELHIIVGEILVE
VEDECVMEEVREACERTL
>Cluster4220_Trinity|comp2595_c0_seq1_1 # 3 # 263 # 1 # ID=1625_1;partial=11;start_type=Edge;rbs_motif=None;rbs_spacer=None;gc_cont=0.552
FIVDDFSTMRRIIKNLLRDLGFTNTAEADDGLTALPMLQSGSFELLVTDWNMPGMQGIDL
LKAVRADPKLATLPVLMVTAEQKKEQI
>Cluster6708_Trinity|comp2597_c0_seq1_1 # 3 # 224 # 1 # ID=1626_1;partial=10;start_type=Edge;rbs_motif=None;rbs_spacer=None;gc_cont=0.338
MSVTGEIMNKISKAEELEVFKKSHKLTLDIYKVTENFSQAEKFGLVSQMRRSSSSICTNL
LEGSHRLSRKEFR*
>Cluster4645_Trinity|comp2600_c0_seq1_1 # 2 # 256 # 1 # ID=1627_1;partial=10;start_type=Edge;rbs_motif=None;rbs_spacer=None;gc_cont=0.635
HAKPDAIAEIVELDFGASRDGPLWNFEHARTLVFYCNGPWCGQSPTNIRQLLVLGYPAHK
LKWYRGGMQVWKSFGLTTAPWRKR*
>Cluster814_Trinity|comp2602_c0_seq1_1 # 3 # 470 # 1 # ID=1628_1;partial=11;start_type=Edge;rbs_motif=None;rbs_spacer=None;gc_cont=0.639
AGPAGVGAPFAGTQGIYINVQSENVLLAQAFLTEFVATDEVMMELYEVGQRPSAYLPVLE
QTDNPDLLSMGLAGANAVMMPTIPAMGSVWGNWNDAIVLTRDGTQDAETALTDAATKIRG
LIANPMTGMVNVPGSYQAAAGCPGDWQPECAVTALT
>Cluster10510_Trinity|comp2604_c0_seq1_1 # 134 # 280 # 1 # ID=1629_1;partial=01;start_type=GTG;rbs_motif=GGA/GAG/AGG;rbs_spacer=5-10bp;gc_cont=0.490
MSGGLGDCQSTQKPSLSYSVDSLRLFVALPLLARRVIHRMLHFWQFRGL
>Cluster8386_Trinity|comp2605_c0_seq1_1 # 1 # 201 # 1 # ID=1630_1;partial=11;start_type=Edge;rbs_motif=None;rbs_spacer=None;gc_cont=0.657
EPPPEPVTAQENPDQRLPELPKRLEELDDQFFAADPVLQKSIRALAETKARAADPSPTPV
KAPAGNA
>Cluster4221_Trinity|comp2611_c0_seq1_1 # 2 # 262 # 1 # ID=1633_1;partial=11;start_type=Edge;rbs_motif=None;rbs_spacer=None;gc_cont=0.655
MELDHTVLLVDADVARPSIPAVLGFGQEKGLLDVLTDRSLDLSQVLLRTSIEKLAILPAG
TQHPRATELLASDAMNHLLADMAQRYP
>Cluster9534_Trinity|comp2613_c0_seq1_1 # 2 # 178 # 1 # ID=1634_1;partial=10;start_type=Edge;rbs_motif=None;rbs_spacer=None;gc_cont=0.599
RTWRKAEPDPLPENEEPKRFQRLVLRALAEDVISLPKAAEFLRKTTSEVSRIMSGPAE*
>Cluster9535_Trinity|comp2616_c0_seq1_1 # 2 # 178 # 1 # ID=1635_1;partial=10;start_type=Edge;rbs_motif=None;rbs_spacer=None;gc_cont=0.458
YWILNTENGNPPLPHHPPEDLLGRYELKLDENKELLGYERVVLRKRTDLDKERWYREE*
>Cluster6264_Trinity|comp2616_c0_seq2_1 # 3 # 230 # 1 # ID=1636_1;partial=10;start_type=Edge;rbs_motif=None;rbs_spacer=None;gc_cont=0.434
ELLDKKAESVISVKKEENEWKVLIEVLERRAVPDSQDLLGRYELKLDENKELLGYERVVL
RKRTDLDKERWYREE*
>Cluster9127_Trinity|comp2617_c0_seq1_1 # 2 # 190 # 1 # ID=1637_1;partial=10;start_type=Edge;rbs_motif=None;rbs_spacer=None;gc_cont=0.476
PPFLKAHTAQALILGIITVLTSGFCIGLLVWVYQLYLGFKAYQGEYVEVPVITNFVKGQG
WA*
>Cluster12059_Trinity|comp2617_c0_seq1_2 # 138 # 239 # 1 # ID=1637_2;partial=01;start_type=ATG;rbs_motif=GGA/GAG/AGG;rbs_spacer=5-10bp;gc_cont=0.471
MLKCRSLPILSKARVGPKADIDLFDIKRLLIEPL
>Cluster8066_Trinity|comp2619_c0_seq1_1 # 3 # 206 # 1 # ID=1638_1;partial=11;start_type=Edge;rbs_motif=None;rbs_spacer=None;gc_cont=0.657
EARTLMLASNNVLSPANGEPIIVPSQDIVLGLYYMTRERINAKGEGMLFADVSELRRAWQ
SGLVDINA
>Cluster8387_Trinity|comp2624_c0_seq1_1 # 3 # 203 # 1 # ID=1639_1;partial=11;start_type=Edge;rbs_motif=None;rbs_spacer=None;gc_cont=0.587
WKDINLADGNQSVSATFDLGITMNDAVANFNTPGYSRSWNLNSYGSAFANFLNAVGSNIG
NAEMNVI
>Cluster7222_Trinity|comp2627_c0_seq1_1 # 1 # 213 # 1 # ID=1640_1;partial=11;start_type=Edge;rbs_motif=None;rbs_spacer=None;gc_cont=0.601
DVGYFPAPAAEFEAAMNAWMSAVSGEAAAPATDEMAEYAPDAVSGDIITAGSSTVFPVTE
RMAELFQQEGY
>Cluster8684_Trinity|comp2629_c0_seq1_1 # 3 # 200 # 1 # ID=1641_1;partial=11;start_type=Edge;rbs_motif=None;rbs_spacer=None;gc_cont=0.545
IDEGVLESDLAKRHEIYKQFNQLYYENIPIILLFIANPRRYQQRWVSGFFANRGSFGDYW
YYMSKE
>Cluster9219_Trinity|comp2630_c0_seq1_2 # 124 # 306 # 1 # ID=1642_2;partial=01;start_type=ATG;rbs_motif=AGGAG;rbs_spacer=5-10bp;gc_cont=0.596
METILRRSLADSIAAKQAFFDRQREKLFLLVDWLVDCFRSGNKLMLCGNGGSAADAQHLA
A
>Cluster8939_Trinity|comp2638_c0_seq1_1 # 3 # 197 # 1 # ID=1643_1;partial=10;start_type=Edge;rbs_motif=None;rbs_spacer=None;gc_cont=0.574
MALHLAQIGTRHPNTKVLKGFGSASVFVLHCFKKKSAKGSETPRPDMELIRKRLDDARRL
AEGA*
>Cluster10511_Trinity|comp2644_c0_seq1_1 # 56 # 202 # 1 # ID=1646_1;partial=01;start_type=ATG;rbs_motif=None;rbs_spacer=None;gc_cont=0.660
MIYLVAASLLLGFALIVLLVAAADNTAFLAEYLSSLLLMTLAGALGLVV
>Cluster9536_Trinity|comp2645_c0_seq1_1 # 2 # 178 # 1 # ID=1647_1;partial=10;start_type=Edge;rbs_motif=None;rbs_spacer=None;gc_cont=0.644
QDFTKAMINTLQEGAGKLTLADTNEEGANLLALQTQQSLAFTALSLAAQADQNVLRLF*
>Cluster8940_Trinity|comp2651_c0_seq2_1 # 3 # 197 # 1 # ID=1650_1;partial=10;start_type=Edge;rbs_motif=None;rbs_spacer=None;gc_cont=0.467
RKAIEKYFGNGCFTCPGIKVESISFGAMMHNVDPEKVVKEINELEGQGRPSKNTSGMDAL
PVRG*
>Cluster12151_Trinity|comp2651_c0_seq3_2 # 148 # 246 # 1 # ID=1651_2;partial=01;start_type=ATG;rbs_motif=GGAGG;rbs_spacer=5-10bp;gc_cont=0.525
MAAEPSIKSGGSHKGEEAPLTPKCFVCGTTDKE
>Cluster4358_Trinity|comp2653_c0_seq1_1 # 1 # 261 # 1 # ID=1652_1;partial=10;start_type=Edge;rbs_motif=None;rbs_spacer=None;gc_cont=0.613
QTIMLDPQQIEGWIRSGLACEHLSVAGDGRHFEALIVSAAFDGLSRVQRQQRVNDVLREH
FETETLHALSMRCLTPAEAKERGLLG*
>Cluster11950_Trinity|comp2653_c0_seq1_2 # 254 # 358 # 1 # ID=1652_2;partial=01;start_type=TTG;rbs_motif=AGGAG;rbs_spacer=5-10bp;gc_cont=0.648
MDKLLIEGGVALVGEVAISGAKNAALPLLCAALLT
>Cluster2647_Trinity|comp2655_c0_seq1_1 # 2 # 310 # 1 # ID=1653_1;partial=11;start_type=Edge;rbs_motif=None;rbs_spacer=None;gc_cont=0.589
MGEISAKAQKLLDVTEQALYQGIAQMRIGKRTGDISAAIQQYVESHGFYVTREYTGHGVG
HTMHEGPQVPNYGKPATGIPLRAGMVIALEPMVLVGTHRTKVA
>Cluster12870_Trinity|comp2657_c0_seq1_1 # 2 # 82 # 1 # ID=1654_1;partial=10;start_type=Edge;rbs_motif=None;rbs_spacer=None;gc_cont=0.494
KCVIAYWSSVSAPIMNGTKLNTEAAD*
>Cluster7487_Trinity|comp2658_c0_seq1_1 # 1 # 210 # 1 # ID=1655_1;partial=11;start_type=Edge;rbs_motif=None;rbs_spacer=None;gc_cont=0.390
LKCFGMDFIVSPCDKIVKAVMDSEKSKLFTEKLNDLFRIAILWYMNSSKDIPLSGRLLRP
VDIKGGHRFS
>Cluster2222_Trinity|comp2659_c0_seq1_1 # 1 # 327 # 1 # ID=1656_1;partial=11;start_type=Edge;rbs_motif=None;rbs_spacer=None;gc_cont=0.700
KDGRKLAGILVELVPGQTHAAVIGIGLNLRLPPSMPAEVRETAAALDLSSVDIHVLLAAL
LVELCVVLESFAAAGFAALRDDWLARHAHQNVPVRLLSDFAPPRAGICR
>Cluster471_Trinity|comp2661_c0_seq1_1 # 3 # 560 # 1 # ID=1658_1;partial=11;start_type=Edge;rbs_motif=None;rbs_spacer=None;gc_cont=0.679
GLMMLSAQTWAELPPDTRMAFEHELMNNHQLALRAEPAGKGRDEWHPPYFYLLEAALSRR
LGTPLHLASEPVGNTTWYWADLPAGGSTLAVGLPRTRIETRPLLAIALALGGGLLFASAF
AWWLARRITAPLARFETAAKRIGLGELPELLPETGPRELVALARRFNAMAQQVRDLFSAR
TTLLAD
>Cluster8941_Trinity|comp2665_c0_seq1_1 # 2 # 196 # 1 # ID=1659_1;partial=10;start_type=Edge;rbs_motif=None;rbs_spacer=None;gc_cont=0.472
VRIRFLGSPKKSMPELLNVSVPVAAWTVWTEMVGREVSQSIEPPKEYEMESLPVESVRIR
FLGT*
>Cluster8067_Trinity|comp2666_c0_seq1_1 # 2 # 205 # 1 # ID=1660_1;partial=11;start_type=Edge;rbs_motif=None;rbs_spacer=None;gc_cont=0.686
EKPKPEVAPSTLAVVGRYVLTARIFDHLEKAQAGAGGEIQLTDAISALLAEQQVLAYCYE
GVRYDCGA
>Cluster4792_Trinity|comp2666_c0_seq2_1 # 1 # 249 # 1 # ID=1661_1;partial=11;start_type=Edge;rbs_motif=None;rbs_spacer=None;gc_cont=0.699
AVVGRYVLTARIFDHLEKAQAGAGGDYGIVAARPLDERVERVSAIVEKPRPEDAPSTLAV
VGRYVLTARIFDHLEKAQAGAGG
>Cluster3876_Trinity|comp2678_c0_seq1_1 # 1 # 273 # 1 # ID=1663_1;partial=10;start_type=Edge;rbs_motif=None;rbs_spacer=None;gc_cont=0.579
EAARRAMTRHVKRGGKIWIRVFPDKPITQKPLEVRMGNGKGNVEYWVAQIQPGKMLYEME
GVGEDIAREAFRLAAAKLPLKTAFVTRTVL*
>Cluster8822_Trinity|comp2678_c0_seq1_2 # 273 # 470 # 1 # ID=1663_2;partial=00;start_type=ATG;rbs_motif=None;rbs_spacer=None;gc_cont=0.561
MKANEIRQKGVEELNQELLGLLREQFNLRMQKGTGQLSQPHRVKAVRRDIARIKTILEQK
AGKAE*
>Cluster9744_Trinity|comp2678_c0_seq1_3 # 467 # 634 # 1 # ID=1663_3;partial=01;start_type=ATG;rbs_motif=GGA/GAG/AGG;rbs_spacer=5-10bp;gc_cont=0.548
MSEETKLTRTVMGRVISDKMDKTIVVRVEWRVMHPVYKKFIRRSKKYHAHDENNAY
>Cluster12771_Trinity|comp2681_c0_seq1_1 # 1 # 84 # 1 # ID=1664_1;partial=10;start_type=Edge;rbs_motif=None;rbs_spacer=None;gc_cont=0.607
DGEGSGGDMASTWIAKPEVHAEVQITS*
>Cluster5648_Trinity|comp2686_c0_seq1_1 # 2 # 235 # 1 # ID=1666_1;partial=11;start_type=Edge;rbs_motif=None;rbs_spacer=None;gc_cont=0.568
LLAIGLMLLWANDFRAVFWVAVIPAFLAVALLFFGVQEPDHAPGQKRTNPIKRENLMRLP
SAYWWVVGVGAVFTLARF
>Cluster815_Trinity|comp2691_c0_seq1_1 # 24 # 491 # 1 # ID=1667_1;partial=01;start_type=ATG;rbs_motif=AGGAG;rbs_spacer=5-10bp;gc_cont=0.673
MILNDDQRMIRDTLRDFARERLAPNAAQWDREHRFPAEVLQELAGLGVWGMVVPEEWGGP
GLDYVSLAIAIEEIAAGDGATSTILSVQNSLVCGILNRYGNDAQKARWLRGAATGELLGC
FCLTEPHVGSDAAAIKTRAVKDGDHWVLNGVKQFIT
>Cluster1088_Trinity|comp2696_c0_seq1_1 # 3 # 428 # 1 # ID=1668_1;partial=11;start_type=Edge;rbs_motif=None;rbs_spacer=None;gc_cont=0.688
GIMIVNTPAFDIKPGSMGRPLPGIDAAIAKRNEDGSLTLIDTPEVEGELALRAGWPSMFR
GYLNNEERYRKCFAGPNNEWYLTGDLAKRDADGYYWFVGRADDVIKSAGHLIGPFEVESA
LMEHPAVAEAGVIGKPDPVVGE
>Cluster12571_Trinity|comp2697_c0_seq1_1 # 360 # 446 # 1 # ID=1669_1;partial=01;start_type=ATG;rbs_motif=None;rbs_spacer=None;gc_cont=0.437
MKSEAEKEIRERTREINTLDKRIRQREEQ
>Cluster2805_Trinity|comp2698_c0_seq1_1 # 3 # 308 # 1 # ID=1670_1;partial=10;start_type=Edge;rbs_motif=None;rbs_spacer=None;gc_cont=0.654
NKLRGTLQVCAVKAPGFGDRRKAMLQDIAVLTGGTCVSEDLGTKLENVTLKDLGNAKRIV
IDKENTTIVDGAGSSDEIKARVKQIRAQIDETTSDYDREKL*
>Cluster13097_Trinity|comp2699_c0_seq1_1 # 3 # 77 # 1 # ID=1671_1;partial=10;start_type=Edge;rbs_motif=None;rbs_spacer=None;gc_cont=0.667
MRRLLKARELGLPEGDLSTLEGGA*
>Cluster10837_Trinity|comp2699_c0_seq1_2 # 74 # 211 # 1 # ID=1671_2;partial=01;start_type=ATG;rbs_motif=GGAGG;rbs_spacer=5-10bp;gc_cont=0.681
MTIDHSAPPPPSGPVPWEKNFAQRLLADMLRIRRMEEKCAELYGAG
>Cluster12972_Trinity|comp2701_c0_seq1_1 # 3 # 80 # 1 # ID=1672_1;partial=10;start_type=Edge;rbs_motif=None;rbs_spacer=None;gc_cont=0.551
TMLRYGINDLRLFFDGDLRFLSQFQ*
>Cluster6265_Trinity|comp2701_c0_seq1_2 # 87 # 311 # 1 # ID=1672_2;partial=01;start_type=ATG;rbs_motif=GGA/GAG/AGG;rbs_spacer=5-10bp;gc_cont=0.644
MQFPESWLRALVNPPLSTDELCHLLTMAGLEVEECRPAGADFSNVVVARILSAEKHPDAD
KLKLCSVDTGEHGIL
>Cluster9018_Trinity|comp2702_c0_seq1_1 # 18 # 206 # 1 # ID=1673_1;partial=01;start_type=ATG;rbs_motif=GGAG/GAGG;rbs_spacer=5-10bp;gc_cont=0.582
MRERLFRLLGALVLAKGTNLTTATACSSAVASIMQEGAMPSGYTIAGNVPNCTVTQTDGG
ATK
>Cluster11461_Trinity|comp2706_c0_seq1_1 # 125 # 244 # 1 # ID=1676_1;partial=01;start_type=ATG;rbs_motif=GGAG/GAGG;rbs_spacer=5-10bp;gc_cont=0.425
MSVLVSWRTFCVEAFSREGVERTVMKILAGVGSNFPENGK
>Cluster4359_Trinity|comp2707_c0_seq1_1 # 3 # 260 # 1 # ID=1677_1;partial=11;start_type=Edge;rbs_motif=None;rbs_spacer=None;gc_cont=0.578
KYPPQVLEHEAGHVMDDLKRRLAQQGMDIETYFKVRETSEEKFLEEEAKPVAEKRLQRGL
IMDELARAEKIELKEEEVAQEFQQAW
>Cluster3427_Trinity|comp2711_c0_seq1_1 # 1 # 282 # 1 # ID=1678_1;partial=11;start_type=Edge;rbs_motif=None;rbs_spacer=None;gc_cont=0.684
KIDKAEAAIDWTQPAGLIEWRICAFDPFPGCLTRLDDVVIKVWRARPVAGSGQPGETPGK
ILAVTPAGITVACGEGALTLVELQKPGGSRLASA
>Cluster5280_Trinity|comp2712_c0_seq1_1 # 2 # 241 # 1 # ID=1679_1;partial=11;start_type=Edge;rbs_motif=None;rbs_spacer=None;gc_cont=0.633
KKDGQLTLKAIIPVDLFGMVALYEAINAIAKENGLKVVADAVQSFGVVLNGKRVGVLADI
TATSFFPAKPLGCWGDGGAI
>Cluster1063_Trinity|comp2713_c0_seq1_1 # 3 # 431 # 1 # ID=1680_1;partial=11;start_type=Edge;rbs_motif=None;rbs_spacer=None;gc_cont=0.678
MGRMIREARHPVIVAGYGCFLAGAQTVLQKLGERHAIRVATTLKGKGLIAESDPRALGCL
GVTSDGSAFRHIVAHADLIIVLGAAFNERTSYLWDPQLMAGKRVIQVDHDATQLEKVYRA
DLVIHGDIRAVLEDLLAGLTWEL
>Cluster10615_Trinity|comp2716_c0_seq1_2 # 75 # 218 # 1 # ID=1681_2;partial=01;start_type=GTG;rbs_motif=None;rbs_spacer=None;gc_cont=0.674
MLKCVEWVKKNFPQVEVIGGNIATAEAALALAKAGADGVKVGIGPGSI
>Cluster4646_Trinity|comp2717_c0_seq1_1 # 1 # 252 # 1 # ID=1682_1;partial=11;start_type=Edge;rbs_motif=None;rbs_spacer=None;gc_cont=0.492
KKEFFQVIRDRNMLRVIFVMPVVQLMVLGYAINVDVKNIYTAVYDYDRSELSREYQKSLA
TGNYFVVESFDLPLLDAAHGLEDN
>Cluster12152_Trinity|comp2721_c0_seq1_1 # 2 # 103 # 1 # ID=1684_1;partial=10;start_type=Edge;rbs_motif=None;rbs_spacer=None;gc_cont=0.627
LSVYYVVFRSLVDQVEERDIALINAWSSRLTGG*
>Cluster3428_Trinity|comp2722_c0_seq1_1 # 94 # 375 # 1 # ID=1685_1;partial=01;start_type=GTG;rbs_motif=GGxGG;rbs_spacer=5-10bp;gc_cont=0.550
MNLLYAAFLGILQGATEFLPVSSSGHLALAESFFRIEEAGLPFDVALHMGTLIAILIYFR
RDLGELLLAFVSRSYDAETIRQRRMGWYIVLGTV
>Cluster1925_Trinity|comp2724_c0_seq2_1 # 2 # 346 # 1 # ID=1687_1;partial=11;start_type=Edge;rbs_motif=None;rbs_spacer=None;gc_cont=0.722
KHYRARTVVKDVSLHVDGGEVVGLLGPNGAGKTTTLRCCLGLTAPDSGTLSVLGEPVPAR
GREARTRIGVVPQFDNLDPDFSLAENLLVYGRYFGLSDAVLNARIPALLAFASLA
>Cluster2586_Trinity|comp2734_c0_seq1_1 # 1 # 312 # 1 # ID=1689_1;partial=11;start_type=Edge;rbs_motif=None;rbs_spacer=None;gc_cont=0.705
MKPLTVTRAEVLDMDLPRVSFRVECGAGTYIRSLVHSLGIRLGCGAVLTELVREYSHPFG
LDEAWELERLLQEPEALPQRVLPLVNALPHWRRVVLDPGRAALV
>Cluster2514_Trinity|comp2735_c0_seq1_1 # 3 # 317 # 1 # ID=1690_1;partial=11;start_type=Edge;rbs_motif=None;rbs_spacer=None;gc_cont=0.670
SLLVKVTAWGHTSDEAARRMARALLEFRVRGLSSNLLFLENVIAHPLFLSGECTTRFIDE
TPELFTFNKRRDRATRLLRFLGDVMVNGNPEMKGRALPPLPIAKP
>Cluster7488_Trinity|comp2738_c0_seq1_1 # 3 # 212 # 1 # ID=1691_1;partial=11;start_type=Edge;rbs_motif=None;rbs_spacer=None;gc_cont=0.676
SLGVRAIAVQADLHDPAQIDALFGAVDEEFGRLDVLVNSAASFVKQPFDEIGLDGWKDVL
QVNLRAPFLC
>Cluster6053_Trinity|comp2739_c0_seq1_1 # 46 # 276 # 1 # ID=1692_1;partial=00;start_type=ATG;rbs_motif=AGGAG;rbs_spacer=5-10bp;gc_cont=0.654
MAIKRCSRKDDHQPGLRGMPWPWPLRLGFLGFGLGALVAQDVHTQYVLFWAWAATGLAAW
LLSLMAAPLARWLDED*
>Cluster7780_Trinity|comp2746_c0_seq1_1 # 2 # 208 # 1 # ID=1693_1;partial=11;start_type=Edge;rbs_motif=None;rbs_spacer=None;gc_cont=0.652
MFSAVGEPEFVLCRSLAGRRVALLAHPASTTRDLTHSLDALAAVSDIKLTAAFGPQHGLR
GDKQDNMME
>Cluster8068_Trinity|comp2751_c0_seq1_1 # 3 # 206 # 1 # ID=1696_1;partial=11;start_type=Edge;rbs_motif=None;rbs_spacer=None;gc_cont=0.387
DRHKRQRGLDWDVFEEPLKIGDSIKKIMGEYPFIIIDCLTLWVSNLLTRQDNERFIEKEL
QKLITVLD
>Cluster10059_Trinity|comp2760_c0_seq1_1 # 3 # 164 # 1 # ID=1699_1;partial=10;start_type=Edge;rbs_motif=None;rbs_spacer=None;gc_cont=0.562
SAVSGSKGGVIDLERVATFIAVVKCGGFREAAKQTGLSQPTVTQHIKRLEQFL*
>Cluster9656_Trinity|comp2760_c0_seq1_2 # 189 # 359 # 1 # ID=1699_2;partial=01;start_type=ATG;rbs_motif=None;rbs_spacer=None;gc_cont=0.468
MPQSLTLEGKIFFPYAEQLLRTSHKATAALHNKSLVVGASSNIDIYLLQPYIKALQD
>Cluster8823_Trinity|comp2776_c0_seq1_1 # 80 # 274 # 1 # ID=1700_1;partial=01;start_type=ATG;rbs_motif=AGGAG;rbs_spacer=5-10bp;gc_cont=0.492
MIVLVRALLIGFSVSALAGCAGHSHQLLDARSEGVVIGSFSHEGNAEPSMVVEFEGQQYS
SRRFI
>Cluster3429_Trinity|comp2781_c0_seq1_1 # 1 # 285 # 1 # ID=1702_1;partial=10;start_type=Edge;rbs_motif=None;rbs_spacer=None;gc_cont=0.495
FCRWKRPDFVPLSITFFSGKGISNMATREKGTVKWFNEQKGFGFITPDSGKKDVFVHQTS
IMSAGFRTLAEGDKVEFSVEQGPKGPSAANVQKV*
>Cluster1477_Trinity|comp2782_c0_seq1_1 # 3 # 383 # 1 # ID=1703_1;partial=11;start_type=Edge;rbs_motif=None;rbs_spacer=None;gc_cont=0.688
GRTELRAPVDGIVIKRSVEPGQTVAASLQAPELFVIARNLSDMQVETAIDEADVGRLRVG
QEATFTVDAFPGKRFSGEVRQVRKAAQVVSNVVSYTVIVSASNPELILLPGMTANVRIVT
AHQDRAL
>Cluster9857_Trinity|comp2784_c0_seq1_1 # 31 # 198 # 1 # ID=1704_1;partial=00;start_type=TTG;rbs_motif=GGGGT;rbs_spacer=7bp;gc_cont=0.679
MRGRWRELESALPSLTAEASFEAHSALVAEVARTMDMVADQAGLDMNAEAASRHL*
>Cluster5281_Trinity|comp2786_c0_seq1_1 # 1 # 240 # 1 # ID=1705_1;partial=11;start_type=Edge;rbs_motif=None;rbs_spacer=None;gc_cont=0.692
TVSFTLPEMGRTVAVVGKAMVRNVRDPSDAAVRLIKLSESARRSGVLALQKVMPELWDEL
FLENAVAMVVDGTSPEEVET
>Cluster4942_Trinity|comp2787_c0_seq1_1 # 1 # 246 # 1 # ID=1706_1;partial=11;start_type=Edge;rbs_motif=None;rbs_spacer=None;gc_cont=0.691
KLLAKHFLTRALLPHPEAVSLETMLRAGGRMPGAYILKSVWEHSSLGLNKDSVLQDPEPH
ELWEALAQRRALHGGDWFAERY
>Cluster6709_Trinity|comp2789_c0_seq1_1 # 3 # 221 # 1 # ID=1707_1;partial=11;start_type=Edge;rbs_motif=None;rbs_spacer=None;gc_cont=0.338
MRWRILYSLIGIVIGTIIAWIFIDFLIDHILLLPAQSARIKLQNLRPFGQLFLYFQVALI
AGVVLSIPNLFYQ
>Cluster6710_Trinity|comp2790_c0_seq1_1 # 2 # 220 # 1 # ID=1708_1;partial=11;start_type=Edge;rbs_motif=None;rbs_spacer=None;gc_cont=0.658
CSPGNPTGKVMSLDEWRTLFELSDRHGFVIAADECYSEIYFDAAHPPLGGLQAARRLGRD
DYRNLVMFSSLLK
>Cluster9019_Trinity|comp2792_c0_seq1_1 # 56 # 244 # 1 # ID=1710_1;partial=01;start_type=ATG;rbs_motif=AGGA;rbs_spacer=5-10bp;gc_cont=0.640
MKGKLLLTALAGATILVGGCAVVPVDDPYYDAPVVRVAPPPPQYEYYGTPPVVGYIWIGG
YWN
>Cluster8824_Trinity|comp2793_c0_seq1_1 # 23 # 217 # 1 # ID=1711_1;partial=01;start_type=ATG;rbs_motif=AGGAG;rbs_spacer=5-10bp;gc_cont=0.513
MPNNVSEILKNIVGELKEMARSQTIVGEAITVGNKTVIPLVKVTVGFGAGGGQRSKESAE
DFGGG
>Cluster8388_Trinity|comp2794_c0_seq1_1 # 2 # 202 # 1 # ID=1712_1;partial=11;start_type=Edge;rbs_motif=None;rbs_spacer=None;gc_cont=0.657
IPTLDGVARLKVPAETQTGKVFRLRGKGIKGVRSIAQGDLLCHVVVETPVNLTARQKELL
QEFEDLS
>Cluster5459_Trinity|comp2798_c0_seq1_1 # 2 # 238 # 1 # ID=1713_1;partial=11;start_type=Edge;rbs_motif=None;rbs_spacer=None;gc_cont=0.422
IKDLHVSVKDKEILKGLSLDIKPGETHAIMGPNGSGKSTLAYTIMGHPRYKVESGEIILN
GEDVLKMTVDERARKGIFL
>Cluster12668_Trinity|comp2800_c0_seq1_1 # 2 # 88 # 1 # ID=1714_1;partial=10;start_type=Edge;rbs_motif=None;rbs_spacer=None;gc_cont=0.644
IIYSLVLVAVGWGLLVASRPLWRQWSVL*
>Cluster3988_Trinity|comp2800_c0_seq1_2 # 85 # 351 # 1 # ID=1714_2;partial=01;start_type=GTG;rbs_motif=GGAG/GAGG;rbs_spacer=5-10bp;gc_cont=0.697
MSRPARWVEIDLAALRDNVRALRRCLPPGTELMAVVKSDAYGHGMVPVARCLAAHGVTAF
AVADVGEGVALRQAGIAGRIAVFLGAGNE
>Cluster5649_Trinity|comp2802_c0_seq1_1 # 2 # 235 # 1 # ID=1716_1;partial=11;start_type=Edge;rbs_motif=None;rbs_spacer=None;gc_cont=0.410
NETLTSGIDLDEIVVTDKKFFEEKSTNTVKVVDSEQIAKLPVRGVSNIASLQSGVVVQEG
SGGVGGNATINVRGGRGS
>Cluster3238_Trinity|comp2809_c0_seq1_1 # 45 # 332 # 1 # ID=1717_1;partial=01;start_type=ATG;rbs_motif=AGGAG;rbs_spacer=5-10bp;gc_cont=0.608
MVIRSIVVACAVALGAGVSVAQAANDQVATLGQVAGKVMVNKGKGFTAAKAGMGLANNDR
LITLDGGSASVVYMDGCTTNVKPNSVLAISGAAGCK
>Cluster1972_Trinity|comp2810_c0_seq1_1 # 1 # 342 # 1 # ID=1718_1;partial=11;start_type=Edge;rbs_motif=None;rbs_spacer=None;gc_cont=0.702
LRRQRRVTWLHFWQGRLLVWAGAVGVGLLAVLFAELSEGAVQVFRDISEQHWWWPLFICP
AGGAAVVWATRRWFPGSEGSGIPQTLAEIQIDKQPPAGWRPLLTLKIAVGKISL
>Cluster2806_Trinity|comp2811_c0_seq1_1 # 3 # 305 # 1 # ID=1719_1;partial=11;start_type=Edge;rbs_motif=None;rbs_spacer=None;gc_cont=0.399
NPIGIEVRQTIFGFASAGAIGNMLFVRYRFKYVGLNNPNEPDVLEDCYFGVWADPDLGDH
NDDLVGADMARNAGYVYNDGSDAVWGNNPPVFLIDFFSGPI
>Cluster5460_Trinity|comp2813_c0_seq1_1 # 36 # 275 # 1 # ID=1720_1;partial=00;start_type=ATG;rbs_motif=GGAGG;rbs_spacer=5-10bp;gc_cont=0.688
MRFVIAIAAAAALSACASQNAAPEKVAAAPAAQKKAPQCWSGDAGKFFDVGAKQTVSGVA
VECKLTSGGKGAAWVGGKH*
>Cluster6266_Trinity|comp2814_c0_seq1_1 # 3 # 227 # 1 # ID=1721_1;partial=11;start_type=Edge;rbs_motif=None;rbs_spacer=None;gc_cont=0.520
RKEVSVRLKTKWMPLGSSVFFLGMVAVSAFAADGLDNPGPGDAKTENWHYRDSNNKSSQS
QVHTRSRVRLHQASD
>Cluster5118_Trinity|comp2816_c0_seq1_1 # 1 # 243 # 1 # ID=1722_1;partial=11;start_type=Edge;rbs_motif=None;rbs_spacer=None;gc_cont=0.683
QSDATSSMAAAVEELSVSIDQVEEHAGDVRRITQQASDQSTRSSQVIQAAAGEIHRIAAA
VTESAGDIRSLEALSGRISGI
>Cluster5650_Trinity|comp2817_c0_seq1_1 # 1 # 234 # 1 # ID=1723_1;partial=11;start_type=Edge;rbs_motif=None;rbs_spacer=None;gc_cont=0.671
WSMGDTGPCGPCTEIFYDHGPEVWGGPPGTPEEDGDRYIEIWNLVFMQFNRSADGVMTPL
PKPAVDTGMGLERLAAVM
>Cluster11336_Trinity|comp2824_c0_seq1_1 # 156 # 278 # 1 # ID=1724_1;partial=01;start_type=ATG;rbs_motif=None;rbs_spacer=None;gc_cont=0.610
MRFSSPRGTGLAASRATPKEGWEMIIMTRENVVRVIEFLEG
>Cluster11337_Trinity|comp2825_c0_seq1_1 # 84 # 206 # 1 # ID=1725_1;partial=01;start_type=ATG;rbs_motif=AGGAG;rbs_spacer=5-10bp;gc_cont=0.537
MDKETIKAFIAWLEAATEEEILQRREQALNARVSTREGKSD
>Cluster5834_Trinity|comp2826_c0_seq1_1 # 1 # 231 # 1 # ID=1726_1;partial=11;start_type=Edge;rbs_motif=None;rbs_spacer=None;gc_cont=0.732
APELLADTHPLLAADARALGPWHPATLAGVPAWEGSAPLPVRIAVCGSCASSLDAAWSLV
RQEALAPWDSVLAVAQE
>Cluster6506_Trinity|comp2829_c0_seq1_1 # 3 # 224 # 1 # ID=1727_1;partial=11;start_type=Edge;rbs_motif=None;rbs_spacer=None;gc_cont=0.338
IVDSILDWKDSDDLRRLNGAENDYYMSLAKPYKAKNSKFDTLEELLLVKGMKPDILFGNG
ERKGIIDFITIYSN
>Cluster6711_Trinity|comp2831_c0_seq1_1 # 3 # 221 # 1 # ID=1728_1;partial=11;start_type=Edge;rbs_motif=None;rbs_spacer=None;gc_cont=0.658
GKTVAWIGDSNNMCNTWLQAAELLDFNVHVSTPPGYEVEPERAGLYGTDHFEQFADPLEA
ARGADLVTTDVWT
>Cluster12871_Trinity|comp2840_c0_seq1_1 # 147 # 224 # 1 # ID=1731_1;partial=01;start_type=ATG;rbs_motif=None;rbs_spacer=None;gc_cont=0.667
MDVPVAWVDAFLEVGSLERHEGPNGE
>Cluster9331_Trinity|comp2845_c0_seq1_1 # 1 # 183 # 1 # ID=1733_1;partial=10;start_type=Edge;rbs_motif=None;rbs_spacer=None;gc_cont=0.541
KANWQQNAGVLREEMRLGRPIRDASPLDKTGQFLNAERNLLKERGWMFDEATNFWMPPKP
*
>Cluster12872_Trinity|comp2845_c0_seq1_2 # 201 # 278 # 1 # ID=1733_2;partial=01;start_type=ATG;rbs_motif=AGGAGG;rbs_spacer=5-10bp;gc_cont=0.526
MSEQDRERLKFEGATKKAFAFLNDLG
>Cluster4103_Trinity|comp2846_c0_seq1_1 # 1 # 264 # 1 # ID=1734_1;partial=11;start_type=Edge;rbs_motif=None;rbs_spacer=None;gc_cont=0.322
EDIVRKNKLSAENLLSRLNDLTLTIKAKAGEEEKFFGSITLMDIVEALKNHGFVIDKRKV
LLEEPIKRLGDYSINIKIHQNIVAKVNI
>Cluster6712_Trinity|comp2849_c0_seq1_1 # 2 # 220 # 1 # ID=1736_1;partial=11;start_type=Edge;rbs_motif=None;rbs_spacer=None;gc_cont=0.712
LRVACGGALCPDDGTEARHLVQSARIACLHADRSGSRYATYAPTMEESDKVQQLLHAELP
RALGGAPGLSLQL
>Cluster5119_Trinity|comp2851_c0_seq1_1 # 3 # 245 # 1 # ID=1737_1;partial=11;start_type=Edge;rbs_motif=None;rbs_spacer=None;gc_cont=0.630
TLAVSGGTTAGAINLKDSGTGTVAAVTITSAGTKNTVGAIDLDGDAGGTKVTSLTVDAAT
NLTTGNITNFAASSTITVKGA
>Cluster3744_Trinity|comp2853_c0_seq1_1 # 3 # 275 # 1 # ID=1738_1;partial=11;start_type=Edge;rbs_motif=None;rbs_spacer=None;gc_cont=0.681
EGLILRPGWESFVGAGPMPMRHGLTLGELARWFVATLNLDVDCRVIEMEGWQPEAAPGYG
WPLGEREWINPSPNAPNLSMARCYAGTVMLE
>Cluster12973_Trinity|comp2854_c0_seq1_1 # 239 # 313 # 1 # ID=1739_1;partial=01;start_type=GTG;rbs_motif=AGGA/GGAG/GAGG;rbs_spacer=11-12bp;gc_cont=0.640
MDNGMELGASNRRAGKTSTLSALVA
>Cluster7781_Trinity|comp2856_c0_seq1_1 # 39 # 245 # 1 # ID=1740_1;partial=01;start_type=ATG;rbs_motif=AGGAG;rbs_spacer=5-10bp;gc_cont=0.628
MPQLTIAQRLWLWASFATGVFLVACALAWYGLAASRDSLKEVHGQGMVALRETTEIRSIL
NANRTELLL
>Cluster11462_Trinity|comp2861_c0_seq1_1 # 2 # 124 # 1 # ID=1743_1;partial=10;start_type=Edge;rbs_motif=None;rbs_spacer=None;gc_cont=0.610
LASSVMPWAGDLDQAELVGLSAVGAGFRTFPQEFAAVLRC*
>Cluster9745_Trinity|comp2863_c0_seq1_1 # 3 # 173 # 1 # ID=1744_1;partial=10;start_type=Edge;rbs_motif=None;rbs_spacer=None;gc_cont=0.643
APKAAATGKAAPKAAASKSSTPRARKNSINEEMRLRMVREAAYYRALNRGFNGGAE*
>Cluster10392_Trinity|comp2864_c0_seq1_1 # 109 # 258 # 1 # ID=1745_1;partial=01;start_type=ATG;rbs_motif=AGGAG;rbs_spacer=5-10bp;gc_cont=0.700
MQGPLIDTLARQGVTRRAFMKYCATLASLMALPPAAGRAMADAMASAAAS
>Cluster12153_Trinity|comp2868_c0_seq1_1 # 3 # 104 # 1 # ID=1749_1;partial=10;start_type=Edge;rbs_motif=None;rbs_spacer=None;gc_cont=0.392
KITRIAYGLPIGSDIEFADEVTLTKSLEGRRDM*
>Cluster11046_Trinity|comp2868_c0_seq1_2 # 108 # 239 # 1 # ID=1749_2;partial=01;start_type=ATG;rbs_motif=AGxAGG/AGGxGG;rbs_spacer=11-12bp;gc_cont=0.364
MKLIDKARETINKYGMIVKDESLLVAFSGGPDSVCLLKVLSMLK
>Cluster13098_Trinity|comp2872_c0_seq1_1 # 3 # 77 # 1 # ID=1751_1;partial=10;start_type=Edge;rbs_motif=None;rbs_spacer=None;gc_cont=0.613
MQKHALGYTDEEIEQLAAWFAAVK*
>Cluster9657_Trinity|comp2872_c0_seq1_2 # 96 # 266 # 1 # ID=1751_2;partial=01;start_type=ATG;rbs_motif=AGGAG;rbs_spacer=5-10bp;gc_cont=0.661
MAFNRRDFLKVSAGALGTASLGSFSHFAIAGAKPRVVVVGGGYGGATCARYLKLWDP
>Cluster2648_Trinity|comp2876_c0_seq2_1 # 28 # 336 # 1 # ID=1754_1;partial=01;start_type=ATG;rbs_motif=GGAG/GAGG;rbs_spacer=5-10bp;gc_cont=0.663
MLKDIAFGRRNRFLGGVAALAVVTSLMAAPAALADSCFVPPAKLSDEAISAFLGNPDGLL
SANPVGGYSLTTQVPASQAPTRMPFRLWSRWPARRTRNRSRRS
>Cluster4222_Trinity|comp2878_c0_seq1_1 # 1 # 264 # 1 # ID=1755_1;partial=10;start_type=Edge;rbs_motif=None;rbs_spacer=None;gc_cont=0.686
AVAEALWRCDMASIHAARLERSPRLQRVLELLSDGRWYSTLDIVVGAGVCAVNSCAAELR
ANGIPVACRRVGRERFEYRIGSSDGRA*
>Cluster3989_Trinity|comp2879_c0_seq1_1 # 2 # 268 # 1 # ID=1756_1;partial=11;start_type=Edge;rbs_motif=None;rbs_spacer=None;gc_cont=0.577
YAWLQNMNGVMPDTMGHAFAGIAGLPGNLDPTAFYELHYTASAGTITVDSVAPANDAFDW
AFDYPATFVPLSMIVEQPPNLPPSFTNCP
>Cluster8825_Trinity|comp2882_c0_seq1_1 # 1 # 198 # 1 # ID=1759_1;partial=10;start_type=Edge;rbs_motif=None;rbs_spacer=None;gc_cont=0.490
QLGTNDTTHRSSPIQTISGGTNWAKIASGYYHSMAIKTDGSLWLWGNNGSGRLGTNDATH
RSSPI*
>Cluster6267_Trinity|comp2887_c0_seq1_1 # 3 # 227 # 1 # ID=1760_1;partial=11;start_type=Edge;rbs_motif=None;rbs_spacer=None;gc_cont=0.591
EVPGVEEKDIQITLDNDVLLVRGEKRQEQETKDGGFHRVERSYGSFQRALNLPADANQDT
IKAAFKNGVLTITME
>Cluster3057_Trinity|comp2890_c0_seq1_1 # 1 # 294 # 1 # ID=1762_1;partial=11;start_type=Edge;rbs_motif=None;rbs_spacer=None;gc_cont=0.568
GENPKAPAVHQTTAVKQQPTFCCVPTSACAIGCFGDAKGADGIMEKLSIKPFLDERAGLK
LTQLLAPGGTGFALREHYDLTRRPVSKRYPGDDIQLVI
>Cluster4360_Trinity|comp2893_c0_seq1_1 # 3 # 260 # 1 # ID=1764_1;partial=11;start_type=Edge;rbs_motif=None;rbs_spacer=None;gc_cont=0.616
CQNYRMFDEYYDALDRGELPVMRGLELTADDLLRRSIIQALMCHFELSIESIEIAHLIDF
KSYFAAELVDLAEMEAAGLLTIDDQW
>Cluster3877_Trinity|comp2894_c0_seq1_1 # 27 # 296 # 1 # ID=1765_1;partial=01;start_type=ATG;rbs_motif=AGGAG;rbs_spacer=5-10bp;gc_cont=0.633
MKNFNHSLLAAGLISALLTMPAWAEDTQTQTQEQTRTRAQERVNQADVEQARRAENQQRM
EQREQRVGDAMQRHNERADGAMQCRDDQVP
>Cluster11338_Trinity|comp2895_c0_seq1_1 # 1 # 126 # 1 # ID=1766_1;partial=10;start_type=Edge;rbs_motif=None;rbs_spacer=None;gc_cont=0.516
NAPRVETVVAKEAKKRYSRRGNLLGCSIGRGDTGIAVWTEW*
>Cluster3058_Trinity|comp2896_c0_seq1_1 # 1 # 294 # 1 # ID=1767_1;partial=11;start_type=Edge;rbs_motif=None;rbs_spacer=None;gc_cont=0.663
ALAQARRFGRSMAVMFLDLDRFKLINDAFGHSVGDELLKQVAQRLTGCVRAGDTVARPGG
DEFVIVLTEVGHPLDAVRVAEKIIDTFSTPLPLDGLEI
>Cluster1505_Trinity|comp2899_c0_seq1_1 # 2 # 382 # 1 # ID=1769_1;partial=10;start_type=Edge;rbs_motif=None;rbs_spacer=None;gc_cont=0.625
MKQHNPLKVAGTLMGKPVLLSDRCCGESGTLAVTRPDVSTQVRFRKQQEIELGVEKLKVS
PGETAKIFTSCPSCLQGLSRYRNDFGDAPLEADYIVVELARHILGEDWLDRYVNAANAGG
IERVLL*
>Cluster2223_Trinity|comp2900_c0_seq1_1 # 2 # 328 # 1 # ID=1770_1;partial=11;start_type=Edge;rbs_motif=None;rbs_spacer=None;gc_cont=0.587
GRALAMAKLIPDRGAWMEFEMRKIDYFAIKFNRKRTIPVTILLRALAAVSDGFDEYSPIK
EGTDEELLEIYKEVDNDIDHQFIQGTIRMEPQWDLRDGQSVAEAALLEF
>Cluster5651_Trinity|comp2902_c0_seq1_1 # 2 # 235 # 1 # ID=1771_1;partial=11;start_type=Edge;rbs_motif=None;rbs_spacer=None;gc_cont=0.662
NLDKLLPWYEHETLDMGSPVLQGLRAADTLRADLGVAAAVDAFDCSAAFLFNETYKDNSK
CFDFGAAAGQREQLARLW
>Cluster6964_Trinity|comp2903_c0_seq1_1 # 20 # 235 # 1 # ID=1772_1;partial=01;start_type=ATG;rbs_motif=GGAGG;rbs_spacer=3-4bp;gc_cont=0.648
MTVNDLAACFRQEIELAAGIVRTLDEQQQALLRLDLAGLEASVPALEKLIDELRQAEGRR
EAIARALAGEYE
>Cluster4223_Trinity|comp2905_c0_seq1_1 # 3 # 263 # 1 # ID=1774_1;partial=11;start_type=Edge;rbs_motif=None;rbs_spacer=None;gc_cont=0.621
DGVAATLIGKALNKPVVITARGTDINLIPQYDKPRRMILQAAEDCAAMITVCAALKDAIV
GLGGTAQKITVLRNGVDLELFQPEDKL
>Cluster7223_Trinity|comp2908_c0_seq1_1 # 3 # 215 # 1 # ID=1775_1;partial=11;start_type=Edge;rbs_motif=None;rbs_spacer=None;gc_cont=0.634
IEAPRWADIGIVVCVLIFFYNVAATFMKGRFTGIAGVLVLDLVALAGLYLAGMWYTPNIS
MDQHWWWWVIH
>Cluster7224_Trinity|comp2909_c0_seq1_1 # 1 # 213 # 1 # ID=1776_1;partial=11;start_type=Edge;rbs_motif=None;rbs_spacer=None;gc_cont=0.643
QPHPAFAAQPADIAGFHTLADFPNRGTRELVADDYVYGIKRLAHPRLHSPILGLMSEYIV
GLGELAQTLQK
>Cluster4505_Trinity|comp2910_c0_seq1_1 # 1 # 258 # 1 # ID=1777_1;partial=10;start_type=Edge;rbs_motif=None;rbs_spacer=None;gc_cont=0.605
KRLEALAAQQKQSIAQCEGLNAKLHEEGLTLLERYRKKSCLDATLQAEPFTGLKQVGIEN
FIEDSRDKLDDLRLKDRVQQGSAER*
>Cluster2889_Trinity|comp2910_c0_seq1_2 # 255 # 554 # 1 # ID=1777_2;partial=01;start_type=ATG;rbs_motif=GGA/GAG/AGG;rbs_spacer=11-12bp;gc_cont=0.647
MNQELALDRYRAPLARILPFALYIAFMVATPLLADALPGMDSRWLYSVRIVAAALALAWF
AREYVELRVVPSLAPTQWLGAAAAGVAVFILWISLDLPWM
>Cluster12463_Trinity|comp2913_c0_seq1_1 # 2 # 94 # 1 # ID=1778_1;partial=10;start_type=Edge;rbs_motif=None;rbs_spacer=None;gc_cont=0.667
FYLGLDKELDGRVSGPSVAAMVARLHPQEA*
>Cluster10616_Trinity|comp2913_c0_seq1_2 # 96 # 239 # 1 # ID=1778_2;partial=01;start_type=ATG;rbs_motif=AGGAG;rbs_spacer=5-10bp;gc_cont=0.611
MNTTVEIIGLAREPGWLPWAVQYFFLIGISIGAFFLALLGLIWRRSAW
>Cluster7782_Trinity|comp2916_c0_seq1_1 # 3 # 212 # 1 # ID=1779_1;partial=10;start_type=Edge;rbs_motif=None;rbs_spacer=None;gc_cont=0.443
YGAVPKPGEFIELCAGCGNCILHLTGGICPIARCTKSLMNGPCGGTDRGKCEISQDVDCG
WYLIVERMK*
>Cluster4506_Trinity|comp2918_c0_seq1_1 # 1 # 255 # 1 # ID=1781_1;partial=11;start_type=Edge;rbs_motif=None;rbs_spacer=None;gc_cont=0.682
MIGGIVALAGLGSAAAESQLPFEVATAEAHTVVREAVVNAVIEAVQRATVSAQTSGRVVE
VNFDVDDYVTKGSVLLRFRDAEQRA
>Cluster5835_Trinity|comp2920_c0_seq1_1 # 1 # 231 # 1 # ID=1782_1;partial=11;start_type=Edge;rbs_motif=None;rbs_spacer=None;gc_cont=0.584
LLEIALSHRSVGSCNNERLEFLGDAVLSFVISAELYRRFASADEGTLSRLRASLVKGDTL
ALIGRDLHLGDFLNLGR
>Cluster1672_Trinity|comp2922_c0_seq1_1 # 15 # 380 # 1 # ID=1783_1;partial=00;start_type=ATG;rbs_motif=None;rbs_spacer=None;gc_cont=0.656
MDIRKLQRIVVNALEDIKGKDIEVINTRKLSDMFARVVIATGDSNRQVRALARNVEEKVR
AAGGEILGIEGEDAGEWVLVDTGDIVVHVMQPNVRKHYDLESLWLAKPRRAAGSAKAAAG
E*
>Cluster6268_Trinity|comp2922_c0_seq1_2 # 377 # 601 # 1 # ID=1783_2;partial=01;start_type=GTG;rbs_motif=None;rbs_spacer=None;gc_cont=0.711
MKLIVAAVGTRLPDWMNAGFAEYAKRMPRELPLELVEIKPEPRTTGKTVAAMMAAEAKRI
EAALPPRCRRIALDE
>Cluster1926_Trinity|comp2923_c0_seq1_1 # 1 # 345 # 1 # ID=1784_1;partial=11;start_type=Edge;rbs_motif=None;rbs_spacer=None;gc_cont=0.597
LDFEFDPKDLLYFRVDRRRKMPVTILLKAIGLTAEQILTTFFDTDTFHLGKKGIQFDVVP
ERLRGEVAKFDIHDKSGKVVVAKDRRITGKHIRELADAGIKKLAVPDDFLGVKGQ
>Cluster8389_Trinity|comp2924_c0_seq1_1 # 1 # 204 # 1 # ID=1786_1;partial=10;start_type=Edge;rbs_motif=None;rbs_spacer=None;gc_cont=0.510
YDADTEPHVNLACISCSRIIDIPSEHVTHLDSEITAASGYKLLGARVLYYGLCPDCQKKQ
EKAKKKQ*
>Cluster6507_Trinity|comp2925_c0_seq1_1 # 3 # 224 # 1 # ID=1787_1;partial=11;start_type=Edge;rbs_motif=None;rbs_spacer=None;gc_cont=0.676
THPALVRGLALIRADLRFDGLREWNWALNGMNDRQLLAATDFAQRNEVIDRAINTAERTQ
VEHDFVQRYPTPFL
>Cluster8826_Trinity|comp2927_c0_seq1_1 # 40 # 234 # 1 # ID=1788_1;partial=01;start_type=GTG;rbs_motif=None;rbs_spacer=None;gc_cont=0.744
MVGDGPQLEALRRAHPEVHFAGARSGDDLALHYAAADVFVFPSRTDTFGLVLLEALAAGL
PVDTP
>Cluster5282_Trinity|comp2930_c0_seq1_1 # 1 # 240 # 1 # ID=1789_1;partial=11;start_type=Edge;rbs_motif=None;rbs_spacer=None;gc_cont=0.637
LIYRAVREVSVPVTSGILVIIIVFLPLLTLQGLEGKLFIPVALTIVFALAGSLLLSLTAI
PVLASFLLNRVSHEDPWVVR
>Cluster10393_Trinity|comp2931_c0_seq1_2 # 105 # 254 # 1 # ID=1790_2;partial=01;start_type=ATG;rbs_motif=GGA/GAG/AGG;rbs_spacer=5-10bp;gc_cont=0.567
MANQKIRIRLKAFDHRLIDRSAKEIVDTAKRTGAQVKGPIPLPTKNERFT
>Cluster7225_Trinity|comp2933_c0_seq1_1 # 3 # 215 # 1 # ID=1791_1;partial=11;start_type=Edge;rbs_motif=None;rbs_spacer=None;gc_cont=0.695
ARSAAVAREIDPDVLCLQEVAVNHPGLPGLPRGAAMDQTAVLGGLFLGFESAYGVGSDLP
DGLGGRRQFGN
>Cluster10173_Trinity|comp2935_c0_seq1_1 # 3 # 161 # 1 # ID=1792_1;partial=10;start_type=Edge;rbs_motif=None;rbs_spacer=None;gc_cont=0.616
KGERPHDAVEDEEEEDAKPKAKPAAKKVGVLNRLTEKDIQDILAYITRLQDE*
>Cluster12263_Trinity|comp2935_c0_seq1_2 # 229 # 324 # 1 # ID=1792_2;partial=01;start_type=ATG;rbs_motif=GGAG/GAGG;rbs_spacer=5-10bp;gc_cont=0.604
MKQTLSILVRLLAGALLVAFLLPARAQVLGAN
>Cluster8069_Trinity|comp2938_c0_seq1_1 # 3 # 206 # 1 # ID=1794_1;partial=11;start_type=Edge;rbs_motif=None;rbs_spacer=None;gc_cont=0.706
AGRLGLPRGRPVAIGTAGGMTQGEEVVGQTVMLGGITVREVRIVVLAGMPGEALLGQNVL
RHLEVLQT
>Cluster2720_Trinity|comp2939_c0_seq1_1 # 3 # 308 # 1 # ID=1795_1;partial=11;start_type=Edge;rbs_motif=None;rbs_spacer=None;gc_cont=0.699
VVDLFAAYRRAESDLATAAAMEGDADMRAFAQEETQAAQATMVRLEDELQRALLPRDPND
DKNIFLEIRAGTGGEESALFAGDLFRMYARYAERQRWKARWC
>Cluster7226_Trinity|comp2940_c0_seq1_1 # 1 # 213 # 1 # ID=1796_1;partial=11;start_type=Edge;rbs_motif=None;rbs_spacer=None;gc_cont=0.653
YSFVGFVLDVAILYLTMGFRQFSHFFTDIQLALRMGELDRARCLLADWRGVGAEQLGSAD
IARLTIEQGIV
>Cluster9746_Trinity|comp2944_c0_seq1_1 # 78 # 245 # 1 # ID=1798_1;partial=01;start_type=ATG;rbs_motif=AGGAG;rbs_spacer=5-10bp;gc_cont=0.607
MSEGLVFALVAAGLALVYGVLSIRWILALPTGNDRMREISAAVQEGAQAYLKRQYT
>Cluster10617_Trinity|comp2947_c0_seq1_1 # 78 # 221 # 1 # ID=1800_1;partial=01;start_type=ATG;rbs_motif=None;rbs_spacer=None;gc_cont=0.542
MNTKPREHYYARQKYLFAAVFVVVSVIPLLVLNYNTARFYRASWIEKT
>Cluster2301_Trinity|comp2950_c0_seq1_1 # 2 # 325 # 1 # ID=1801_1;partial=11;start_type=Edge;rbs_motif=None;rbs_spacer=None;gc_cont=0.512
RFGILVAAGELTALAKEKCMSDYEFSEYTPTELDERVVDIARVAKVVKGGRRFNFRVTVV
VGDGRGSVGVGTGKANAVPDAMRKASEHARKNMHKVATYKTTIPHEVD
>Cluster3745_Trinity|comp2951_c0_seq1_1 # 2 # 274 # 1 # ID=1802_1;partial=11;start_type=Edge;rbs_motif=None;rbs_spacer=None;gc_cont=0.641
LKISKEPISMETPIGDDDDSHLGDFIEDQTTLAPADAALFASLRFITKEVLDSLTPREAK
VLRMRFGIEMNTDHTLEEVGKQFDVTRERIR
>Cluster4793_Trinity|comp2953_c0_seq1_1 # 3 # 251 # 1 # ID=1803_1;partial=11;start_type=Edge;rbs_motif=None;rbs_spacer=None;gc_cont=0.598
GDKVTVSDAFSVGERVDVVGISKGKGFAGGVKRYHFHGMNATHGTSDRNRAPGSRGSGTT
PGRVYKGSRGAGHMGVDRVTAQN
>Cluster12367_Trinity|comp2957_c0_seq1_2 # 226 # 318 # 1 # ID=1805_2;partial=01;start_type=ATG;rbs_motif=GGAG/GAGG;rbs_spacer=5-10bp;gc_cont=0.538
MAFTHEKIETSNTLLIVLTTLTLVWGGLVEI
>Cluster11463_Trinity|comp2959_c0_seq1_1 # 3 # 125 # 1 # ID=1807_1;partial=10;start_type=Edge;rbs_motif=None;rbs_spacer=None;gc_cont=0.545
DALDDKAQAETDKAVEFAEASPEPGMDELFKDVYADFEAR*
>Cluster11669_Trinity|comp2959_c0_seq1_2 # 216 # 329 # 1 # ID=1807_2;partial=01;start_type=ATG;rbs_motif=GGAG/GAGG;rbs_spacer=5-10bp;gc_cont=0.561
MARITMREAISQALMEEMDRDPAVFILGEEVGVWGGTY
>Cluster11563_Trinity|comp2960_c0_seq1_1 # 86 # 202 # 1 # ID=1808_1;partial=01;start_type=ATG;rbs_motif=GGAGG;rbs_spacer=5-10bp;gc_cont=0.590
MNFLLQFSRLIDATSERVGRAVIWLILIVVLISAGNAVS
>Cluster6269_Trinity|comp2961_c0_seq1_1 # 1 # 225 # 1 # ID=1809_1;partial=11;start_type=Edge;rbs_motif=None;rbs_spacer=None;gc_cont=0.631
GIESFSFELPPYSQDLSDAGKGPSDGWAFTNSFCTERYVGGIESFSFELPPYSQDLSDAG
KGPSDGWAFTNSFCT
>Cluster5461_Trinity|comp2961_c0_seq2_1 # 1 # 237 # 1 # ID=1810_1;partial=11;start_type=Edge;rbs_motif=None;rbs_spacer=None;gc_cont=0.629
GIESFSFELPPYSQDLSDAGKGPSDGWAFTNSFCTERYVGGIEKGRPPYEAGCSAKDTDY
LHVMNWKKAAELVKQGKAK
>Cluster5462_Trinity|comp2962_c0_seq1_1 # 1 # 237 # 1 # ID=1811_1;partial=11;start_type=Edge;rbs_motif=None;rbs_spacer=None;gc_cont=0.544
MAMALAEMKNPEITPLIPALQSNWLIAHVVTCFIGYAAFAVACGFGILYLLKNRANEQKA
QGPFLAQLPDLKTVDSIIH
>Cluster1337_Trinity|comp2965_c0_seq1_1 # 2 # 400 # 1 # ID=1812_1;partial=10;start_type=Edge;rbs_motif=None;rbs_spacer=None;gc_cont=0.323
TDYDRLIMEIWTDGSISPEKALSDAAHILIDHLDLFIFFEEQLKPEEVAIERPISVNPTS
SEYLMKSIDELELSVRAYNCLKNANIKNIADLVQKTEYEMLKTKNFGRKSLNEIKELLNS
KGLHFGMRINLY*
>Cluster12154_Trinity|comp2968_c0_seq1_1 # 2 # 103 # 1 # ID=1813_1;partial=10;start_type=Edge;rbs_motif=None;rbs_spacer=None;gc_cont=0.627
MDIGADCTRCGMCIEVCPTGSLKFEMAGLKNLL*
>Cluster11047_Trinity|comp2968_c0_seq1_2 # 114 # 245 # 1 # ID=1813_2;partial=01;start_type=ATG;rbs_motif=None;rbs_spacer=None;gc_cont=0.644
MIRLDNVTKTFKKVRVLDGLSLAIGREERVALVGSNGAGKTTLI
>Cluster2807_Trinity|comp2972_c0_seq1_1 # 3 # 305 # 1 # ID=1816_1;partial=11;start_type=Edge;rbs_motif=None;rbs_spacer=None;gc_cont=0.657
RRHGYRGAEAYVDMKAVVGDDDDSLEDLIGDMQDEPDLRAALVLEVSPAKLRAYLPGGEI
VSVDSAGLRFAQSMLDSKAPPNKRLRRGAIIRLNQDGNGRW
>Cluster2890_Trinity|comp2973_c0_seq1_1 # 2 # 301 # 1 # ID=1817_1;partial=11;start_type=Edge;rbs_motif=None;rbs_spacer=None;gc_cont=0.583
PDVAETGGGVCNTCGVHADGFATLMWASGINFKEALGEVVGYLQLGTTRPLPARVVKREK
TSDEREDEKLRQSLNRVWNESIQICERDAEPARLYLARRG
>Cluster4104_Trinity|comp2978_c0_seq2_1 # 1 # 267 # 1 # ID=1819_1;partial=10;start_type=Edge;rbs_motif=None;rbs_spacer=None;gc_cont=0.689
MEMLTLTYRTPRAFLADQRRLGVRAGLLGRQSWRDWRRIFAAWESIDGLLPARFEIVYGH
AWKLAPRTAPDGRAIMRFQRLSRVAGSE*
>Cluster12368_Trinity|comp2979_c0_seq1_1 # 1 # 96 # 1 # ID=1820_1;partial=10;start_type=Edge;rbs_motif=None;rbs_spacer=None;gc_cont=0.531
CNLKQKVDALACLTEEGRLGRESRRGAPKKL*
>Cluster6270_Trinity|comp2982_c0_seq1_1 # 3 # 227 # 1 # ID=1821_1;partial=11;start_type=Edge;rbs_motif=None;rbs_spacer=None;gc_cont=0.622
DGGDERIAGHNSRKIIISPLDSYRYGHALWLHHDKGLLLRSELYNEEGAVVEQLMFTALE
FHDSLPAGLLEPETQ
>Cluster7489_Trinity|comp2983_c0_seq1_1 # 3 # 212 # 1 # ID=1822_1;partial=11;start_type=Edge;rbs_motif=None;rbs_spacer=None;gc_cont=0.638
FHKVGFEGGQMPLARRLPKRGFISLNRAFKAEVTLSDLNKLPIDTVDLLALKQAGVVPQL
ASSVKIILSG
>Cluster2302_Trinity|comp2987_c0_seq1_1 # 2 # 325 # 1 # ID=1824_1;partial=11;start_type=Edge;rbs_motif=None;rbs_spacer=None;gc_cont=0.417
IDYADFYNSHVQKGEIFTISSYVREQLIDYGVLNTDKGRLLSLREKPRMDYEVSMGIYMM
SKCALDFIPSGAAYGFDHLMHDLVAAEKRVAVRKFDGYWLDIGRPDDY
>Cluster5652_Trinity|comp2990_c0_seq2_1 # 1 # 234 # 1 # ID=1826_1;partial=11;start_type=Edge;rbs_motif=None;rbs_spacer=None;gc_cont=0.581
QSMKKAKKSNPLFLLDEIDKMGMDFRGDPSSALLEVLDPEQNSSFMDHYLEVEYDLSDVM
FVTTANTLNIPAPLMDRM
>Cluster7227_Trinity|comp2991_c0_seq1_1 # 3 # 215 # 1 # ID=1827_1;partial=11;start_type=Edge;rbs_motif=None;rbs_spacer=None;gc_cont=0.662
DRSYLLLHAGFFTCGFHIAFLVTHLPGEVDLCGLPPSVASWSLAIIGLANIFGSLYAGSC
VAKYRSKYVLA
>Cluster2024_Trinity|comp2996_c0_seq1_1 # 2 # 340 # 1 # ID=1830_1;partial=11;start_type=Edge;rbs_motif=None;rbs_spacer=None;gc_cont=0.676
SFGTNPGLILTGGIAALVYAYLARFLSIALQTVESSLARVTPSMDAAAQSLGCGAGETLR
RVHLPLIRGSLFTAGLLVFVDVMKELPATLVMRPFNFDTLATQTFTLAADERL
>Cluster3878_Trinity|comp3000_c0_seq1_1 # 2 # 271 # 1 # ID=1834_1;partial=11;start_type=Edge;rbs_motif=None;rbs_spacer=None;gc_cont=0.519
FGMKASSGGDAYYMPAFGYVAKTGKLTYGVGVYSQGGMGTEYGANIFMAQGTGEKTRSEV
GVGRVIFPLAYNVSDQLTIGGSLDWVWATM
>Cluster3515_Trinity|comp3001_c0_seq1_1 # 3 # 281 # 1 # ID=1835_1;partial=11;start_type=Edge;rbs_motif=None;rbs_spacer=None;gc_cont=0.670
GMAGSDAYAIDTVKNSRQGIIDEVWTGYPSGTVTVEFKTGSPVVLSGVGGATYYGDTVSN
ANKDQEWVFWLDRAGKAVLGNRVAGAVAQYPLV
>Cluster5653_Trinity|comp3004_c0_seq1_1 # 3 # 239 # 1 # ID=1837_1;partial=10;start_type=Edge;rbs_motif=None;rbs_spacer=None;gc_cont=0.620
NPVLQGKVLLPLLGDHYGAVLNRGELQLQFTTDTGELSLQYWQHRLPLDPTTYPLVIGRQ
IARLGNVLGEEDSRFIEL*
>Cluster3430_Trinity|comp3005_c0_seq1_1 # 1 # 282 # 1 # ID=1838_1;partial=11;start_type=Edge;rbs_motif=None;rbs_spacer=None;gc_cont=0.656
IVSVTLTPVMAYYLLPRMKQLHAGDSPLVLWLKRWDAKLLRWSFGHARSLLVGAVALVII
VAASVPFFPRSFLPPFNEGTLTVNVLLNPGTSLA
>Cluster11564_Trinity|comp3006_c0_seq1_1 # 2 # 121 # 1 # ID=1839_1;partial=10;start_type=Edge;rbs_motif=None;rbs_spacer=None;gc_cont=0.700
SLRDVVPAVSRRLLAVSLGLFLVFGLVAAYAVAASGLRM*
>Cluster11670_Trinity|comp3006_c0_seq1_2 # 121 # 234 # 1 # ID=1839_2;partial=01;start_type=ATG;rbs_motif=GGAG/GAGG;rbs_spacer=5-10bp;gc_cont=0.693
MNAKLLLLLAALILPAVVPAYAQTRQPDGVLLGGSFVL
>Cluster10724_Trinity|comp3009_c0_seq1_1 # 63 # 203 # 1 # ID=1840_1;partial=01;start_type=ATG;rbs_motif=GGA/GAG/AGG;rbs_spacer=3-4bp;gc_cont=0.624
MTHDLWMALNTRIYDYLDGVHLAELVQKQLDKQAREPAAPGHAHENR
>Cluster9433_Trinity|comp3014_c0_seq1_1 # 1 # 180 # 1 # ID=1842_1;partial=10;start_type=Edge;rbs_motif=None;rbs_spacer=None;gc_cont=0.600
DFISSENSTGFHSPQESARVLADSINQARQAELEAFKVLAAKQQAAGEAMGLQQLVSTQ*
>Cluster4794_Trinity|comp3016_c0_seq1_1 # 3 # 254 # 1 # ID=1844_1;partial=10;start_type=Edge;rbs_motif=None;rbs_spacer=None;gc_cont=0.687
LLQGAIAAATRVFLSMNVPRAALDAITALLPKPATPTVAPLADTGWVDLGIVVEEKRVRE
LIPQLYAAGARGIIELPINKIVG*
>Cluster1116_Trinity|comp3018_c0_seq1_1 # 1 # 423 # 1 # ID=1845_1;partial=11;start_type=Edge;rbs_motif=None;rbs_spacer=None;gc_cont=0.641
IGTPYFEPRTGPCVMCPDIPCMKACPTGALSTELKRIEDARMGLAVIDIENCLSWKGLRC
EICHRECPLKGKAITLETHPRQLSKHAMFVPLVHSDACTGCGICEKACPTEESAIRILPH
KLVQGRIGEHYRLGWTFDTEI
>Cluster2515_Trinity|comp3021_c0_seq1_1 # 2 # 316 # 1 # ID=1846_1;partial=11;start_type=Edge;rbs_motif=None;rbs_spacer=None;gc_cont=0.578
WVVERLLARVDKAVEGATSPLVALEVIFKMHIDFVAEHPGVPRMLFGELQRPGETLPKQM
VQTLTRQYGERLRRLLEAGKARSELHSELDVDAAVVLFIGTIQGL
>Cluster2721_Trinity|comp3022_c0_seq1_1 # 3 # 311 # 1 # ID=1847_1;partial=10;start_type=Edge;rbs_motif=None;rbs_spacer=None;gc_cont=0.505
RAEVLQMAVLRPEIAIMDETDSGLDIDALRIVSEGVNTLRGPDLGVLVITHYQRILNYIK
PDFVHIMLDGRIVESGGAELALHLEEHGYDWLREKSAEAMNG*
>Cluster12264_Trinity|comp3022_c0_seq1_2 # 376 # 471 # 1 # ID=1847_2;partial=01;start_type=ATG;rbs_motif=GGAGG;rbs_spacer=5-10bp;gc_cont=0.406
MASDAQILEGIGDYKYGFRDPETYVFKLRKGL
>Cluster4105_Trinity|comp3023_c0_seq1_1 # 2 # 268 # 1 # ID=1848_1;partial=10;start_type=Edge;rbs_motif=None;rbs_spacer=None;gc_cont=0.592
NKNLLRKVDELELSVRSANCLKNDNIIYIGDLVQKTEAEMLRTPNFGRKSLNEIKEVLAQ
MGLHLGMEIPNWPPENIEELAKKLEEPY*
>Cluster3516_Trinity|comp3024_c0_seq1_1 # 2 # 280 # 1 # ID=1849_1;partial=11;start_type=Edge;rbs_motif=None;rbs_spacer=None;gc_cont=0.677
TDLGGSTSHTAIVARSLAIPAVVGLHHARPLVREDDLIIVDGTRGVLIVDPDARVLEEYR
LRKREVELERSKLKRLKTARATTLDDVDISLQA
>Cluster367_Trinity|comp3026_c0_seq1_1 # 1 # 606 # 1 # ID=1850_1;partial=11;start_type=Edge;rbs_motif=None;rbs_spacer=None;gc_cont=0.505
PNDELAAREKLELEAQKQLRELAPMYSDSVQVNYAKASDLAELLKSKENSLLSDLGSITI
DERTNKLLVRDTAENLAAIRRLVSELDIPVRQVLIESRVVLATDNFNKEMGVRFGVTKTP
AFPPTGDATVVSGSLSATTNILNGETIQAPARYNVNLPLDNMTGKGASIGLALARLPLGT
LVELELAAAQAEGQTEIVSSPR
>Cluster7490_Trinity|comp3027_c0_seq1_1 # 1 # 210 # 1 # ID=1851_1;partial=11;start_type=Edge;rbs_motif=None;rbs_spacer=None;gc_cont=0.624
SEYVAVNLPHWITSDSFAEEVVQILAERGLDIAAPDLVGAFAADSYRSIVTLYVRWDDAG
QIGFIAEAAI
>Cluster11671_Trinity|comp3028_c0_seq1_1 # 2 # 118 # 1 # ID=1852_1;partial=10;start_type=Edge;rbs_motif=None;rbs_spacer=None;gc_cont=0.624
MPTLIVEGRWLVVNNGNFSRMLAVADALIEKARKEKRK*
>Cluster12772_Trinity|comp3028_c0_seq1_2 # 120 # 200 # 1 # ID=1852_2;partial=01;start_type=ATG;rbs_motif=4Base/6BMM;rbs_spacer=13-15bp;gc_cont=0.741
MREFLAWLGRDARLQLLGIGLVGCALV
>Cluster11951_Trinity|comp3029_c0_seq2_1 # 3 # 110 # 1 # ID=1854_1;partial=10;start_type=Edge;rbs_motif=None;rbs_spacer=None;gc_cont=0.417
ATNCPFELLNRYRPKVLWFLRKIALVSNNGLIKIP*
>Cluster3059_Trinity|comp3030_c0_seq1_1 # 1 # 294 # 1 # ID=1855_1;partial=11;start_type=Edge;rbs_motif=None;rbs_spacer=None;gc_cont=0.738
GVSADDAARGIAASLLGGERKAVLLGAVAQNYADADRIHALARIVAKACGASLGFLSVAA
NSVGAQLVGALPGPNGLHASDMLAQPRAAYLLLGVEPE
>Cluster1089_Trinity|comp3034_c0_seq1_1 # 3 # 428 # 1 # ID=1857_1;partial=11;start_type=Edge;rbs_motif=None;rbs_spacer=None;gc_cont=0.646
TIIGLTLAAFVGSLLVNTLTARSYLEKQLFIKNKDNATALALSMSQQTDKDPVTMELLLA
ALFDNGHYQEIRLTDPAGRVIVERTAAADLDPGAPAWFVRLLPIRVAPGVAHITDGWKQY
GSISLASHSRFAYQDLWKGTLE
>Cluster8070_Trinity|comp3035_c0_seq1_1 # 3 # 206 # 1 # ID=1858_1;partial=11;start_type=Edge;rbs_motif=None;rbs_spacer=None;gc_cont=0.676
KLVKPGLAPPAGPLPAAEWLVALESRCADASTTLVAEGDLTACMVSDPALFSSVAENLLQ
NIAAKCRR
>Cluster2068_Trinity|comp3036_c0_seq1_1 # 3 # 341 # 1 # ID=1859_1;partial=10;start_type=Edge;rbs_motif=None;rbs_spacer=None;gc_cont=0.687
PDVLVLDIEMPGCRGPELATIVRQYPAYARLPVIFLTAMESMQDQLLARAAAVEDFLAKP
VAPELLLAAVEAHAQRYRALLRGEALCERQQAQSRMGLEQLRQAIDAEGMPR*
>Cluster10944_Trinity|comp3038_c0_seq1_1 # 3 # 140 # 1 # ID=1861_1;partial=10;start_type=Edge;rbs_motif=None;rbs_spacer=None;gc_cont=0.688
VGAGGTALIAQLDAGVPEDCVRIAAAHVATVALGPLFGSLKVERA*
>Cluster11339_Trinity|comp3038_c0_seq1_2 # 137 # 259 # 1 # ID=1861_2;partial=01;start_type=ATG;rbs_motif=GGAG/GAGG;rbs_spacer=5-10bp;gc_cont=0.626
MMEAQILQFLQSSLGSSWSVVAPVWPAIWALLKIVSVLLPV
>Cluster4795_Trinity|comp3041_c0_seq1_1 # 3 # 251 # 1 # ID=1862_1;partial=11;start_type=Edge;rbs_motif=None;rbs_spacer=None;gc_cont=0.394
EVFSITDRAVDKAKEILTVEGKSDWGIRIYRAGESCCGPSFGLDINELPTVGDEVIERDG
LKLFLERMAFERLAGMQLDYYDD
>Cluster8390_Trinity|comp3043_c0_seq1_1 # 2 # 205 # 1 # ID=1863_1;partial=10;start_type=Edge;rbs_motif=None;rbs_spacer=None;gc_cont=0.324
FALPKASNVKVTIYDAIGKEVRTLVNNYLNAGTHTFEFNARYLASGVYLYRIEADNFVKV
NKMLLLK*
>Cluster10838_Trinity|comp3046_c0_seq1_1 # 3 # 143 # 1 # ID=1864_1;partial=10;start_type=Edge;rbs_motif=None;rbs_spacer=None;gc_cont=0.667
WSNLIATVGRNPAAKSSVELYGWIGFAVTEAIALFALVVALMLLFA*
>Cluster13204_Trinity|comp3046_c0_seq1_2 # 216 # 284 # 1 # ID=1864_2;partial=01;start_type=ATG;rbs_motif=GGA/GAG/AGG;rbs_spacer=5-10bp;gc_cont=0.565
MEAEAAKMIGAGLAAIGMIGSGI
>Cluster3431_Trinity|comp3051_c0_seq1_1 # 91 # 372 # 1 # ID=1866_1;partial=01;start_type=TTG;rbs_motif=GGA/GAG/AGG;rbs_spacer=5-10bp;gc_cont=0.337
MLTIKDITKCFGGLVALNNVSFSVKEGNINALIGPNGAGKTTLMNIITGIYGPDKGNVHF
IGRDISNLQSTKIANMGISRTFQHLEIFSNMTVL
>Cluster1195_Trinity|comp3053_c0_seq1_1 # 3 # 419 # 1 # ID=1867_1;partial=10;start_type=Edge;rbs_motif=None;rbs_spacer=None;gc_cont=0.600
IDLWQTPDKMLVAETQIAYDARDIAVSGDGKYVVGGGYWPPHFVIMDAKTLDPLKVVSSR
GINVDGEYVNESRVAAIYDTPLAPTWLINMKELGQTWQVDYTDIENLRIEQIDNAKFLHD
GFFDPTGRYFQIAANASN*
>Cluster6713_Trinity|comp3055_c0_seq1_1 # 1 # 222 # 1 # ID=1868_1;partial=10;start_type=Edge;rbs_motif=None;rbs_spacer=None;gc_cont=0.586
ALSTMKDELDISLLERRVDELIRTVDRLRDENLSLREQQTSLLTERSKLLEKTELARTRV
EAMIHRIKSMEQG*
>Cluster13099_Trinity|comp3055_c0_seq1_2 # 224 # 295 # 1 # ID=1868_2;partial=01;start_type=ATG;rbs_motif=GGAG/GAGG;rbs_spacer=5-10bp;gc_cont=0.597
MSSKDVLQVPVRILDKEYTISCPA
>Cluster11672_Trinity|comp3056_c0_seq1_1 # 1 # 117 # 1 # ID=1869_1;partial=10;start_type=Edge;rbs_motif=None;rbs_spacer=None;gc_cont=0.462
YLDTHPHLFDYKDDTSEVNKLARLIAEIHYKKDNVYAI*
>Cluster1574_Trinity|comp3056_c0_seq1_2 # 122 # 493 # 1 # ID=1869_2;partial=01;start_type=ATG;rbs_motif=None;rbs_spacer=None;gc_cont=0.548
MNATIGAHALLPEKKESPMDRIVQGMHISEVLKIMRGADGYFVTNTARDLSQSDFKNRIL
LHTDLLAAGPREKVNYFSLEITGGASVHVDILRKQVDPFLKLELLRENRILLHTDLLAAG
PREK
>Cluster13398_Trinity|comp3058_c0_seq1_1 # 3 # 68 # 1 # ID=1870_1;partial=10;start_type=Edge;rbs_motif=None;rbs_spacer=None;gc_cont=0.439
REAAVENHSFFENLILVQIEC*
>Cluster4507_Trinity|comp3060_c0_seq1_1 # 2 # 256 # 1 # ID=1871_1;partial=11;start_type=Edge;rbs_motif=None;rbs_spacer=None;gc_cont=0.565
FFTRTTTTGLPTRFRRIYRIQDLNLELQEPDTDNVIQTYQVALEIVDLQAEYGIAPLGSQ
QVNEWQPATGTWIAPLANINIRRIK
>Cluster8391_Trinity|comp3061_c0_seq1_1 # 1 # 201 # 1 # ID=1872_1;partial=11;start_type=Edge;rbs_motif=None;rbs_spacer=None;gc_cont=0.607
NPSPGKDKGKRGTVLRVLEGQVVVEGVNRVKRATKPNPMKGTTGGFMDKDMPIDISNVAL
FNSATGK
>Cluster9962_Trinity|comp3066_c0_seq1_1 # 61 # 222 # 1 # ID=1873_1;partial=01;start_type=GTG;rbs_motif=GGAG/GAGG;rbs_spacer=5-10bp;gc_cont=0.605
MNLPGKHYLAALVWIVLFGIAYVVIDAQLQPKVATAESGGEIVIPRSRDGHFYV
>Cluster9858_Trinity|comp3071_c0_seq1_1 # 3 # 170 # 1 # ID=1875_1;partial=10;start_type=Edge;rbs_motif=None;rbs_spacer=None;gc_cont=0.613
GKLQGGQLAIGGIQFAPAPETRRQAEDDATLEEGRPGIMKNSPKTAYSSELKSES*
>Cluster11340_Trinity|comp3074_c0_seq1_1 # 1 # 126 # 1 # ID=1876_1;partial=10;start_type=Edge;rbs_motif=None;rbs_spacer=None;gc_cont=0.675
WRVKSRVPLPRGARVRVAARHGLTLEVEPIDVYIPKENDHV*
>Cluster12060_Trinity|comp3074_c0_seq1_2 # 119 # 220 # 1 # ID=1876_2;partial=01;start_type=ATG;rbs_motif=AGGAG;rbs_spacer=5-10bp;gc_cont=0.588
MFDLGWLTIPLVLLALLASSFRILREYERGIVFM
>Cluster13399_Trinity|comp3076_c0_seq1_1 # 3 # 68 # 1 # ID=1877_1;partial=10;start_type=Edge;rbs_motif=None;rbs_spacer=None;gc_cont=0.636
MVPDDTADDLTATQLFRRLQA*
>Cluster3517_Trinity|comp3076_c0_seq1_2 # 96 # 374 # 1 # ID=1877_2;partial=01;start_type=ATG;rbs_motif=None;rbs_spacer=None;gc_cont=0.627
MESTTFTDLAAHHEHIQIAARALKAISHPLRLKILCVVGDQEVCVQDIVDAVGTSQSNIS
QHLAILCDKGVLTTRKDANRVFYRVADQRTLQL
>Cluster6508_Trinity|comp3079_c0_seq1_1 # 1 # 222 # 1 # ID=1878_1;partial=11;start_type=Edge;rbs_motif=None;rbs_spacer=None;gc_cont=0.545
KIDEKQKILEIVDLRDRFEHLIAGLESELDLLQVEKRIRTRVKRQMEKSQREYYLNEQMK
AIQKELGDLEDAPN
>Cluster11673_Trinity|comp3082_c0_seq1_1 # 1 # 117 # 1 # ID=1879_1;partial=10;start_type=Edge;rbs_motif=None;rbs_spacer=None;gc_cont=0.641
NGPRTRVRAGPFPNQEAAEKAKARIKIIGVDGPVAKKP*
>Cluster10299_Trinity|comp3082_c0_seq1_2 # 135 # 287 # 1 # ID=1879_2;partial=01;start_type=GTG;rbs_motif=GGA/GAG/AGG;rbs_spacer=5-10bp;gc_cont=0.647
MTFFDYFVLAVMAISLLVGVTRGVVSEILALVAWVAAFIAARLWAVPLGNL
>Cluster5654_Trinity|comp3086_c0_seq1_1 # 2 # 235 # 1 # ID=1880_1;partial=11;start_type=Edge;rbs_motif=None;rbs_spacer=None;gc_cont=0.692
LTAHPHRCLLLYFEPAWEPIRDKILAAPSFDPRSAAAKRVLVGNARSEELDGAGRILVAP
ELRDYAGLEKQVWLVGMG
>Cluster4943_Trinity|comp3088_c0_seq1_1 # 2 # 247 # 1 # ID=1883_1;partial=11;start_type=Edge;rbs_motif=None;rbs_spacer=None;gc_cont=0.646
SRQSPAGLPLLIRDPMFSFLRSYFSNDLAIDLGTANTLIYVRGKGVVLDELSVVAIRTEG
GPNAKKTIQAVGASAKQMLGKT
>Cluster1973_Trinity|comp3090_c0_seq1_1 # 3 # 344 # 1 # ID=1884_1;partial=11;start_type=Edge;rbs_motif=None;rbs_spacer=None;gc_cont=0.708
KALERTHAALSACNMAERLSEVGKAPSLTAIENPVQNPNYRPVSMPMPAPQLAAPQHNSM
WRPGARSFFKDQRAGVVGDILTVIVDIADKAELDNRTSRTRSAGESVGIPAMLG
>Cluster12464_Trinity|comp3092_c0_seq1_1 # 2 # 94 # 1 # ID=1885_1;partial=10;start_type=Edge;rbs_motif=None;rbs_spacer=None;gc_cont=0.634
MAAGASDYIAKPIEVDKLLSLIRVWTFQHA*
>Cluster8827_Trinity|comp3092_c0_seq1_2 # 105 # 299 # 1 # ID=1885_2;partial=01;start_type=ATG;rbs_motif=GGA/GAG/AGG;rbs_spacer=5-10bp;gc_cont=0.621
MQPGEVEDVEIRLLLEGLQRIYGYDFRDYAEASIKRRLNHWLAESEFATFSQAQSHLLRD
RGAFE
>Cluster5836_Trinity|comp3093_c0_seq1_1 # 1 # 234 # 1 # ID=1886_1;partial=10;start_type=Edge;rbs_motif=None;rbs_spacer=None;gc_cont=0.654
QELGLTGKVFTDVGGLGSTEELTGERIDYHSTPRLAVGAGVTWRSPFGPLSIDVGFPVVK
QDYDDIEYFRFNFGTRF*
>Cluster8392_Trinity|comp3096_c0_seq1_1 # 57 # 257 # 1 # ID=1888_1;partial=01;start_type=ATG;rbs_motif=AGGAG;rbs_spacer=5-10bp;gc_cont=0.587
MAFGDISLTASMRANLVSLQQTSDLLGRTQERLATNKKVNSALDNPASFFAAREATQRAG
LLSGLKD
>Cluster7491_Trinity|comp3097_c0_seq1_1 # 20 # 229 # 1 # ID=1889_1;partial=01;start_type=ATG;rbs_motif=AGxAGG/AGGxGG;rbs_spacer=5-10bp;gc_cont=0.419
MNNNRSYFTSESVTEGHPDKVADQISDSILDEILSKDPYARVACETSVTTGLVLVMGEIS
TQCYVDIPAV
>Cluster6714_Trinity|comp3099_c0_seq1_1 # 1 # 219 # 1 # ID=1890_1;partial=11;start_type=Edge;rbs_motif=None;rbs_spacer=None;gc_cont=0.680
LDDTDRDGWHGNVTYGMGPITLKAAYSHAGDFGGLPDSGAKMWAVGADYALSKRTKVYAV
YADLDNDRRVGYG
>Cluster2123_Trinity|comp3111_c0_seq1_1 # 2 # 334 # 1 # ID=1892_1;partial=11;start_type=Edge;rbs_motif=None;rbs_spacer=None;gc_cont=0.742
RTLGGPAARAQGLARAQDVAARVAIVGAGYAGLACAVELADAGITLEVFEASRTLGGPAA
RAQGLARAQDVAARVAIVGAGYAGLACAVELADAGITLEVFEASRTLGGRA
>Cluster6965_Trinity|comp3112_c0_seq1_1 # 1 # 216 # 1 # ID=1893_1;partial=11;start_type=Edge;rbs_motif=None;rbs_spacer=None;gc_cont=0.759
KMPEGLRKGTDAAAAGLGSVGDNLRRAAASGLSSVEQTSASLRAKLGEDQPVAPAAKPAK
SRRARLVEAAAP
>Cluster4508_Trinity|comp3115_c0_seq1_1 # 2 # 256 # 1 # ID=1894_1;partial=11;start_type=Edge;rbs_motif=None;rbs_spacer=None;gc_cont=0.725
AVTWGDGTSGTVGTISAVNSLVGGTRGDRVGSVTALASGNYVVATPRWDDGANRDVGAAT
WGDGTTGIIGTVSAANSLVGNSPND
>Cluster4509_Trinity|comp3117_c0_seq1_1 # 2 # 256 # 1 # ID=1895_1;partial=11;start_type=Edge;rbs_motif=None;rbs_spacer=None;gc_cont=0.643
QLVELIDAGWDIVAPVPSCALMFKQELPLMFPEDAGVQKVKQHMFDPFEYLALRHREGRL
DTGFKQSLGKVSYHVPCHLRVQNIG
>Cluster4647_Trinity|comp3119_c0_seq1_1 # 2 # 253 # 1 # ID=1897_1;partial=11;start_type=Edge;rbs_motif=None;rbs_spacer=None;gc_cont=0.698
MTLVLDGLPAEMLAFINLDVMRVDLVKVVWDAELADAGSAAGLIETVARCGADRFALCRC
DGPEAVRFGRALGIGLFQGRHIDR
>Cluster7228_Trinity|comp3120_c0_seq1_1 # 1 # 213 # 1 # ID=1899_1;partial=11;start_type=Edge;rbs_motif=None;rbs_spacer=None;gc_cont=0.568
FVLVAVALWALSRERVLTTLPPNELIEDVMYKAIALGFAFFTVVTVFGAMWAAEAWGGYW
SWDPKETWALI
>Cluster2443_Trinity|comp3121_c0_seq1_1 # 1 # 318 # 1 # ID=1900_1;partial=11;start_type=Edge;rbs_motif=None;rbs_spacer=None;gc_cont=0.374
VFDSVSVATTFRESLAEQGIIFCSISEAIREHSDLIKKYLGSVVPQGDNYFAALNSAVFT
DGSFVYIPKGVRCPMELSTYFRINAQETGQFERTLIIADEGSYVSY
>Cluster5463_Trinity|comp3122_c0_seq1_1 # 3 # 239 # 1 # ID=1901_1;partial=11;start_type=Edge;rbs_motif=None;rbs_spacer=None;gc_cont=0.624
GGWNSTYTLEEILAMPDRTDYARLDAMTDADIDYSDIPDHGDDPEFWAKAVRMPRNKQGV
FIRLDADVLDWFKAQGPGY
>Cluster5464_Trinity|comp3123_c0_seq2_1 # 1 # 237 # 1 # ID=1903_1;partial=11;start_type=Edge;rbs_motif=None;rbs_spacer=None;gc_cont=0.388
TLFRVQVTPLATGVSPLTFDGTFEFPGANVTANEVNGSVTIGEIAVTVVSDTVAVGDDIE
ILIYTDALPSGSNIRSYEF
>Cluster5465_Trinity|comp3125_c0_seq1_1 # 3 # 239 # 1 # ID=1905_1;partial=11;start_type=Edge;rbs_motif=None;rbs_spacer=None;gc_cont=0.646
MPVGFWNDPDGAKYRAAYFERFPGIWCHGDFAEKTSHGGFVIYGRSDATLNPGGVRIGTA
EIYRQVEKLPEVLESIVIE
>Cluster4361_Trinity|comp3126_c0_seq1_1 # 2 # 259 # 1 # ID=1906_1;partial=11;start_type=Edge;rbs_motif=None;rbs_spacer=None;gc_cont=0.748
PEIAQWLAPLNDPATAACVRAERAVSRALAGSCEVPLGAYAEHANGTLRLRGLVATPDGT
RIARAEHSGPAADPEALGLALVADLR
>Cluster4510_Trinity|comp3129_c0_seq1_1 # 18 # 272 # 1 # ID=1907_1;partial=01;start_type=TTG;rbs_motif=AGGAG;rbs_spacer=5-10bp;gc_cont=0.725
MGQAPAPRGKRAKACEDCPEKRQLELIQRLSRTGYWEYDPEAGVALSPPSADLLASILGA
DAADGEALLQAIQAPEPRRFQEVLD
>Cluster1844_Trinity|comp3132_c0_seq1_1 # 2 # 352 # 1 # ID=1908_1;partial=11;start_type=Edge;rbs_motif=None;rbs_spacer=None;gc_cont=0.373
MGQVVEAVILSLDKGEKKISLGMKQLTPDPWQELLKKYPVGSKHTGIARNLTNFGVFVEL
EPGIDGLVHISDLSWTKKIRHPGEVVKKGEEIEVVVLSVDTEQRKISLGHKQVNDNP
>Cluster9220_Trinity|comp3138_c0_seq1_1 # 1 # 186 # 1 # ID=1909_1;partial=10;start_type=Edge;rbs_motif=None;rbs_spacer=None;gc_cont=0.699
SSVWPRPWASSGSSCASCDPPLCGGGEVTLPEQTLPLLAGVAAALGVAGLAFWKLRRYCV
P*
>Cluster5283_Trinity|comp3140_c0_seq1_1 # 1 # 240 # 1 # ID=1910_1;partial=11;start_type=Edge;rbs_motif=None;rbs_spacer=None;gc_cont=0.575
NVLAVKAFGFGDRRKAMLQDIAILTGGTVISEEIGRKLETATIQDLGKAEKVVSDKENTT
IVGGKGKKSDIEGRIKEIRA
>Cluster12155_Trinity|comp3141_c0_seq1_1 # 256 # 354 # 1 # ID=1911_1;partial=01;start_type=GTG;rbs_motif=AGxAGG/AGGxGG;rbs_spacer=5-10bp;gc_cont=0.657
MVCVVDTAKAAVDVECWQEGTVAELLSEVGQKM
>Cluster7229_Trinity|comp3143_c0_seq1_1 # 1 # 216 # 1 # ID=1912_1;partial=10;start_type=Edge;rbs_motif=None;rbs_spacer=None;gc_cont=0.648
ESVALVTWFDEDTPLARILDCRPDVLVKGGDWPVEKIIGASEILGWGGTVHSIPFIHARS
TTALLDKIRRL*
>Cluster9963_Trinity|comp3144_c0_seq1_1 # 2 # 166 # 1 # ID=1913_1;partial=10;start_type=Edge;rbs_motif=None;rbs_spacer=None;gc_cont=0.461
GQLGLFASGYWGHPAYKLPPEANLMAVAHYLEALEWQRDVIRMHALIGAKNPYP*
>Cluster11464_Trinity|comp3144_c0_seq1_2 # 185 # 304 # 1 # ID=1913_2;partial=01;start_type=ATG;rbs_motif=None;rbs_spacer=None;gc_cont=0.358
MSIPIDPNSQNAINAGSIAFMNEVARKSLEFVSKVYIPDL
>Cluster4944_Trinity|comp3145_c0_seq1_1 # 3 # 248 # 1 # ID=1914_1;partial=11;start_type=Edge;rbs_motif=None;rbs_spacer=None;gc_cont=0.508
WSGGSIFVSIEDGLRQHPDLFREYFGTVIPIEDNKFPALNSAVWSGGSFIYVPPGVKIDL
PLQAYFRLNVANIGQFERTLII
>Cluster9964_Trinity|comp3147_c0_seq1_1 # 44 # 208 # 1 # ID=1915_1;partial=00;start_type=ATG;rbs_motif=AGGAGG;rbs_spacer=11-12bp;gc_cont=0.418
MNYEAKQRLKLKKNAKRLARSQRMMDERIKKSGLRWKRREASGKASSGFRPAVK*
>Cluster12369_Trinity|comp3148_c0_seq1_1 # 130 # 222 # 1 # ID=1916_1;partial=01;start_type=TTG;rbs_motif=GGTG;rbs_spacer=9bp;gc_cont=0.602
MEQIVVAGVVVQEEAALFDGDFLQALFAPRA
>Cluster8071_Trinity|comp3149_c0_seq1_1 # 18 # 221 # 1 # ID=1917_1;partial=01;start_type=ATG;rbs_motif=AGGAG;rbs_spacer=5-10bp;gc_cont=0.564
MSKLTREDLFSLEKYAEIRDEFRKKVIAHKKHRRLELTPHVALYFEDRLTMRYQIQEMLR
IERIFEAA
>Cluster6509_Trinity|comp3151_c0_seq1_1 # 3 # 224 # 1 # ID=1918_1;partial=11;start_type=Edge;rbs_motif=None;rbs_spacer=None;gc_cont=0.640
TNVLKTAERGVYPLERVERLHPERLHKFFLKGTGTQAGHVRVRPELQKLITYSRVNLLDA
SWPTVKGPLDALFC
>Cluster9020_Trinity|comp3153_c0_seq1_1 # 3 # 194 # 1 # ID=1920_1;partial=10;start_type=Edge;rbs_motif=None;rbs_spacer=None;gc_cont=0.328
YEVTAESFQIPSYFELSLAYKYDFNEQNNLVVASTFTNNNSFEDNLSFGMEYGFMNTFFL
RGG*
>Cluster4511_Trinity|comp3155_c0_seq1_1 # 3 # 257 # 1 # ID=1921_1;partial=11;start_type=Edge;rbs_motif=None;rbs_spacer=None;gc_cont=0.690
GGVLRYGIPRFRLPREIIEREIQRLRDMGVRFETNKVVGKTFTLTELTGEMGYDAVFVAA
GAGAPSFLGIPGEFAGQVYSANEFL
>Cluster10394_Trinity|comp3160_c0_seq1_1 # 3 # 155 # 1 # ID=1922_1;partial=10;start_type=Edge;rbs_motif=None;rbs_spacer=None;gc_cont=0.549
GGYNISLSIEPGETTSFEFEAVNDGTFAYFCTEFCSALHLEMMGYMFVEP*
>Cluster2368_Trinity|comp3162_c0_seq1_1 # 1 # 321 # 1 # ID=1923_1;partial=11;start_type=Edge;rbs_motif=None;rbs_spacer=None;gc_cont=0.629
SAHHLLVDPGLSFGWKAVNTSYAMYLAVLGSMMHAFSIPAAMEVALRAKGFRKGLFGWLR
NGPWNEPGFGALVTSMILFGWVGGVTGVTIGTEQINMLAHNTLRLPG
>Cluster6966_Trinity|comp3166_c0_seq1_1 # 2 # 220 # 1 # ID=1924_1;partial=10;start_type=Edge;rbs_motif=None;rbs_spacer=None;gc_cont=0.616
ADEIYWADLIGLKVVTLDGVELGVVDHLLETGANDVVVVQGERERLLPYIGSVVREVDLV
GGVMRVDWDPDF*
>Cluster10945_Trinity|comp3168_c0_seq1_1 # 100 # 234 # 1 # ID=1925_1;partial=01;start_type=ATG;rbs_motif=GGA/GAG/AGG;rbs_spacer=5-10bp;gc_cont=0.519
MDVGKILINDDEEEFSAIARLIEMGRQKSYVTLDDILHFFPEAEQ
>Cluster4945_Trinity|comp3169_c0_seq1_1 # 3 # 248 # 1 # ID=1926_1;partial=11;start_type=Edge;rbs_motif=None;rbs_spacer=None;gc_cont=0.573
WLRDELVLRSQSKYGTDAAETLSGDSGDNRLYGLGGNDTLNGLDGNDFLDGGSGADTMRG
GIGNDTYVVDNTGDIVTESANQ
>Cluster5837_Trinity|comp3171_c0_seq1_1 # 3 # 233 # 1 # ID=1929_1;partial=11;start_type=Edge;rbs_motif=None;rbs_spacer=None;gc_cont=0.602
FVNLPELMTMFREVADIRTADMLKLPVPRFHLETVTAKPTAALKAFVATLVERAEAICNG
NVSPSEDNMLAVTNDGR
>Cluster2303_Trinity|comp3173_c0_seq1_1 # 2 # 325 # 1 # ID=1930_1;partial=11;start_type=Edge;rbs_motif=None;rbs_spacer=None;gc_cont=0.657
DKNPEFLYVPGGDVMRIAAETGAISYDVPDVELGHHGDRCSFDAFIAKYRIEDKALGKLA
LIVRAADCNAPHLAEEAAGLLAISKGLSLNFEDDHEMLRHGMVMYDAL
>Cluster4648_Trinity|comp3174_c0_seq1_1 # 1 # 252 # 1 # ID=1931_1;partial=11;start_type=Edge;rbs_motif=None;rbs_spacer=None;gc_cont=0.611
YPQELEEAVGRVTGVRAGTERLVVLAETRTAQDGNEAIRAEVEQLAIELTGPLWGLWVWM
VFGLLAPVFWVAIVFAPTLAAWRF
>Cluster4224_Trinity|comp3177_c0_seq1_1 # 1 # 261 # 1 # ID=1932_1;partial=11;start_type=Edge;rbs_motif=None;rbs_spacer=None;gc_cont=0.632
LQERKQRQTGSAPGPQKPDFDQFATGLKKLRERRFPAGKLVLGIVAILWLLSGIYIVEPA
EVGVVLRFGAYHRMTEPGPHYHFRLDW
>Cluster3879_Trinity|comp3178_c0_seq1_1 # 2 # 271 # 1 # ID=1933_1;partial=11;start_type=Edge;rbs_motif=None;rbs_spacer=None;gc_cont=0.522
GLSFFEWKFLFVNDGSVDVFWQVIQALVVKDCRVSGIDLSRNFGKEVALTAGVHAARGAD
AVICMDADLQHPPELIPDLVRLWQGGAEVV
>Cluster2587_Trinity|comp3179_c0_seq1_1 # 2 # 313 # 1 # ID=1934_1;partial=11;start_type=Edge;rbs_motif=None;rbs_spacer=None;gc_cont=0.615
QGDGELFISIFRDSDTPATMVIDTDISLFDIRSGATTSWTSSAAQTAAIYAFLGTSDLSD
FRFNAGGVTGQADIFDTTQNADFAAWFTSNAAVTIDNVPRFVSG
>Cluster5466_Trinity|comp3180_c0_seq1_1 # 1 # 237 # 1 # ID=1935_1;partial=11;start_type=Edge;rbs_motif=None;rbs_spacer=None;gc_cont=0.705
DTEAARAALAGETGSRVIIDYNGNPVLSAFTPVEVGGTRWALIAEIDEAEAFAGVTEMRN
LTLMIGAIGLAVIVAIGLL
>Cluster9658_Trinity|comp3181_c0_seq1_1 # 1 # 174 # 1 # ID=1936_1;partial=10;start_type=Edge;rbs_motif=None;rbs_spacer=None;gc_cont=0.598
GAIVGGLIIGVGEKLSEVYFGPLVGGGIEIWFAYMLALVFLLFRPQGLFGEKIIDRV*
>Cluster12873_Trinity|comp3181_c0_seq1_2 # 180 # 257 # 1 # ID=1936_2;partial=01;start_type=ATG;rbs_motif=None;rbs_spacer=None;gc_cont=0.513
MIYRENGQFKTSYKADQQIFSILQDR
>Cluster9128_Trinity|comp3182_c0_seq1_1 # 1 # 189 # 1 # ID=1937_1;partial=10;start_type=Edge;rbs_motif=None;rbs_spacer=None;gc_cont=0.630
FVLTDKLHLKRLAFLDVLKEQAEKSAEGADELFDADFALMAGELAQLFEDLLVALGGEQK
PS*
>Cluster7783_Trinity|comp3183_c0_seq1_1 # 1 # 207 # 1 # ID=1938_1;partial=11;start_type=Edge;rbs_motif=None;rbs_spacer=None;gc_cont=0.585
AAIIEGDSFHKFDRKSMKEAAAEQAKKGNNNFSHFGANANELELLEALFKQYGETGTGKR
RYYLHNHEE
>Cluster5120_Trinity|comp3184_c0_seq1_1 # 2 # 247 # 1 # ID=1939_1;partial=10;start_type=Edge;rbs_motif=None;rbs_spacer=None;gc_cont=0.480
YQKEVVMLDRTKVEEVINRIRPYLRRDGGDVELVDITDENIVKVKLVGACGTCPMSIMTL
KGGIEAEMKKAIPELRAVEAV*
>Cluster4362_Trinity|comp3188_c0_seq1_1 # 2 # 262 # 1 # ID=1940_1;partial=10;start_type=Edge;rbs_motif=None;rbs_spacer=None;gc_cont=0.582
MDTDWTVSAAEYTDVILTSVLKNMDVAVFDATKAAVDGTFKGGVYVGTLANGGVGIAPVK
GASAKLNAALEEIKQGIINGTISAGG*
>Cluster3990_Trinity|comp3190_c0_seq1_1 # 10 # 276 # 1 # ID=1941_1;partial=01;start_type=ATG;rbs_motif=None;rbs_spacer=None;gc_cont=0.610
MTDLMTFYVYGLAETLALVLLCTALLGAAWKWPRLLPVTVLYFVGVLAARGLPLHFGAHT
VLAVIILALLVSALFSVSVGRTVVAASIS
>Cluster2124_Trinity|comp3191_c0_seq1_1 # 3 # 335 # 1 # ID=1942_1;partial=11;start_type=Edge;rbs_motif=None;rbs_spacer=None;gc_cont=0.643
YNGHTQGFLVESVDTILRLDWSKMRVPPEMLTANLGGLVTAVTELQDGRLVMMLDVERIL
SETAKYDDEMVFSAIQPIGKEGLTILYADDSSVARGQIERTLNALGIRGVA
>Cluster5121_Trinity|comp3192_c0_seq1_1 # 3 # 245 # 1 # ID=1943_1;partial=11;start_type=Edge;rbs_motif=None;rbs_spacer=None;gc_cont=0.588
DNVLVLNANFEPIHVCSTRRAVGLILAGKAGMIMNGRGYIHTISELIPRPSVIRLEHQVH
RPRPRVKLTRREIFRRDNYTC
>Cluster4946_Trinity|comp3193_c0_seq1_1 # 96 # 341 # 1 # ID=1944_1;partial=01;start_type=ATG;rbs_motif=None;rbs_spacer=None;gc_cont=0.707
MQAYEKGGHAYHATPPTDALVALRKVMSEAEAYGFERLRGAQTELGAKVRALLVQRGFRS
VAAPGFEAPGVVVCYTDDPEIQ
>Cluster3991_Trinity|comp3194_c0_seq1_1 # 1 # 267 # 1 # ID=1945_1;partial=11;start_type=Edge;rbs_motif=None;rbs_spacer=None;gc_cont=0.640
LRQTPPSSAEYTVVRNYVDWILDLPWNSLKDIHIDIEEAKRILDEDHFGLDKPKERILEY
LAVQKLVQSLKGPILCLVGPPGVGKTSLA
>Cluster12156_Trinity|comp3195_c0_seq1_1 # 1 # 102 # 1 # ID=1946_1;partial=10;start_type=Edge;rbs_motif=None;rbs_spacer=None;gc_cont=0.657
ELAYTLVDVETPVDDACLARLRAIGGVLSVRTV*
>Cluster6054_Trinity|comp3196_c0_seq1_1 # 2 # 229 # 1 # ID=1947_1;partial=11;start_type=Edge;rbs_motif=None;rbs_spacer=None;gc_cont=0.425
NTISWSSAGKNGFKGSRKNTPFAAQVTAESAAKEAYDLGLRRIDVFVKGPGSGREAAIRA
LNTAGLQILSIKDITP
>Cluster8072_Trinity|comp3197_c0_seq1_1 # 3 # 206 # 1 # ID=1948_1;partial=11;start_type=Edge;rbs_motif=None;rbs_spacer=None;gc_cont=0.657
GGQLTEAVRRKPYSVVLFDEIEKAHPDVFNALLQILDDGRLTDSHGRTVDFKNTVIVMTS
NLGSQMIQ
>Cluster9747_Trinity|comp3198_c0_seq1_1 # 38 # 205 # 1 # ID=1949_1;partial=01;start_type=ATG;rbs_motif=GGAG/GAGG;rbs_spacer=5-10bp;gc_cont=0.560
MTISLISRTDFPNLHLIHRGKVRDLYEVDDKLLMVASDRISAFDVVMDDPVPHKGA
>Cluster7492_Trinity|comp3204_c0_seq1_1 # 3 # 212 # 1 # ID=1950_1;partial=11;start_type=Edge;rbs_motif=None;rbs_spacer=None;gc_cont=0.610
NRHIVNLLDSLSALSELAQLSIYDMDEPGLLKQAFAALMANQDMERCSIFLLDQENMLTN
AAGLDWEEML
>Cluster1607_Trinity|comp3205_c0_seq2_1 # 2 # 370 # 1 # ID=1952_1;partial=11;start_type=Edge;rbs_motif=None;rbs_spacer=None;gc_cont=0.469
ERLGLCGAFNWLDCKAAFEINPTGGNQPIKKGEVIDPKLGIFTGIDEYIKKGSAGAIESV
RMYSIMQNPMTSCGCFECIAGLIPEANGVMLVHRGYTGMTPVGMKFSTFAGSVGGGAQTP
GFM
>Cluster5467_Trinity|comp3212_c0_seq1_1 # 3 # 239 # 1 # ID=1954_1;partial=11;start_type=Edge;rbs_motif=None;rbs_spacer=None;gc_cont=0.646
IIVVTDDARVSEAVAVHGYVAIMTRSDHASGTDRIAEVAAQRGWADDAIVVNLQGDEPLI
EPALIAEVAYALDADRAAS
>Cluster6055_Trinity|comp3219_c0_seq1_1 # 2 # 232 # 1 # ID=1958_1;partial=10;start_type=Edge;rbs_motif=None;rbs_spacer=None;gc_cont=0.645
GLELTANGESGQELPDFLPLMLEFAAQLETDEARLFLSRWNKVLNQLATNLETGGNPYAP
LIRLIEQRAQLAEAMA*
>Cluster9332_Trinity|comp3220_c0_seq1_1 # 1 # 183 # 1 # ID=1959_1;partial=10;start_type=Edge;rbs_motif=None;rbs_spacer=None;gc_cont=0.475
IEFFAVVGCKQNFQEAVVMLRKKMFWAFLVMLLILAGGAYAYYGSRIAAAGAAQTTEATM
*
>Cluster4225_Trinity|comp3220_c0_seq1_2 # 190 # 450 # 1 # ID=1959_2;partial=01;start_type=GTG;rbs_motif=None;rbs_spacer=None;gc_cont=0.575
MARLGDLTILASGTGSVVPAAEIALGFDENGTLIELNVAVGDKVKAGQTLARLQTQDTPE
SIQASIADAELAVIQAQNALSELYANA
>Cluster2516_Trinity|comp3225_c0_seq1_1 # 2 # 316 # 1 # ID=1960_1;partial=11;start_type=Edge;rbs_motif=None;rbs_spacer=None;gc_cont=0.702
SAELLAANAADVAEARASGLEAAMLDRLTITAKSVETMAQGLEQVAALPDPIGEIADLKY
RPSGIQVGKMRVPLGVVGIIYEARPNVTADAAALCLKSGNARNSS
>Cluster5655_Trinity|comp3229_c0_seq1_1 # 1 # 234 # 1 # ID=1961_1;partial=11;start_type=Edge;rbs_motif=None;rbs_spacer=None;gc_cont=0.436
RYKKMKTREGARKGLYIGAGAGLVLFAIVGLLPGSFIGGVIGLNIAGSIFGNPLGTELLP
RMIVGASMVLGILVAGVV
>Cluster6271_Trinity|comp3232_c0_seq1_1 # 2 # 226 # 1 # ID=1962_1;partial=11;start_type=Edge;rbs_motif=None;rbs_spacer=None;gc_cont=0.533
SISSSQILVSVGAKSEGVITGRELDQIPSLERDAFVVGQEILVFVVNPEDQHGNVVLSYV
RAREAMGWEVVEQIG
>Cluster3880_Trinity|comp3235_c0_seq1_1 # 1 # 273 # 1 # ID=1963_1;partial=10;start_type=Edge;rbs_motif=None;rbs_spacer=None;gc_cont=0.597
REVNRIPAAARLRPGNTGEEMASPIERVNALLENEFGLYDLAPDTPLFSSERLDSMDVLR
LIAALEQEFGISIPAFDVSLERKWHHRLSG*
>Cluster7784_Trinity|comp3237_c0_seq1_1 # 1 # 207 # 1 # ID=1964_1;partial=11;start_type=Edge;rbs_motif=None;rbs_spacer=None;gc_cont=0.604
LTASFLTAAVVAASAFAQMGPGGGMGPGGQGGKGRFGWNQDHTPGWTLMSSEERTAWQAQ
MNGTEEFDP
>Cluster3746_Trinity|comp3239_c0_seq1_1 # 2 # 274 # 1 # ID=1965_1;partial=11;start_type=Edge;rbs_motif=None;rbs_spacer=None;gc_cont=0.531
NSMSDLFHDQVTDEFILDVWQVMRETPRHNYQILSKRPERMAELVSDRIGEVLPNVWLGT
SIENAEVVDRIDDLRRSPAAIRFISFEPLIG
>Cluster12370_Trinity|comp3241_c0_seq1_1 # 226 # 318 # 1 # ID=1966_1;partial=01;start_type=ATG;rbs_motif=GGA/GAG/AGG;rbs_spacer=11-12bp;gc_cont=0.538
MDDLDDAESVDTVALRVVDSMRQPISRRAKK
>Cluster3622_Trinity|comp3242_c0_seq1_1 # 2 # 277 # 1 # ID=1967_1;partial=11;start_type=Edge;rbs_motif=None;rbs_spacer=None;gc_cont=0.391
FYTKIWSYVEQYCPEMLPVGSKFGYQQIFPMNQKEEFYDGYTGQFFTLIDDLFQQKSQEV
RAETANWLITAISPTPFPLRVATVEQKAHAFY
>Cluster8828_Trinity|comp3243_c0_seq1_1 # 2 # 199 # 1 # ID=1968_1;partial=10;start_type=Edge;rbs_motif=None;rbs_spacer=None;gc_cont=0.323
YKVNSKIDKKQTLLIEMLREMLKDDETLKLDMESLIECTEYQKQTGKCGLEAYKEFMYNK
RRGNL*
>Cluster11231_Trinity|comp3243_c0_seq1_2 # 196 # 321 # 1 # ID=1968_2;partial=01;start_type=ATG;rbs_motif=AGGAG;rbs_spacer=5-10bp;gc_cont=0.294
MIVEFRKKRSKLQTISFLGLPFVLIGGWFYPLIGYLLLGFMM
>Cluster6510_Trinity|comp3249_c0_seq1_1 # 3 # 224 # 1 # ID=1970_1;partial=11;start_type=Edge;rbs_motif=None;rbs_spacer=None;gc_cont=0.662
AMVKEIEIPWGMFGYYTGLLASMALCFLGLGMLISAVARSTDMAQGAAFMAWLVLLLFLD
LILLGVMIQGRVAP
>Cluster2369_Trinity|comp3253_c0_seq1_1 # 22 # 342 # 1 # ID=1972_1;partial=01;start_type=GTG;rbs_motif=GGA/GAG/AGG;rbs_spacer=5-10bp;gc_cont=0.698
MRTVILSSLVDRDQMLETINLGAAGYIPKHLSGGAMILALRLVLSGERFLPSMLLAPEAS
HEQRAGGSGVAAKLTPREREVLTLLREGLPNKVIASRLNLSEVTVKS
>Cluster8073_Trinity|comp3255_c0_seq1_1 # 2 # 205 # 1 # ID=1973_1;partial=11;start_type=Edge;rbs_motif=None;rbs_spacer=None;gc_cont=0.676
MQGSGTHAQHMIEYHRTNCMSGSLPMPSQPGLSSGRPAVVENSSSGNLGVCLDALDRGVA
TSSSGITP
>Cluster7230_Trinity|comp3257_c0_seq1_1 # 24 # 236 # 1 # ID=1974_1;partial=01;start_type=ATG;rbs_motif=GGAGG;rbs_spacer=5-10bp;gc_cont=0.638
MKHPQRITALLFAGLFAASSPVFAEKPDWAGGGKNGNKHESRGDRDDLGKRDKRDKREDR
YDDRRNGGQYR
>Cluster6715_Trinity|comp3259_c0_seq1_1 # 1 # 219 # 1 # ID=1975_1;partial=11;start_type=Edge;rbs_motif=None;rbs_spacer=None;gc_cont=0.603
KEKHVSVIEKTADGYKVEVGSVAHFMEEKHWIEWIELIADGKVYRQFLKPGLAPEAEFCI
KADKVSAREYCNL
>Cluster4796_Trinity|comp3260_c0_seq1_1 # 1 # 249 # 1 # ID=1976_1;partial=11;start_type=Edge;rbs_motif=None;rbs_spacer=None;gc_cont=0.647
RGVIRLEHNRLMSHRSDYPKSDPYRPADAAGRHQGDSSGGEDPLVELARIVNRNRQAQTA
DRVQTTDYFAGLEESELLETASA
>Cluster4649_Trinity|comp3263_c0_seq1_1 # 1 # 252 # 1 # ID=1977_1;partial=11;start_type=Edge;rbs_motif=None;rbs_spacer=None;gc_cont=0.619
RNDSKPARSMWGMTRTMLQNLITGVSQGFEKKLDITGVGYRAQIQGNNLQLALGFSHDVL
FPIPAGIDIKCPKPTEIIVSGIDK
>Cluster4512_Trinity|comp3264_c0_seq1_1 # 3 # 257 # 1 # ID=1978_1;partial=11;start_type=Edge;rbs_motif=None;rbs_spacer=None;gc_cont=0.584
MPVSAQTPQETAGEEFVSDSAAQEILRNADQIRFPKESFQVDISILSKRADQSIESRKYQ
VLSKGNDKTVVIVTEPAAERGQTML
>Cluster7231_Trinity|comp3267_c0_seq1_1 # 3 # 215 # 1 # ID=1979_1;partial=11;start_type=Edge;rbs_motif=None;rbs_spacer=None;gc_cont=0.714
AVEPQPVPEPVEERAPGPSLSAGLDALVAAKAASAAASVDEREAWAEETTRKLKTALNSY
GLQAAVLGTRL
>Cluster1364_Trinity|comp3268_c0_seq1_1 # 1 # 396 # 1 # ID=1980_1;partial=10;start_type=Edge;rbs_motif=None;rbs_spacer=None;gc_cont=0.571
IRILHPVVQAIHADALHWGALETGGALVGRISFENRTITIAGIVDAPPDSIREVARFVLG
TNGLVQNLRTANGTSLGYLAFIGTWHSHPKGGAHSGIDRNTLRSIAEDAGGLPAVSLVWT
PMGLRCAVDRW*
>Cluster8393_Trinity|comp3269_c0_seq1_1 # 2 # 202 # 1 # ID=1981_1;partial=11;start_type=Edge;rbs_motif=None;rbs_spacer=None;gc_cont=0.383
TPNAFATGRNPDNAAVAVTSGILRILDQKELEGVLAHELAHIKNRDILISTITATLVGTI
TFLARMA
>Cluster2891_Trinity|comp3270_c0_seq1_1 # 1 # 300 # 1 # ID=1982_1;partial=11;start_type=Edge;rbs_motif=None;rbs_spacer=None;gc_cont=0.457
NALIKYFEKWGNLRYSETEGTLSLERTHPTATWTEAYEAELNRSHWDVLLEECAPSKSPY
VDAEKEIRKVIERLERVNEDPEQQLVHPLLVTKIRSLLWT
>Cluster10174_Trinity|comp3272_c0_seq1_1 # 87 # 242 # 1 # ID=1983_1;partial=01;start_type=ATG;rbs_motif=GGAG/GAGG;rbs_spacer=5-10bp;gc_cont=0.462
MPRRREVSKCEILPDPKFGSIEVAKFMNVVMNSGKKSVAERIVYGAFEQIEK
>Cluster13300_Trinity|comp3273_c0_seq1_1 # 173 # 238 # 1 # ID=1984_1;partial=01;start_type=ATG;rbs_motif=AGGAG;rbs_spacer=5-10bp;gc_cont=0.652
MRSLRKTLVAALVVAMVVGLAD
>Cluster3432_Trinity|comp3274_c0_seq1_1 # 1 # 282 # 1 # ID=1985_1;partial=11;start_type=Edge;rbs_motif=None;rbs_spacer=None;gc_cont=0.656
MNRRWCEIAGLSAEEAAGPGWTRTIHPDDRDAVASIWCGKLLAGGEWSMDYRFLGPDGRI
IWVNGSAIAIRGQAGEITGYLGNNLEITARKRGE
>Cluster7493_Trinity|comp3276_c0_seq1_1 # 1 # 210 # 1 # ID=1986_1;partial=11;start_type=Edge;rbs_motif=None;rbs_spacer=None;gc_cont=0.638
PTAVHMVWYRAGAMDEKDGTSGVAHVLEHMMFKGTKTLKSGEFNKRVAEAGGRDNAFTSL
DYTAYFQSSS
>Cluster7494_Trinity|comp3282_c0_seq1_1 # 3 # 212 # 1 # ID=1987_1;partial=11;start_type=Edge;rbs_motif=None;rbs_spacer=None;gc_cont=0.629
IAAISLLVGGIGVMNIMLVSVTERTREIGIRQAVGASPNDIRWQFLTEALLLSLVGGLIG
AAVGIGGFWL
>Cluster6716_Trinity|comp3285_c0_seq1_1 # 3 # 221 # 1 # ID=1988_1;partial=11;start_type=Edge;rbs_motif=None;rbs_spacer=None;gc_cont=0.630
QAGETPILLTDRLETPPQEDCLLNLSNELPPTFSRFELLVEIVSTDDADRLPARERFKFY
RDRGYAIESRDIS
>Cluster4106_Trinity|comp3287_c0_seq1_1 # 2 # 265 # 1 # ID=1989_1;partial=11;start_type=Edge;rbs_motif=None;rbs_spacer=None;gc_cont=0.678
LSVVLASGDVIRAHPLYVPTLVLILLGAFTKSAQFPFHFWLPHAMAAPTPVSAYLHSATM
VKAGVFLLARLFPALSGTPEWTWLVGGI
>Cluster5838_Trinity|comp3290_c0_seq1_1 # 3 # 233 # 1 # ID=1992_1;partial=11;start_type=Edge;rbs_motif=None;rbs_spacer=None;gc_cont=0.658
HALVELLQKSVPARRQQLAFHAPCSLQHGLKIRGVVEELLIAAGFELTPVADAHLCCGSA
GTYSILQPEIARRLRGH
>Cluster4947_Trinity|comp3295_c0_seq1_1 # 1 # 246 # 1 # ID=1995_1;partial=11;start_type=Edge;rbs_motif=None;rbs_spacer=None;gc_cont=0.626
QTVMHEILDGLVRLMSPVLSFTAAEVWRHLPADGAREKSVFLAAFPPFKDQQYDEELNRV
WDRLLTVRTEITRVLEIARRDK
>Cluster1889_Trinity|comp3297_c0_seq1_1 # 1 # 348 # 1 # ID=1996_1;partial=11;start_type=Edge;rbs_motif=None;rbs_spacer=None;gc_cont=0.621
NLTEERKNKLAQVKFSDLPLDLAVKQVKGNGKRVLVTFEDPNCSYCRKLAKELQSVNDVT
VYTYLYPILSPDSNEKSKNIWCAADRAKAWNDLMIDGKQPARANCNHPTDKVVALG
>Cluster8394_Trinity|comp3298_c0_seq1_1 # 1 # 201 # 1 # ID=1997_1;partial=11;start_type=Edge;rbs_motif=None;rbs_spacer=None;gc_cont=0.662
KDRLQTAINQARRYHRNFALLLIDFDRFKDVNDSLGHTAGDQLLVEAAQRLASCVRETDT
VARLGGD
>Cluster11674_Trinity|comp3301_c0_seq1_1 # 90 # 203 # 1 # ID=1998_1;partial=01;start_type=ATG;rbs_motif=AGGA;rbs_spacer=5-10bp;gc_cont=0.632
MSEQLLPREAEVLRIITEDYIAKALPVGSRTVAKQSGL
>Cluster4513_Trinity|comp3306_c0_seq1_1 # 2 # 256 # 1 # ID=2001_1;partial=11;start_type=Edge;rbs_motif=None;rbs_spacer=None;gc_cont=0.506
MVIFCIAAGASPLLFPFSSAIFFLLDDLIELPYMLQQGGQMVDAVHLQDNGDSGDIVLCR
VCLHIENVGIVVGDGVADGHQLIRC
>Cluster10060_Trinity|comp3311_c0_seq1_1 # 2 # 163 # 1 # ID=2002_1;partial=10;start_type=Edge;rbs_motif=None;rbs_spacer=None;gc_cont=0.728
TGNLDAATGRQVIDLMFAMNAEQGTTLVLVTHDEVLAGRCGRSLRLAAGRLVA*
>Cluster1673_Trinity|comp3313_c0_seq1_1 # 2 # 364 # 1 # ID=2003_1;partial=11;start_type=Edge;rbs_motif=None;rbs_spacer=None;gc_cont=0.667
DDYAPDFEGHLVDKLGYCGHRELLGPLLDGSRRWQCVLDLGCGTGLCGALAASHADALVG
VDVSAAMLEQARARGVYGELIHADLGDFLDAAVHRADLVLAADVFIYVGALENVFRAVRR
L
>Cluster9659_Trinity|comp3320_c0_seq1_1 # 37 # 207 # 1 # ID=2004_1;partial=01;start_type=ATG;rbs_motif=GGA/GAG/AGG;rbs_spacer=5-10bp;gc_cont=0.661
MWSFEGSLALVLLIALGIGALIAGLVTSPTVIRGQWLGARLNRRIAELERKLSEQDR
>Cluster826_Trinity|comp3322_c0_seq1_1 # 3 # 467 # 1 # ID=2005_1;partial=11;start_type=Edge;rbs_motif=None;rbs_spacer=None;gc_cont=0.574
MELAHLVGQMPLPEFNPRTDTLRAIYRDDNRTVWESEEYDEQEALEATWEQRQQVRKKVS
VIEMVNEVNNEFAGDDAEEVWVLETPFWLDQEGKTINELEGREPISDPVHYHEWDYQIQL
ERPSWVTVLERRPKLGELELIEQIVTDNKPVITRL
>Cluster9333_Trinity|comp3325_c0_seq1_1 # 2 # 184 # 1 # ID=2006_1;partial=10;start_type=Edge;rbs_motif=None;rbs_spacer=None;gc_cont=0.672
TIMSLARSLGLTTVAEGVDSQQQLDYLKAIGCDEIQGYYFGKPQPADEFLARWQSRAAPA
*
>Cluster11341_Trinity|comp3325_c0_seq1_2 # 246 # 368 # 1 # ID=2006_2;partial=01;start_type=ATG;rbs_motif=GGA/GAG/AGG;rbs_spacer=5-10bp;gc_cont=0.667
MSPLLRRLLVALVVLVLLATAGWWFTRPKPVAVRLHTVAAG
>Cluster10839_Trinity|comp3326_c0_seq1_1 # 2 # 142 # 1 # ID=2007_1;partial=10;start_type=Edge;rbs_motif=None;rbs_spacer=None;gc_cont=0.574
TLKANNLVEVEEIMQISSRLVVNQASLKMKRSLLQPVIDSFESAVS*
>Cluster10300_Trinity|comp3326_c0_seq1_2 # 139 # 291 # 1 # ID=2007_2;partial=01;start_type=ATG;rbs_motif=None;rbs_spacer=None;gc_cont=0.680
MSPSTPSLRRLSTRDPEFLATLDKLLAFDNSTDEAIERTVAEVLANVRTVG
>Cluster12874_Trinity|comp3327_c0_seq1_1 # 3 # 83 # 1 # ID=2008_1;partial=10;start_type=Edge;rbs_motif=None;rbs_spacer=None;gc_cont=0.630
MRGSLDTTGVANRKQGRWKYGAKRPK*
>Cluster10840_Trinity|comp3327_c0_seq1_2 # 106 # 243 # 1 # ID=2008_2;partial=01;start_type=ATG;rbs_motif=GGAG/GAGG;rbs_spacer=5-10bp;gc_cont=0.522
MRRAKPEKREIIPDIRFNSVSVQTMIQHVLKRGKKSTAVSLIYDAM
>Cluster11342_Trinity|comp3332_c0_seq1_1 # 3 # 128 # 1 # ID=2010_1;partial=10;start_type=Edge;rbs_motif=None;rbs_spacer=None;gc_cont=0.627
PHLGQKYDVMGVPRTVINEHTYLEGAAPEQMLLEKLKAAVR*
>Cluster11565_Trinity|comp3332_c0_seq1_2 # 229 # 345 # 1 # ID=2010_2;partial=01;start_type=ATG;rbs_motif=AGGAG;rbs_spacer=5-10bp;gc_cont=0.615
MSKKINIEPLGARVLVLPLEGESQTPGGVLLPETAKEKP
>Cluster4107_Trinity|comp3333_c0_seq1_1 # 2 # 268 # 1 # ID=2011_1;partial=10;start_type=Edge;rbs_motif=None;rbs_spacer=None;gc_cont=0.640
LTLDKMDVIESNEAFAVQSITVAKGLGLDPAKTNVNGGAIALGHPVGATGSVIVTKLLHE
MIRVNARYGMATMCIGGGQGITTIWERV*
>Cluster7495_Trinity|comp3334_c0_seq1_1 # 3 # 212 # 1 # ID=2012_1;partial=11;start_type=Edge;rbs_motif=None;rbs_spacer=None;gc_cont=0.633
DHALRLGADYIATGHYAQVREFLGEYQLLKAEDGTKDQSYFLYRLTQQQLAKTLFPLGEL
YKREVRKIAA
>Cluster11343_Trinity|comp3335_c0_seq1_1 # 93 # 215 # 1 # ID=2013_1;partial=01;start_type=ATG;rbs_motif=AGGAG;rbs_spacer=5-10bp;gc_cont=0.585
MKMYSTALSFGLAALLAAPAVGNANEDHQAITGPFATPMDV
>Cluster2224_Trinity|comp3336_c0_seq1_1 # 2 # 328 # 1 # ID=2014_1;partial=11;start_type=Edge;rbs_motif=None;rbs_spacer=None;gc_cont=0.440
TAIRNHMMMLDMKKGKGPILMNTHHAMKKISDIFIEKFGEKSAKKKIAHLEAEAWEDFLD
MAIGQAGLWASKNVEPDKEPSEIMSTEPYLLGSHAGCAGFWVSGPGDVP
>Cluster6511_Trinity|comp3338_c0_seq1_1 # 2 # 223 # 1 # ID=2015_1;partial=11;start_type=Edge;rbs_motif=None;rbs_spacer=None;gc_cont=0.635
GAGFVFGGSAPLEYGVKMKRLDGRRMMGELIRRGELNETHIAVIVDMLVPFYRQAAGGAD
IARFGTAAAVAVNV
>Cluster5656_Trinity|comp3343_c0_seq1_1 # 58 # 291 # 1 # ID=2016_1;partial=01;start_type=ATG;rbs_motif=GGxGG;rbs_spacer=3-4bp;gc_cont=0.624
MRNPQLNDHGELIHLLSLEGLPREILHDILDRAEPFRAVAEREVKKVPLLRGKSVFNLFF
ENSTRTRTTFEIAAKRLS
>Cluster7785_Trinity|comp3344_c0_seq1_1 # 2 # 208 # 1 # ID=2017_1;partial=11;start_type=Edge;rbs_motif=None;rbs_spacer=None;gc_cont=0.633
FCISGHVNKPCNVEEEMGIPLKELIEKHAGGVRGGWNNLLGIIPGGSSVPVLPKDICDTV
LMDFDSLRD
>Cluster4948_Trinity|comp3345_c0_seq1_1 # 2 # 247 # 1 # ID=2018_1;partial=11;start_type=Edge;rbs_motif=None;rbs_spacer=None;gc_cont=0.614
MSGVPPLSGFGGRWIFYNAIMDAETRLPMVLIFLSGPIAFLYLFRLIHTIFLGQLKDEHR
RIKEASASIVLPQMIYVAILMG
>Cluster10725_Trinity|comp3347_c0_seq1_1 # 66 # 209 # 1 # ID=2020_1;partial=00;start_type=ATG;rbs_motif=AGGAG;rbs_spacer=5-10bp;gc_cont=0.653
MELKQLGIALTVVGLLSANAYANDAASEPPIAAAFTETDLSALFEQT*
>Cluster8074_Trinity|comp3351_c0_seq1_1 # 2 # 208 # 1 # ID=2021_1;partial=10;start_type=Edge;rbs_motif=None;rbs_spacer=None;gc_cont=0.580
KTPNFVIQFVTAESAESLLLSGEVDILASETLAGLSQALADAEAAGTIKTFVEAGATWEH
IDFLLFIR*
>Cluster7232_Trinity|comp3355_c0_seq1_1 # 2 # 214 # 1 # ID=2022_1;partial=11;start_type=Edge;rbs_motif=None;rbs_spacer=None;gc_cont=0.460
SMGNAVQIVPVHAEMTTQEAAELFMVSRPYLIKLLDEGEIDHRKVGSHRRVKYCDVLKYK
EARESARKKAL
>Cluster3145_Trinity|comp3356_c0_seq1_1 # 2 # 292 # 1 # ID=2023_1;partial=11;start_type=Edge;rbs_motif=None;rbs_spacer=None;gc_cont=0.646
EMSRRKSVSPHDGLGSNLIVQTKHDKVLRVLPLENEAINECWLSDKERFSYEALNSAERL
TKPMVKQGGEWKEVEWNVALDYASHALRDVRKEHGAA
>Cluster8075_Trinity|comp3362_c0_seq1_1 # 3 # 206 # 1 # ID=2025_1;partial=11;start_type=Edge;rbs_motif=None;rbs_spacer=None;gc_cont=0.564
YGNTFINRAQTFLRAVKQEVKKDFSPAFFYRTSEIIEEARSLGGGIVIPHPEQFWPILLA
EYDVDGYV
>Cluster12773_Trinity|comp3365_c0_seq1_1 # 2 # 85 # 1 # ID=2026_1;partial=10;start_type=Edge;rbs_motif=None;rbs_spacer=None;gc_cont=0.524
SLMFDLKPLIRGHNAQADTIAVQRRTK*
>Cluster827_Trinity|comp3365_c0_seq1_2 # 82 # 549 # 1 # ID=2026_2;partial=00;start_type=ATG;rbs_motif=AGGAG;rbs_spacer=5-10bp;gc_cont=0.605
MRKRVVLSLALASILSVSVSAVDDQAIPDDALGLSKTSVYDVPDPDLITYNDGDPGSNEL
LATSYHTAPPMISHHVNDMLPITRESNLCKDCHVQPDLIGTKIEPGMLVPAPRSHYVNVK
CGQFYMGRYNCVQCHAPQAKVDVLVKSTFKLPGKK*
>Cluster10175_Trinity|comp3368_c0_seq1_1 # 88 # 243 # 1 # ID=2028_1;partial=01;start_type=ATG;rbs_motif=None;rbs_spacer=None;gc_cont=0.462
MGSDSYGVYPKRNKERFLTETVPSGKARSLVSLRMTSEGFGMAFFETFARAS
>Cluster2649_Trinity|comp3372_c0_seq1_1 # 2 # 310 # 1 # ID=2030_1;partial=11;start_type=Edge;rbs_motif=None;rbs_spacer=None;gc_cont=0.631
EEARSYEHGEGVPKDLARAAEMYCAGALAGDPEARYSIGWMYANGRGVPRNDSLAAYFFN
LAAEQGHVPSRNMLRFVGPPAAEPPECMRDRTAVGEEEIDDFT
>Cluster8395_Trinity|comp3373_c0_seq1_1 # 1 # 201 # 1 # ID=2031_1;partial=11;start_type=Edge;rbs_motif=None;rbs_spacer=None;gc_cont=0.687
QMSAFGAFLDPVADKLMVAAALVILVQLERADAIVAIIIVGREITISALREWMAHLGAAK
SVAVSFV
>Cluster5468_Trinity|comp3374_c0_seq1_1 # 3 # 239 # 1 # ID=2032_1;partial=11;start_type=Edge;rbs_motif=None;rbs_spacer=None;gc_cont=0.633
TLAKAEWLGGISLLRGEGLLLGYYLNELLLKLLPREDAHAVLFDAYASALAALSRGATET
VELRRFEKTLLREMGYGLV
>Cluster8942_Trinity|comp3375_c0_seq1_1 # 1 # 195 # 1 # ID=2033_1;partial=10;start_type=Edge;rbs_motif=None;rbs_spacer=None;gc_cont=0.641
YTMTLAKAREIAVLKLIGAKNRVIAGMILQQALALGVIGFLVGRIAAGLWGPAFPKYVLL
LPQD*
>Cluster6056_Trinity|comp3376_c0_seq1_1 # 1 # 228 # 1 # ID=2034_1;partial=11;start_type=Edge;rbs_motif=None;rbs_spacer=None;gc_cont=0.487
FNLLVGREMQKHYGQSPQCILMMSLLEGLDGTNKMSKSLGNYVGIAESPQEIFGKLMSIS
DDLMWRYYELLSFRSN
>Cluster3239_Trinity|comp3381_c0_seq1_1 # 1 # 288 # 1 # ID=2036_1;partial=11;start_type=Edge;rbs_motif=None;rbs_spacer=None;gc_cont=0.646
HGVDGFTLDREIGEYVLTHPQMTIPKESTTFAINASNEKYWEPPVRRYVQECMAGKEGPR
GKDFGMRWVASLVSEAYRILTRGGVFLYPHDERTRD
>Cluster6717_Trinity|comp3382_c0_seq1_1 # 3 # 221 # 1 # ID=2037_1;partial=11;start_type=Edge;rbs_motif=None;rbs_spacer=None;gc_cont=0.685
MNLLTPLQLGPITLKNRLVMAPLTRCRAQRDGVPTPIMAEYYGQRASAGLIISEATPVSA
MGVGYPFTPGIWR
>Cluster6512_Trinity|comp3382_c0_seq2_1 # 95 # 316 # 1 # ID=2038_1;partial=01;start_type=ATG;rbs_motif=AGGAG;rbs_spacer=5-10bp;gc_cont=0.671
MTDLFTPARFGAIELANRIVMSSLTRNRAGEGNVPIALVAEYYRQRASAGLIISEATPVS
AMGVGYPFTPGIWR
>Cluster3623_Trinity|comp3382_c0_seq3_1 # 3 # 278 # 1 # ID=2039_1;partial=11;start_type=Edge;rbs_motif=None;rbs_spacer=None;gc_cont=0.707
MNLLTPLQLGPITLKNRLVMAPLTRCRAQRDGVPTPIMAEYYGQRASAGLILTEASPVCP
EAHGYPRTPGIHTEAQLAGWQRVTDAVHRAAG
>Cluster3518_Trinity|comp3382_c0_seq4_1 # 95 # 373 # 1 # ID=2040_1;partial=01;start_type=ATG;rbs_motif=AGGAG;rbs_spacer=5-10bp;gc_cont=0.695
MTDLFTPARFGAIELANRIVMSSLTRNRAGEGNVPIALVAEYYRQRASAGLILTEASPVC
PEAHGYPRTPGIHTEAQLAGWQRVTDAVHRAAG
>Cluster6272_Trinity|comp3387_c0_seq1_1 # 3 # 227 # 1 # ID=2041_1;partial=11;start_type=Edge;rbs_motif=None;rbs_spacer=None;gc_cont=0.618
YRVLTQFEQAGLLERHHFESGKAVFELKDSKHHDHLVCLQCGRVEEFTDPEIERRQNKVA
KERGFAVVDHALYLY
>Cluster2225_Trinity|comp3390_c0_seq1_1 # 1 # 327 # 1 # ID=2043_1;partial=11;start_type=Edge;rbs_motif=None;rbs_spacer=None;gc_cont=0.612
VEREGPEVWDILAEVIREHPVLLNRAPTLHRLGIQAFEPILIEGKAIQLHPLVCAAFNAD
FDGDQMAVHVPLSLEAQLEARALMMSTNNILSPANGEPIIVPSQDVVLG
>Cluster7233_Trinity|comp3394_c0_seq1_1 # 2 # 214 # 1 # ID=2045_1;partial=11;start_type=Edge;rbs_motif=None;rbs_spacer=None;gc_cont=0.432
MINYAKLEYAMAGVLAMGIILANAIIAAYNIRGTIEGFHDPKFKTTPKALLVCFIASLLC
GIAIVLALTTG
>Cluster6513_Trinity|comp3395_c0_seq1_1 # 74 # 295 # 1 # ID=2046_1;partial=01;start_type=ATG;rbs_motif=None;rbs_spacer=None;gc_cont=0.622
MKKKNNNLNAGHRSRLVPDGLGKRIFRPLPCLCATVLAVFAASAAAQSVPADSASRELLQ
QQERERLLRHRKPT
>Cluster9129_Trinity|comp3396_c0_seq1_1 # 44 # 229 # 1 # ID=2047_1;partial=01;start_type=ATG;rbs_motif=AGxAGG/AGGxGG;rbs_spacer=3-4bp;gc_cont=0.349
MKALKIFLILLFIIVPLTLFAKSQDKPKKAKTIAELVKMYDSSSCKDCHSDIYDEWQKSL
HA
>Cluster2892_Trinity|comp3399_c0_seq1_1 # 3 # 302 # 1 # ID=2048_1;partial=11;start_type=Edge;rbs_motif=None;rbs_spacer=None;gc_cont=0.610
FSTDWFMTWQPNVHASLFMAYFNFLERHTKLSGLERIIKAYRLYMEQTARCGMENVLSLT
RAWTMVRFFDAGMLQMTSCKTCGGDFVAHAHDPKHDYVCG
[truncated: 2,649,025 more chars]
