# Supplementary material for: Taxonomic and Functional Compositions Impacted by the Quality of Metatranscriptomic Assemblies
Source: Front Microbiol. 2018 Jun 20;9:1235. doi: 10.3389/fmicb.2018.01235 (PMC6019464; doi:10.3389/fmicb.2018.01235)
Supplement: Supplementary file 8 [file Data_Sheet_3.ZIP › File3_BE2012_ncRNA_assorted.rename]

>Cluster10749_Trinity|comp0_c0_seq1 len=203 path=[1:0-77 1133:78-169 2145:170-202]
GCTTAGAAGCAGCCACCATTTCAAAAGTGCGTAACAGCTTACCGGTCGAGCCATCCCGCG
CCGAAAATGACGGGGACTCAAGCGTCGTGCCGCAGTCGCGGATCGCAAGATGGTAGGAGA
GCGTCGACGGCCGCAGTGAAGCTGGACCGCAAGGACCAGTGGAGTGCCGTCGAGTGCGTA
TGCCGGAACGAGTAACGATAAAA
>Cluster7911_Trinity|comp4_c0_seq1 len=245 path=[1061:0-157 185:158-244]
ATGGCCGTCGTCAGTTCGTACCGTAGGGCGTTCTGTTAAGTCAGATAACGAACAAGACCC
TCGCCCTTAATTGCCACTATTTCCTCAGGGAAGTACGCACATTAAGGGGACTGCAGGCGC
TAAGTCTGAGGAAGGTGAGGTCTACGGTAGGTCAGTACGCCCCGAATCCCCTGGGCAACA
CGCGCGCTACAAAGGTTGGGACAGAGGGTTCCTATGTCGAAAGGCAACGGTAATCCCGAA
ACCCA
>Cluster7797_Trinity|comp8_c0_seq1 len=247 path=[1557:0-246]
ACACCGAAGCTGCGGGCCTCCAGTTTATCTGGGGGCGGTAGGGGAGCGTTCCGTTCTGCG
TAGAAGCCTGACCGGAAGGACGGGTGGAGCGAACGGAAGTGCGAATGCTGGGACGAGTAG
CGCAATGCACGTGAGAACCGTGCTCGCCGTAAGCCTAAGGGTTCCGGTCCAAGGTCAATC
CGGGCCGGGTTAGTCGGGCCTAAGCTGAGGGCGGTAGCCGTAAGCGATGGACAACAGGTT
AATATTC
>Cluster5887_Trinity|comp11_c0_seq1 len=292 path=[3425:0-291]
AATTCGTAAGCCGTTTAGTGGATAACTAGGCTCAGGAGCCGATGAAGGGCGTGGCAAGCT
GCGATAAGCCACGGCGAGCCGCATGCAGGCTTTGAACCGTGGATGCCTGAATTCATTGGT
AACAATGGGAAACGCAGGGAACTGAAGCATCTTAGTACCTGTAGGAAAAGAAAGCAATAG
CGATGCTGTTATTAGGGTCGACCGAAAGCAGCACAGAACAAACCGAATCCCTGTTGGTAA
CTTCAGGGAGATGTGGGGAGGCCTGGGTACAAGCTCTGAAACGAAGTGAAGT
>Cluster8617_Trinity|comp16_c0_seq1 len=233 path=[4763:0-41 2591:42-64 5672:65-232]
CTGCACGGCTGTCGTCAGCTCGTACTTTGAAGCGTACGCTTAAGTGCGGTAACGAGCGCA
ACCCTTGCTCTGTGTTTTATCTGTCACAGAGGACTGCCCGGGATAACCGGGAGGAAGGCG
GGGATGACGCCAAGTCAGCGTGGCCCTTTGATGCCATGGGCTGCACACGTGGTACAATGG
GACTGACAATGGGCGAAGGCGTAAGCCGGAGGTAATCCCACCAAACGGTCCCT
>Cluster9502_Trinity|comp21_c0_seq1 len=220 path=[2791:0-60 3742:61-219]
AGTGGTTAAATATGTTAATCCTTGCTGGACTAACAATGGCGAAGGCACGTTACGAGAACA
GTTCTGACGGTGAGGAATGAAGGCCGGGGGCGCAAAATGGATTAGATACCCATGTAGTCC
CGGCAGTAAACACTGCTTACTAAACATTGTGCTCTCTTAGGGGGGGTGCAGTGCTGAAGA
GAAGTCGTAGAGTAAGCTACCTGGGGAGTATAGCCGCAAG
>Cluster8447_Trinity|comp38_c0_seq1 len=236 path=[6246:0-158 8466:159-235]
TGCTTAACACATGCAAGTCGAAGGCGCGGACATCGAGGAGCAGGGCCTCGGCTGGAACAA
CCACAAGACGCGCGGCATCGGCGGCGACACCGTGACCAGCGGCCTCGAAGGCGCCTGGAC
CACGCATCCGATGAAGTGGAATACCGGCAAGGGCGGCTACTTCGACATGCTGCTCAACCA
CGAGTGGGAGCTGAAGAAGAGCCCGGCCGGCGTTGCACTATTGGATGAGCCTACGT
>Cluster10544_Trinity|comp39_c0_seq1 len=206 path=[6434:0-96 7806:97-108 7943:109-132 8220:133-150 8470:151-205]
CGTTTTGCCCAACACCGGCCGGCCCCCCGCGGGTTGAGCTCGAGTGTGCCTGTTTGGACC
CGAAAGGTGGTGAACTATGCCTGAACAAGGTGAAGCCGGGGGAAACCCAGGTGGAGGCCT
GTAGCGATGCTGACGTGCAAATCGCTCGCATGATTTGGGTATCGGAGCGAAAGACTCATC
GAACCACCTAGTAGCTGGTTCACGTC
>Cluster7656_Trinity|comp42_c0_seq1 len=250 path=[6659:0-249]
TGGCAAGCTGCGATAAGCCTCGGGTAGGTGCATGCAACCTTTGAACCGAGGATCTCCGAA
TGCGAAAACGTGTTTATTCAGAAATGAAAATGCACTCCGGGAATTGAAACATCTTAGTAC
CGGGAGGAAGAGAAATCAATAGAGATACCGTTAGTAAAGGCGATCGAAAGCGGTAGAGGG
CAAACCGAATCTTTTCTGTAAAGAAATAGATATGTGGAGTACGGATCTTTCTCAATGCCT
ACTTTAGGAA
>Cluster7858_Trinity|comp50_c0_seq1 len=246 path=[8783:0-173 12390:174-245]
CCTGCACGAATGGCGTAACAAAGATGCCGCTGTCTCAACGTGGTGCTCGGCGAAATTGTG
GTACGAGTGAAGACGCTCGTTACGCGTGGTTAGACGAAAAGACCCTGTGGAGCTTTACTG
TAGCCTGCTATGGCGTTAGGGCGTCATTTGTGTAGGATAGCTGGGAGACGGAGAAGCCTG
GACGCCAGTCTGGGTGGAGTCGGCGGTGAAATACCAGCCTGGTTGTGTTTTGGCCCTAAC
CCTGAA
>Cluster8071_Trinity|comp58_c0_seq1 len=242 path=[9888:0-241]
CAACGGGTTGATATTCCCGTACCAGTGAAGAACCGTCCCTACTGAACCGGTGATGCTAAC
CACCTCAAGCACCATAGATTGCCCTTCGGGGTGACGTTGGTGGGCGACGTGGGACCCGAA
CCGGGGAGGTCAGCGTATTAACAGGTGTGACGCAGGAAGGTAGCCGGGCCAGGCAATGGA
ATCGTCCTGGTCCAAGGGTGTAGGCCGAGGAGTAGGTAAATCCGCTTCTCATGGCCTTCC
GC
>Cluster9801_Trinity|comp80_c0_seq1 len=216 path=[14274:0-62 15035:63-141 16206:142-215]
AGCGAACGCGGAACAGCCCAAACCAAGGGGCTTGCCCCTTGGGGTTGTAGGACGTCAATG
TGGGTGCAGCAGTTTAGGTGAAGAGGTCTGGAAAGGCCCGCTATAAGAGGTAAGAGCCCT
GTAGCCAAAAAAACTGCGAGACCCTAGACGGATCCTGAGTAGGGCGGGGCACGGGAAACC
CCGTCTGAATCCGGCAGGACCATCTGCCAAGGCTAA
>Cluster9872_Trinity|comp80_c0_seq2 len=215 path=[14274:0-62 17084:63-140 16206:141-214]
AGCGAACGCGGAACAGCCCAAACCAAGGGGCTTGCCCCTTGGGGTTGTAGGACGTCAATG
TGGCAAAAGTTTGTTAGGTGAAGCGGTCTGGAAAGGCCCACCATAGGAGGTAACAGTCCT
GTAGCCAAAAACAAACGTATGCCTAGACGGATCCTGAGTAGGGCGGGGCACGGGAAACCC
CGTCTGAATCCGGCAGGACCATCTGCCAAGGCTAA
>Cluster9503_Trinity|comp99_c0_seq1 len=220 path=[17680:0-178 20302:179-219]
TGCTGGTGGATGCCTTGGCATTAACAGGCGAAGAAGGACGCGCTTACCTGCGATAATTTC
CGGCGAGTTGGAAAGAAGCTTTGACCCGGAAGTCTCCGAATGGGGAAACCTTGTAGAGTA
ATCCTCTACAGTAATTTGCTGAATTCATAGGCAAATTGACGCAAACCTGCTGAACTGAAA
CATCTTAGTAGGCAGTGGAAAAGAAATCAAAAGAGATTCC
>Cluster10332_Trinity|comp100_c0_seq1 len=209 path=[17936:0-104 20419:105-208]
TCTAAGGCATGCAAGTCGTACGATCCAACTGAGATTACATCAAAGGTTGGGGAGTGGCAG
ACGGGAGCGGAACACATTGGTAACATTCCTCGAAGTCGTGAACAACCCTTGGAAACGAGG
GCTAATACACGATGGACAAGGGGGGTCGCAAGACATTCCCTTGTAAAGCTTCGGCGCTTC
GAGATTGGCCTATGTCTTATCAGCTAGTT
>Cluster6527_Trinity|comp103_c0_seq1 len=274 path=[18446:0-35 21821:36-273]
GAAAGGCGTAGGCGATGGACAGCTGGTTAGTATTCCAGCACCGCGTTGGTAGCGTTTGAT
GCAGAGGGGGGACCCAGGAGGGTAGGCTCCGCGGGCCCACTGGACATGGTCCGTTCCTGG
TTTGTAGGCATCTCACCGGAGGCAAATCCCTGGTGAGGTTAAGCTGAGGGGCCGGGACGA
GTAGAGACTTTGTCAAAGCGAGGGGGCTCAGCCCACGCTGGCGAGAAAAGCCTCGCTGCT
AGTTACCATTGCGCCCGTACCGCAAACCGACACT
>Cluster10678_Trinity|comp107_c0_seq1 len=204 path=[18862:0-203]
TGATATGGTCAAGTTACTAAGGGTGTATGGGGGATGTCTTGGCGTCGAGAGGCGATGAAG
GACGTGGCTGACTGCGATAAGCCTGGGGCAGGTGTCTAGCAACCGATAATCCCAGGGCAA
CTCACCGTCACTGGGCAACCAGATGGCGGTACCTGCGGCTGAATGCATAGGCCGTATGGA
GCGAACGCAGGGAACTGAAACATC
>Cluster8568_Trinity|comp113_c0_seq1 len=234 path=[20486:0-233]
GAAGAAGAAACGGTATGATCCGTGAAGAGTAGCATGCCCTGGATTGGGCGTGTGAAGATG
GGGGTATCAACCTCTAAATCTAAATATGAAAGATAAGACCGATAGCGAACAAGTAGCGCG
AGCGAACGATGAAAAGCACTCCGAAATGAGTGTGAAAAGACCTGAAACTATATGGTTACA
GAATGGTACGGCACACAAGGGTTGACCTTTTCAGAAGGGACTGTCGGCAACGGC
>Cluster9088_Trinity|comp134_c0_seq1 len=226 path=[24783:0-185 27828:186-225]
TGGATACGGGTAATAGTAAGGGCACATGGTGGATGCCTAGACACTAAAAGGCGAAGAAGG
ACGTAGCGTAGCTGCGATAAGTCTCGGGGAGGTGTGTAGCAACCTTTGATCCGGGAATTT
CCGAATGGGGCAACCTAGTCGCGTAAACCGCGATTGCACATTGCTAGACAATGTGAGCAA
ACCCGCTGAAGTGAAATATCTCAGTAAGCGGAGGACAAGAAAAAAT
>Cluster10819_Trinity|comp148_c0_seq1 len=202 path=[27900:0-59 28648:60-201]
CGACGGTGAGGAACGAAAGCTGGGGGAGCGACCCGGATTAGATACCCGGTTAGTCCCAGC
CGTAAACGATGCTGACTAGGTGTCCTATTACCCACGTGGTACAGGGGTGCCGAAGCGAAG
GTGTTAAGTCAGCCGCCTGGGAAGTATACTCGCAAGGGTGAAACTTAATGGAATTGGCGG
GGGCGCACTACAAGGGGGGGAT
>Cluster8141_Trinity|comp152_c0_seq1 len=241 path=[28034:0-240]
GGAAAGCAGGTTAAATATTCCTGCACCGCCTAAAGCAATGATGACGGGATGACGGAGCAA
ATGAAATGCGCGGACTATTGGATGTCCGTTACACTATGAGGCTGATCGGTAGGCAAATCC
GCCGGTCTTAAGGCTAGGTAGTGGACAAGGGGAATCTTTTTGAGGAACCGATGGCAGGGA
TTGAGCTTTCAAGAAATAATCTCTAATCGCTGATGGCGACCGTACCAAAACCGACACAGG
T
>Cluster10479_Trinity|comp161_c0_seq1 len=207 path=[30212:0-177 33502:178-206]
ACCCGAAACCGAGTGATCTAGCCTTGGACAGGGTGAAGTCCTGGTAAAACAGGATGGAGG
CCCGAACCCACCAACGTTGAAAAGTTGGGGGATGAGCTGAGGCTAGGGGTGAAATTCCAA
TCGAGCTGGGTAATAGCTGGTTCTCCCTGAAATAGATTTTGGTCTAGCGCTGATTAATAG
CCGAACGGAGGTAGAGCACTGAATGGG
>Cluster10679_Trinity|comp164_c0_seq1 len=204 path=[30467:0-76 33135:77-203]
GAAGCTGGTTAATATTCCAGCACCGTCGTCAAATGCGATGGGGGGACGGATTGCAGAAGG
TCATCGGGGTGTTGGATGTCCCCGTTGCTGCATCATAGAAGGCGCCACAGGTAAATCCGG
GCGCGCAATTCAAGGGTGTGGCTGGATAAAGTCTTCGGACTTTAAACTGATTGGAAGTGG
TCCCAGGAAAAGCCTCTAAGCTTC
>Cluster10680_Trinity|comp172_c0_seq1 len=204 path=[34171:0-39 34072:40-203]
GCAGGGAAACCGAGTCTGAACAAGGCGTCAAGTCGCACTACGTAGACCCGAAGCCAGGTG
ATCTTACCATTGTCAGGCTGAAGCTCAGGTAACACTGAGTGGAGGGCCGAACTCTAGTGT
GATGAAAAACGCAGGGATGAACGATGGTAAGGGGTGAAAGGCTAATCAAACCTCGTGATT
GCCCGTTCTCCTCGAAATGCCTTT
>Cluster8795_Trinity|comp181_c0_seq1 len=230 path=[33751:0-192 36535:193-229]
CCCGGGAGGGGAGTGAAATAGAACGTGAAACCGTCCGCTTACAGTGCAGTGGGAGCCGGG
ACCTGGTCTCTTCGGAGATCGGGACCTGGTGACCGCGTGCCTTTTGCAGCATGAGCCGGC
GAGTTGTGCTCCGTGGCGAGGTTAAGCCCCTCTGGGGTGGAGCCGCAGCGAAAGCGAGTC
CGAACAGGGCGATTTTAGTCGCTGGGTGTAGACCCGAAACCAGATGATCT
>Cluster6885_Trinity|comp186_c0_seq1 len=266 path=[34522:0-265]
AGGTGAGGTAAAACTTACTGGAGGTCCGAAGTGTTGAACGTTGAAAAGTTCCTACATGAG
TTGGGGTAAGGGGTGAAAGGCTAATCGAACTTGGTGATAGCTAGTTCTCCCCGAAATATC
TATAGGGATAGCGTCGTGTGTTAACCCGCGGGGGTAGAGCACTGAATGATGTAGGCTGAG
CGACCCTCGGTCCGAATTCAATCAAACTCCGAATACCGCGGCGGATTACACGGCAGTCAG
TTCGTGAGGGATAAGCTTCACGTGCA
>Cluster5103_Trinity|comp189_c0_seq1 len=318 path=[35374:0-317]
TTAGAAGCAGCCATCCTTCAAAGAGTGCGTAATAGCTCACCAGTCTAGCGACCGCGCGCC
GAAGATGTAGCGGGACTAAGCCCGGTGCCGAAGCTGTGGGTGGGATCCTTCGGGATCCCG
CGGTAGGGGAGCATTCCGCCGTAGGTTGAAGCCGGGCCGCGAGACCCGGTGGACGAAGCG
GAAGGGAGAATGCCGGCTTGAGTAGCGAGAGATGGGTGAGAATCCCATCCACCGAATGCC
CAAGGTTTCCTGGGGAAGGCTTATCCACCCAGGGTTAGGCGGGCCTTAGCCGAAGCTGAA
AAGCGTAGGTGATGGACA
>Cluster9873_Trinity|comp199_c0_seq2 len=215 path=[37757:0-133 41747:134-187 40350:188-214]
TTGCATAATGAGCCTGCGAGTTACTTTCAGCAGCAAGGTTAAGCCTTGGGCGGAGCCGAA
GCGAAAGCGAGTGCGAATAGCGCGTCAAGTTGCTGGAAGTAGACCCGAAACCGAGTGATC
TATCCATGGCCAGGATAAAATTCCTGTAAAAGGGAATGGAGGTCCGAACCAGTGTCCGTT
GAAAAGGGCTTGGATGAGCTGTGGATAGGGGTGAA
>Cluster9504_Trinity|comp205_c0_seq1 len=220 path=[39559:0-94 42557:95-219]
GGCGTGCTTAATACATGCAAGTCGTGCGAGAAAGTTCCCGCAAGGGAGCGAGTAAAGCGG
CGAACGGGTGAGTAACACGTGGGTAACCTGCCCTTCAGTCGGGCATAACAGGGGGAAACT
CCTGCTAATTCCCGATATGCTTACGTGACACAAGTCGCGGAAGGAAAGCTCCGGCGCTGA
AGGATGGACCCGCGGTCGATTAGCTAGTTGGTGGGGTAAC
>Cluster5273_Trinity|comp218_c0_seq1 len=312 path=[42293:0-149 45546:150-311]
ATTCGGAAACTGATGAAAGCCTAGATATCTAGTAAACCTAGATATGTAGTAATTGGGTAT
GTTGCATTTGCGCGAGAACCAGCCATGTAGCTCAGACTTTTTGAGGTTATATGGTCAAGT
GAATAAGCGCATACGGTGGATGCCTAGGCGATAAGAGGCGACGAAGGACGTAGTAGCATG
CGATAAGCCGCGGGGAGTTTGCAAACAAACTGTGATCCGCGGATTTCCGAATGGGGCAAC
CCAATCAGGACAACCTGATTATCCTTAAGTGAATCCATAGCTTAAGGAAGCGAACCCGGG
GAACTGAAACAT
>Cluster6623_Trinity|comp228_c0_seq2 len=272 path=[45235:0-134 52379:135-271]
CGGCGTGCCTAACACATGCAAGTCATGGGAGAAAGGGGTAGCAATATCCTGAGTAAACCG
GCGCAAGGGTGCGTAACACGTAGGTAACCTGCCTTTAGGACGGGGATAACTCCGAGAAAT
CGGGGCTAATACCCGATGATGCAGCGGCACCGCATGGTGATGTTGTTAAAGTCATTTATG
GCGCCACAAGATGGGCTTGTATTCGATTAGCTAGTTGGTGGGGTAATAGCCCACCAAGGC
AACGATCGATAGCTGGTCTGAGAGGATGATCA
>Cluster8247_Trinity|comp252_c0_seq1 len=239 path=[49705:0-238]
AAGCGTTATCCGGATTTACTGGGTTTAAAGGGTGCGTAGGCGGGCGCTTAAGTCAGCGGT
GAAAGGCAGCGGCTCAACCGTTGAACTGCCGTTGAAACTGGGCGCCTTGGATTCGGTCGG
GGCCGGCGGAATGCGTGGTGTAGCGGTGAAATGCTTAGATATCACGCGGAACGCCGATCG
CGAAGGCAGCTGGCCAGGCCGAGATCGACGCTGAGGCACGAAAGCGTGGGTAGCAAACA
>Cluster5727_Trinity|comp257_c0_seq1 len=297 path=[50536:0-258 53841:259-296]
AAAGTGCGTAATAGCTTACTGGTCGAGCAATCCTGCGCCGAAAATGAACGGGAGTAAGTC
TTGCACCGAAGCTGTGGACTGTGCTTCGCACAGTGGTAGGAGAGCGCTGTAGAGCAGATA
CGGGCCGTTTCGCGAGGAGCGGTGGAGGGCTCTACAGGTGATTATGCCGGAATGAGTAAC
GATAAAGCAGGTGAGAATCCTGCTCGCCGAAAGCCTAAGGTTTCCCGGGGAAGGTAATTC
CGCCCGGGGTTAGCCGGTTCCTTAGTCGAGGCCGAAAGGCGTAGACGATGGACAGCA
>Cluster6365_Trinity|comp273_c0_seq1 len=278 path=[55622:0-237 58296:238-277]
GCGTCTGCTACGTAAGTATAGTAAGGGCGGACGGGGGATCCCTTGGCAGTCGAGGGCGAT
GAAGGGCGTGGCTAGCTGCGTTAAGCCCCGGGGAGCCGCTGAGCAGGCTATGATCCGAGG
ATACCCGAATGGGGAAACCCACTGGACCGTTGAGGCCCAGTATCCAGCGCCGAAACCAAG
AGTAAGCGCTGGAAGCGAACCCCGCGAAGTGAAACATCTCAGTAGCGGGAGGAAAAGGAA
TCAACCGAGATTCCCCTAGTAGCGGCGAGCGAACGGGG
>Cluster3581_Trinity|comp280_c0_seq1 len=388 path=[55995:0-19 56224:20-387]
AAGGATTCCCCGGCAAGGCCAATCCGCCGGGGGTGAGTCGGCCCCTAAGGCAAAGCCAGG
TGGCGTAGCCGATGGGAAACAGGTTTATATTCCTGTACCGCCGTTCGGTTGTTTGAGCGA
TGTGGTGACCCGGGAGGGTAGTCAATCGGGGTGTTGGTTTACCCCGTGTCTGGTTGTAGG
CTATGAGACGTGCAGGCAAATCCGCACGTTGAGCGGAGGACTGGACCGAGTGATTCTACG
GATGAATGAAGTTGATGACCCCAGACCGGCGAGAAAAACCTCTAAGTGAGACCGAGCGGC
GACCGTACCGCAAACGGACACACGTGGGCTGGGTGAGAAACCCGAGGCGCTCGAGAGAAT
GCTTGCTAAGGAACTCGGCAAAATGGCC
>Cluster7450_Trinity|comp282_c0_seq1 len=254 path=[56156:0-143 58543:144-253]
AACGGTAGGAGAGCGTTCTTGTGGCGTTGAAGGCAGACTGTAAGGTCTGTTGGAGCAGCA
AGAAGTGAGAATGCTGGCATAAGTAGCGAAATTGGAGTGCGAATCTCCAACACCGAACAC
CCAAGGTTTCCAACGCCACGTTCGTCGACGTTGGGTTAGGCGGCCCTAAGGCGAGGCCAT
TTGGCGTAGCCGATGGATTACCGGTTGATATTCCGGTTCTTGTACAGGATCGTTATGAGT
TGGGGCGTGACGTA
>Cluster10480_Trinity|comp289_c0_seq1 len=207 path=[58661:0-136 60139:137-206]
CATCCGTAGCTTGTTATGCAAGTGCTTTGTGAAATCCGGCTTCTTAAGAGTCGAAGGGCG
AGGAATACTGCATAGCTTGGGACCGGGAGACGCAAGAAGTACGGTTAGGGTAACGGTTAA
ATGTGTTGATCCTAACTGGACTAACGACAGCGAAGGCATCTTGCGAGAACGGATCTGACA
GTCAGGGATGAAGGCTAGGGGCGCAAA
>Cluster8448_Trinity|comp292_c0_seq1 len=236 path=[58910:0-138 61015:139-235]
GCGGCAGACGAGTGAGTAACACGTTGGCAACCTTCCCTTCAATGGCGAATAACTACCCGA
AAGGGTAGCTAATGCGCCGTACTCTTCCCGGGGGGCATCTCCCGGGAAGGATAGGCCCGC
AAGGGTCGTTGAAGGAGGGGCCTGCGGCCCATCAGCTAGTTGGCGGTGTAACGGACCACC
AAGGCTACGACGGGTACCCGGCCTGAAAGGGCGGACGGGCACGATGGCACTGAGAC
>Cluster4853_Trinity|comp293_c0_seq1 len=328 path=[60870:0-327]
TCAGCAGTGAAGCTCCAGTGCGAGCTGGAGTGGAGTGATAGCAAGAGAGAATGCCGGCAT
GAGTAGCGTAAAGGCGTGTGAGAAACACGTCCACCGTAAACCTGAGGTTTCCTATGCAAG
GTTAATCCGCGTAGGGTTAGTCGGGCCTAAGCCGAACCCTGAGGGGGTAGGCGATGGACA
ATGGGTTAATATTCCCATACCATCTGATTCTTGTTTTAAGGCAAAGGGGGGACACAGGAA
GGTAGGCTGAGCGTACCTAACGGACATGGTGCGTCCCCAACCTTAGGCGTATCAATGTTG
GCAAATCCGCATTGATTTTAAGCTGAGG
>Cluster8319_Trinity|comp294_c0_seq1 len=238 path=[59466:0-176 62122:177-237]
CCCGCACAAGCGGTGGATGATGTCACGAGCTGTTAATACAAGGCTGAGGGCAACCAAGGC
CGAGTCGGATGAAGTCAGTTACCGAGAAAAGCGTCGCAACCAGAGTCTGTGCAATCCGTA
CCGATAACCGACACTGGTGGGTGGGTCGAGAAGACCAAGGTGAGCGAGAGAACCTCTTTT
AAGGAACTCGGCAAATTAGCTGGGCGTAACTTTGGGAGATGCCCTGCCTGTAGCAATA
>Cluster7401_Trinity|comp298_c0_seq1 len=255 path=[60162:0-130 62090:131-254]
GCCACGGTGAGCCGCACACAGGCATAGACCCGTGGATCTCCGAATGGGGAAACCCTACCA
TCTTAATAGATGGTAACTACCAGCTGAATACATAGGCTGGTTAGAGACAACCCAGGGAAG
TGAAATATCTCAGTACCTGGAGGAAAAGAAATCAATCGAGATGCGGTTAGTAAGAGCGAC
TGAACACCGCGGACGGCAAACCGAATCTTGCGTCGAAAGATGCAAGAGATGTGGGGTTAT
GGACCTTCTTTTAGG
>Cluster7912_Trinity|comp331_c0_seq1 len=245 path=[66925:0-244]
TGCGGGTTGAAGATGAAATGAATTATTAAAAACTTTCACCTTTAAACTTTCAACTTTGAA
CTCAAAAATCTGCAAAGCAGATTTTTGTTTGGGGCGGTAGTTCAGCTCGGTTAGAACGCC
GGCCTGTCACGTCGGAGGTCGCGGGTTCGATCCCCGTCCGCCCCGCCAGACGCTACTCTC
AGCAAAACCATCTGCTGTGTTGATTTTCAGAGGGTCTATTGGCGGCAACTTCAATAGACC
CATTT
>Cluster10611_Trinity|comp336_c0_seq1 len=205 path=[68113:0-60 69032:61-204]
TGGTCAAGCTATTAAGGGCTATTGGTGGATGCCTTGGCATCAACAGGCGAAGAAGGACGC
GTAACCTGCGATAAGCTCCGGTGAGCTGGAAAAAAGCATCGACCCGGAGGATTCCGAATG
GGGGAACCCGGTGGAAGTAATATTCCATCATCTATAACTGAATACATAGGTTATAGAAGC
AAGACCTGCCGAAGTGACACATCTC
>Cluster6933_Trinity|comp343_c0_seq1 len=265 path=[69271:0-100 70503:101-264]
CGTTCCCGGGCCTTGTACACACCATACCTGTTTATCCTGCAGGAGGTTGCTGCTATCAGA
ATCCGGCTAAGACATGCAAGTGATTGTCGCAAGACAACGCAAACTGCTCAGTAACACGTC
GATAACGTACCGTAAAGACCGGGATAACCTTGGGAAACTGAGAGTAATACCGGATAGGGA
ACGGGGTGTGGAATCCTCCCATTCCAGAAAGATCCGTCGCTTTACGATCGGTCGGCGGCC
CATCAGGTAGTTGGTGAGGTAATGG
>Cluster10612_Trinity|comp347_c0_seq1 len=205 path=[69947:0-122 71814:123-123 71822:124-204]
GATTCCGTAAGTAGTGGCGAGCGAAAGCGGAAAAGCCCAAACCGGAATACCTTAGGGTAT
GCCGGGGTTGTGGACCGGTTATAGCGATTCTTAAGACTTAGCAGAACATAAGCTGGAAAA
CTTAGACCATAGAAGGTAAAAGTCCTGTAAGCGAAAAGTCAAAAGACGTGACCGGAATCC
GGAGTACCACGAGGCACGTGAAACC
>Cluster10545_Trinity|comp349_c0_seq1 len=206 path=[70406:0-115 72359:116-205]
CGAACGGGGAACAGCCCAAACCGGTCATGTGTAAGCACGCAGGCGTTGCATGGCCGGGGT
CGTGGGGTGTCCCAGGGGAGACTGCGAACTCCTCGGGAAGTCACCAATCGTTTGGATAGT
CGAAGGGTCTGGAAAGGCCCGCCGCAGACGGTGATAGCCCGGTAGGCGAAAGGGCATCGT
GGGTGAAATTGAGTAAGGCGGGGCAC
>Cluster4040_Trinity|comp352_c0_seq1 len=363 path=[71178:0-308 75824:309-362]
GAGGATGTTGTGCCTTGAAGGGAGAATCGTGAAATTACCTGTAAGGGTATTCACTAGTGA
ATCCATAGAGGGTGTTAGGCCCGTTAGCGGTTCATTCCCTTCTGTACGGTACGATATCTA
CGAGTAGGATTGTTTGATAGTACAATCTGAATATAGGGGATAAACTTCCTCTAAGGCTAA
ATATAATGCACGAGACCGTTAGTAAACAAGTACCGTGAGGGAACGTTGAAAAGTACTCTG
GTAAGAGGGTGAAAAGAGTGTGAAATTGCATAGATTTAAGCGTAACCAAGTATCGACTCC
TGTAGTGTTTTTTTTGGTTCATTATAGGTATTTAATAATTTTGTTTTTGTTAATTCGAGA
ATT
>Cluster9569_Trinity|comp362_c0_seq1 len=219 path=[73293:0-218]
ACACTGGTTGATCCTACCAGAGGACACTGCTATTAGGATACGATTAAGCCATGCGAGTGT
AAGAGCAATCTTCGCGTACCGCTCAGTAACATGTGGATAAACTACTCTCAGGTAAGGGAT
AACCTCGGGAAACTGAGGATAATACCCCATAGGTATAGAATGCTGGAACGCTTCTAAACT
GAAAGTTACGACACCAGGAACATCAGTGGCGAAGGCGGC
>Cluster4379_Trinity|comp384_c0_seq1 len=348 path=[77303:0-347]
TTTGTAGCTAATTGAAAAGGGCTTTTGGTGGATACCTAGGCATCAAGAGGCGATGAAAGA
GGTGTGAGGCTGCCATAAGCTTCGGGGAGCTGCCAACAAAGCGTTATTACCCGGAGATCT
CTGAATGGGGCAAACCACTTTGGAAAACCCAAAGTATCTTTATCTGAACACATAGGGTAA
AGAGGCGAACGACGTGAACTGAAACATCTAAGTAGCGTCAGGAAAAGAAAACGAAAGTGA
TTCCCGGAGTAGTGGTGAGCGAAATGGGAAGAGCCTAAACCGTTAACATGTCAAGCTGTC
GAGCGTTGTGTTAGCGGTGTTGTGGGCTGCAATATTTGAGTATCGACA
>Cluster6934_Trinity|comp392_c0_seq1 len=265 path=[87899:0-24 78981:25-264]
TTTAATCGGATTCAACGCCGGACATCTCACCAGGGGCGACAGTAGAATGATGGACAGTCT
GAAGGGCTTTCCTGACACGCTGAGAGGTGTTGTATGGTCATCGTCAGCTCGTACTATGAA
GCGTCCTGTCAACTCAGGCAACGGGCGAGACCCATGTCCTTAGTTGCAATTTCCGGTTTT
CCGGGGAGCACTCTAGGGAGACTGCTGTAGTAATACAGAGGAAGGGATGGTCGACGGTAG
ATCTGTATGGCCCGAATCTCCTGGG
>Cluster10333_Trinity|comp395_c0_seq1 len=209 path=[79323:0-56 80216:57-82 80586:83-208]
CTGGTCGAGTGATTCTGCGCCGAAGATGATCGGGACTAAATTCGAAACCGAAGCCGCGGA
TTCGCCGTAAGGCGAGTGGTAGGGGAGCATTCCAGCAGCATTGAAGGTGTGTCGTGAGGC
ATGCTGGAGCAACTGGAAAAGAAAATGTAGGCATAAGTAACGATAAGGCAGGCGAGAAAC
CTGCCCACCGGAAGACTAAGGTTTCCTGA
>Cluster9942_Trinity|comp404_c0_seq1 len=214 path=[80800:0-16 81057:17-39 81378:40-213]
GCGTGGATTAGGCATGCAAGTCGTACGGGCCGCAAGGCCAGTGGCGCAAGGGTGAGTAAG
GCGACGGCAACCAACCCCACGGCCGGGCATAGCCCAGAGAAATCTGGGGTAATTCCCGGC
GCCGCACCGGAGAGACATCTCCCTGGTGCGAAAGGTGTGACTCCGCCGTGGGACGGGCCG
TCGTGGTATCAGGTTGTTGGCGGGGTAATGGCCC
>Cluster5198_Trinity|comp416_c0_seq1 len=315 path=[83251:0-131 85104:132-157 85521:158-242 88738:243-314]
TAACCTCGGGAAACTGAGGCTAAGAACTGATAGATGTAGGAGGCTGGAATGCGCCTTCGT
TGAAACGTAAGGTCTTAGGATGAGACTGCGTCTGATTAGGTAGTTGTTGAGGTAATTACT
CAACAAGCCATTGATCAGTAAGGGCTCTTAACGGAGAAGCCCTGAGAAGGACTCTGAGAC
ACTAGTCCTAGCTCTATGGAGTGCAGCAGGCGGGAAAATTCTCCAATGTCCGAAAGGATG
AGAGAGGGATCCAAAGTGCTTCTCATTAGAGAAGCTTTTGCCTACTTTAAAAAGGTAGGA
GAATAAGGACTGGGT
>Cluster10247_Trinity|comp424_c0_seq1 len=210 path=[83514:0-160 85640:161-162 85693:163-209]
AGTGGCGAGCGAACGCGGACCAGCCGAGCCTTGAGCGTGACTGGAATGGCCTGGAAAGGC
CAGCCATAGCGGGTGACAGCCCCGTATGCGAAAGCGAAGCGGCTTCCGATGGATACCTAA
GTACTGCTGGGCACGTGAAATCCGGCAGGAATCCGGGGAGACCACTCTCCAAGACTAAAT
ACTCTCTGGCGACCGATAGTGAACAAGTAC
>Cluster9802_Trinity|comp439_c0_seq1 len=216 path=[85995:0-77 86878:78-215]
CGGAACGTTCGAATCTGCATTGCCAGAAACCCCAAACGCGGCTATAATGCCCCTCGCTCG
TTCGGGGCGTGGCGCAGTCCGGCTAGCGCGCTTGCATGGGGTGCAAGAGGTCGGAGGTTC
AAATCCTCTCGCCCCGACAGCAATTCGGAAAAGCGGGATGGTTTGTGGTCGTTCGTTTCC
CCATTGAGGGGATGACACAAATCCTCTCGCCCCGAC
>Cluster7657_Trinity|comp444_c0_seq1 len=250 path=[86809:0-116 88307:117-140 90756:141-249]
AATTTTGAAGGTTGAAGTGGAGAAGGTTTCCGTGAGAACAGCAATTGGTCACGGGTGACT
CGATCCTAAGACATGGGGGAAATCCTTGTTAAGTGAGCCGTTGGCTCGTAGTCGAAAGGG
AATGAGGTTAATATTCCTCAAGCTGGATGTGGGTGTTTTATGGCAACATAAGTGAGCTCA
GAGACGCCAGCGTGAACCTCTGGAAGAGTTATCTTTTCTTTTTAACAGCGCTCAATTGAA
GTGAGGATTC
>Cluster4399_Trinity|comp450_c0_seq1 len=347 path=[87699:0-226 91014:227-284 91843:285-308 92138:309-346]
TGGTAATGCCTGGATCCATTGAAAACAAAAATGTTCCGATTTCAAATAAGTGTACCCACA
ACCGGCACAGGTGCCCCTGGGTGATAAGCCCAAGTCCTGTAAGGGATACTTGTCGTAAGG
GAATTCGGCAAATTAGCCACAAATCTTCGGTATATGTGGTCCCTGAGCTACTAATTTATT
TTATGTAATCTCAGGGTGCAATTACAAAGATGGTCCGACTGTTTAACTAAAACATAGCCA
ACTGCTAGCCCGTAAGGGTGCGTATAGTTGGTGAAGTCTGCCCACTGCCAGTAACTAAAA
CTCCTTTTCAAGGGAGCCAAGGTCTGGTAAAGGGCGGGGATAACGAT
>Cluster7614_Trinity|comp454_c0_seq1 len=251 path=[88784:0-69 89713:70-250]
TGGTGTGCTAAAGATTGAATTGCCCATATAGCTCAGTCGGTAGAGCACTTCCTTGGTAAG
GAAGAGGTCATCGGTTCAAATCCGATCGTGAGCTCCATTTGTTTTGAATGAGCACTATGG
GCCTGTCGCCTGAATAAAATAAATCAGTCTGAGGAGATTGGACATGGCAAAGGAAAAGTT
TGAACGTAAAAAACCCCATGTAAATATTGGCACCATTGGTCATATCGATCACAGGTGCTG
CATGGCTGTCG
>Cluster8320_Trinity|comp472_c0_seq1 len=238 path=[93935:0-101 92270:102-196 93619:197-237]
GGGTTACAGTAGCTGAGTTTTACAAGTTTTATCAGGCTTTATGGATAAGCTACAAAGAGC
TAACGGCGAATGCCTTGGCATCGGGAGGCGATGAAGGACGCGGCAAGCTGCGATAAGCTT
CGGGGAGCGGTTAACACGCTTTGATCCGGAGGTTTCCGAATGGGGCAACCCGGCAGGAGT
CATATCCTGTCATCAGCTGGTGAATACATAGTCAGCTGAGGCGAACGCAGGGAACTGA
>Cluster4439_Trinity|comp474_c0_seq1 len=345 path=[92565:0-32 93074:33-344]
CTGGATCACCTCCTTTCTAAGGAGCCGGCCTACGGGCCAGCTTCGTCAAGCCTGCATCGA
TGCGTACAGTCCAGTTTCCAGGGACCGAACCTCCGGGCCAGTAGCTCAGATGGTTAGAGC
GCATGCCTGATAAGCGTGAGGTCGGCAGTTCAATTCTGCCCTGGCCCACGAAGCGGGGTG
TTGAAGACCCCTTGGGGTTGTAGCTCAGCTGGGAGAGCGCTGGCTTTGCAAGCCGGAGGT
CGTCGGTTCGAGCCCGATCAGCTCCACTGGTCGAAAGACCTGGAACGAGAGGACGTGAGT
CCTCCTTGGTCGTTGAAAAGAGAATAGCTAGGTAGTCCAATGATC
>Cluster9874_Trinity|comp487_c0_seq1 len=215 path=[97641:0-110 96249:111-141 99628:142-214]
CCTAGCTCAGGGTGAACGCTGGCGACGTGGATAGGGCATGCAAGTCAAGGGGGCGCTTCG
GCGCAACCGGCAGACGAGGTCAGTAACACGTAGGAACATACCCCGGAGTCTGGTATAGCT
CGTCGAAAGACGGGGTAATCCCTGATAGTCCCTTCGGGGTAAAGTCGCAAGACGCTTAGA
GAACGGCCTGTGCAGTATCAGCTAGTTGGTAGGGT
>Cluster10750_Trinity|comp487_c0_seq3 len=203 path=[95189:0-78 96249:79-109 96643:110-202]
GATAAGGCATGCAAGTCAAGGGGCCCGCAAGGGCACCGGCGAACGAGGTAGTAACACATG
GGTACGTCCCTTTAAGACAGGTATAGCTCGTCGAAAGACGGGGTAATCCCAGATGGTCTG
GAAACAGTAAAGGAGTAATCCGCTCCGGGAGTGGCCTGCGCAGTATCAGCTTCTTAATGA
GAGTTTGATCCTAGCTCAGGGTG
>Cluster9875_Trinity|comp507_c0_seq1 len=215 path=[98790:0-214]
TCAATGAAAAGCATACTTGTGCCAACCTTGTGCTCGTACCTAGAACTGACACAGGTGCCC
CTAGGTGAAAAGCCTAAGACGTGTCGGCGAAATCTGGGCAAGGGAACTCGGCAAATTAGC
TCCGTACCTTCGGAATAAGGAGTGCCTGCTTTGCAAAAAAGCAGGTCGCAGTGACTAGGG
GACTCCGACTGTTTAATAAAAACATAGGTGACCGC
>Cluster4360_Trinity|comp556_c0_seq1 len=349 path=[107575:0-348]
TGGGAACCTTGAGTGATTTCGATTATTCGGAATCTTTTGTTAAGTGTAAATAGCTTGATG
AATAAGCGGTGGGCAAGACAGGTGCCAGCTGCTACGGTAATACCTGCACCGCAAGTGGTA
GTCACGATTATTGGGCCTAAAGCATTCGTAGCCGGTTTGGTATGTCTTTGGTGAAATCCT
GTAGCAAACTATAGGAAGTGCCAGAGAAACTACCAGACTAGAGACTGGGAGAGGTTGGGG
GTACTTCACGGGTAGGGGTAAAATCCTTTAATCCATGAGGGACCACCTGTGGCGAAGGCG
CCTACCTGGAACAGCTCTGACGGTGAGGGGCGAAAGCTAGGGGAGCGAT
>Cluster8860_Trinity|comp559_c0_seq1 len=229 path=[107905:0-44 108486:45-228]
CTGAAGGCATCTAAGCGGGAAGCCCACCCCAAGATTAGGTCTCCCGACCCGAAAGGGTCC
TAAAGGTCTCTGGTAGACTACCAGTTTGATAGGCTGGCGGTGTAAGTAGAGTAATCTATT
GAGCTTACCAGTACTAATAGACCGTGTGCCTTGACCACTTTCTTTCCTTGCTTATATATT
GCTAATTCAACCTTATAAGGTTGAATGAGGGTGAAAGTGGGGGATCGCA
>Cluster9570_Trinity|comp571_c0_seq1 len=219 path=[110423:0-152 112557:153-218]
GCGGCAGCGCGGGGGCAACCCTGTGTCTAACTGAATAACCTGGAACGGTTAGCGATACCG
GGTGAAAGCCCCGTAAGTGAAAGGCTGACGGCTTCTTTTCGAACTCCCAAGTATCACGGA
TTACGTGGAGGTCCGTGTGAATCTGCCTGGACCATCAGGTAAGGCTAAATACTAACCCGT
GACCGATAGTGGACGAGTACCGCGAGGGAAAGGTGAAAA
>Cluster10334_Trinity|comp574_c0_seq2 len=209 path=[112299:0-77 111566:78-83 114772:84-101 113432:102-208]
AATACTAAATCACAATGCGAAAGCAGGTCTAACGAACCACTGTACCTCATTAATGGGGGT
CAGTGATTACAGAAAAGTTACCCCGGGGATAACTGAGTTGTCGCGGGCAAGAGTACACAT
CGACCCCGCGGCTTGCTACTTCGCCGTCGACTCTCCCTTGCTCGGATGTGCAGAAGCATC
CAAGAGTGGGGTTGTTCGCCCATTAAAAG
>Cluster5515_Trinity|comp577_c0_seq1 len=304 path=[111430:0-32 116236:33-252 115475:253-255 116244:256-303]
GTGGGTAGTTTGACTGGGGCGGTTGCCTCCTAAAGAGTAACGGAGGCGCACAATGGTTGG
CTAGGGCCGGATGGAAATCGGTCTGATAGTGTATTCGCAAAAGCCAGCTTGACTGAGAGA
CTTACAAGTCGACCAGACACGAAAGTGGGTGAAAGTGATCCGGCATTAAAGTATGGAATT
GATGTCGCTCAACGGATAAAAGTTACCCTAGGGATAACAGGCTGGTAGGGCCCGAAAGTC
CATATTGACGGCCCTGTTCGGCACCTCGATGTCGGCTTAACGCATCCTGGGGCTGAAGAA
GGTC
>Cluster9505_Trinity|comp586_c0_seq1 len=220 path=[114137:0-22 114632:23-127 116074:128-219]
CATGCAAGTCGAGGGGCAGCACGGTATAGCAATATATGGGTGGCGACCGGCAAACGGGTG
CGGAACACGTACACAACCTTCCGATAAGAGGGGGATAGCCCAGAGAAATTTGGATTAATA
CCCCGTAACATAGCGATGTGGCATCACATTGCTATTATAGATTTTTCGCTTGTTGATGGG
TGTGCGGCTGATTAGATAGTTGGCGGGGTAACGGCCCACC
>Cluster10408_Trinity|comp593_c0_seq1 len=208 path=[114876:0-115 116219:116-150 116698:151-207]
GAGTGAAATAGAACCTGAAACCACTGGCCTACAAGCGGTCAGAGCTCGGGCAACCGGGTG
ATGGCGTACTTTTTGCATAACGGACCGGCGAGTTACTCGTCTCTGGCAAGGTTAAGGAAA
CGGAGCCGTAGCGAAAGCGAGTTCGAATAGAGCGAATAGTCAGTTGGGGCAGACGCGAAA
CTTTGTGATCTATCCATGAGCAGGTTGA
>Cluster6706_Trinity|comp619_c0_seq1 len=270 path=[119119:0-80 125054:81-269]
GGGAACTGAAACATCTCAGTACCCAGAGGAAAAGAGAAGATTCCCTGAGTAGTGGCGAGC
GAAAGGGGAGGAGCCCAAACCAGCCTGCATGCAGGTTGGGGTTGGAGGGCAAAGCGGAAG
TGTGGGCGGTCTGAGCTGAAGGCGTCTGGAAAGCGCCGCCGCAGACGGTGACAGCCCGGT
AGGCGAAGACGACGTGGTGGAGCTAGTGGAGTTCCTGAGTAACGCCCGGTACGAGAGTCC
GGGCGTGAAACTGGGGGGACCACCCTCCAA
>Cluster3365_Trinity|comp625_c0_seq1 len=403 path=[126442:0-110 127843:111-234 124397:235-402]
CTAGAAACACGGGCCGGGGAGTTCACAACCGTGGCAAGCCTAAAGGTTCAAAGCCTGCAG
GCACAGGGAAACCAACAAGCGCACAACCAGCCCTTGGCTGGCGAGGCGCGGGGTCTGAAA
GGGCCCGAAGTCACGGCTGTGAGACTAGAAACCGGGCGATCTAGCCCTGGGCAGGGCGAA
GCCAGGCGAAAGCCTGGTGGAGGCCCGTAAGGGTGCTGACGTGCAATTCGTTCCCCAGAC
CTGGGGCTAGGGGCTAAAGACCAATCTAGTCTGGTGATAGCTAGTTCCATCCAAAGTAGA
TCTCAGTCTAGTCCCGAGCGAGGTGGCTAGTGGGGTAGAGCACTGATTGGAAAACAAGGG
TCCGAAAGGATCCACTTTTCTTTCAAACTTCGAATCCACTCGC
>Cluster2871_Trinity|comp625_c0_seq2 len=441 path=[120155:0-272 124397:273-440]
CGGCAGTACGAAGGAGGAGTACCAGGGTTGCACGTTCCGTCTAGAAACACGGGCCGGGGA
GTTTATGGCTGTGGCAAGCCTAAGGGTTCAAAACCCGTAAGCATAGGGAAACCAACAAGC
GCGCAACTCCGCAAGGAGCCAGGCGCAGGGTCTGAAAGGGCCCGTAGTCACAGCTATACA
TACTAGAAACCAGACGATCTAGCCCTGGGCAGAGCGAAGTTAGGCGAAAGCCTAATGGAG
GCTCGTAGGGGTTCTGACGTGCAATTCGTTCCTCAGACCTGGGGCTAGGGGCTAAAGACC
AATCTAGTCTGGTGATAGCTAGTTCCATCCAAAGTAGATCTCAGTCTAGTCCCGAGCGAG
GTGGCTAGTGGGGTAGAGCACTGATTGGAAAACAAGGGTCCGAAAGGATCCACTTTTCTT
TCAAACTTCGAATCCACTCGC
>Cluster8321_Trinity|comp641_c0_seq1 len=238 path=[123668:0-127 125493:128-237]
AAGATTTCTGAATGGGGGAACCTAATAACGGTAATCGTTATTGTCTGTAGTACAGATGGA
GACATTGTGAATTGAAATATCTTAGTAGCAATGGAGAAGAAATCAAACGAGATTCCCTGA
GTAGTGACGAGCGAAACGGGAATAGTCTAAACCGTGGATACCGTATAGGTAGCTTTTGGT
ACCGCGGGGTTGTAGGAGTAATATAAGGGGAGGCTAATAACCCTGATATATTTTATAA
>Cluster8376_Trinity|comp679_c0_seq1 len=237 path=[130406:0-47 131210:48-216 135426:217-236]
TGGATGAGAAGTCCAAGGCGTTTGGGAATAATGGACGCGAGGGAACTCGGCCAAATAGCT
CCGTATCTTCGGTAGAAGGAGTGCCTGTTCCGAGAGGGAACAGGTCGCAGTGGCAAGGGG
ACCCCGACTGTTTACCAAAAACACAGACCGCTGCTAGTCCGTAAGGATGTGTATAGCGGC
CGAAACCTGCCCAGTGTTGGTACCTGAAAGCTCTTTTCAAGGAGAAGAAGGGCCAAT
>Cluster7451_Trinity|comp688_c0_seq1 len=254 path=[131732:0-61 132698:62-96 134768:97-123 135240:124-253]
CTGCCTGGGAAACCAGGAGGAAGGTGTGGGCAACGGTAGGTCTGTATGCTCCGAATCTCC
CGGGCTACACGCGCGCAACAATGGTAGGGACAATGGGATGCAACTCCGAAAGGAGAAGCC
AATCTCTTAAAGTCCGTCTCAGTCCAGATTGAGGTTTGAAACTCAGCCTCATGACGCTGG
AATCCGTAGTAATCGTTTGTTATCAGCGAACGGTGAATATGTCACGGTCTCTTGCACACA
CTGCCCGTCAAACC
>Cluster10010_Trinity|comp698_c0_seq1 len=213 path=[136046:0-63 136919:64-135 134859:136-212]
GGGCCTGATCTATGTGAACCCGGAAGGCGTCGATGGCAAGCCCGACCCGCTTAAGATGGT
TAGGGACGTGCGCGTCACCTTCGCCCGCATGGCGATGAACGACGAGGAGACCGTGGCCCT
GGCCGCCGGCGGCCACACCGTCGGCAAGGCGCACGGCAACGGCAGCGCCGCCAACCTCGG
CCCCGCTCCATACGGAGGGGGCAAGCGTTGTTC
>Cluster6840_Trinity|comp702_c0_seq1 len=267 path=[134314:0-69 135127:70-137 138266:138-266]
CAAATGTAAAAAGTTTGGCGAATAAGGACTGGGCAAGACTAGTGCCAGCCGCCGCGGTAA
TACTAGCTGTTCAAGTCGCAGCCACATTTATTGGGTCTAGAACATCCGTAGCTTGTTTGG
TAAGTTTCTTGTGAAATCCTGGCTCTTAAGGTCAGGGCGTGCAAGAAGTACTGCCAGGCT
AGAGACTGGGAGACGTAAGAAGTACAGAAGGTGTACCGGTAAAATGGGTTGATCCTATAT
GGACTAACAATAGCGAAGGCACCTCGC
>Cluster8142_Trinity|comp717_c0_seq1 len=241 path=[137141:0-60 138043:61-94 138478:95-106 138619:107-240]
AATTCCAGCTCCAAAAGCGTATATTAACGCTGTTGCTGTTAAAGGGTTCGTAGTTGAACT
GAGGGTTACCAAGGAGAGGTTTCAGTCCCACTCGCCTTTGAGTGCGCGACCGCCGCTCTT
GGAACTCGTGAACATTCGAAACAGAGCGCGGGATCGGTTTCTTTCTAACTTTCGCGTGTC
ATGCACGCTGGGGGACGCCCGCGATTTTTACTGTGACTAAAAAAGTGCGACCAAAGCAGT
A
>Cluster10409_Trinity|comp717_c0_seq2 len=208 path=[137141:0-60 140549:61-207]
AATTCCAGCTCCAAAAGCGTATATTAACGCTGTTGCTGTTAAAGGGTTCGTAGTTGAACT
GGGGGCCGCCAAGAACAACCGTCAGGTCCCATCCACTTAGGGTGCGCTGACCCCGGTGCT
TGGGGCTCGTGAACATTCGAAACAAAAAACACGGGAGCGGTTCCTTCTCGAATTTCGCAT
GTCATGCATGCCGAGGGGCGCCCGTGAT
>Cluster6964_Trinity|comp732_c0_seq1 len=264 path=[139538:0-118 141244:119-263]
AACGGCGTGATACCCTGCTACCGAAAAAAGTCGCTGGTCGTCGCCAGTCCACTCTTGACA
AAAAAACAACAGCTGGTATTGTTGTCAGATTTTCCTGAGCAGTATCAGGGCCTATAGCTC
AGTTGGCTAGAGCCACCGGCTCATAACCGGTCGGTCCCTGGTTCGAGTCCAGGTGGGCCC
ACCATTCTTGCAGACTACGGACACTGATGGGCTGCTGAGCAGGTTTGCTCCGGCAGCCAC
AACGTATACTACGGGAAACCGGTA
>Cluster5071_Trinity|comp738_c0_seq1 len=320 path=[141033:0-53 141499:54-95 142193:96-319]
AATCTCCCCGCGGCTAGACGGGGGGCGCACTGGTTTCGACGAGGATGAAGAAGTCAAAGT
TGCAGGCCGAGGCGCCGCTGGCCTCGTAAAAAGCGGCACAATCACAATCGCCAACAACGA
TTACGATTACGCTCTGGCCGCCTAATAAGGCAGCCGCCCGCGGGAGAAGACGCCTGATAG
GCTCTCGTGGTAAAAGCATCAGGCTGGCAGTGAAAGTCCGCACGCCGCGGACACTGTGAG
ACCTCAAGGCGTGCAGGCCCTGAACCAGCCCGGACAGGGGCAACGTTCAGGGCGAGGTAA
AGCGCACGTAGGCGGATTCT
>Cluster7913_Trinity|comp760_c0_seq1 len=245 path=[146583:0-244]
GCGCCTCTAGTTTACCGGTTGTCCGACAGGGCATAGCCGGGCAGCCACGCGCTCGCCGAT
AAGGCCTGAAAGCATCTAAGGCCGAAGCGGCTCCAGAGAATAGGCACCCGTTTCTGGTGG
GCGCCCGAAAGGGCGCTTGCCAGGAGGAGGGCTGGGGTTAGAAGACCCCGTTGATAGGCC
GGGGGTGTAAGCACCAAGCTTCGGCGAGGTGTTCAGCCTGCCGGTACTAATCGCTCAACG
TGTTC
>Cluster8377_Trinity|comp766_c0_seq1 len=237 path=[145108:0-130 146823:131-176 152861:177-236]
GAGGGAAAGGTGAAAAGTACTCCAGTTTCGGATTGGTCGGAGAGTTACAAAGCTTATGTA
TAGGCGAACTGGTTGGAAAGCCGGACCGTAGGGGGTGAAAGTCCTGTAGCCGAAATGCAT
GAGTCTCTTTGGGTTATTTACCCGAGTACTGTGGGTCACGAGGAATCCTGCAGGAATCTG
GGAGGACCATCTTCCAAGGCTAAGTACTACCTGCCGACCGATAGTGAACAAGTACCG
>Cluster7343_Trinity|comp780_c0_seq1 len=256 path=[146728:0-157 150678:158-188 151116:189-255]
TCTTTAGCTAACTGCAAGGACGGAAAAGAAAAGAATTAAGGCACCAAGTGGGCCTTCTTC
GGTAAGCGGAGCAGGCGATGCGGAATGAACCGCTTAGGGATATGTGGCGTCAAAACTTAT
GGGCTCATTCTCGATACGTGAAAAGGGTGTTGGTGGATTTAGACAGTTGGACGGTGGTCA
TGGAAGTCGAAAACCGCTCAGAAATGTGTAACAACTTACCAACCGAATGAAGTAGCCCTG
AAAATGGATGGCGCTG
>Cluster4854_Trinity|comp785_c0_seq1 len=328 path=[147952:0-83 148982:84-157 150037:158-327]
AAAGTTAGAAATAGGGTTTTATGGATTTCCAGAGTAGCGTATATTGGAAATTATGCGCGA
ATACGGGAGGCACTAACTCCCAAATCTAAATATAACACAAGACCGATAGCGTACTAGTAC
CGCGAGGGAATGTTGAAAAGTGCTCTTAATCGAGTGTGAAAAGATCTGAAACATAATAGA
GATAGCATGTAGCGGCCTTTAGGGGTTGCTACGTACGTTCTGAATAACGGACCAGGGAGT
GTTTTGATATGGCAAGACGAAAGTCGAAGCGAAAGCGAGTTGTCGCAAATTTGAGGACAA
GGGTGTTAACTGCGCCTTTAGTCATGTC
>Cluster6570_Trinity|comp845_c0_seq1 len=273 path=[155420:0-82 156484:83-161 157533:162-272]
TTGAGATTAAAGTCTCTTGGAATAGAGTATCATAGAAGGTGAGAATCCTGTATATGGTCT
TAAGTAAAGGAGGATTTTGTGTTTAATTATCTCAGAGTCGGGTTGTTTGAGAATGCAGCC
TAAAATGGGTGGTAAATCTCATCTAAAGCTAAATATTGGTAAGAGACCGATAGCAAACAA
GTACCGTGAGGGAAAGATGGAAAGAACTTTGAAAAGAGAGTGAAATAGGACCTGAAACTG
TTAAGAGGAAAAGCGATGGAAACTTACGACGTG
>Cluster4918_Trinity|comp845_c0_seq2 len=326 path=[163976:0-214 157533:215-325]
AAAGCTCAGACTGAAAACCTTCGGGGATGTGGTCTGGAGATGGGATATCGAATCTTTGGA
AACCGATAAAGTGGTCTGGAATGACACGCCGTGGAGGGTGACAGCCCCGTTCGTATCGGT
GAAAGAGGAAAGTAGATGCCTATCAATGAGTCGAGTTGTTTGGGATTGCAGCTCAAAGCG
GGTGGTAAATTCCATCTAAAGCTAAATATGGATAGGAGACCGATAGCAAACAAGTACCGT
GAGGGAAAGATGGAAAGAACTTTGAAAAGAGAGTGAAATAGGACCTGAAACTGTTAAGAG
GAAAAGCGATGGAAACTTACGACGTG
>Cluster10613_Trinity|comp856_c0_seq1 len=205 path=[156748:0-204]
CGGCAGACGGGTGAGTAACGCGTGAGTAATCTACCTCTATGTCAGGGATAGCCTTACGAA
AGTGAGGGTAATATCTGATGTGCTTCATCTTATATAAGTAAGATGGGGTAAAGGCATCCG
TAAGGATGCTGCATAGAGAGGAGCTCGCGTCCTATCAGCTAGTTGGTGTGGGTAAGAGCC
CACCAAGGCTATTGACGGGTAGCTG
>Cluster5516_Trinity|comp859_c0_seq1 len=304 path=[157103:0-303]
TGAAAAGCACCCCGGGAGGGGGGTTAAAAGAGCCTGAAACCAAGTGGCGATAGTTGGGCA
CGGCTCGGAAGGATTGAACCTCCTCGAAGGAAGTGGTCGCGAGGCCATTGTACGAGGGGA
GGTGACCAGGGTTGTGCCGTCCGTCTAGAATCACGGGCCAGGGAGTTCATTGTCGTGGCG
AGGTTAAGGGGTTGAAACCCCGTAGCCTGAGCGAAAGCAACAGGCCCACAGCCCGCAAGG
GTGAGGGGCGAGGTGTGAAAACGCCTGGAGTCACGGCATTGAGACCCGAAACCGGGCGAT
CTAG
>Cluster4380_Trinity|comp865_c0_seq1 len=348 path=[158560:0-347]
TTTGAAAAGTAGATAAATCATGTCGTAGAACAAAAGAAGTAAGCAAAGTAAGGTTAAGGA
ATGAAGGGCGCACAGTGGATGCCTAGGCACCGAGAGCCGACGAAGGACGCAACTAACGGC
GAAACGCCACGGGGAGCGGTAAGTACGCGACGATCCGTGGGACTCCGAATGGGGCAACCC
ACCCTATGGAAGATAGGGTATCCTCGCAAGAGGAGGGGAACGCAGGGAACTGAAATATCT
AAGTACCTGCAGGAAAAGAAAGTAAGAACGATTCCGCCAGTAGCGACGAGCGAACGCGGA
GGAGCCTGACACCAGGACAGTGAGAAAACCGGACGATAGGCGAGCGGC
>Cluster10481_Trinity|comp877_c0_seq1 len=207 path=[160785:0-93 160230:94-206]
CTACCAAGGCTATGACGGGTAGGAGGAGTAAGAGCTTGTTCTCCAACAGAGGCACTGAGA
CACGGGCCTCACTCCTACGGGAGGCAGCAGCCGAGAATATTGGTCAATGGGCGCAAGCCT
GAACCAGCGACGCCGCGTGCTTGAAGAAGCTCTTCGGAGTGTAAAAAGCTTTTCTCTGTG
AGGAACCTTCGGGAGACAGTAACAGAG
>Cluster8676_Trinity|comp906_c0_seq1 len=232 path=[166236:0-37 166883:38-74 164346:75-110 164670:111-231]
TTGGGTCTAAAACATCCGTAGCTGGTCTAATAAATTTTCGGGTAAATAGATTTGCTTAAC
AAATCTAATTCCGAAAACACTGTTAGACTTGGGACCGGGTGGAGGTAGAAGAACTTCTGG
GGTAGGGGTAAAATCTTGTAATCCTAGAAGGACTATCAGTGGCGAAGGCGTCTACCTAGA
ACGGATCCGACAGTGAGGGATGAAGCCTTGGGGCGCAAACGGGATTAGATAC
>Cluster9571_Trinity|comp907_c0_seq1 len=219 path=[165065:0-166 164661:167-218]
ACGGATAAAACTTGCAGGGGCAATTGCTTACGGAGTTTTTTTCAACTCAGAATCTGTTAA
TTGTTTAAAGTGGGAAACAGGGCGGGTATGTAAGATACCCCTCCGAGACCTGAACAAGGG
AGACCGGAGTTAAGGTCCCAAAATTCATGCTAAGTGTATCAAAGGGCGTCTTGAACCTGA
GACACTAGGGATGTAAGCTTAGAAGCAGCTATCTTTTAA
>Cluster8504_Trinity|comp913_c0_seq1 len=235 path=[166185:0-95 167826:96-131 168402:132-234]
AAAACATTTTGAATGGCCGTCGGTTATCTCCATGTGCTCCGTGGTTTTTTATGGTTGATT
TTCAGATTGCGTGCCCGTAGCTCAGCTGGATAGAGCGTCGGACTTCGAATCCGCAGGTCG
TCCGTTCGAATCGGACCGGGCGCGCTACGGATGCCGAAGGGCGCTGTATATTGAAAACTT
GATCGTTGTCCTTATCGGGTTAGTAGCTCAATTGGTAGAGCAGCGGACTCTTAAT
>Cluster5944_Trinity|comp921_c0_seq1 len=290 path=[169160:0-195 168149:196-250 168750:251-289]
TGGTGAGGTAATGGCCCACCAAGACTATTACAGGTACGGGCTCTGAGAGGAGTGGCCCGG
AGATGGGTACTGAGACACGGACCCAGGCCCTATGGGGCGCAGCAGGCGAGAAAACTTTGC
AATGTGCGAAAGCACGACAAGGTTAATCCGAGTGGTTTCTGCTAAAGAGACCTTTTGTTA
GTCCTAGAAACACTGATGAATAAGGGGTGGGCAAGTTCTGGTGTCAGCCGCCGCGGTAAA
ACCAGCACCTCAAGTGGTCAGGATGATTATTGGGCCTAAAGCATCCGTAG
>Cluster5851_Trinity|comp945_c0_seq1 len=293 path=[171285:0-292]
TAACTCGAGTGTGGCAGAGGGGTTATGACCCGAAGCCAGACGATCTAATCGTGAGCAGGC
TGAAGTTTTCCGAAAGGGGAATGGAAGGCCGAACCGGTGTTGTGTGCATGCACTCGGATG
ACTTGCGGTTAGGGGTGAAAAGCCAATCTAGTCTGGCGATGGCTGGTTCCTGTCGAAATA
TGCCTCAGTATAGTCTTGTTTAGCTTGTTGGCGGGGTAAAGTACGGATAGAGTTCGCAGG
TCCGAAAGGATACGGAACTCATTCCAACTCTGAACCTGTGGACTGCGTAAAAC
>Cluster4731_Trinity|comp971_c0_seq1 len=333 path=[178931:0-137 175681:138-147 175848:148-332]
AGTACGAGAGGACCGGGTTGGACAAACCTCTGGTGTACCTGTTGTAGCGCCAGCTGCACC
GCAGGGTAGCTATGTTTGGATGAGATAAGTGCTGAAAGCATCTAAGCACGAAACTTACCT
CAAGATGAGGCTTCCTTTAAGGGTCGTTCGAGACCAGGACGTTGATAGGCTGCAGGTGTA
AAGACAGTAATGTCAAAGCCGAGCAGTACTAATTACCCGTAAGCTTTTTTCACAACGACG
ATAACTCTTGTAAATTACACCTGTCTGTATACTCGTAAAAACACAGTTCATCTGTCTCCT
TTCATCAATGGAATTACTGGGCGTAAAGCGTGC
>Cluster6184_Trinity|comp995_c0_seq1 len=283 path=[180407:0-217 179923:218-251 180315:252-282]
AGGCCGAAAGGCGTAGGCGATGGGTATCCGGTCAACATTCCGGAACTACCTGGAACACGT
TATGACGATGGGGGGACGCAGGAGGCTATGCGAGCCTGGAGAGGGCGCCCGCAAGGGTAG
CGCCAGGTTGAGGCATGTAGGGAGATCCGCCAGGCAAATCCGGTGGGTCGCTAATCCTGA
GGTGCCGAAGCGAGAACCGTCAGGTTCACAAAGTCGCAGACGCCACGCTGCCGAGAAAAG
CCTCTAAGGAGTGTTTCGGGTACCCGTACCGCAAACCGACACA
>Cluster10681_Trinity|comp995_c0_seq2 len=204 path=[178281:0-138 179923:139-172 180315:173-203]
GATGAGGGGACGCAGGAGGCTAAGCGGGCCTGGTGGTGGACATCCAGGTTCAGGTCTGTA
GGGGGATTCGGCAGGCAAATCCGCCGGATCACACACCCTGAGGGGCCATGTCGAGGGCCG
CAAGGCCCGCAAAGTCGCCGACGCCACGCTGCCGAGAAAAGCCTCTAAGGAGTGTTTCGG
GTACCCGTACCGCAAACCGACACA
>Cluster8928_Trinity|comp1013_c0_seq1 len=228 path=[181169:0-28 182833:29-227]
GTACCAGTTGTCCCGCCAGGGGCACCGCTGGGTAGCGAAGTGCGGTAGAGATAAGCGCTG
AATGCATCTAAGCGCGAAGCTCGCTCCAAGATTAGATTTCCCTGACGTTAGTAGCGTCCT
GAAGACCCCTCGAAGACGACGAGGTTGATAGGCAGGGTGTGGAAGTCCGGTAACGGATGG
AGCTAACCTGTACTAATCGGTCGTGAGGCTTGACCTAGAGTTTAGATC
>Cluster9654_Trinity|comp1024_c0_seq1 len=218 path=[181843:0-35 182340:36-217]
GGGTCTAAAACATCCGTAGCTTGCTTGGTAAGTTCCCTGTGAAATCCGGCATCTTAAGTG
TCGGGCGGGCGGGGAGTACTGCCAGGCTAGAGACTGGAAGACGTAAGAAGTACGTTCAAA
GTAGCGGTTAAATGCGTTAATCTTGGACGGACTCACAACAGCGAAGGCATCTTACGAGGA
CAGTTCTGACAGTAAGGGATGAAGGCTAGGGGCGCAAA
>Cluster10682_Trinity|comp1040_c0_seq1 len=204 path=[186484:0-81 185095:82-109 185431:110-203]
CGCCGAAAGTCTAAGGTTTCCGAGAGAGCGGATTATCCACTCAGGGTTAGTCGGCACCTA
AGTCGAGGCCAATTGGAGTAGACGATGGAAAACAGGTTAAATATTCCTGTACCGCTTACA
AGCGTTTGAGTGAAGGGGTGACGCAGGAAGATAAGCTGAATTGATGTATGGACGTCAATC
TAAGCACAAAGATAGACCTTGTTG
>Cluster7798_Trinity|comp1044_c0_seq2 len=247 path=[191896:0-53 188832:54-103 189804:104-246]
ATGTAGGCATAAGTAACGATAATTTAGATGAGAAATCTGAACACCGAAAGGCTAAGGTTT
CCTGATCAACGCTAATCGGATCAGGGTTAGTCGGGTCCTAAGGCTAAGGCGAAGGCCGAT
GCCGATGGCAAGCCGGTCAATATTCCGGCACTGCCGTTCGCTGCGATGGGGCGACGGAGG
AGTGGAAGGCCCGCCCGGTGACGGAATACCGGGTTTAAGGGGGTAGGTATACGCCGGGGT
TAGCCCC
>Cluster9160_Trinity|comp1047_c0_seq1 len=225 path=[185469:0-99 192657:100-169 193608:170-224]
ATTGCGCTTGAAACTGGGTAGCTTGAGTGTGTGCATGGGCGGTGGTGGCATGGCCGGCCA
GCAATCGCAATCGCAGAATCAATACCAGCACCAGTATCGCAACCAAACTGGCCAAGGGAC
GCAAACGCGTACCCAGACACGTGACCCGGCCAGCAATCAGACGAGTCAGCCGATTCAGCA
GCGTGACCGAATCCACATGCCGGGCACGGGCCTGACAGCGCCGAC
>Cluster6791_Trinity|comp1070_c0_seq1 len=268 path=[190294:0-179 193296:180-267]
TGCAAGTCGAGCGGGGTATATAACCGGCACCGTCGCGCAGCCCTTCGGCACCGCGCTGGG
CGGCGGCTATTCGGGCGCCTTCGGCCGTCTGCGTGGCGGCGGCTTCGAAGCCACCGGCAA
CTACTCCGCGACCACCGGCCGCGACGTGCGCGCCAACGGCAGCATCCGTTACGACAGCCC
GAACTTCGCTGGCTTCACCGCCGGCCTGAGCTGGAAGCCCGAGAACGATGGTTCTAACGA
AACCAGGACTGTGATTTGGGCTTGAGTA
>Cluster10335_Trinity|comp1076_c0_seq1 len=209 path=[190800:0-105 192179:106-168 193115:169-208]
TGTTGTAGTTAAAAAGTTTGTAGTTGAATTTTTGATTTTGGATGTTGGTTTGTTTTAAGG
GGTTGGTATTTGATTGTTTGGAGTTATTTTTGAGATGAAGATGTCTGTCATTAAGTTGAT
GGGCATGGGATTCTCGTCATTTACTGTGAGTAAAATAGAGTGTTCAAAGTAGATATTATG
TCAATGAATACGTTAGCATGGAATAATAA
>Cluster9655_Trinity|comp1087_c0_seq1 len=218 path=[194041:0-64 194850:65-70 194934:71-217]
TAACACATGCAAGTCGAGCGGGGACATTTTGAGATTACATCAATAAATGTTCCAGCGGCA
AACGGGTGAGTAATGCACAGACAATCTACCCTCGAGCGGGGAATAGTCCCGGGAAACCGG
GGTTAATACCGCATAACATCTCGGAGACGGAAGTTTCTGAGATCAAACCGGCAACGGGCT
TGAGGAGGAGTTTGTGTCCTATCAGCTAGTTGGTGAGG
>Cluster10820_Trinity|comp1094_c0_seq1 len=202 path=[194239:0-84 195768:85-127 198510:128-132 197411:133-201]
CGAATCCCTTCGCCCGCTCCAATCACCGAACCAAACCGGCCGCATGGCCGGTTTTCCTTT
GCCCGGCGTCGCGCCGGGCCGGAGCGCGGGCGTAGCTCAGGGGTAGAGCACAACCTTGCC
AAGGTTGGGGTCGTGGGTTCGAATCCCATCGCCCGCTCCAGTTTTCCCAAGAACAGACCG
TTCTACGTCAGGCCGCCGCAAG
>Cluster9012_Trinity|comp1146_c0_seq1 len=227 path=[202861:0-95 200850:96-104 200974:105-226]
TATCGGTTGTTGTTTTGAGGTGAGGAGTAAGGCGTGAGGCGTGAGGCGTGAACACACCCT
GCGTCTTGCGGTGGGCTCCGAAAGATTTGGGGTCCATAGCTCAGCTGGTTAGAGCACCGT
CTTGATAAGGCGGGGGTCGATGGTTCGAACCCATCCAGACCCACCACAGACCGCGAAGGC
AGAAGTGACGCACCCGTGGGGGTGTAGCTCAGTTGGGAGAGCGCCTG
>Cluster8199_Trinity|comp1166_c0_seq1 len=240 path=[206472:0-24 206825:25-28 211114:29-95 208277:96-99 211135:100-141 205261:142-177 211090:178-183 211096:184-239]
ACCACCCTCCAAGGCTAAATACTAGCCGACGACCGATAGCGAACCAGTAAGGCGACTGAA
AGATGACAAGCACCGCGACGAGCGGAGTGAAAGAGGACCTGAAACCGTGTGCTTACAAGC
GGTCGGAGTCTGCTTCGGCGGATGACGGCGTGCTTTTTGCATAATGAGCCCGCGAGTTAG
TCTGTGCGGCGAGCCTAAGGCCCACCGGGCCGGAGGCGGAGCGAAAGCGAGTCTGAACAG
>Cluster4271_Trinity|comp1175_c1_seq1 len=353 path=[206495:0-177 208823:178-197 209037:198-352]
GCGAGCTGGGTTCAGAACGTCGTAAGACAGTTCGGTCCTTATCCTCCGTGGGCGTAGGAT
ATTTGACGGGATCATTCCTCAGTACGAGAGGACCAGGAATGAGCAACCTCTGGTGTTCCG
GTTGTCGTGTCAGCGGCATTGCCGGGTAGCTATGTTGCGAACGGATAAGCGCTGAAAGCA
TCTAAGTGCGAAGCCCACCCCAAGATGAGATCTCGCTGGGACCGTGAGTCCCCTGAAGGG
CCCTGGGAGACGACCAGGTTGATAGGTCAGGTGTGGAAGACCGGTAACGGTTGAAGCTAA
CTGATACTAATGGCCCGTGAGGCTTGACCAGGGTCAAGTGACTAAGTGCATGT
>Cluster6258_Trinity|comp1199_c0_seq1 len=281 path=[211270:0-159 213309:160-280]
TCCCTAAGTAGTGGCGAGCGAAAAGGGAAGAGCCCAAACCGCAGGAGCGAGCTTTTGCGG
GGTTGTAGGACTACATTTAGGAATTATCAAGAAGCTGAATTATCTGGAAAGATAAGCCAT
AGCAGGTGAAAGCCCTGTAGGCGTACAATGATAAGGACGCGTAGTATCCTGAGTAGTGCG
GGACCGGAGGAATCCTGCATGAACCAGCCAGCACCATCTGGTAAGGCTAAATACTCCTCA
GACACCGATAGTGAACCAGTACCGTAAGGGAAAGGCGAAAA
>Cluster3508_Trinity|comp1210_c0_seq1 len=392 path=[214451:0-200 217789:201-224 223263:225-391]
GCGTAATAGCTCACTGGTCAAGTTGTCACGCGCCGAAAATGTATCGGGGCTAAACATAGT
ACCGAAGCCGCGAACAGTAGCATAGCTACTGTGGTAGGGGAGCGTTCCATACACGCTGAA
GCTGGACTCGCGAGAGCCAGTGGAGAGTATGGAAGTGAGAATGTAGGCATGAGTAGCAAT
AAGAGGTGTGAAAACCACCTCCACCGTAAACCCAAGGTTTCCTGGGCAACGAGAATCGTC
CCAGGGTGAGTCGGGAGCTAAGGCGAGGCCGTCCGGCGTAGCCGATGCACAGCAGGTTAA
TATTCCTGCACTACTGTATAGTTTCGATGGAGTGACGCATTCTTGCATCTTCCGAGATTC
CCGGAATGAATCTCTGGGTACTCAGGGGTGAC
>Cluster5387_Trinity|comp1211_c0_seq1 len=308 path=[214593:0-51 220921:52-151 216978:152-153 216989:154-307]
CATTGAGCTTCCTCTGTATAATGCGCCCTCTCTTTTGGGGGTATAGCTCAGCTGGGAGAG
CGCTTGCATGGCATGCAAGAGGTCAGCGGTTCGATCCCGCTTACCTCCACCACGACGAAG
TCCCTATCGTCTAGAGGCCTAGGACAACACCCTTTCACGGTGTGAACCGGGGTTCGAATC
CCCGTGGGGACGCCAGAACTAAGGCGCAACACGTAGCAAGAAGTGCCGAAACCCCTGACA
GCGCAAGCTCTCAGGGGTTTTTCTTTGGTGCATGTCCGTGCATACCGTTGCATTGAATTA
CCCCCGTT
>Cluster5274_Trinity|comp1224_c0_seq2 len=312 path=[222242:0-134 217422:135-168 217903:169-194 218188:195-311]
GACCGAGCGACGCCGCGTGCGGGACGAAGGCCGTTGTGTTGTAAACCGCTGTCAGGGGGG
AGGAAATGTCGGCCCTCAGGGTCGGCTTGACCTATCCTCAGAGGAAGGACGGGCTAAGTT
CGTGCCAGCAGCCGTGGTAAGACGAACCGTCCGAACGTTACTCGGAATTACTGGGCTTAA
AGGGTGCGTAGGCGGAGGCGTAAGTGCTTTGTGAAATCCCACGGCTCAACCGTGGAATAG
CAGGGCATACTGCGTCTCTTGAGGCCAGTAGGGGGTACCGGAACTGTAGGTGTAGCGGTG
AAATGCGTAGAT
>Cluster10821_Trinity|comp1226_c0_seq1 len=202 path=[217511:0-61 218514:62-118 222553:119-154 222568:155-201]
AGTTTCAGACAGGCAGTTTAACTGGGGCGGTTCCCTCCTGAAGAGTAACGGAGGGGCCCA
AAGGTTGGCTCAAGACGGTCGGCAATCGTCTGTGGAGTGTAAAGGCATAAGCCAGCTTAA
CTGTGAGGAAGGCATTCCGAGCAGATAGGAAACTAGGGCTTAATGATCCGGTGGTTCCGA
AAGGTAGGGCCATCGCTCAACG
>Cluster7452_Trinity|comp1228_c0_seq1 len=254 path=[219025:0-113 220553:114-114 220555:115-144 223330:145-158 217872:159-162 223346:163-183 218210:184-253]
ACGCCTGACCAATGCGAGAAGGTTAACGATGGGTGTGGTGGCCGCAAGGTTACTGCTCAC
TGTCCGAAGCCCTCGTCAATGTCCGCGGTAACTATAACCGTGTTAAAGTAGCGCAATTCC
TTTCCGGGTAAGTTCCGGAGCGCATGAAAGGCGTAACGACTGGAGAACTGTCTCAACGAA
GAGCTCGGTGAAAATGCGATTCCCGTGAAGACGCGGGATACCTGCAGCGGGACGAAAAGA
CCCCGGGAGCTTTA
>Cluster6624_Trinity|comp1239_c0_seq1 len=272 path=[218815:0-61 219561:62-173 220877:174-271]
GCGTAATAGCTCACTGGTCAAGTGGCCTTGCGCCAAAAATGTAACGGGGCTCAAGCACGG
CGCCGAAGCCATGGATTGTGTAGACAATGGTAGGGGAGCGTTCCTGCCGGGCAGAAGCAG
TACCGTAAGGAGCTGTGGACTGGCAGGAAGAGAGAATGCCGGTATAAGTAAGCGAAAAGG
CAGGTGAGAATCCTGCCCACCGAAAACCCAAGGTTTCCTGGGCAATGTTTGTCAGCTCAG
GGTTAGGCGATCCTAAGGCGAGGCCGAAAGGC
>Cluster7799_Trinity|comp1241_c0_seq1 len=247 path=[218894:0-66 219703:67-183 221324:184-217 223270:218-246]
ACAACTGGTTAATATTCCAGTACTGACCGGTATTGCGATGGAGTGACGGAGTAGTGAAAG
CACCGCCTACTGACGGAATAGTAGGTTAAAGGGGCGTAGGTATACGATGGGCAGGCAAAT
CCGCCCGTTGTGCCGAACCCTGATAGTACCGAGCGTTTTCGGACAATCGGATAGTGTGCG
TAAACAGACTTCCAAGAAAACCTTCTAAGCATCAGATACCGGCCACCCGTACCGTAAACC
GACACAG
>Cluster5662_Trinity|comp1246_c0_seq1 len=299 path=[222334:0-117 225589:118-161 223919:162-176 222066:177-226 226780:227-298]
AGGTTAAGCTGCACGGCAAACGGCTGCGTAACACATTGGTAATCTACCTTCAAGACGGGG
ATAATCCCGCGAAAGTGGGAATAATACCCGATAATATGTTATTACATAAGTAATAACATT
AAAGTTCCGGCGCTTGAAGAGGAGCCTATGGCCCATCAGCTTGTTGGTGAGGTAAAAGCT
CACCAAGGCTACGACGGGTAGCGGGACTGAGAGGTTGGCCCGCCACATCGGAACTGAGAT
ACTGTCCGGACCCCCACGGGGGGCTGCAGTAACGGATCTTGGGCAATGGGCGAAAGCCT
>Cluster6107_Trinity|comp1258_c0_seq1 len=285 path=[225277:0-15 225449:16-139 223377:140-201 227115:202-284]
AGAGCGACTGTTTACCAAAAACACAAATCTCAGCGAGCCGGCAACGGTGAGTACTGAGGT
TGACGCCTGCCCACTGGCAGTACGTGAATCCCCCGTCCAAGGGGAGTAAGCGCTGCTGAA
GGGCGGGCCTAACTCTGAGGCTCTTAAGGTAGCGTAATACCTCGCCGCTTAATTGGCGGC
TTGCATGAATGGCGTAACGACTCTGCCACTGTCCCTGAGAGGACCCCGGTGAAATCACCT
GCAGGTGAAGACGCCTGCAACTCCCAGTGGGGCGCGAAGACCCCG
>Cluster5917_Trinity|comp1258_c0_seq2 len=291 path=[225277:0-15 225449:16-139 223377:140-201 224336:202-290]
AGAGCGACTGTTTACCAAAAACACAAATCTCAGCGAGCCGGCAACGGTGAGTACTGAGGT
TGACGCCTGCCCACTGGCAGTACGTGAATCCCCCGTCCAAGGGGAGTAAGCGCTGCTGAA
GGGCGGGCCTAACTCTGAGGCTCTTAAGGTAGCGTAATACCTCGCCGCTTAATTGGCGGC
TTGCATGAATGGCGTAACGACTTTCCCACTGTCCCAACCTAGGACCTGGTGAACTCACTT
CCCGGTGAAGATGCCGGGGACTCCTAGAGGGAAACGAAGACTCCATGGAGC
>Cluster8022_Trinity|comp1259_c0_seq1 len=243 path=[225820:0-71 227771:72-199 224470:200-202 224481:203-242]
GGGTGCGTAACGCGTATGCAACCTGCCTTATACAGGGGGATAGCCCATGGAAACGTGGAT
TAATACCCCATAGATCAGCAGTCCTGCATGGGACAACTGGTAAAGGTATTCCGGCATAAG
ATGGGCATGCGTCTGATTAGCTAGATGGTAGGGTAACGGCCTACCATGGCGACGATCAGT
AGGGGTTCTGAGAGGATTACCCCCCACACTGGTACTGAGACACGGACCAGACTCCTACGG
GAG
>Cluster9943_Trinity|comp1263_c0_seq1 len=214 path=[223440:0-114 228016:115-136 226061:137-213]
CGATGCGGGATGAACCGAACGTAGAGTTAAGGTGCCGGAATACACGCTCATCAGACACCA
CAAAAGGTGTTAGTTCATCTAGACAGCCGGACGGTGGCCATGGAAGTCGGAATCCGCTAA
GGAGTGTGTAACAACTTACCTGCCGAATCAACCAGCCCTGAAAATGGATGGCGTTCTAGC
GTCGGACCTATACCAGACCGTCAGTGCAGTCGTA
>Cluster8143_Trinity|comp1265_c0_seq1 len=241 path=[224271:0-25 224848:26-59 225398:60-168 230158:169-240]
TGGTCTATTTTGTTGGTTATACTCCGAGGTAATGATTAATAGGGACAGTTGGGGGTATTC
GTATTCAATTGTCAGAGGTGAAATTCTTGGATTTATGGAAGACGAACTACTGCGAAAGCA
TTTACCAAGGATGTTTTCATTAATCAAGAACGAAAGTTAGGGGATCGAAGATGATTAGAT
ACCATCGTAGTCTTAACCATAAACTATGCCGACTAGGGATTGGTGGGCGTTTTTTTGATT
C
>Cluster6965_Trinity|comp1266_c0_seq1 len=264 path=[225628:0-169 225085:170-208 228754:209-263]
CGTAACAGCTCACTGGTCAAGTGTGTTTGCGCTGAAGTACGAACGGGGCTAAAACGGACT
ACCGAAGCTATGGCTATTTCAGCATTCGTGCTGATATAGGGTAGGGGAGCGTTCTCTGAT
AGATACAAGCTTGACCGTAAGGACAGGTGGTGTTGATCAGAGAAGTGAGAATGTTGGTAT
AAGTAACGAAAAAACAGGTGAAATTCCTGTTCGCCGAAAGTCCAAGGGTTCCGCGAGAAA
GGTTCATCCACTCAGGGTTAGTCG
>Cluster10822_Trinity|comp1275_c0_seq1 len=202 path=[230256:0-71 231610:72-88 228297:89-201]
TCTGACCTCCAGAGTGGTAGGGGAGCGTTCCCTAGGCGTTGAAGCCGTACTGTGAGGAGC
GGTGGAGCGTAGGGAAGTGAGAATGCCGGTGTAAGTAACGAAAAGACAGGTGAGAATCCT
GTCCGTCGAAAACCCAAGGTTTCCAGGGGAAGGTTCGTCCGCCCTGGGTCAGTCGGGGCC
TAAGGTGAGGCTGAGAAGCGTA
>Cluster10683_Trinity|comp1275_c0_seq2 len=204 path=[227277:0-73 231610:74-90 228297:91-203]
TATCTTGCTTCTTGAGTGGTAGGGGAGCGTTCCAACAGCGTCGAAGCCGTATCGTGAGGA
GCGGTGGAGCGGTTGGAAGTGAGAATGCCGGTGTAAGTAACGAAAAGACAGGTGAGAATC
CTGTCCGTCGAAAACCCAAGGTTTCCAGGGGAAGGTTCGTCCGCCCTGGGTCAGTCGGGG
CCTAAGGTGAGGCTGAGAAGCGTA
>Cluster9358_Trinity|comp1276_c0_seq1 len=222 path=[232966:0-57 229350:58-63 234995:64-83 235015:84-98 229951:99-103 230042:104-221]
CAAGCCGCACACCAAGTTCGATGCGGAAGTCTATGTGCTGGGCAAGGATGAAGGTGGTCG
TCACACCCCGTTCTTCAACGGCTACCGTCCGCAGTTCTACTTCCGTACCACGGACGTGAC
TGGCGCCTGTGACCTGCCGGAAGGCGTGGAAATGGTAATGCCTGGCGACAACGTGAACAT
GAAGGTGTCGCTGATTGCGCCGATCGCGATGGAAGAAGGTCT
>Cluster7453_Trinity|comp1276_c0_seq2 len=254 path=[227821:0-89 229350:90-95 234995:96-115 235015:116-130 229951:131-135 230042:136-253]
CGCGGCCAGGTGCTGGCCAAGCCGGGCTCGATCACCCCGCACACCCACTTCGTGGCCGAG
GTGTATGTCCTGTCGAAGGACGAAGGCGGCCGTCACACCCCGTTCTTCAACGGCTACCGT
CCGCAGTTCTACTTCCGTACCACGGACGTGACTGGCGCCTGTGACCTGCCGGAAGGCGTG
GAAATGGTAATGCCTGGCGACAACGTGAACATGAAGGTGTCGCTGATTGCGCCGATCGCG
ATGGAAGAAGGTCT
>Cluster10482_Trinity|comp1281_c0_seq1 len=207 path=[228068:0-21 234242:22-64 229249:65-89 229640:90-206]
ACGAACGCTGGCGGCGTGCTTAAGACATGCAAGTCGAGCGGGTGTATCGCTTCGGTGGTA
CATCGAGCGGCGGACGGCTGAGTAACACGTAGGTAACGTACCTCATACAGGGGGACAACG
TCGGGAAACCGACGCTAATACCGCATAAGCAGCAGGCTGAAATGCTTGTTGTTAAAGGAG
TAATCCGGTATGAGATCGGCCTGCGTC
>Cluster9234_Trinity|comp1282_c0_seq1 len=224 path=[231630:0-21 232047:22-29 232155:30-43 228687:44-223]
AGACTCGAGTGCGGCAGAGGGGGAGGAAGCGGTGCATCAGCATCGGGTTGCCGCAGATAG
AGTGCCAAGTCCCCCCTGATCTTGGTCGTTCTAGATGACCTCCTCCACCGTCTGTCCGCG
AGATTCCTTCCCTCAGGCTCGCGCGGCAAGACAAACCGGCAACCTGCACCGCTTCTTTTT
TTATGGTTAAGTGAATAAGTGCATACGGTGGATGCCTAGGCGGT
>Cluster10410_Trinity|comp1283_c0_seq1 len=208 path=[229800:0-18 232891:19-112 231599:113-126 232911:127-141 229263:142-172 229641:173-207]
AGTACGAGAGGACCGGGGTGAACTGACCTCTGGTGTACGAGCTCTACTGCCAAGTGGATT
GCTCGGTAGCTATGTCGGGAATGGATAAGCGCTGAAATCATCTAAGCGCGAAGCCAACTC
TAAGATGAGGAATCATTGAGATCCGTGAGAGATGATCACGTTGATAGGCTCTAGGTGTAC
GCACGGTAACGTGTTCAGCCGAGGAGTA
>Cluster8677_Trinity|comp1289_c0_seq1 len=232 path=[235002:0-45 230635:46-74 230920:75-231]
CTAACACATGCAAGTCGAGGGGTAGAGATTAGCTTGCTAATCTTGAGACCGGCGCACGGG
TGCGTAACGCGTATGCAACCTACCCTTAACTGAGACATAACCTGGCGAAAGCTGGGCTAA
TATCTCATGAGGTTATAGAGGGGCATCCTGATATAATCAAAGCAGCGATGTGGTTAAGGA
TGGGCATGCGTCCCATTAGCTAGTTGGCGAGGTAACGGCTCACCAAGGCGAC
>Cluster10614_Trinity|comp1289_c0_seq3 len=205 path=[235002:0-45 230635:46-74 232876:75-204]
CTAACACATGCAAGTCGAGGGGTAGAGATTAGCTTGCTAATCTTGAGACCGGCGCACGGG
TGCGTAACGCGTATGGAACCTGCCCTCCGCTGGGGGATAGCCCGCCGAAAGGCGGATTAA
TACCCCATGGACCCCGACCCCCACCTGGGGCGTCGGGGTAAAGCTACGGCGGCGGGGGAT
GGCCATGCGTACCATTAGCTGGTTG
>Cluster9506_Trinity|comp1312_c0_seq1 len=220 path=[234610:0-136 236802:137-219]
CTATAACTTGTGCGCTGCGGAAGCGGCGCATTCCCAACTAAGCGGTCTTTGAAAACTGAA
CAGTGGTGAATCAGGTAAGGTTTTGAGCTATTTATGGAGAGTTTGATCCTGGCTCAGGAC
GAACGCTGGCGGCGTGCTTCATACATGCAAGTCGAGCGGGGTATATACAGTAGCTTGCTA
CAGTATATACCTAGCGGCGGACGGGTGAGTAACACGTGGG
>Cluster5249_Trinity|comp1324_c0_seq2 len=313 path=[237565:0-246 240806:247-262 240994:263-288 241332:289-312]
ACTGGTGCCAGCCGCCGCGGTAACCCCAGCGCCACAAGTGGGAACCACGTTTATTGGGTC
TAAAGCATCCGTAGCCGGTTTGGCAAATGCCCTGTGAAATCGATTCGCTCAACGGATCGG
CGTGCAGGGTAGACTACCAAACTAGGGACCAGGGGAGGGAAGCGGTATTCCTGAGGGAGC
GGTAAAATGTGATAATCTCAGGAGGACCACCGATGGCGAAGGCAGCTTCCTAAAATGGAT
CCGACGGTGAGGGATGAAAGCTAGGGGAGCGATCCGGATTAGATACCCGGGTAGTCCACG
CCCTAAACGATGT
>Cluster10085_Trinity|comp1331_c0_seq1 len=212 path=[239599:0-111 240908:112-144 243753:145-153 241415:154-211]
AACACGCGCAACATCGATTACGTGGTCAAGGCGGTCGCCGCCGTGCTGAAGGGCTGAATT
GACCGGCGCGCGGCGTTTGTGATCTAATGCGCGCCTCGCGCTGACGGGCGGTTAGCTCAG
CGGTAGAGCACTGCCTTCACACGGCAGGGGTCACTGGTTCGATCCCAGTACCGCCCACCA
ACACATCGCGCCTGAACAAGGGCCTGGAAACC
>Cluster4781_Trinity|comp1332_c0_seq1 len=331 path=[239746:0-330]
TAATGGGAAGTACACTGTTCTTTGACAATTGAATAGGTTTTTTGATTATTAGTTGCACAG
TAGCTGAGTTGTTAAGAATTGATCAAGCGTAGATTTTATGGTCAAGCTACTAAGGGCAGA
CGGCGGATGCCTTGGCACTGATAGGCGATGAAGGACGCGGAAAGCTGCGAAAAGCTTCGG
GGAGCCGCTAACAGGCTTTGATCCGGAGGTATCCGAATGGGGGAACCCACCCGGGGTCAT
GCCCGGGTATCATGAAGTGAATACATAGCTTCATGAGGCGAACGCAGGGAACTGAAACAT
CTAAGTACCTGGAGGAAGAGAAAGCAAATGC
>Cluster1737_Trinity|comp1332_c1_seq1 len=575 path=[263112:0-291 271893:292-296 256332:297-574]
TGATGCACCTGAGTCTACGTGAAGTAGATTGATCTGTCTGTGAGTCAATAAAGATTTTTG
GTTAAGTTATTAAGAGCATACGGTGGATGCCTTGGCACCAAAAGGCGATGAAGGACGCGG
CAACCTGCGATAAGCGTCGGAGAGGCGGAAACAGCCTTTGACCCGGCGATGTCCGAATGG
GGCAACCCTCCGAGAGTCATGTCTCGGAACTCCCTGCTGAATTCATAGGCAGGGGTGAGC
CAACGGGGAGAAGTGAAACATCTCAGTACCCCCAGGAAGAGAAAACAAACGTGATTTCCT
GAGTAGCGGCGAGCGAAACGGGAACAGCCCAAACCATGGCTAAAATAGCCGTGGGGTTGT
AGGACCTCAATACGTTACTGCGATAAATAGCAGAATGGCATGGAAAGGCCAACCATAGAC
GGTGATAGTCCGGTAAGTGAAATTTTGAGCAGAACAAGAGGTATCCTGAGTACCGCGGAA
CAAGTGAAATTCTGTGGGAATCTACCCGGACCACCGGGTAAGGCTAAATACTCCTCTGTG
ACCGATAGTGTACCAGTACCGTGAGGGAAAGGTGA
>Cluster2415_Trinity|comp1332_c1_seq2 len=484 path=[264840:0-153 255343:154-180 255910:181-205 256332:206-483]
GCATACGGTGGATGCCTTGGCACAGAGAGGCGATGAAGGACGCGGCTACCTGCGATAAGC
CACGGGAAGTTGGAAGCAAACTTTGATCCGTGGATCTCCGAATGGGGGAACCCGGCGAGA
GTAATGTCTCGTCATCCTTTATAGGAAGCGAACCCGGGGAAGTGAAACATCTCAGTACCC
GGAGGAAAAGAAAGCGAAAGCGATTCCCTGAGTAGCGGCGAGCGAAACGGGAACAGCCCA
AACCATGGCTAAAATAGCCGTGGGGTTGTAGGACCTCAATACGTTACTGCGATAAATAGC
AGAATGGCATGGAAAGGCCAACCATAGACGGTGATAGTCCGGTAAGTGAAATTTTGAGCA
GAACAAGAGGTATCCTGAGTACCGCGGAACAAGTGAAATTCTGTGGGAATCTACCCGGAC
CACCGGGTAAGGCTAAATACTCCTCTGTGACCGATAGTGTACCAGTACCGTGAGGGAAAG
GTGA
>Cluster2074_Trinity|comp1332_c1_seq4 len=524 path=[264840:0-153 255343:154-180 262680:181-523]
GCATACGGTGGATGCCTTGGCACAGAGAGGCGATGAAGGACGCGGCTACCTGCGATAAGC
CACGGGAAGTTGGAAGCAAACTTTGATCCGTGGATCTCCGAATGGGGGAACCCGGCGAGA
GTAATGTCTCGTCATCCTTTATAGGAAGCGAACCCGGGGAAGTGAAACATCTCAGTACCC
GAAGGAAGAGAAATCAAAAGAGATTCCCTCAGTAGCGGCGAGCGAACGGGGAAGAGCCCA
AACCGGCTGCATTCGTGCAGTCGGGGTTGTAGGGCCGGCATACGTGATCTGTGATTAGAT
AGGCGAAGCGGCTGGGAAGCCGCGCCAGAGACGGTGAAAGCCCGGTAGCCGAAATCGAAA
GCAGCGCAGCCGGTTCCTGAGTACCGCGAGACACGTGGAACCTCGTGGGAATCCGGGTGG
ACCATCATCCAAGGCTAAATACTCTCCAGCGACCGATAGCGTACCAGTACCGTAAGGGAA
AGGTGAAAAGAACCCCTGATAGGGGAGTGAAAGAGAACCTGAAA
>Cluster2171_Trinity|comp1332_c1_seq5 len=511 path=[251796:0-180 255343:181-207 255910:208-232 256332:233-510]
AGATAGCAAGGGCAATCGGTGGATGCCTTGGCGCTGGAAGGCGATGAAGGACGCGGTAGG
CTGCGATAAGCCTCGGGGAGCCGCCAAGCAGGCTTTGATCCGGGGGTGTCCGAATGGGGA
AACCCGGCCAGGTTTATACCTGGTCATCATGCACTGAATACATAGGTGCATGAAGCGAAC
TCGGGGAAGTGAAACATCTCAGTACCCGGAGGAAAAGAAAGCGAAAGCGATTCCCTGAGT
AGCGGCGAGCGAAACGGGAACAGCCCAAACCATGGCTAAAATAGCCGTGGGGTTGTAGGA
CCTCAATACGTTACTGCGATAAATAGCAGAATGGCATGGAAAGGCCAACCATAGACGGTG
ATAGTCCGGTAAGTGAAATTTTGAGCAGAACAAGAGGTATCCTGAGTACCGCGGAACAAG
TGAAATTCTGTGGGAATCTACCCGGACCACCGGGTAAGGCTAAATACTCCTCTGTGACCG
ATAGTGTACCAGTACCGTGAGGGAAAGGTGA
>Cluster621_Trinity|comp1351_c0_seq1 len=1020 path=[243197:0-47 243838:48-1019]
CGTAACAAGGTAGCCGTAGGGGAATCTGCGGCTGGATCACCTCCTAAATTTACCAACCAA
TCAGAGCTGAAATCTGATTGGTTAAGTCAGGTGTGTGTCAAACCCTGCTAATTTAATACT
GGTTGATCCTGCCAGAGGCTACTGCTATCAGAGTTTGATTAAGCCATGTTAGTCGAGGGT
ATCTCTTCTTCCTCGGAGGAAGAGGTAACCGGCGGACGGCTCAGTAACACGTAGACAACT
TACCCTTGGGACCGGGATAACCCCTTGGGAAACTGGGGCTAATACCGGATAGTGCATCGA
TCGCTGGAATGCACGATGTACGAAAGCTGAGGCGCCCAAGGATAGGTCTGTGGCCGATTA
GGTTGTTGTTGATGTAACGGATCAACAAGCCTACGATCGGTACGGGTTGTGAGAGCAATA
GCCCGGAGATGGGTTCTGAGAGAAGAACCCGGGTCCTACGGGACGCATCAGGCGCGAAAA
CTTTACAATGTGCGAAAGCACGATAAGGGAACTCTGAGTGCCTCCTAAGGAGGCTGTTCA
GATGTTTAAAAAGCATCTGGAGGAAGGGCTGGGCAAGACCGGTGCCAGCCGCCGCGGTAA
CACCGGCGGCCCGAGTGGTAACCGCTTTTATTGGGTTTAAAGGGCCCGTAGCCGGCCTAT
TAAGTCTCTTGGGAAATCTGGCGGCTTAATCGTCAGGCGTCCAAGAGATACTGGTAGGCT
TGGGACCGGGAGAGGTGGGAGGTACTCCAGGGGTAGGGGTGAAATCTCGTAATCCTTGGG
GGACCACCGATGGCGAAGGCATCCCACCAGAACGGGTCCGACGGTGAGGGACGAAAGCTG
GGGGCACGAACCGGATTAGATACCCGGGTAGTCCCAGCTGTAAACGATGCTCGCTAGGTG
TCAGGTGCGGTGCGACCGCATCTGGTGCCGCAGTGAAAACTTGAAGCGAGTCACCTGGGA
AGTACGGTCGCAAGGCTGAAACTTAAAGGAATTGGCGGGGGGGCACTACAACGGGGGGAG
>Cluster7969_Trinity|comp1355_c1_seq1 len=244 path=[243786:0-243]
AGAAAGCGTAACAGCTCACTGGTCGAGTGGCACTGCGCCGAAAATGTAACGGGGCTTAAG
CATATCACCGAAGCTACGGATCCCGATTCTGTCGGGATGGTAGGGGAGCATTCCATGGTA
GAGCGAAGGATGACCGCGAGGACATCTGGACGAGATGGAAGGGATCATGCAGGCACGAGT
AGCGATAATGCTGATGAGAAATCAGCACGCCGTAAACCTAAGGTTTCCTGAGCAAGGTTA
ATCC
>Cluster4810_Trinity|comp1358_c0_seq1 len=330 path=[253685:0-31 254068:32-61 254506:62-184 245729:185-223 257917:224-236 257930:237-329]
GCGGCGAGCGAACGGGAAAGAGCCTAAACCGCGGAGGTTTTCCTCTGCGGGGTTGTAGGG
CCTCTCACATGGGAGTTACAAAGCAACCAGCTAGCAGAACGACTTGGAACGGTCGACCAC
AGAGGGTGACAGTCCCGTAAGCGACAGTTGTGTTGCCTCCCGAGAGGTACCTGAGTAGGT
CGGGTCACGTGAAACCCCGACTGAATCCACGGGGACCATCCCGTAAGGCTAAATACTCTC
TGACGACCGATAGTGAACCAGTAAGGCGACTGAATGGTGAAAAGCAACCCGATTAGGGTA
GTTAAAAGTACCTGAAACCACATGCTTACA
>Cluster4596_Trinity|comp1358_c0_seq2 len=338 path=[247434:0-121 244734:122-145 245074:146-190 245729:191-229 257917:230-242 246296:243-337]
ATTCCCTCAGTAGCGGCGAGCGAAAGGGGAGTAGCCCAAACCGCGGGGATTTTCCCTGCG
GGGTTGTAGGGCCTCAATATGGGAGAACGAGACCGGCTAGTTGAACCGCTCTGGAAAGGC
GGGCCACAGAGGGTGACAGCCCCGTAAACGAAAGCGGAGTCTCGTCCCAGAGGTACCTGA
GTAGGTCGGGGCACGTGAAACCCCGACTGAATCCACGGGGACCATCCCGTAAGGCTAAAT
ACTACCTGACGACCGATAGTGGACAAGTAGGGCGACTGAAAGATGGAAAGAACCCCCGTT
AGGGGAGTGCAAGGAGAACCTGAAACCGTATGCCTACA
>Cluster4648_Trinity|comp1358_c0_seq3 len=336 path=[247434:0-121 244734:122-145 245074:146-190 245729:191-229 257917:230-242 257930:243-335]
ATTCCCTCAGTAGCGGCGAGCGAAAGGGGAGTAGCCCAAACCGCGGGGATTTTCCCTGCG
GGGTTGTAGGGCCTCAATATGGGAGAACGAGACCGGCTAGTTGAACCGCTCTGGAAAGGC
GGGCCACAGAGGGTGACAGCCCCGTAAACGAAAGCGGAGTCTCGTCCCAGAGGTACCTGA
GTAGGTCGGGGCACGTGAAACCCCGACTGAATCCACGGGGACCATCCCGTAAGGCTAAAT
ACTCTCTGACGACCGATAGTGAACCAGTAAGGCGACTGAATGGTGAAAAGCAACCCGATT
AGGGTAGTTAAAAGTACCTGAAACCACATGCTTACA
>Cluster8248_Trinity|comp1358_c0_seq4 len=239 path=[247434:0-121 244734:122-145 249096:146-238]
ATTCCCTCAGTAGCGGCGAGCGAAAGGGGAGTAGCCCAAACCGCGGGGATTTTCCCTGCG
GGGTTGTAGGGCCTCAATATGGGAGAACGAGACCGGCTAGTTGAACCGCTCTGGAAAGGC
GGGCCACAGAGGGTGACAGCCCCGTAGGCGAAACCGATCGCACTTCCTGGGTGCTCTACC
CGAGTACCACGGGTCACGTGGAACCCCGTGGGAAGCCGGGAGGACCATCTTCCAAGGCT
>Cluster4753_Trinity|comp1358_c0_seq5 len=332 path=[253685:0-31 254068:32-61 254506:62-184 245729:185-223 257917:224-236 246296:237-331]
GCGGCGAGCGAACGGGAAAGAGCCTAAACCGCGGAGGTTTTCCTCTGCGGGGTTGTAGGG
CCTCTCACATGGGAGTTACAAAGCAACCAGCTAGCAGAACGACTTGGAACGGTCGACCAC
AGAGGGTGACAGTCCCGTAAGCGACAGTTGTGTTGCCTCCCGAGAGGTACCTGAGTAGGT
CGGGTCACGTGAAACCCCGACTGAATCCACGGGGACCATCCCGTAAGGCTAAATACTACC
TGACGACCGATAGTGGACAAGTAGGGCGACTGAAAGATGGAAAGAACCCCCGTTAGGGGA
GTGCAAGGAGAACCTGAAACCGTATGCCTACA
>Cluster9507_Trinity|comp1359_c0_seq1 len=220 path=[248990:0-92 246374:93-146 247190:147-219]
GACCCGCACGAATGGCGTAACGACTTGACCGCTGTCTCAGCGAGAGACTCAGCGAAATTG
ACGTGCTGGTGAAGATACCAGCTGCCCGCAACTAGACGGAAAGACCCTGTGCACCTTTAC
TATAGCTTGACATTGAGCTTTGGGTAAGCATGTGTAGGATAGGTGGGAGGCTTAGAAGTG
TAGACGCCAGTTTACATGGAGCCATCCTTGAAATACCACC
>Cluster9572_Trinity|comp1359_c0_seq2 len=219 path=[245182:0-91 246374:92-145 247190:146-218]
ACCTGCACGAATGGCGTAACGATCTCCGCGCTGTCTCGGCTAGAGACTCAGTGAAATTGA
ATTGGCGGTGAAAATGCCGTCTACCCGCGGAAAGACGGAAAGACCCTGTGCACCTTTACT
ATAGCTTGACATTGAGCTTTGGGTAAGCATGTGTAGGATAGGTGGGAGGCTTAGAAGTGT
AGACGCCAGTTTACATGGAGCCATCCTTGAAATACCACC
>Cluster4308_Trinity|comp1362_c0_seq1 len=351 path=[249282:0-185 246820:186-209 247250:210-350]
GTCCAATGATCGTCAGAAGTGCGCGCGTGAAGTTCGCAGCTCGAACTTCGCGAACGAGCG
TACGATCGATGCGTGTCTTAGGGATACGGTCAAGCTAGAAAGGGCGTACGGTGGATGCCT
AGGCGGTGGGAGGCGAAGAAGGACGTGGACAGCTGCGATAAGCTCCGGGGAGTCGCTAAC
AGACTGTGATCCGGAGATTTCCGAATGGGGAAACCCAATGCGGCAAACCCGCATTAATCA
TATCTGAATACATAGGGTATGATAGAATACCTAGGGAAGTGAAACATCTCAGTACCTGGA
GGAAAAGACATCAACAGAGATTTCGCTAGTAGTGGCGAACGAACGCGAAAG
>Cluster7702_Trinity|comp1362_c0_seq2 len=249 path=[245458:0-5 245546:6-80 246784:81-83 246820:84-107 247250:108-248]
GCATGTGGTGGATGCCTTGGCGACTACAGGCGATGAAGGACGCGTAAGCCTGCGATAAGC
TTCGGGGAGCTGGCAATAGAGCTTTGATCCGGAGATTTCCGAATGGGGAAACCCAATGCG
GCAAACCCGCATTAATCATATCTGAATACATAGGGTATGATAGAATACCTAGGGAAGTGA
AACATCTCAGTACCTGGAGGAAAAGACATCAACAGAGATTTCGCTAGTAGTGGCGAACGA
ACGCGAAAG
>Cluster6841_Trinity|comp1362_c0_seq3 len=267 path=[255687:0-98 246784:99-101 246820:102-125 247250:126-266]
AAGTTTAATAACATAAGAGCGTATGGTGGATGCCTTGGCATCTTAGAACGATGAAGGACG
TGGCAATCTGCGATAAGCTTCGGGGAGGTGATAAGCAACCTTTGATCCGGAGATTTCCGA
ATGGGGAAACCCAATGCGGCAAACCCGCATTAATCATATCTGAATACATAGGGTATGATA
GAATACCTAGGGAAGTGAAACATCTCAGTACCTGGAGGAAAAGACATCAACAGAGATTTC
GCTAGTAGTGGCGAACGAACGCGAAAG
>Cluster10248_Trinity|comp1362_c0_seq4 len=210 path=[255687:0-98 246784:99-101 246820:102-125 258338:126-209]
AAGTTTAATAACATAAGAGCGTATGGTGGATGCCTTGGCATCTTAGAACGATGAAGGACG
TGGCAATCTGCGATAAGCTTCGGGGAGGTGATAAGCAACCTTTGATCCGGAGATTTCCGA
ATGGGGCAACCCGACAGGGTCTACCTGTCAGCCGCTGGTGAATCCATAGCCAGCGAGTAG
CCAACCCAGGGAACTGAAACATCTAAGTAC
>Cluster8618_Trinity|comp1362_c0_seq5 len=233 path=[255687:0-98 246784:99-101 246820:102-125 253203:126-232]
AAGTTTAATAACATAAGAGCGTATGGTGGATGCCTTGGCATCTTAGAACGATGAAGGACG
TGGCAATCTGCGATAAGCTTCGGGGAGGTGATAAGCAACCTTTGATCCGGAGATTTCCGA
ATGGGGGAACCCGACCGCAAGGTCACTCCCACCTGAATACATAGGGTGGGTAGAGCGAAC
GCAGTGAACTGAAACATCTAAGTAGCTGCAGGAAAAGAAATCAACCGAGATTC
>Cluster5821_Trinity|comp1362_c0_seq7 len=294 path=[249282:0-185 246820:186-209 258338:210-293]
GTCCAATGATCGTCAGAAGTGCGCGCGTGAAGTTCGCAGCTCGAACTTCGCGAACGAGCG
TACGATCGATGCGTGTCTTAGGGATACGGTCAAGCTAGAAAGGGCGTACGGTGGATGCCT
AGGCGGTGGGAGGCGAAGAAGGACGTGGACAGCTGCGATAAGCTCCGGGGAGTCGCTAAC
AGACTGTGATCCGGAGATTTCCGAATGGGGCAACCCGACAGGGTCTACCTGTCAGCCGCT
GGTGAATCCATAGCCAGCGAGTAGCCAACCCAGGGAACTGAAACATCTAAGTAC
>Cluster6571_Trinity|comp1364_c0_seq1 len=273 path=[248414:0-81 245937:82-160 246968:161-205 247632:206-222 247780:223-272]
TGCGTTGAAGCCACCGTGGAAACGAGTGGTGGAGCGTACGGAAGTGAGGATGCCGGAACG
AGTACGCGCAAATGCGGGTGAAAACCCCGCACACCGTAAGCCCAAGGATTCCTGCGCCAT
GGCAATCAGCGCAGGGTGAGGCGGACCCTAAGGCGAGGCCCCAAAGGCGTAGCCGATGGA
CAGCCGGTTGACATTCCGGCCCCGCCGTCACGTGTTGAGTCCTTCCGGGACACAGGAACG
AAGGAGCTGCGGCCATGTGGACGGCCGTGTAAG
>Cluster8505_Trinity|comp1378_c0_seq1 len=235 path=[251890:0-59 252499:60-82 253876:83-116 250578:117-151 253878:152-234]
CGCCGATAATATCCGGGACTAAAAGATAGAGCCGAAATCACGGGTTTGTATTTAATACAA
GCGGTAGGAGAGCGTAGTATTTGCATAGAAGGCATACCGTAAGGAGTGCTGGAGCGGATA
CTAGTGAAGATGCATGGCATAAGTAAACGATAAAGGGGGTGAGAATCCCCCTCGCCGAAA
ATCCAAGGTTTCCTGCTCAACGCTAATCGGAGCAGGGTGAGTCGGTCCCTAAGGC
>Cluster7013_Trinity|comp1392_c0_seq1 len=263 path=[254129:0-127 255576:128-147 255785:148-163 261338:164-179 256199:180-262]
GTAACACGTGAGTAACCTACCCTCTGATGGGGGATAACACACCGAAAGGGGTGCTAATAC
CGCATAAGACCACGAGCTCTGCGGGGCTTGAGGTTAAAGGCGGCGGTCTTCGGGCCGTCG
TCGTCAGAGGATGGGCTCGCGGCCCATTAGCTAGTTGGCGGGGTAATGGCCCACCAAGGC
TTTGACGGGTAGCCGATCTAAAAGGATGACCGGCCACAAGGGCACTGAGACACGGGCCCT
ACTCCTACGGGAGGCAGCAGTGG
>Cluster10086_Trinity|comp1392_c0_seq3 len=212 path=[260008:0-76 255576:77-96 255785:97-112 261338:113-128 256199:129-211]
TAGCCCGCGGAAACGCGGATTAATGCCGGATGCGGTTCTCCGGTGCATGCCGGAGGGACC
AAAGTTTTTTCGCTCGGGGATGGGCTCGCGGCCCATTAGCTAGTTGGCGGGGTAATGGCC
CACCAAGGCTTTGACGGGTAGCCGATCTAAAAGGATGACCGGCCACAAGGGCACTGAGAC
ACGGGCCCTACTCCTACGGGAGGCAGCAGTGG
>Cluster7567_Trinity|comp1404_c0_seq1 len=252 path=[258215:0-155 261187:156-180 261630:181-251]
AGCGCCGTAGACCGCCGGAGACGGGGTGCGGGGGGTAAGCTCCCGCTCCGAGACGGGAAC
AACCTAGACCAAGGTTAAGGCCCCAAAATGCCGGCTAAGTGCAGAAATCCAAAGGGCGTC
TTCGGCCTCAGACAGCGGGAAGGTAGGCTCAGAAGTAGCCATCCTTTAAACAACGCGTAA
CAGCGGACCCGTCGAGGCCGGTGGCCCCTAAGATGAACGGGGCTCAAGCCGGCTGCCGAG
ACCTTGGGGCAG
>Cluster6411_Trinity|comp1408_c0_seq1 len=277 path=[258984:0-33 259461:34-149 260878:150-151 260913:152-175 262880:176-196 261334:197-276]
ATGTTAAATGGATTGTGCAATCTGTGAAAACTGTCTGGGGGATGGTTTGGTTTGAGAGCC
GATGAAGGACGTGCCAAGCTGCGAAATGTCTTGGGGAGGCGCAAGGAGCCCTTGATCCGA
GAATGTCCGAATGGGACTTCCTGTCGTAAGACACTCCGAAAGGAGAGGGAACTCAGGGAA
TTGAAACATCTTAGTATCTGAAGGAAAAGAAATCAATTGAGATACCGTTACTAAAGGCGA
TCGAAAGCGGTATAAGGCAAACCGAATTTTCCTTTGA
>Cluster9089_Trinity|comp1418_c0_seq1 len=226 path=[260902:0-84 262269:85-86 262308:87-132 263120:133-134 263137:135-225]
TTAAGAAGTACTGCTCGCGCTGCCGGAAGCACACGCTACACCGTGAGACGAAGTAACTGA
CGGCGCGTGCAAGGACTGGGGCGTTCCTGCCCCATCATTCAGGGGTGTAGCTCAATTGGC
AGAGCAACGGTCTCCAAAACCGTAGGTTGTGGGTTCGATCCCTACCACCCCTGCCTTGAG
AACTCGCTCGCTACGTTAAGACACCGTCCTTGCGACGGTGTCTTGG
>Cluster4855_Trinity|comp1424_c0_seq1 len=328 path=[262582:0-327]
AGCTACTAAGAGCGCACGGTGGATACCTGGGCACCAGCAGCCGAAGAAGGACGTAGCAAA
CAGCGAAATTCCACGGGGAGGCGTTGCAGCCTAAAATCCGTGGGTCTCCGAATGGGGCAA
CCCCGCCGAGTGAATGTCGGCGACGCCCACCTGAATCCATAGGGTGGTGCGAGGTAAGCC
AGGGAACTGAAACATCTTATTACCTGGAAGAAAGGAAAACAAAACAGTGACTCCCTCAGT
AGCGGCGAGTGAAAGGGGAAGAGCCCAAACCAGCAAGACGTCAGTCTTGCTGGGGTAGCG
GGACTCCATACGAGATGGGATGAGGATA
>Cluster6292_Trinity|comp1427_c0_seq1 len=280 path=[263802:0-91 272012:92-103 267717:104-179 268683:180-279]
AATAAGTTGTAAAGGGCGCAGGGCGGATGCCTTGGTGCTGGAGACCGAAGAAGGACGTGG
CCAGCTGCGAAAAGCTGTGGGGAGCTGCAAGCGAGCATAGATCCACAGATATCCGAATGG
GCGAACCCGGTATGCGATAATCGCATATCATCCTTAACTGAATACATAGGTTAAGCGACG
GGAACTCAGGGAATTGAACCATCTTAGTACCTGAAGGAAAAGAAAGTAATAACGATTGCC
ATAGTAGCGGCGAGCGAATTGGCAACAGCCTAAACCGACC
>Cluster8619_Trinity|comp1430_c0_seq1 len=233 path=[267661:0-75 264089:76-232]
CGGGTAGGGGGCGTGAGAGCGTGATCCCCAACGACGAAACTGCGACACGGTTCGTACACC
TACGGGTGGCAGCAGCCGAGAATATTCGACAATGGGCGAAAGCCTGATCGAGCGACGCCG
CGTGCAGGAAGAAGGTCTTCGGATTGTAAACTGCTTTTCCGCGGGAAAAACTACGGTGAT
TGTACCGTGGGAATAAGGAGCTGCTAACCTCGTGCCAGCAGCCGCGGTAATAC
>Cluster4103_Trinity|comp1436_c0_seq1 len=360 path=[264550:0-69 265410:70-85 265638:86-112 265932:113-127 266162:128-359]
TCGTAAGGGCGGAAAAAAAAGCTTTGAGAAAGTGTAGCCCTTCGGATGTAGACGTGGCGT
GGGGGTAAGGACGAAGCTGATGGCGCGAGCCTCAGATGGACCAGCCTCTAGTGCAGATCT
TGGTTGGCGTAGCAAAGATCTAACGGAGATATAATGAACACACAACGTTGGATACTGGAG
CGGGGAAGGATTTCGTGCCAACGGCACTCGTACACGAGTTGTTCGGAAACTGAGCACAAC
GTTACATCGTTTTGTTAGGAAAGTGAAGGTGCGCTGGCTAGGTTTACGCCTTTCTGGCCA
CATTTGAAAAGGGGCAACAGAGAACCTGGGATCATATTCCAAAAAGAAATTGCATGTGGG
>Cluster10336_Trinity|comp1470_c0_seq1 len=209 path=[270869:0-87 275135:88-145 273539:146-208]
TTGGGCGTAAAGCGTCCGCAGGTTGTTTGGCGGGTCAGGGGTTAAATCTTCATGCTCAAC
ATGGAGTCTGCTCTTGAAACTACCAAACTCGAGGATGGGAGAGGCAAGTAGAATTGCAGG
TGTAGTCGTAATAAGCGTTGATATCTGCAAGAATACCAAAGGCGAAGGCAGCTTGCTGGA
ACATACCTGACACTCATGGACGAAAGCGT
>Cluster3988_Trinity|comp1479_c0_seq1 len=365 path=[271731:0-258 275320:259-264 275413:265-307 277820:308-319 278823:320-364]
AAAGGAGACATGATGTAAACCTTTAACTGCTATTGTAGTTGAGGAGTTTGTGTCATACGA
GCAATAGATAGAAAAATATAAGTTAGAAGAGTAATCGTTAGAAGAAAGTAATTAAGGGTG
TATGGAGGATGCCTAGGCTCTCAGAGGCGAAGAAGGACGTGACAAGCTGCGATAAGCTTC
GGGTAGCTGCAAATAAGCGTTAATCCGGAGATTTCCCAATGGGGCAACCCCCCCGGTTGA
AGGCCGGGGATCCCGCTGCAAGGCGGGAGGCGAACCCGCTGAACTGAAACATCTAAGTAA
GCGGAGGAGAAGAAAACAAGAGTGATTTCCCAAGTAGTGGTGAGCGAACGGGAAGAAGCC
CAAAC
>Cluster7970_Trinity|comp1486_c0_seq1 len=244 path=[272292:0-125 274249:126-183 275170:184-191 275285:192-243]
GGAGTGAAATAGAACCTGAAACCTCTTTAATTAGAGTTTGATCCTAGCTCAGGGTGAACG
CTGGCGGCGTGCCTAATGCATGCAAGTCGAACGAGGGACCCAGTCCGGGTAACCGGACCG
GGTCACCTAGTGGCGAACGGGTGAGTAATACATAGGAACGTGTCCCGTAGTGGGGGATAA
CGCAGCGAAAGCTGTGCTAATACCGCATATGCTCTGAGGAGGAAAGCGGGGGATCTTCGG
ACCT
>Cluster8072_Trinity|comp1487_c0_seq1 len=242 path=[272531:0-58 273310:59-126 274413:127-241]
ATGCCGGAACGCATCGACCGCGCGGAAAAGTTTGCCAAGGAACGCGATACCGCCTTCGAT
GAAGTGGGCAAGGCGATGAAGGCATTATACGAAACCTTGACGCCTGAGCAGCGCAAGACC
CTTGATCGCTACGGCCCGCGCATTCACGGCTGAAACAGTCAGTCTAAAATGTCATTGAGG
AATTGGGGTCCGGGCATCGCACGGGCCCCAATGTTCTATAAGGGCATTCGGTGGATGCCT
TG
>Cluster7260_Trinity|comp1488_c0_seq1 len=258 path=[272957:0-93 274697:94-94 274736:95-257]
GAAGTAACTAAAGAGGCTACGAGGAAAGATATCCTGAGTACCATGCGTCATTATTCGCGT
GGGAATATGGGTGGCATGAACATCCAACCCTAAATATTACTCAAGTCCGATAGCAAAGAA
GTACCGTGAGGGAAAACTGAAAAGCAACCCGGAAGGGCTGTAAAAAGAGCCTGAAACCAA
GCAGTGAAAACTTTATAGGGCACTAAAGGAATGATCTCGAAAGAGGGACCGGTGTTCTAT
AGTCCGTGTTGAAGAACG
>Cluster5072_Trinity|comp1492_c1_seq1 len=320 path=[283925:0-108 289325:109-126 276499:127-272 283430:273-319]
AGACCCGAAGCCAAGCGAGCTTGTCCTGAGCAGGATGAACTCTGGGTAAAACCAGAGGGA
GGTCCGAACTGGTGGGTTGTGCAAAACCCTCGGATGACTTGGGATAAGAAGTGAAAAGCT
AATCGAGCTTGGTAATAGCTGGTTCTCTCCGAAATAGCTTTAGGGTTAGCGTCAGATGTT
TCTGCGGGGGGTAGAGCACTGGAAGGTTTGAATAGGGGGAAACCTCGTCAAACCTATCAA
ACTCCGAATACTCGCAGCCAGAATCTGGCAGTTAGACTGTGGGGGCTAAGCTCCATTGGT
CAAAAGGGAAACAGCCCAGA
>Cluster4882_Trinity|comp1517_c0_seq1 len=327 path=[279328:0-25 279692:26-199 294649:200-213 291743:214-238 289624:239-294 294119:295-326]
GGGAAACCGAGTCTGAATAGGGCGTTTTGTCGTCGGCGATAGACGCGAAACTGCGTGAAC
TACCCATGAGCAGGGTGAAGCGCGGGTTACACCGCGTGGAGGCCCGAACCCACTTGGGTT
GAAAACCGAGGGGATGACTTGTGGGGAGGAGTGAAAGTCTCATCAAACGCAGAGATAGCT
CGTTCTCTCCGAAATAGCTTTAGGGCTAGCCTTGCGTGGTCCGTCCCGGTGGTAGAGATC
TGAATGGACTAGGGGCCTTCCCAGGTTACCGAATCCAACCAAACTTCGAATGCCGCAATG
CTGAGCGCGGGAGTCAGACGGCGGGGG
>Cluster9803_Trinity|comp1520_c0_seq1 len=216 path=[281531:0-139 280685:140-175 283753:176-215]
TAGGTACTTTCGTAGGCGCTTGTATTCGGGACACCAGACGGTGTGAAGAACAGAGACGCG
CAGGCCTGGTCGTTGGTGGCTAGAGCGGTGGGGGTACACCCGGCACCATCCCGAACCCGG
CAGTTAAGCACGTCAGCGCTGATGGTACTTGGAGGGCGACCTCCTGGGAGAGTAGGTCAT
TGCCAAGAGACTTTGCTTAACACATGCAAGTCGAGC
>Cluster6661_Trinity|comp1524_c0_seq1 len=271 path=[280695:0-270]
CCTATACTAATCGCCTTCATCTTAGCATACTCCTAGTGATAGAGAGTATGTTAGGTTTAA
ACCATACAGGGGATGGTTTGGTTTGATCGCTGATTAAGGACGTGGCAAGCTGCGATAAGA
GCCGGGGAGGCGCTAGCACCCTTTGATCCGGCTATTTCCGAATGGGGAAACCCACCTGCT
TGCAGGTATCGTTAACTGAATACATAGGTTAACGAGGCGAACGCGGAGAACTGAAACATC
TAAGTACCCGTAGGAAAAGAAATCAACCGAG
>Cluster2887_Trinity|comp1530_c0_seq1 len=440 path=[286016:0-63 287020:64-72 287157:73-165 281744:166-213 282579:214-439]
GTAAGAGTACACATCGACCCGAGGGTTTGCTACTTCGATGTCGTCTGTTCCTATCCTGGT
GCTGCATAAGACACCAAGGGTGGGGCTGTTCGCCCATTAAAAGGGATCCTGAGATGGGTT
CACTACGTCGCGAGACAGTAGGGTTGCTTCTCTGTGGGAGTGTTCAATGTCTGAAGGGAA
GGAGCCTTTAGTACGAGAGGAACGGGGGTTCGTGGCTTCTGGTTTACCGATTGTCCGGCA
GGGCATTGTCGGGTAGCCACGCCATACACGGATAAAAGCTGAAGGCATCTAAGCTTGAAG
CCGACCCTGAAAAGAGACATCGTTTGAGGCCACTCATAAAAGATGAGATTGATAGAACTG
GGATGTAAGTATCAAGGTTCGCCGAGGTATTCAGTCCACAGTTACTAATCGGCCAAATGT
ACAATCCATGCTAAATGGAG
>Cluster5753_Trinity|comp1530_c0_seq2 len=296 path=[286016:0-63 290510:64-72 287157:73-165 281744:166-213 288982:214-295]
GTAAGAGTACACATCGACCCGAGGGTTTGCTACTTCGATGTCGTCTGTTCCTATCCTGGT
GCTGAACAAGGTGCCAAGGGTGGGGCTGTTCGCCCATTAAAAGGGATCCTGAGATGGGTT
CACTACGTCGCGAGACAGTAGGGTTGCTTCTCTGTGGGAGTGTTCAATGTCTGAAGGGAA
GGAGCCTTTAGTACGAGAGGAACGGGGGTTCGTGACCTCTGGTTTACCGGTTGTCTGGTA
AGGCATTTGCCGGGTAGCCACGTCATACGCGAATAAAAGCTGAAAGCATCTAAGCT
>Cluster6052_Trinity|comp1531_c0_seq1 len=287 path=[282552:0-36 283071:37-131 284155:132-286]
ACAGAAACTCAAAAGGCGTTGATTTATTTTGACAATGGGGCTGTGGCCATGGAAGTCGGT
ATCAGATAATAAGTGTGTAACAACTTACCCATCGAATGAATTAGCCCTGAAAAAGGATAA
CGCACATGCCCAGGTAAAAATATCCCAAACTGTCCATTAAACCATTATTATCGAATGGAT
ATGTAGGAACATAAACCGATATCGTTGAAGGAATCCTAATTTGTAAATGATTCTGGAGAT
ATCGTTTGAATTGATCTCAGTGATAGTTGAACTGAAGAGTTTGATCC
>Cluster8144_Trinity|comp1535_c0_seq1 len=241 path=[283300:0-100 287759:101-112 285424:113-117 285509:118-143 287779:144-240]
TGGCTCAGAACGAACGCTGGCAGCATGGATTAGGCATGCAAGTCGGACGCGAAGCCGTCT
TCGGACGGCGGAAAGTGGCGAAAGGGTGAGTAACACGTGAGCAACCTGCCCCCCGGTTCG
GAATAGCCCGCGGAAACGCGGATTAATACCGGATGTCGCGGAAGTGGCCGCCTGGCCGTT
TCCGCGAAAGATTTATCGCCGGGGGATGGGCTCGCGCCCCATTAGCTTGTTGGCGGGGTA
A
>Cluster8678_Trinity|comp1536_c0_seq1 len=232 path=[286406:0-42 290503:43-119 288214:120-146 293062:147-231]
GACGAACGCTGGCGGCGTGCCTAAGACATGCAAGTCGAGCGGGCAGGTGCTTCTTCGGAG
GCGCCTGCCAGCGGCGAACGGGTGAGTAGCACGTGGGCAACCTGCCCTGTGGTGGGGGAT
AACCCTGGGAAACCGGGGCTAATACCGGATGAACCCTCTTGGTGATGCTGAGGGGGCAAA
GGTGGCCTCTACTTTTAAGCTACCGTTTGCGGATGGGCCCGCGTCCCATTAG
>Cluster6147_Trinity|comp1536_c0_seq3 len=284 path=[286406:0-42 290503:43-119 288214:120-146 288546:147-204 289245:205-228 289565:229-283]
GACGAACGCTGGCGGCGTGCCTAAGACATGCAAGTCGAGCGGGCAGGTGCTTCTTCGGAG
GCGCCTGCCAGCGGCGAACGGGTGAGTAGCACGTGGGCAACCTGCCCTGTGGTGGGGGAT
AACCCTGGGAAACCGGGGCTAATACCGCATGAGGTCTTCCGGCCGCATGGCCGGGGGAAG
AAAGCTGGCGCGAGCCGGCGCCACAGGAGGGGCCCGCGGCCCATCAGCTAGCTGGTAGGG
TAACGGCCTACCAGGGCGACGACGGGTAGCCGGCCTGAGAGGGT
>Cluster7306_Trinity|comp1543_c0_seq3 len=257 path=[285141:0-146 287695:147-170 288071:171-256]
GAAAGGACATCAACCGAGACTCCGTCAGTAGCGGCGAGCGAACGCGGAACAGCCCAAACC
GGAGCGGCTTCGGCCGCACCGGGGTTGTAGGGCCGGGCAATACGGAGTTACAAACCGGTC
GGTTAGTCGAAGGGCCTGGAACGGCCCGCCAAAGAAGGTGATAGCCCTGTAAGCGAAATG
GAAATGGAACCCCTGGGCAGGACACCCAAGTACCACGAGACACGGGAAATCTTGTGGGAA
TCCGGGAGGACCATCTT
>Cluster7014_Trinity|comp1543_c0_seq4 len=263 path=[289143:0-67 293469:68-80 290562:81-152 287695:153-176 288071:177-262]
TGAGTAGTGGCGAGCGAAAGGGGAAGAGCCGAAATTCCGTATATGCTAAAGCCTGTGAGC
GTTGTATACGGGAGGTTGCGGGATCCTGCCGGAAGTCATCACAGTGATTTCGGGGTGATT
TCATTTTCATAGCTGAACCTGCTGGAAAGTGGGGCCAAAGAAGGTGATAGCCCTGTAAGC
GAAATGGAAATGGAACCCCTGGGCAGGACACCCAAGTACCACGAGACACGGGAAATCTTG
TGGGAATCCGGGAGGACCATCTT
>Cluster8735_Trinity|comp1543_c0_seq5 len=231 path=[289143:0-67 293469:68-80 290562:81-152 287695:153-176 292310:177-230]
TGAGTAGTGGCGAGCGAAAGGGGAAGAGCCGAAATTCCGTATATGCTAAAGCCTGTGAGC
GTTGTATACGGGAGGTTGCGGGATCCTGCCGGAAGTCATCACAGTGATTTCGGGGTGATT
TCATTTTCATAGCTGAACCTGCTGGAAAGTGGGGCCAAAGAAGGTGATAGCCCTGTAGAC
GAAAACCGAACCGGCTCCTGCCCGGTACCTGAGTACCACGGGACACGAGAA
>Cluster8736_Trinity|comp1545_c0_seq1 len=231 path=[285218:0-175 290471:176-182 290478:183-230]
TAACTCTTACGAGTTGATTGATTGGTATCTACTTTAGTATTCAATATTGACTTCTGGCGA
AGTTAAACTGTCACACAACAAAGACCCGTTTGGGTTGTATGGTTAAGTGACTAAGCGTAC
ACGGTGGATGCCTTGGCAGTTGGAGGCGATGAAGGACGTATTAACTTGCGATAAGCCTAG
TCAAGCTAGTAAAAAGCACTTGAGACTAGGATTTCCGAATGGGGAAACCCA
>Cluster9292_Trinity|comp1575_c0_seq1 len=223 path=[291912:0-77 292924:78-115 293459:116-128 291062:129-222]
CGCGAAATCTATTTAGGTAGAGCCCTATGCCAATAACCTACGGGGGTAAAGCACTGGATA
GACTAGGGGGGTGCGAACCCTACCAAATCTAACCAAACTCTGAATACCGTAGAGTTTTAC
CATAGGAGTCAGACGGCGGGTGATAAGGTCCGTCGTCGAGAGGGAAACAGCCCTGACCGC
CAGCTAAGGTCCCCAAGCCGTGGCTAAGTGGGAAAGGATGTGA
>Cluster8569_Trinity|comp1577_c0_seq1 len=234 path=[294770:0-81 292369:82-124 298359:125-186 294324:187-233]
TGAGGGAGCAAGGTAAATTCGGATTCTGGAATCCGTCCTGTACTGAGGTTAATGACTTGG
CATTTCGGATTCCGTGATCGAAGGGCCTATAGCTCAGTTTCGGTTAGAGCGCACGCCTGA
TAAGCGTGAGGTCACTGGTTCAAGTCCAGTTAGGCCCACCAATCAGGGATTTTGGAATTC
GGATTGCCGATTGCGGATTGGAAAACAAAGGATAATCAGCGATTTTCAGATCGG
>Cluster8679_Trinity|comp1577_c0_seq2 len=232 path=[290925:0-77 298400:78-79 292369:80-122 298359:123-184 294324:185-231]
TGAGAGATCGGCAGTATTGTTCTTTGAGGTATGGAGTTGATATAGGCGAGGGCCGGTGAG
GCTTTTAGTCTGTGAGATACGGGCCTATAGCTCAGTTTCGGTTAGAGCGCACGCCTGATA
AGCGTGAGGTCACTGGTTCAAGTCCAGTTAGGCCCACCAATCAGGGATTTTGGAATTCGG
ATTGCCGATTGCGGATTGGAAAACAAAGGATAATCAGCGATTTTCAGATCGG
>Cluster6842_Trinity|comp1581_c0_seq2 len=267 path=[297415:0-41 313764:42-58 304838:59-99 305540:100-111 305731:112-137 299735:138-161 300184:162-227 297093:228-228 297115:229-266]
AGCAGCCGCGGTAATACGTAGGGGGCGAGCGTTGTCCGGAATTATTGGGCGTAAAGGGCG
TGTAGGCGGCCCGTGAAGTCAGGAGTGAAAACCTGGGGCTTAACCCCGGGATTGCTTTTG
AAACCAGCGGGCTTGAGTGCAGGAGAGGAAAGTGGAATTCCCGGTGGAGCGGTGGAATGC
GTAGAGATCGGGAGGAACACCAGTGGCGAAGGCGGCTCACTGGCTCGGTACTGACGCTGA
GGTGCGAAAGCGTGGGGAGCAAACAGG
>Cluster8200_Trinity|comp1588_c0_seq1 len=240 path=[294741:0-28 295234:29-47 299853:48-146 296935:147-188 297587:189-212 297902:213-239]
AGTTGGTTTGAGAGGATGATTAGCTATATTGGGATTGAGATATGGCCCAGATTTTTATGG
GAGGTAGTAGTGAGGAATTTTGTGTAATGGGGGAAATTTTGATGTAGTGATGTTGTGTGG
GTGATGAAGGTTTTTGAGTTGTAAAGTTTTGTTAAGTGGGAAGAAATGTTGATGTATGAA
TAGTGTGTTAATTTGATGGTATTATTAAAGGAAGTATTGGTTAATTTTGTGTTAGTAGTT
>Cluster5218_Trinity|comp1595_c0_seq1 len=314 path=[296628:0-141 309821:142-168 302057:169-313]
TTTTGGAAGAGTAGTTATTTGTAAATGCAAATAACACTGAGCCTGTAACAAATAAAAACA
ATGTCTTTTTATTGTAAATTAATTAGACGTCTTAGAAATTTTTGGTTAAGTTATTAAGGG
CATACGGTGGATGCCTTGGCACAAAGAGGCGATGAAGGACGCGGTTACCGGCGATACGCC
ACGGTGAGGTGGAAGCAACCTAATACCCGTGGATTTCCGAATGGGGCAACCCTTCTCGAG
TAATGTCGAGAAACTCTTATCTGAATCCATAGGATAAGAAGAGTCAACCTGGGGAAGTGA
AACATCTCAGTACC
>Cluster5388_Trinity|comp1595_c0_seq3 len=308 path=[296628:0-141 307309:142-307]
TTTTGGAAGAGTAGTTATTTGTAAATGCAAATAACACTGAGCCTGTAACAAATAAAAACA
ATGTCTTTTTATTGTAAATTAATTAGACGTCTTAGAAATTTTTGGTTAAGTTATTAAGGG
CATACGGTGGATGCCTTGGCACGTAAAGGCGATGAAGGACGCGACTACCAGCGATATTCC
TCGGTTAGGCGGAAGTAGCCTGAGATCCGAGGGTTTCCGAATGGGGCAACCCTGTTCCGG
TAATGCGGAGCAATCCATATCTGAATCCATAGGATATGTGAAGCGAACCTGGGGAACTGA
AACATCTA
>Cluster8680_Trinity|comp1596_c0_seq1 len=232 path=[299624:0-24 299957:25-172 310737:173-174 307671:175-231]
TGGCTGTCGTCAGCTCGTGCCGTAGGGTGTTCCCTTCAGTGGGGTAACGAGCGCAACCCC
TATCCTGTGTTAAATATCCACAGGAGACATTCCGCCTTTATGGTGGAAGGAAGTGGGGAC
GATGTCAGGTCAGCATGGCCCTTATGACTGGGGCTACACACATACTACAATGGAGGAGAA
AGGCGGACACAGAAGACGTGTCCAACACATCCGATCACTCATCATATTCAGT
>Cluster2914_Trinity|comp1596_c0_seq3 len=438 path=[299624:0-24 299957:25-172 310737:173-174 310739:175-275 297239:276-294 310671:295-316 304692:317-437]
TGGCTGTCGTCAGCTCGTGCCGTAGGGTGTTCCCTTCAGTGGGGTAACGAGCGCAACCCC
TATCCTGTGTTAAATATCCACAGGAGACATTCCGCCTTTATGGTGGAAGGAAGTGGGGAC
GATGTCAGGTCAGCATGGCCCTTATGACTGGGGCTACACACATACTACAATGGAGCCGAC
AATGGGTTGCCAACGCGTAAGCGGGAGCTAATCCCATCAAACGGCTTCTAAGTGGGGATT
GAGGCTTGAAATTCAGCCTCATGAACGAGGAATTGGTAGTAATCGCGGGTCAGCTATACC
GCGGTGAATACGTTCTCGCCTTTTGTACACACCGCCCGTCAAGGCAGTGAAGTTAAAGGT
ACCCGAACCTCGGTTTTGCCGGGGGAAGGTAAATTTAGCGACAAGGCTTAAGTCGTAACA
AGGTATCCCTACTGGAAG
>Cluster6966_Trinity|comp1597_c0_seq1 len=264 path=[296718:0-61 297582:62-176 299876:177-193 300179:194-220 300625:221-226 300679:227-236 300769:237-263]
GGCCGAGAGGCGTAGGCGATGGAAAGCAGGTTAAATATTCCTGCGCCACCTAAAACTATG
ACGATGGGATGACGGAGTACGTTAAGTGTGCGGACCGTTGGTCGTGTCCGTTTTGCTATG
AGGCCGGTCGGTAGGCAAATCCGCTGACATAAAGCCAGGTAGCAGACAAGGGGAATCTTC
GGAGGAACCGATGGCATAGCGCAATGCTTCCAAGAAATAATCTCTAGTCGTTGATGGTGA
CCGTACCAAAACCGACACAGGTGG
>Cluster8796_Trinity|comp1599_c0_seq1 len=230 path=[297444:0-76 298419:77-112 300648:113-229]
CCGCAACGAGCGCAACCCTTGTCTTTAGTTGCCAGCGTATCAGACGGGCACTCTAAAGAG
ACTGCCGGTGTTAAACCGGAGGAAGGTGGGGACGACGTCAAGTCATCATGGCCTTTATGC
CTGGGGCTACACACGTGCTACAATGGCTACTACAGAGGGGAGCCAAGCTGTGAAGCGGAG
CCAATCCCTAAAAGTAGTCTCAGTTGGGATCGGAGTCTGCAACTCGACTC
>Cluster8620_Trinity|comp1599_c0_seq2 len=233 path=[302283:0-79 298419:80-115 300648:116-232]
TCCCGCAACGAGCGCAACCCCTATGTCCAGTTGCTACCGGGTAATGCCGGGCACTCAGGA
CAGACTGCCTCGGTCAACGGGGAGGAAGGTGGGGACGACGTCAAGTCATCATGGCCTTTA
TGCCTGGGGCTACACACGTGCTACAATGGCTACTACAGAGGGGAGCCAAGCTGTGAAGCG
GAGCCAATCCCTAAAAGTAGTCTCAGTTGGGATCGGAGTCTGCAACTCGACTC
>Cluster7512_Trinity|comp1602_c0_seq2 len=253 path=[298565:0-39 299206:40-81 299861:82-121 300578:122-158 301424:159-182 302191:183-252]
GGGAAAGGTGAAAAGAACCCCTGCTAGGGGAGTGAAACAGTAACTGAAACCGCATGCTTA
CAAGCAGTGGGAGGGCCTTACGTGCCTGACCTCGTGCCTATTGAATAATGAGCTGGCTAG
TTTTTCTCAGTGGCAAGGTTAAGCGAAAGCGAGCCGAAGCGAAAGCGAGTCCTAACTGGG
CGTCTGAGTTTGTCGGATTAGACCCGAAACCAGTCGATCTAGCCATGGCCAGGCTGAAGG
TGCGGTAACACGC
>Cluster8621_Trinity|comp1602_c0_seq4 len=233 path=[307435:0-36 299861:37-76 300578:77-113 301424:114-137 309038:138-152 306498:153-193 307212:194-232]
CTACAAGCAGTGGGAGGGCGTTTGGCCGCAAGGCCGTTGCCTGACCTCGTGCCTATTGAA
TAATGAGCTGGCTAGTTTTTCTCAGTGGCAAGGTTAAGCGAAAGCGAGCCGAAGCGAAAG
CGAGTCCTAACTGGGCGTTGAGTCGCTGGGAAAAGACGCGAAGCGGGGTGATCTACCCTT
GGCCAGGGTGAAGTCAGTGTAACAGCTGATGGAGGCCCGAACCGGTGTTGGTT
>Cluster10823_Trinity|comp1607_c0_seq1 len=202 path=[304992:0-43 300306:44-103 301085:104-156 302134:157-201]
CGGGGGCGGGAGTCTCCAGAAAAGCCGCGTGGGCGAAGCGAGGCCCGTACCAAAACTGAC
ACAGGTGGGCGAGGCGAATAGCCTCAGGCGCTCGAGAGAACGGTTGTTAAGGAACTAGGC
AAATTCACCCCGTACGTTCGCAATAAGGGGTCCCTCCTTCGCAAGAAGAGGGCGCAGAGA
AGAGGCTCTGGGGACTGTTTAT
>Cluster5697_Trinity|comp1613_c0_seq1 len=298 path=[301940:0-14 302046:15-87 302898:88-108 303203:109-229 304734:230-297]
ACAGGTTAATATTCCTGTACCACGGGTTTTGCGTTTACGCTGGCAGGTGCCGAGGAGGCT
AGGTGATCGCGCGATTGGTAGTGCGCGTCCAAACGTGTAGTTCCGCCGCAAGGCGGGATG
AGGCGTGTTAGGGAGCTCGACCTACGGGAAGAGCGAACTCACCAACGCCACACTTGCAAG
AAAAGCCTGCCAGGGAGTGGGACCCGTGCCCGTACTATAAACGGACACACGTGGGCGAGT
AGAGAATACTAAGGCGCTCGAGTGAATCCTCGTCAAGGAACTAGGCAAAATAGCCCCG
>Cluster3692_Trinity|comp1614_c0_seq1 len=382 path=[302159:0-312 306365:313-336 309162:337-338 307242:339-354 306833:355-381]
TTACTGGATTTCCGAGAAGTGGTGCATGGCCATCGTCAGTTCGTACTTTGAAGCTTTTTG
TTAAGTCAGATAACGAACGAAACCTCCATTCTCAGTTACTAGTTGTACACTTGTGTAGAA
AAGAACTCTGAGAAGACTGCCAGCGCTAAGTTGGAGTAAGGACGAGGCAACGGTAGGTCC
GTATGCCCTGAATCTCTCAGGCTACACGCGCGCTACAATGGTTAGGACAATGAGTTCTAA
CCTCGAGAGAGGAAAGTAAACTTTAAACCTAACCTTAGTTCGGATTGAGGATTGAAACTC
ATTCTCATGAAGTTGGATTCCGTAGTAATCGCGTGTCAACATCACGCGGTGAATGTGCCC
CTGCTCCTTGCACACACCGCCC
>Cluster4333_Trinity|comp1631_c0_seq1 len=350 path=[314130:0-21 309124:22-237 312075:238-242 312145:243-349]
AGACTAGAGTGTGTCAGAGGGGTAGCTCAGCCTGCGAATTCCAATTGCTCGAGATGTCGG
GTCCTCTGATGGTGTCTGAGCGATTAGACACCACCAAGACCCGAACATGCCACGCTGTCT
GGAGAATGGCTCGGCTTGAGAGCCGACGAAGGGCGCGGCAAGCGGCGATACAGCCACGGG
TAGGCGCATGCAGCCTTCGAACCGTGGATACCTGAATGGGACTTCCTAGAAATGCTCCCT
CACGGAGCGGGAACCCCCCGAACGGAAGCATCTTAGTAGGGGGAGGAAAAGAAACCAAAA
CGGGATTCCCTTAGTAGCAGCGAGCGAACTGGGAACAGTCCAAACCGAAT
>Cluster9508_Trinity|comp1632_c0_seq1 len=220 path=[309250:0-104 310368:105-140 310809:141-142 310814:143-180 313686:181-182 311365:183-219]
AAGAGAAATCAAACGAGATTCCCGAAGTAGCGGCGAGCGAACCGGGAAGAGCCCAAACCG
TGGGGGGAGACCCCTGCGGGGTAGTGGGGCCCTGGAGAAAGCGATCGAAAGCGTAGCGGA
AGGCGCCTGGAACGGCGGACCGGAGAGGGTGAGAGTCCCGTATGCGAAACGCGAGTAGGG
AGGAGCTAGGGTACCCGAGTAGGGCGGGGCACGAGAAACC
>Cluster10087_Trinity|comp1666_c0_seq1 len=212 path=[330693:0-78 331908:79-124 325486:125-211]
CCTATCTGCCGTGGGCGTAGGAAACTTGCGAAGGGTCTCCCCTAGTACGAGAGGATTGGG
GAGGACCGACCTCTGGTGTGCCGGCTGTCCCGCTCGGGGCATCGCCGGGTAGCCAGGTCG
GGACCGGATAAGCGCTGAAGGCATCTAAGCGCGAAGCCCCCTCCAAGACGAGGTTTCCAA
AGACGTAAGTCTTGAAGGCTCCTGGAAGACGA
>Cluster6053_Trinity|comp1666_c0_seq2 len=287 path=[318519:0-39 319036:40-146 320371:147-204 321142:205-239 321664:240-286]
TGGTCCCTATCTGCCGTGGGCGCAGGATACTTGAGGGGAGCTGATCTTAGTACGAGAGGA
CCAGGTTGGACCGACCGCCAGTGCACCTGTTGTCGCGCCCGCGGCACCGCAGGGTAGCTG
TGTCGGGAAGGGATAAGCGCTGAAAGCATATAAGCGCCAAGCCCACCCCAAGATTAGGTA
TCCCTACCGTAAGGTACTGAAGGCTCCTGGAAGATTACCAGGTTGATAGGCTGGGCATGT
AAGACCTGCAAGGGTTGTAGTGTACCAGTACTAATCGGTCGAGATCG
>Cluster6482_Trinity|comp1672_c0_seq1 len=275 path=[319665:0-140 322704:141-187 333228:188-203 333244:204-223 325391:224-274]
TCGCAAGATGTATTGGTGATTGTTATAAGCCCTGGTGAATGTCGGTCGTAACTATAACGA
TCCTAAGGTAGCGTAATTCCTTGTCTCTTAATTAGAGACGTGCACGAATGGCGTAACGAG
TGGGCAACTGTCTCGGGGACTTGCTCGGTGAAAATACAATACCGGTGAAGATGCCGGTTA
CCTGCAGTTAGACGAAAAGACCCCAGGAGCTTTACTGTAGCTTCGTATTGGGGCTGTTAA
GTTCATACGTAGAATAGTGGGGAGACTTTGAAGCT
>Cluster8681_Trinity|comp1684_c0_seq1 len=232 path=[329769:0-35 330143:36-59 330387:60-84 335076:85-93 328045:94-117 328446:118-231]
GCTGGTTCTCCCCGAAATAGTTTTTGGACTAGCCTCATTTGTTTAGTTACGGTGGTAGAG
CACTGAATGGACTAGGGGCCCTACCAGGTTACCGAACCCAACCAAACTCCGAATGCCGTT
AAACGTTATCCTGGGAGTCAGCCCGTGGGAGATAACTTCCGTGGACGAGAGGGGAACATC
CCAGACCGTCAGCTAAGGTCCCTAAGATATGCTAAGTGGTAAAGGATGTGGA
>Cluster6366_Trinity|comp1693_c0_seq1 len=278 path=[324470:0-129 326764:130-145 336553:146-157 333879:158-277]
TGATGAGGGGACTCGAAGTGCTATGGCACAGCCATAGCTTTTCTCCACTTAGACGGGTGG
AGGAATAAGGGGTGGGCAAGACGGGTGCCAGCCGCCACGGTAATACCCGCGCCCCAAGTG
GTGACCGCGTTTATTGGGCTTAAAGCGTCCGTAGCCGGGTCGTTAAGTCTCTGGTGAAAT
CTGGCAGATAACTGTCAGGCGTGCTGGAGATACTGACGATCTTGAGACCGGGAGACGTAT
GGGGTACTTCAGGGGTAGGGGTAAAATCCTATAATCCC
>Cluster5852_Trinity|comp1693_c0_seq2 len=293 path=[330786:0-144 326764:145-160 336553:161-172 333879:173-292]
CAATGCGCGCAAGCGTGACGGGGGAACTCTAAGTGTCTCTCAAAAGAGAGACTTTTGTAG
TATGTAAAAAGTACTACGAATAAGGACAGGTCAAGACTAGTGCCAGCCTCCGCGGTAAAA
CTAGCTGTTCGAGTGGTAGTCACGATTATTGGGCTTAAAGCGTCCGTAGCCGGGTCGTTA
AGTCTCTGGTGAAATCTGGCAGATAACTGTCAGGCGTGCTGGAGATACTGACGATCTTGA
GACCGGGAGACGTATGGGGTACTTCAGGGGTAGGGGTAAAATCCTATAATCCC
>Cluster3674_Trinity|comp1693_c0_seq3 len=383 path=[330786:0-144 326764:145-160 336553:161-172 327281:173-382]
CAATGCGCGCAAGCGTGACGGGGGAACTCTAAGTGTCTCTCAAAAGAGAGACTTTTGTAG
TATGTAAAAAGTACTACGAATAAGGACAGGTCAAGACTAGTGCCAGCCTCCGCGGTAAAA
CTAGCTGTTCGAGTGGTAGTCACGATTATTGGGCTTAAAGCGTCCGTAGCCGGTTTAGAA
AGTTTTCTGTGAAATCCTTAGGCTCAATTTAAAGGACTTGCAGGAAATACTCCTAAACTA
GGGGTTGGGAGGGGTTGAGGGAATTCTTAGGGTAGCGGCGAAATGCTATAATCCTATGAA
GACCACCGATGGCGAAGGCACTCAACTAGAACATGCCCGACGGTAAGGGACGAGAGCTAG
GGGAGCAAACCGGATTAGATACC
>Cluster3924_Trinity|comp1693_c0_seq4 len=368 path=[324470:0-129 326764:130-145 336553:146-157 327281:158-367]
TGATGAGGGGACTCGAAGTGCTATGGCACAGCCATAGCTTTTCTCCACTTAGACGGGTGG
AGGAATAAGGGGTGGGCAAGACGGGTGCCAGCCGCCACGGTAATACCCGCGCCCCAAGTG
GTGACCGCGTTTATTGGGCTTAAAGCGTCCGTAGCCGGTTTAGAAAGTTTTCTGTGAAAT
CCTTAGGCTCAATTTAAAGGACTTGCAGGAAATACTCCTAAACTAGGGGTTGGGAGGGGT
TGAGGGAATTCTTAGGGTAGCGGCGAAATGCTATAATCCTATGAAGACCACCGATGGCGA
AGGCACTCAACTAGAACATGCCCGACGGTAAGGGACGAGAGCTAGGGGAGCAAACCGGAT
TAGATACC
>Cluster5049_Trinity|comp1703_c0_seq1 len=321 path=[330468:0-53 331203:54-135 328055:136-214 329000:215-320]
AACCACGTGAACTACGCATGGGCAGGATGAAGTGGGGGTAATACCTCATGGAGGACCGAA
CGGTTTTACGTTGAAAAGTGATCCGATGAACTGAGGGTAGGAGTAAAAGGCTAATCAAAC
TGGCCAATAGCTGGTACTCCCCGAAATAGCTTTGGGGCTAGCCTCGTGTAATAGCAGGTG
GGGGTAGAGCTACTGAATGGGTTTTGGGGTCCACCAGACTACCATACCCAACCAAACTCC
GAATACCACCTGCCGTATCACGGGAGTCAGAATGCGGGGGCAAGCTTCGTGTTCGAGAGG
GAAATAGCCCAGACCGACAGC
>Cluster7703_Trinity|comp1708_c0_seq1 len=249 path=[335146:0-68 332168:69-92 343588:93-112 332990:113-248]
AGCCGGTGAGGTCTGCCCAGTGCGAGTGTGTTAAAGCCGGTTTCAACCGGTCCAAGCCCT
CGTAAACGGCGGCGGTAACTCTGACCGTCTTAAGGTAGCGTAATCCCTTGCCGCTTAATT
AGCGGCCTGCATCAAAGGCAACACGAGACTCCTGCTGTCCCGAGCATGGACTTGGTGAAC
CTACTATTCTGGTGAACAGGCCAGAGACTTCCAGCGGGACGCGAGGACCCCGTGGAGCTT
TACTGCAGC
>Cluster10163_Trinity|comp1708_c0_seq2 len=211 path=[335146:0-68 332168:69-92 336846:93-97 336984:98-151 337822:152-152 337846:153-160 337966:161-173 343657:174-184 343678:185-210]
AGCCGGTGAGGTCTGCCCAGTGCGAGTGTGTTAAAGCCGGTTTCAACCGGTCCAAGCCCT
CGTAAACGGCGGCGGTAACTCTGACCGTCTTAAAGTAGCGTAATCCCTTGTCACGTAAGT
TGTGACCCGCATGAAAGGCTTAACGACTGGGGGACTGTCTCAACGAGGAGCCCGGTGAAA
ATGCAACACCGGTAAAGATGCCGGTTACCTG
>Cluster7743_Trinity|comp1720_c0_seq1 len=248 path=[338210:0-73 335334:74-83 343370:84-164 343311:165-171 343318:172-196 340519:197-219 343385:220-247]
CCAGAGTATTATGCGTCGTAATTCGCGTGAGAATATGGGTGGCACTAACATCCAACCCTA
AATACATCTCAAGTCCGATAGCGAACAAGTATCGTGAGAGAAAACTGAAAAGCAACCCGA
AAGGGTAGTGAAAAGAACCTGAAACCAAGCAGTGATAAACTTACAGGGCACAAAAGGGAT
GATACCATTAATTATGGTGGACCAGTGTTTTGTTGTCCGTGTTGAAGAACGGACCAGGGA
GTTTCGAC
>Cluster9090_Trinity|comp1725_c0_seq1 len=226 path=[339984:0-88 337403:89-132 341804:133-157 339713:158-164 339779:165-170 338418:171-195 344211:196-225]
GAAATCCTGTCTGAATCTGCCAGGACCATCTGGTAAGGCTAAGTACTGACTGGTGACCGA
TAGAGAACAAGTACCGCGAGGGAAAGGTTAAAAGCAGCCCGGGAGGGCGATGAAATAGTA
TCTGAAACCATACACTTACAAGGAGTCAGAGCCCGCAAGGGTGATGGCGTTCCTATTGAA
GAATGAGCCAACGAGTGTGCTATATGTCGCTTGGTTAAGTCCGTGC
>Cluster5853_Trinity|comp1762_c0_seq1 len=293 path=[349297:0-107 350839:108-187 351784:188-189 351824:190-226 353897:227-227 352372:228-251 352661:252-292]
CACATCTTTAATTGCAAATGTATATGAGAATATGCATGCACTTTAGAGAAACCGCCAGCG
CTAAGCTGGAGGAAGGAGTGGTCGACGGCAGGTCAGTACGCCCCGAATCTTCCGGGCAAC
ACGCGCGCTACAAAGGACAGGACAATGGGCTGCGACCTCGAAAGGGGAAGCCAATCCCGA
AACCTGTTCGTAGTTAGGATTGAGGGCTGTAACTCGCCCTCATGAATGTGGATTCCGTAG
TAATCGCGGGTCAACAACCCGCGGTGAACATGCCCCTGCTCCTTGCACACACC
>Cluster10684_Trinity|comp1763_c0_seq1 len=204 path=[350488:0-111 351834:112-155 352525:156-179 354942:180-181 354935:182-203]
CGTGTTACTGTTGGGACGCCTTCGGGCGGGTAGCTCAGTCGGAAGAGCAATTGGTTTACA
CCCAATAGGTCGCAGGTTCGAGCCCTGTCCCGCCCACACGACTTGGGGTGGTAGTTAAGT
CGGTTATAACGCCGGCCTGTCACGCCGGAGGCCGCGGGTTCGAGTCCCGTCCACCCCGCC
AATAGGGGTGAAAGGCTAAACAAA
>Cluster5088_Trinity|comp1768_c0_seq1 len=319 path=[351521:0-281 356089:282-318]
TGGTGACAGGTAGCACATTAATAACTGAATAGAACGCAAGAAGCGTGGTTCATACATCTC
GTGTGAATAAGCTACTAAGGGCACACGGGGGATGCCTTGGCGTCAGGAGCCGATGAAGGG
CGTGGTTGACTGCGATAAGCTTCGGGGAGCCGTCAGCAGGCGCTATATCCGGAGATACCC
GAATGGGGAAACCCGCTCAGGCGAACCCTGAGCACTCTATGCTGAATCCATAGGCATAGA
GAGGTAAGTGGGTGAACTGAAACATCTAAGTAACCCGAGGAAAAGAAATCATAGTTGAGA
TTCCGTCAGTAGCGGCGAG
>Cluster5089_Trinity|comp1775_c0_seq1 len=319 path=[353040:0-2 353064:3-27 353425:28-38 361474:39-54 355751:55-137 356588:138-175 358353:176-318]
CCCTCTTAAGGTAGCGTAATACCTTGTCGTCTGAATGGCGACTTGCATGAATGGTCCAAC
GAGGTGGCCACTGTCCCTAACCAGTACCTTCTGAAATCACTGACCGGTGAAAATGCCGGT
GTCACCTAGTGGGAAGCTAAGACCTTGTGGAACTTTACTGCAGCTTGTTGTTGTGAATTT
AAATTGGACGCATAGCATAAGTAGGAGCGTCGAGCCTGTCATTTCGGTGGCAGGGGAGCA
ATCGTGTAATACTACTCATCTTGTTTAAATTTACTTACTCTTTTAGAGAACACCAGCAGG
CGGGCAGTTTGGCTGGGGC
>Cluster10164_Trinity|comp1775_c0_seq3 len=211 path=[360921:0-11 353064:12-36 353425:37-47 361474:48-63 361490:64-81 361543:82-90 361554:91-210]
TAACTATGACCTTCTTAAGGTAGCGTAATACCTTGTCGTCTGAATGGCGACTTGCATGAA
TGGTTTAACGAGGTTGTCACTGTCCCTAGTTGAGACCTTCTGAATATACCGTCTGGATGA
AAAGGCCAGAGGCACCTAGTGGGAAGCGGAGACCTTGTAGACCTTTACTGCAACTTGTTG
TTGCGACTTTAAGTGTAATGCATAGCATAAG
>Cluster7015_Trinity|comp1777_c0_seq1 len=263 path=[353904:0-38 354452:39-262]
TCAGAACGAACGCTGGCGGCGTGGATAAGACATGCAAGTGGAACGCTGGTCGTCGGGTAG
CAATATCCGGTGACCGGAGTCGCGAACGGGTGAGTAACACGTGGGCAACCTACCCGCGAG
GCCGGGATAACAGTGGGAAACTGCTGCTAATACCGGATATTCTTCAGCTGTCGCATGGCA
GGTGAAGGAAAGGTGGCCTCTGCATAGCAAGCTACCGTTCGCGGATGGGCCCGCGTCCCA
TTAGCTAGTTGGTGAGGTAACGG
>Cluster7568_Trinity|comp1777_c0_seq2 len=252 path=[353904:0-38 360414:39-60 363100:61-125 357808:126-149 358100:150-251]
TCAGAACGAACGCTGGCGGCGTGGATAAGACATGCAAGTCGAACGCTGGTTGTTGAGTAG
CAATATTCGGCAACCGGAGTGGCGTAAGGGTGCGCAACACGTGGGTAATTTGCCGCGAAG
CCTGGGATAACCCCGAGAAATCGGGGCTAATACCGGATGATGCAGCGGATCCACATGGAT
ATGTTGTTAAAGTCTATACGACGCCTAAAGATGAGCTTGCGGCCGATTAGCTAGTTGGTA
GGGTAATGGCCT
>Cluster5854_Trinity|comp1781_c0_seq1 len=293 path=[363019:0-114 356805:115-133 356296:134-177 366269:178-179 357827:180-267 359001:268-292]
GCGACGCCGCGTGGAGGATGAAGTATTTCGGTATGTAAACTCCTTTTGCCAGGGAGGAAT
CCGCAAGGAAGACGTTACCTGGAGAATAAGAGGTTTCTAAACTCGTGCCAGCAGAAGCGG
TAATACGAGTGCCTCAAGCGTTATCCGGAATCATTGGGTTTAAAGGGTCCGTAGGCGGGC
TAATAAGTCAGGGGTGAAAGTTTGCAGCTCAACTGTAAAATTGCCTTTGATACTGTTAGT
CTTGAATTAGTAGGAAGTGGTTAGAATAAGTAGTGTAGCGGTGAAATGCATAG
>Cluster6185_Trinity|comp1781_c0_seq2 len=283 path=[363019:0-114 356805:115-133 356296:134-177 361728:178-182 361842:183-208 362334:209-282]
GCGACGCCGCGTGGAGGATGAAGTATTTCGGTATGTAAACTCCTTTTGCCAGGGAGGAAT
CCGCAAGGAAGACGTTACCTGGAGAATAAGAGGTTTCTAAACTCGTGCCAGCAGAAGCGG
TAATACGAGTGCCTCAAGCGTTATCCGGAATCATTGGGTTTAAAGGGTCCGTAGGCGGTC
TTATAAGTCAGTGGTGAAAGCCTACAGCTTAACTGTAGAATTGCCATTGAAACTGCTAGG
CTTGAGTTTAGTCGAGGCAGGCGGAATGTAGCATGTAGCGGTG
>Cluster10899_Trinity|comp1785_c0_seq1 len=201 path=[367481:0-14 362058:15-43 368003:44-71 359349:72-100 367973:101-106 360188:107-131 360749:132-200]
CCCGAATTGGAGGTGTGAATATGGCAGGATTAACTGCTAACCCTAAATATAGACTCAAGT
CCGATAGCGCACTAGTACCGCGAGGGAAAGCTGAAAAGTACTCTTAGTCGAGAGTTAAAA
GACTTGAAATCTAACAACTACAGCTTGTTACGGAGTGTTTACACTTTGTGTAAGCGTTTG
TAACGTACGTTTAGAAAAATG
>Cluster6886_Trinity|comp1789_c0_seq1 len=266 path=[359689:0-40 360127:41-132 359689:133-173 360127:174-265]
CCTTGAAGACTACAAGGTTGATAGGTTGGAGGTGTAAGTACCGTAAGGTATTCAGCTGAC
CAATACTAATAGGTCGATCGACTTGAACACTAAACGCCAAGCCTCCCCTAAGATTAGATA
TCTCTATCAGACCCCTTGAAGACTACAAGGTTGATAGGTTGGAGGTGTAAGTACCGTAAG
GTATTCAGCTGACCAATACTAATAGGTCGATCGACTTGAACACTAAACGCCAAGCCTCCC
CTAAGATTAGATATCTCTATCAGACC
>Cluster9804_Trinity|comp1794_c0_seq2 len=216 path=[362803:0-32 363141:33-56 374461:57-61 372274:62-79 374520:80-80 372550:81-87 368031:88-88 372636:89-112 371367:113-154 362026:155-186 374565:187-215]
TTACTGTACTCTGATATGGGCTCTCGACTTGTTATGTGTAGGATAGCCAGGAGGCTTTGA
AGAGATGTCGTTAGGCATCTTGGAGCCATCGGTGAAATACTGGTCTTAACAATTTGAGAA
TCTAACAGCACTCCATGAAACTGGAGGCTGGACACTGTCAGACGGGCAGTTTTACTGGGG
CGGTATCCTCCTAAAGAGTAACGGAGGAGCGCGAAG
>Cluster10483_Trinity|comp1794_c0_seq3 len=207 path=[365003:0-21 365302:22-139 361970:140-145 362026:146-177 374565:178-206]
TCTGATATGGGCTCTTGACTTGTTTTGTGTAGGATAGCCAGGAGGCGAAGAAGCTCTGTC
GTTAGGCAGAGTGGAGCCGACGGTGAAATACTGGTCTAAAGAAGTTGAGAATCTAACTCC
ATCCCATGAAGCTGGGAGGAGGACAGTGTCAGACGGGCAGTTTTACTGGGGCGGTATCCT
CCTAAAGAGTAACGGAGGAGCGCGAAG
>Cluster8861_Trinity|comp1808_c0_seq1 len=229 path=[369690:0-58 367296:59-136 368759:137-148 368920:149-186 369272:187-228]
CCAAACCGACACAGGTGGGCAGGGAGAGTATCCCAAGGCGCGCGGGAGAACCCTCGTTGA
GGAACTCGGCAAAATGCCCCCGTAACTTCGGGACAAGGGGGACCGGCCGGGGTGAGGAGG
CACGTCCTCCGAGCTCTGGCCGGGCGCAGCGAAACGGCCCAAGCGACTGTTTAGCACAAA
CACAGGCCTCTGCGAACCCGCAAGGGGACGTATAGGGGCTGACGCCTGC
>Cluster9091_Trinity|comp1808_c0_seq2 len=226 path=[366355:0-55 367296:56-133 368759:134-145 368920:146-183 369272:184-225]
AACCGACACAGGTAGGCTGGTAGGGTATACCAAGGCGCTTGAGAGAACGACGTTGAAGGA
ACTCGGCAAAATGCCCCCGTAACTTCGGGACAAGGGGGACCGGCCGGGGTGAGGAGGCAC
GTCCTCCGAGCTCTGGCCGGGCGCAGCGAAACGGCCCAAGCGACTGTTTAGCACAAACAC
AGGCCTCTGCGAACCCGCAAGGGGACGTATAGGGGCTGACGCCTGC
>Cluster9509_Trinity|comp1809_c0_seq1 len=220 path=[369555:0-24 372458:25-92 368245:93-122 371448:123-170 369306:171-219]
GGGGTGAAATCCGTTGATATCGTAGGGAACACCAAAAGCGAAGGCAGCTGGTTGGGGTGC
TCCTGACGCTGATTGGCGAAAGCCAGGGGAGTAAAAAGGATTAGATACCCTTGTAATCCT
GGCCCTAAACGATGGACGCTAGCTAAATAAGTGGAAGTGTCGACCCTTTCACTGGCGAAG
GTAACCCGTTAAGCGTCCCGCCTGGGAAGTACGGCCGCAA
>Cluster8737_Trinity|comp1818_c0_seq1 len=231 path=[370385:0-203 374209:204-230]
AGGTTGGCTTAGAAGCAGCCATCGGGTGTGGCAAATGTCCGCTGGCCCGGCCGATGCCGA
ATACCGCCGGGTGAGAACTTTTCGGCTGGTGGGACCGGAAGCCTGTCGATGGGCGTTCGG
GACCGCGAGATTCAAACCATCGACTACGACGTAGATGCCTTCGTGGACGACTTCCGGACC
CGGGTTCGACTCCCGGCGCCTCCATTAACGTAGGGGGCGAGCGTTGTTCGG
>Cluster10011_Trinity|comp1822_c0_seq1 len=213 path=[381321:0-19 375110:20-71 381723:72-73 373228:74-91 381730:92-112 373798:113-136 381257:137-138 374092:139-212]
CGTGATCTCAGATCAGGTGGGATTACCCGCTGAACTTAAGCATATCAGTAAGCGGAGGAA
AAGAAACTAACAAGGATTCCCTCAGTAACGGCGAGTGAAGCGGGAAGAGCTCAAATTTGG
AATCACGGCAGTTTCTGCAGTGAATTGTAATTTCAAGACATGTGGGTACGGGGAAGAGTG
TATTCAAGTCTCCTGGAATGGAGCACCACAGAG
>Cluster6483_Trinity|comp1822_c0_seq2 len=275 path=[374786:0-19 375110:20-71 381723:72-73 375741:74-274]
TTTTCTCTCAAATCAGGCAAGATTACCCGCTGAACTTAAGCATATCAGTAAGCGGAGGAA
AAGAAACTAACAAGTATTCCCCTAGTAACGGCGAGTGAAGAGGGAAAAGCTCAGGCTGAA
ATCTTCGGAGATGTAGTCTGCAGAAGTAAAGGTCGGACAAGGAATCTACATTGAAGTTGT
CTGAGATGACACGCCAAGGAGGGTGATAGCCCCGTTCATAATGTAGACGTCCTGTAGCAC
CTTGCTTCGAAGAGTCGAGTTGTTTGGGATTGCAG
>Cluster9732_Trinity|comp1822_c0_seq3 len=217 path=[372287:0-26 372632:27-50 379830:51-75 381723:76-77 373228:78-95 381730:96-116 373798:117-140 381257:141-142 374092:143-216]
GACTTCAGACCTCCAATCAGACAAGAATACCCGCTGAATTTAAGCATATAATTAAGCGGA
GGAAAAGAAACTAACCAGGATTCCCTCAGTAACGGCGAGTGAAGCGGGAAGAGCTCAAAT
TTGGAATCACGGCAGTTTCTGCAGTGAATTGTAATTTCAAGACATGTGGGTACGGGGAAG
AGTGTATTCAAGTCTCCTGGAATGGAGCACCACAGAG
>Cluster9656_Trinity|comp1824_c0_seq1 len=218 path=[372507:0-2 372538:3-67 373773:68-83 382136:84-86 382139:87-105 382158:106-115 382203:116-123 380001:124-217]
CCCTAGTACGAGAGGACCGGGACGGACGAACCGCCAGTGTACCGGTTATCCCGCCAGGGG
TAAACGCCGGGTAGCTGTGTTCGGAGCGGATAAGTGCTGAAAGCATATAAGTACGAAGCC
CACCGCAAGATGAGGAATCTCATAGAGTAATCTAGTAAGGATCCAGGAAGACCACCTGGT
TGATAGGTCGCAGGTCGAAGCGCCCCGCAAGGCAAGCG
>Cluster9161_Trinity|comp1824_c0_seq2 len=225 path=[372507:0-2 372538:3-67 373773:68-83 382136:84-86 382139:87-105 382158:106-115 382203:116-123 378459:124-224]
CCCTAGTACGAGAGGACCGGGACGGACGAACCGCCAGTGTACCGGTTATCCCGCCAGGGG
TAAACGCCGGGTAGCTGTGTTCGGAGCGGATAAGTGCTGAAAGCATATAAGTACGAAGCC
CACCCCAAGATGAGAATTCCCATACCACAAGGTAGTAAGACCTCCGGAAGACCACCGGTT
TGATAGGACGCAGGTCGAAGAGCCGCATAAAGGCGGTTCGTAGCT
>Cluster6745_Trinity|comp1829_c0_seq1 len=269 path=[379427:0-15 379606:16-81 375333:82-133 378211:134-168 376615:169-208 381962:209-268]
CATTTTCTGATCGAATTGACGAGCCAGCCGTCTGTGCTCGAAGAGGGGGTAGTGCCCCGG
CAGACGACAGCGACAACGAGCACGGGTCTGTAGCTCAGGTGGTTAGAGCGCACCCCTGAT
AAGGGTGAGGTCGGAGGTTCGAGTCCTCCCAGACCCACCAACGCGGACCGGGGCCATAGC
TCAGCTGGGAGAGCGCCTGCCTTGCACGCAGGAGGTCGGGAGTTCGATCCTCCCTGGCTC
CACCAATCTCTGGCGAGGAGGAATGATTC
>Cluster2795_Trinity|comp1837_c0_seq1 len=447 path=[380659:0-39 374884:40-63 375141:64-232 387901:233-233 387902:234-234 377144:235-261 377400:262-267 377504:268-348 378695:349-375 379005:376-446]
ATGCTGACATGAGTAACGACAAACAGGGTGAAAAACCCTGTCGCCGTAAGCCCAAGGGTT
CCTGGGGAAGGTAAATCCGCCCAGGGTTAGCCGGGGCCTAAGTCGAGGCTGAAAGGCGTA
GACGATGGACAGCAGGTTAATAATCCTGCGCCACCATATGAACGTTTGAGCATGGGGGGA
CGGAGGTGTGAAGGTTAGCAAACCTATTAGACACGGTTTGTTCAAGCCGGAGGCGTAGTT
CCAGGGAAATCCGGGACACTAATGCGCTGAAGGTGAGTACGTGGGCGTAAGCCTGGAAGT
AACCAGAGCACCTTCCAAGAAAAGCCTCGTTTGCAAGTTCATGTGGTGCCCGTACTAAAA
CTGACACAGGTAGGCGAGACGAGTAGTCTAAGGCGCTCGAGATAACGCTGGTTAAGGAAC
TCTGCAAAATGACCCCGTAACTTCGGG
>Cluster10824_Trinity|comp1843_c0_seq1 len=202 path=[379716:0-43 385741:44-53 385813:54-57 385820:58-64 385833:65-93 385856:94-103 379050:104-153 376835:154-201]
TTTGTGACTGCAAGACTCGAGTGGGTGAGTAACACGTGGGTGACCTACCTTCGAGTGGGG
GATAACGTCCCGAAAGGGACGCTAATACCGCATAACATCCCGCTTTTGAACAGGCGGAGA
TCAAAGCTGGGGATCGTAAGACCTGGCGCTTGTTGAGGGGCCCGCGCCCGATTAGCTAGT
TGGTGGGGTAACGGCCCACCAA
>Cluster10012_Trinity|comp1846_c0_seq1 len=213 path=[385405:0-93 383586:94-99 387946:100-117 387529:118-118 388023:119-128 379502:129-212]
AATGAGCCAACGAGTTACTCCTACGTTGCAAGGTTAATGATTTAAGATCAGCAGCCGAAG
CGAAAGCGAGTCCTAAATGGGCGTTTAAGTAACGTGGGGTAGACGCGAAACCGGGTGAGC
TACCCTTGTCCAGGATGAAGTGAGGGTAAAACCTCATGGAGGTCCGAACCAGTACGGGTT
GAAAACCGTTTGGATGAGGTGAGGGTAGGGGTG
>Cluster10411_Trinity|comp1848_c0_seq1 len=208 path=[396891:0-207]
AGCGGCGAAAGGGATAGTAACACGTAGGTACCTACCCTCGGGTTCGGGATAGCTTCGGGA
AACTGAAGGTAATACCTTATAATTGCTTAAAACTGGAATGTTTTTGCAATAAAAGTTACG
ACGCTCAAGGATGAGTCTGCGACCTATCAGGTAGTAGGTGGTGTAATGGACCACCTAGCC
TCAGACGGGTACGGGCCCTGGGAGGGGT
>Cluster1359_Trinity|comp1848_c2_seq1 len=652 path=[388109:0-114 389426:115-232 390853:233-253 401128:254-355 401137:356-376 379615:377-382 379695:383-460 395330:461-492 381063:493-528 381620:529-651]
CACACGGCTCAGTAACACGTAGTCAATCTACCCTCGAGTCTGGGACAACCTCGGGAAACT
GAGGCTAATCCCGGATAGGTGATGGACGCTGGAATGCCCCATCACTTAAAGCTCCGGCGC
TCGAGGATGGGACTGCGGTCTATCAGGCTGTTGGTGGTGTAACGGACCACCAAACCTACG
ACGGGTATGGGCAATGGGAGTTGGAGCCCAGAGATGGGGACTGAGACAAGGCCCCAGGCC
CTACGGGGCGCAGCAGGCGCGGAAACTGTGCAATGCGCGAAAGCGCGACACGGGGAACCT
GAGTGCCTTGACAAAGTCAAGGCTTTTCTTAAGCCTAAAAAGCTTAAGGAATAAGAGCTG
GGTAAGACGGGTGCCAGCCGCCGCGGTAACACCCGCAGCTCTAGTGGTGGTCACTTTTAT
TGAGCCTAAAGCGTTCGTAGCCGGTCCTGTAAATCTCCAGATAAATTCTCCCGCTCAACG
GGAGATCCTCTGGAGAGACTGCAGGACTAGGGACTGGGTGAGGTTGAATGTACTTCCAGG
GTAGGGGTAAAATCCGTTGAGCCTGGAAGGACCACCAGTGGCGAAGGCACCTATCCAAAA
CGCGTCTGACGGTGAGGAACTAAAGCTGGGGGAGCGAACGGGATTAGATACC
>Cluster1574_Trinity|comp1848_c2_seq2 len=604 path=[392356:0-184 390853:185-205 401128:206-307 401137:308-328 400372:329-334 379695:335-412 380573:413-444 381063:445-480 381620:481-603]
CCTCGGGAAACTGAGGATAATACTCCATAGGTTTTCTCTGCTGGAATGCTTGAAAGCTGA
AATCTACGGAGCCTAAGGATGAGTCTGCGGCCTATCAGGTAGTATGTGGTGTAAAGGACC
ACATAGCCGAGGACGGGTACGGGCCCTGAGAGGGGGAGCCCGGAGATGGACTCTGAGACA
CTAGTCCAGGCCCTACGGGGCGCAGCAGGCGCGGAAACTGTGCAATGCGCGAAAGCGCGA
CACGGGGAACCTGAGTGCCTTGACAAAGTCAAGGCTTTTCTTAAGCCTAAAAAGCTTAAG
GAATAAGAGCTGGGTAAGACGGGTGCCAGTTGCCCCGGTAACACCCGCAGCTCTAGTGGT
GGTCACTTTTATTGAGCCTAAAGCGTTCGTAGCCGGTCCTGTAAATCTCCAGAAAAATTC
TCCCGCTTAACGGGAGATCCTCTGAAGAGACTGCAGGACTAGGGACTGGGTGAGGTTGAA
TGTACTTCCAGGGTAGGGGTAAAATCCGTTGAGCCTGGAAGGACCACCAGTGGCGAAGGC
ACCTATCCAAAACGCGTCTGACGGTGAGGAACTAAAGCTGGGGGAGCGAACGGGATTAGA
TACC
>Cluster9657_Trinity|comp1854_c0_seq1 len=218 path=[381803:0-75 382730:76-88 382913:89-121 388621:122-123 383305:124-217]
TTTCCGAATGGGGAAACCCACCTTCGATAACGGAATTCCGATGAGAACAATCAAGTGCCT
TAAGGGTATCTGGTGGATGCCTTGGCGCTGAGAGGCGATGAAGGACGTGGTACGCTGCGA
TAAGCTACGGTGAGGTGCGAACAACCTTTGACCCGTAGATTTCCGAATGGGGCAACCCAA
CCCTTCGGGGTTACCGTGCACTGAATACATAGGTGTAC
>Cluster8201_Trinity|comp1854_c0_seq3 len=240 path=[381803:0-75 382730:76-88 382913:89-121 385981:122-140 384373:141-239]
TTTCCGAATGGGGAAACCCACCTTCGATAACGGAATTCCGATGAGAACAATCAAGTGCCT
TAAGGGTATCTGGTGGATGCCTTGGCGCTGAGAGGCGATGAAGGACGTGGTACGCTGCGA
TATGCCACGGGGAGCCGCGAACAGGCTTTGATCCGTGGATTTCCGAATGGGGAAACCCTG
AGCTTCGGCTCAATCCTCACCTGAATCCATAGGGTGGGGAGGCGAACCCGGGGAACTGAA
>Cluster3094_Trinity|comp1861_c0_seq1 len=423 path=[384766:0-179 387700:180-268 394573:269-287 389603:288-324 391994:325-344 390556:345-422]
GTGTGTAACAACTTACCTGCCGAGCGTGGTGGCCTCGAAAATGGACGGGGCTAAAGCACA
GTGCCGATACTTTGGATACTTGCCTTAGGGCAAGTCATGGTAGGTTGGCGTAGCTATTGG
GTCGAAGCAGGGCCGTGAGGTCCTGTGGACCGATTGCTATTGCAGATCTTGGCGGCAGTA
ACAGCATAGTACGGTGAGAATCCGTACCTTCGCAAGTGCAAGGGTTTCCAGGCAATGCGT
CATCAGCCTGGAGTTAGTCGGTCCTAAGAATAATCTCAACAGAATTATTCGAAAGGGAAA
CTTGTTAATATTCAAGTACCTGGTGAAAAGCGTTATTACTCATATGATCGCTTCAAGATA
GGGCAAGTACAACCGTCGTTGTATCTAACTTTTCGAGGGTTGGGGAGTGTCGTAATGACG
AGA
>Cluster7914_Trinity|comp1865_c1_seq1 len=245 path=[397332:0-97 388197:98-127 388580:128-151 394913:152-244]
CACTTTTATTGAGCCTAAAGCGTTTGTAGCCGGATTTGTAAATCTCTAGGAAAATACTTC
TGCTTAACTGAAGAAATTTTGGAGAGACTGCAAATCTAGGGACCGGGTGAGGTTGAATGT
ACTTCCGGGGTAGGGGTAAAATCCTGTAATCCCGGAAGGACGACCAGTGGCGAAAGCGTT
TAACTAGAACGAATCTGACGGTAAGGAACGAAGGCTAGGGTAGCAAACCGGATTAGATAC
CCGGG
>Cluster6331_Trinity|comp1866_c0_seq3 len=279 path=[389493:0-150 392245:151-182 388079:183-189 388201:190-278]
ATTCAACGGGGCTCAAGCCTGATACCGAAGCTGCGGACTTCCAGGGGATCCGTCCCCTGG
GATTGGTAGAGGAGCATTCCATGTGCGGTGAAGCTCGACCGACGAGGACGGGTGGAGCGC
ATGGAAGTGACCCTGCCGGCACAAGTAGCGATAAAGTGCGTGAGAATCGCACTCGCCGTA
AGTCTAAGGTTTCCTGAGGAAGGTTCGTCCGCTCAGGGTCAGTCGGGTCCTAACGCGAGG
CCGAAAGGCGTAGCGGATGGATATCCGGTCAACATTCCG
>Cluster4649_Trinity|comp1872_c0_seq3 len=336 path=[388767:0-106 389935:107-122 396069:123-152 396039:153-163 396050:164-170 396057:171-180 390847:181-335]
GGAGCAGACTGTAAATCTGCCGGCGAACGCCTTCGGTGGTTCGAATCCACCACCCACCAC
CATCCCAACATCATCGAAGAGGACGTAGGGAGGAAGAGACACAACGCGGGAGTAGCTCAG
TTGGTAGAGCGCAACCTTGCCAAGGTTGAGGTCGCGAGTTCGAGACTCGTCTCCCGCTCC
AGGTTTCCGGGAAAGCCCCAGCTTTCCCGCCTGTAGTTCACCGACAGGCAACGGCGCGAT
AGCAAAGCGGTTATGCACCGGATTGCAAATCCGTGTAGGTCGGTTCGACTCCGGCTCGCG
CCTCCATCCCACTCTAGAAAATCTCGCTGCCCAGGC
>Cluster2473_Trinity|comp1873_c0_seq1 len=478 path=[389686:0-96 390822:97-151 391448:152-285 393500:286-289 393517:290-325 404789:326-327 404791:328-329 394000:330-477]
AAACATCTAAGTACCCGGAGGAAGAGAAAACAACAGTGATTTCCTTAGTAGTGGCGAGCG
AAAGGGAATTAGCCTAAACCGTTTAACATGTTAAAGGACGCAACCTTTGTGTTAACGGGG
TAGTGGGATGTATTCTGACCCATTTGCGGTAGGGTCGGGAAGTAAAAAATTAAATTGTTA
GCTGAATTTTCTGGAAAGTTAAACCATAGAGGGTGATAGTCCCGTAAGTGAAAACAATTT
AACTTCCTCGAATACACACCCAAGTACCACGAAATAAGTGGAAGTTTGTGGGAATCTGCC
AGAACCATCTGGTAAGGCTAAATACTCTCTCGTAACCGATAGCGCATAGTACCGTGAGGG
AAAGGTGAAACAGCACCCCGTCGAGGGGAGTGAAAAGTACCTGAAATCATCTGCCTACAA
AGTGTGGGAGCTCGGGCTTGCCCGGGTGACCGCATGCCTTTTGCATAATGAGCCTGCG
>Cluster2915_Trinity|comp1873_c0_seq2 len=438 path=[398893:0-221 398023:222-245 393500:246-249 393517:250-285 404789:286-287 404791:288-289 394000:290-437]
TTCCTTAGTAGTGGCGAGCGAAAAGGAAAGAGCCTAAACCGTCTAGCGTGTTCAAGGAAG
CAACCGTTGCGTTAGCGGTGTTGTGGGAATTACTCGGGCTGAATTGCTGATAAGCCGAAG
AGTCAAAAATTATAACATTAGCCGAATAACCTGGAAAGGTTAACGATACAAGGTGATAGT
CCTGTAGGCAAAAATGTTATAACTCTTTGGAGTAATCTCCCAAGTACCACGGAATAAGTG
GAAGTCTGTGGGAATCTGCCAGAACCATCTGGTAAGGCTAAATACTCTCTCGTAACCGAT
AGCGCATAGTACCGTGAGGGAAAGGTGAAACAGCACCCCGTCGAGGGGAGTGAAAAGTAC
CTGAAATCATCTGCCTACAAAGTGTGGGAGCTCGGGCTTGCCCGGGTGACCGCATGCCTT
TTGCATAATGAGCCTGCG
>Cluster5142_Trinity|comp1873_c0_seq3 len=317 path=[396633:0-100 398023:101-124 393500:125-128 393517:129-164 404789:165-166 404791:167-168 394000:169-316]
GTCAAAAACCGAAAAATTAGCCGAATTACTTGGAAAAGTAAACCATAGAGAGTGAAAGTC
TCGTAGGCGAAAATTTTTCGGCTCTCTGGGATAATCTCCCGAGTACCACGGAATAAGTGG
AAGTCTGTGGGAATCTGCCAGAACCATCTGGTAAGGCTAAATACTCTCTCGTAACCGATA
GCGCATAGTACCGTGAGGGAAAGGTGAAACAGCACCCCGTCGAGGGGAGTGAAAAGTACC
TGAAATCATCTGCCTACAAAGTGTGGGAGCTCGGGCTTGCCCGGGTGACCGCATGCCTTT
TGCATAATGAGCCTGCG
>Cluster8202_Trinity|comp1874_c0_seq1 len=240 path=[390202:0-79 391676:80-80 391693:81-182 398324:183-239]
TCATCGAGTAAGAAATCGTTTCACCATGCTGGGCGGCACCCTTCGGGGTGTCGCCCTTCG
TGGTCTTTAGGGTCTTTAGCTGCAGGGGTATAGCTCAATTGGCAGAGCGGCGGTCTCCAA
AACCGCAGGTTGGGGGTTCGATTCCCTCTGCCCCTGCCACACTTGCTTGATGGAAACGGA
CAGACACGGATATATGGCCGATAAACTGAAGTTCGCTCTGGCGCTGCTGTTGCTGGTGGC
>Cluster10825_Trinity|comp1890_c0_seq1 len=202 path=[398003:0-25 398389:26-38 406155:39-56 406173:57-63 406180:64-82 406199:83-86 406207:87-87 406208:88-201]
AACGGGTTAATATTCCCGTACCGGATGTGATTGCGATGGGGGGACGAAGAAGGCTAGGTG
AGCCAGGCGTTGGTTGTCCTGGTGAAAGTGAGTAGGCTGGTATCTTAGGTAAATCCGGGA
TGCCTTAAGGCCGAGACACGAAACGAACTGACTACGGTCAGGAAGTCATTGATGCCACGC
TTCCAAGAAAAGCCTCTAAGCT
>Cluster7971_Trinity|comp1890_c0_seq2 len=244 path=[399849:0-42 406155:43-60 406173:61-67 406180:68-86 400605:87-243]
GGAACCAGGTTAATATTCCTGGACTTTTTATAAGTGGTGAAGTGGGGACGAAGAAGGCTA
GGTGAGCCAGGCGTTGGTTGTCCTGGTACTTGCATGTAGGGGGGAAGACTTGGCAAATCC
GGTTTTCCATAACTCTGAGGTGCGAAGTGGTTCTGACCTTTTGGTACAGAGAAGTCATTG
ATGCCCGGCTTCCAGGAAAAGCTGCTAGCCATAACTTATAGAGAACCGTACCGCAAACCG
ACAC
>Cluster10546_Trinity|comp1890_c0_seq3 len=206 path=[399849:0-42 406155:43-60 406173:61-67 406180:68-86 406199:87-90 406207:91-91 406208:92-205]
GGAACCAGGTTAATATTCCTGGACTTTTTATAAGTGGTGAAGTGGGGACGAAGAAGGCTA
GGTGAGCCAGGCGTTGGTTGTCCTGGTGAAAGTGAGTAGGCTGGTATCTTAGGTAAATCC
GGGATGCCTTAAGGCCGAGACACGAAACGAACTGACTACGGTCAGGAAGTCATTGATGCC
ACGCTTCCAAGAAAAGCCTCTAAGCT
>Cluster8203_Trinity|comp1890_c0_seq4 len=240 path=[398003:0-25 398389:26-38 406155:39-56 406173:57-63 406180:64-82 400605:83-239]
AACGGGTTAATATTCCCGTACCGGATGTGATTGCGATGGGGGGACGAAGAAGGCTAGGTG
AGCCAGGCGTTGGTTGTCCTGGTACTTGCATGTAGGGGGGAAGACTTGGCAAATCCGGTT
TTCCATAACTCTGAGGTGCGAAGTGGTTCTGACCTTTTGGTACAGAGAAGTCATTGATGC
CCGGCTTCCAGGAAAAGCTGCTAGCCATAACTTATAGAGAACCGTACCGCAAACCGACAC
>Cluster7261_Trinity|comp1891_c0_seq2 len=258 path=[400950:0-59 402363:60-82 400207:83-106 400525:107-108 400547:109-110 416906:111-139 416936:140-162 416959:163-167 412409:168-170 404672:171-257]
CGCTGGATATTTGAGAGGGCCTGTTTTTAGTATGAGAGGATTGGGGTGGATGGATTGTTG
GTGTGTTAGTTGTTTTGTTAGGAGTATTGTTGGGTAGTTATGTTTGGTAGAGATAATTGT
TGAAAGTATTTAAGTGGGAAATTTGTTTTAAGATTAGATTTTTGTATTCCCGTAAGGGAG
TAAGATTTTAGGTAGATTATTTGGTATATAGGTAGAGTGTGTAAGTATAGTAATGTGTTT
AGTTAATTTGTATTAATG
>Cluster8862_Trinity|comp1891_c0_seq3 len=229 path=[407476:0-21 416856:22-43 416978:44-79 400547:80-81 416906:82-110 416936:111-133 416959:134-138 416964:139-141 404672:142-228]
GTATGAGAGGATTGGAGTGGATGCACTTTTGGTGTATTGGTTATGACGTTAGTTGTATTG
TTGGGTAGTTATGTGTGGATGAGATAATTGTTGAAAGTATTTAAGTGGGAAATTTGTTTT
AAGATTAGATTTTTGTATTTTTGTAAGGGAGTAAGATTTTAGGTAGATTATTTGGTATAT
AGGTAGAGTGTGTAAGTATAGTAATGTGTTTAGTTAATTTGTATTAATG
>Cluster5945_Trinity|comp1891_c0_seq4 len=290 path=[409175:0-22 416853:23-24 409569:25-26 398597:27-114 400207:115-138 416902:139-142 416906:143-171 416936:172-194 416959:195-199 412409:200-202 404672:203-289]
TGTGAGATAGTTTGGTTTTTATTTTTTGTGGGTGTAGGAATTTTGAGGAGAGTTGATTTT
AGTATGAGAGGATTGGGTTGGATGAATTTTTGGTGTTTTGGTTGTTGTGTTATTGGTATT
GTTGGGTAGTTATGTTTGGATGGGATAATTGTTGAAAGTATTTAAGTGGGAAATTTGTTT
TAAGATTAGATTTTTGTATTCCCGTAAGGGAGTAAGATTTTAGGTAGATTATTTGGTATA
TAGGTAGAGTGTGTAAGTATAGTAATGTGTTTAGTTAATTTGTATTAATG
>Cluster9359_Trinity|comp1891_c0_seq5 len=222 path=[409175:0-22 416853:23-24 398593:25-26 398597:27-114 400207:115-138 416902:139-142 416906:143-171 416936:172-194 414384:195-221]
TGTGAGATAGTTTGGTTTTTATTTTCCGTGGGTGTAGGAATTTTGAGGAGAGTTGATTTT
AGTATGAGAGGATTGGGTTGGATGAATTTTTGGTGTTTTGGTTGTTGTGTTATTGGTATT
GTTGGGTAGTTATGTTTGGATGGGATAATTGTTGAAAGTATTTAAGTGGGAAATTTGTTT
TAAGATTAGATTTTTTATGGAGATAATTTAGTAAGAATGTAG
>Cluster6707_Trinity|comp1893_c0_seq2 len=270 path=[400180:0-40 406517:41-181 408503:182-269]
GTGATAGCTGGTTCTCCCCGAAATGTATTTAGGTACAGCCTCCAGATAGTTGCAGGGGGG
TAGGGCACTGAATGGGCTAGGGCCACGTGGGTGGTACCAAACCCAATCAAACCACGAATA
CCCTGTGGATGTTTCTGGGGAGTGAGACTACGGGTGCTAAGATCCGTGGTCGAGAGGGAA
AAAGCCCAGACCGTCAGCTAAGGTCCCCAAATCAGGCTGAGTGGAGAAGGATGTGAAGCT
GCTGAAACAGCCAGGATGTTGGCTTAGAAG
>Cluster5335_Trinity|comp1896_c0_seq1 len=310 path=[401434:0-108 403717:109-120 403923:121-127 404112:128-160 404627:161-309]
CATTTAAAGACATAATGTGATATTTTGTCGTCAAATTTTAACGTTGTGATTGGAAGCGTT
ACCTGCTTGAGGTTGCAATTCTTTTTGGTTTCTACTATTTTCGATTCTGTTTTTTGCGGA
AGTGGTGAAATTGGTAGACACGCTATCTTGAGGGGGTAGTGGCGAAAGCTGTGCGAGTTC
GAGTCTCGCCGTCGGCACCAAATAACTTATGGAATCTATTGCCATGTTTGCGAAGTCAGC
GGGGCAAAACTGAATGCTGGAAAATTATTTCCCCGTTCTGATTTTTATCCTCGTCGCACT
GGTTTTCGAG
>Cluster7307_Trinity|comp1896_c0_seq2 len=257 path=[401434:0-108 403717:109-120 403923:121-127 404112:128-160 407565:161-256]
CATTTAAAGACATAATGTGATATTTTGTCGTCAAATTTTAACGTTGTGATTGGAAGCGTT
ACCTGCTTGAGGTTGCAATTCTTTTTGGTTTCTACTATTTTCGATTCTGTTTTTTGCGGA
AGTGGTGAAATTGGTAGACACGCTATCTTGAGGGGGTAGTGCCGTTCTCGGCATGCGGGT
TCAAGTCCCGCCTTCCGCACCACAACTCAATAGCTTTAATAACAAAAATCGGGTTAAAAA
ATGAAAAAACTCTTATC
>Cluster6332_Trinity|comp1896_c0_seq3 len=279 path=[410376:0-96 404112:97-129 404627:130-278]
AATAGTCGATAAAAAATATAGCGGGGCGCATAGACAATGCTATGATGCGCGCCGCTTGCA
GCAACGCAGCAAGCAGCAGGACACGCCGACGTGGTGGAATTGGTAGACACGCTATCTTGA
GGGGGTAGTGGCGAAAGCTGTGCGAGTTCGAGTCTCGCCGTCGGCACCAAATAACTTATG
GAATCTATTGCCATGTTTGCGAAGTCAGCGGGGCAAAACTGAATGCTGGAAAATTATTTC
CCCGTTCTGATTTTTATCCTCGTCGCACTGGTTTTCGAG
>Cluster9092_Trinity|comp1896_c0_seq4 len=226 path=[410376:0-96 404112:97-129 407565:130-225]
AATAGTCGATAAAAAATATAGCGGGGCGCATAGACAATGCTATGATGCGCGCCGCTTGCA
GCAACGCAGCAAGCAGCAGGACACGCCGACGTGGTGGAATTGGTAGACACGCTATCTTGA
GGGGGTAGTGCCGTTCTCGGCATGCGGGTTCAAGTCCCGCCTTCCGCACCACAACTCAAT
AGCTTTAATAACAAAAATCGGGTTAAAAAATGAAAAAACTCTTATC
>Cluster7071_Trinity|comp1896_c0_seq5 len=262 path=[408762:0-72 403923:73-79 404112:80-112 404627:113-261]
ATTATCGCGAAGCGCATAGAAAATGTTATGATGCGCGCCGCTTGTAGTGAGGTGACTGAA
TAACAACGCCGACGTGGTGAAATTGGTAGACACGCTATCTTGAGGGGGTAGTGGCGAAAG
CTGTGCGAGTTCGAGTCTCGCCGTCGGCACCAAATAACTTATGGAATCTATTGCCATGTT
TGCGAAGTCAGCGGGGCAAAACTGAATGCTGGAAAATTATTTCCCCGTTCTGATTTTTAT
CCTCGTCGCACTGGTTTTCGAG
>Cluster10337_Trinity|comp1896_c0_seq6 len=209 path=[408762:0-72 403923:73-79 404112:80-112 407565:113-208]
ATTATCGCGAAGCGCATAGAAAATGTTATGATGCGCGCCGCTTGTAGTGAGGTGACTGAA
TAACAACGCCGACGTGGTGAAATTGGTAGACACGCTATCTTGAGGGGGTAGTGCCGTTCT
CGGCATGCGGGTTCAAGTCCCGCCTTCCGCACCACAACTCAATAGCTTTAATAACAAAAA
TCGGGTTAAAAAATGAAAAAACTCTTATC
>Cluster10013_Trinity|comp1898_c0_seq1 len=213 path=[404746:0-36 412454:37-43 412416:44-52 405493:53-75 405837:76-164 412468:165-170 412475:171-212]
GGCGTGTAGGCGGCCGATCAAGTCCGGTGTGAAAATCCAGGGCTCAACCCTGGGACTGCA
CCTGAAACTGGGTGGCTTGAGGGTAGGAGAGGAAAGTGGAATTTTTGGTGGAGTGGTGGA
ATGTGTAGAGATTGGGAGGAATATTAGTGGTGAAGGTGGTTTTTTGGATTAATATTGATA
TTGAGGTGTGAAAGCGTGGGTAGTAAATAGGAT
>Cluster136_Trinity|comp1899_c0_seq1 len=1877 path=[405084:0-69 406077:70-75 406140:76-1876]
ATTTATAACCGCCGCTGGTTGTGAATCTGGTTGATCCTGCCAGTATTATATGCTTATTTC
GAAGATTAAGCCATGCAAATGTGAGATCGGATCGGTCGTGCAAACGACTGACTTTCAATC
TGTGTACAGCTCCATATAAGATTTATAACCGCCGCTGGTTGTGTCATTTAGAAGGATAAC
GCAACCAAATGTAGCGATAATACTTGAGAAATAAACGATAAAGCTCAAAGGAATCAGCTT
TATCCGCCTGGGGTTTCCTGGGTGTTAACCGATGGTCGATCAGGCGGGTTTATTACTGAT
CAGTTAGACAACTGTTTCAATAACAGTTGTGACAGTCACCAGTACGGGGAATTAGTGTTC
GATTCCGGAGAAGGAGCCTGAGAAACAGCTACTAGTGCCAAGGCATGCAGCAGGCGCGAA
ACTTACCCAATGCGAACATATTCGCGAGGTAGTGAAAAGAAATAAGCATCTTTCCTTTAT
TGGGAAAGAGTACCGGTTTTACTGGTTTACAATGGCAACGCATTAGACTTGTGTTGGAGT
AACAATTGGAGGGAAAGTCAGGTGCCAGCAGCCGCGGTAATACCTGCTCCAATAGTGTAT
GATAACATTGCTGCAGTTAAAACGTTCGTAGTCGCCCTAAGGGGTTTTAGATCGAAGTCG
GTTGATTTAATCCTACCAGTGCTGTTATTCTAATAACTCACTGGAAGGTCGATTTATCGG
AGTCCTTTTGGGCTTATTAGATCTTCCATAGCGTGCCTTGAGTGTTGTTCTTGACTTATG
TCTGGAGCATGCTTATAGTGCCACGTGATTTCGATTTATGGCCCCGATTTTAACCTGTGA
GCAAATTAGTGCGATCAAAGGATGATTAGTGGTGGCTTACTCCGCAAGGAGTGGCTATTT
GTGATGCAACATACTTTAGCACAGAACCAGTTGTTCCGGTTGTTCTGCAACCGGTATAGA
CAATAGAACCAGGAACAGGCTTTCGGTATTTACTGATGAGGGGTGAAATCCGTATAGTCC
GTAAGGACCCACGGAGGCGAAAGCGGAAAGCTAGTACTGGTTCATATGATGAGGAACGAG
AGCCAGGGGAGCAAAGATGATTAGATACCGTCGTAGTCCTGGCTGTAAACTATACAAATT
AGAGATTGTATGAAACCATATAACAGATTCTTACAGGATCCCCCGAGAAATCCTAAATTT
TTGTGTTCTTGGGGGAGTATATTCGCAAGAACGAAACTTAAAGGAATTGACGGAAATTCA
CCACCAGGAGTGGATTCTGCGGCTTAATTCGACCCAACGCGTGGAAACTTACCAGAACCA
GACTATGGAAAGATTGACAAGCTAATGACTTTTCTTGATTCGTAGAATAGTGGTGCATGG
TCGTTCTCAGTTCGTGGATTGGTCTGTCTACTTAATTGTGATAACGAGCGAGACCTCCGT
TATTAATTAGCAACTCCGTATTCCTATTGCTGGAATCGGTATTTGGGTTTTTAACCCATC
TTCTTAATAAGACTCTACTCGATTCAATAAAACAGAGTAGGGAAGTTGGAGGCCATAACA
GATCTGTTATGCCCTTATATATTCTGGGCGGCACGCGTAATACAATGTTTTTGCCAACGA
GTTAGGTTAATCGCCGTACCAAGTTTGTTAAGACAAGGAAAGCTTTTGCAATCCTTTATT
TCAAGGCTGGGATTGAAGATTGTAAGTTCTTCATGAACCAGGAATTCCTAGTAATCGCAA
ATCAACATTTTGCAATGATTACGTCCCTGAGTTTTGTACACACCGCCCGTCGCTCCTACC
AATTGAATCGGAAGATGAAATTGCTGGATTTCCGTATTTTATACGGAGAGAAAGCATTTA
AATCTTTTTATTTGTAG
>Cluster8023_Trinity|comp1901_c0_seq1 len=243 path=[410204:0-48 411437:49-50 411439:51-63 407442:64-109 408019:110-113 408077:114-148 411533:149-177 411535:178-242]
CGAGCGCAACCCTTGTCATTGTGGGAGTAGTTTAGTTGGTAGAGTGTAATTTTGTTAAGG
TTGAACTGATCCGCAAATAAATCAACGAATCGAGGAAACTGAAAATGGCTGGAACATTCG
ACTCCCCCGAAATCGTCCAAGAAGAACTGGACATCCTCATCGTCGGCGGCGGCATGGCTG
CCTGCGGTACAGGCTATGAAATCATGCGCTGGGCCGAGGGGGTCAAGTGATTAAGTGCAT
GTG
>Cluster9360_Trinity|comp1902_c0_seq1 len=222 path=[409404:0-44 412714:45-56 406513:57-221]
GGTCAGCGACTTACGTTCAGTAACCCTGACAAACTCCGAATGCTAGTAAATATCTCTGGG
AGTGAGGCTGCGGGCGCTAAGGTCCGTGGCCGAGAGGGAAATAACCCAGATTAGCAACTA
AGGCCCCCAATACGTAGTTAAGTTGAACAAACGAGGTGAGACTTCAATAACAGCCAGGAT
GTTTGCTTGGAAGCAGCAATTCATTTAAAGAGTGCGTAACAG
>Cluster4421_Trinity|comp1904_c0_seq1 len=346 path=[416581:0-119 413452:120-159 418925:160-207 414834:208-223 415175:224-240 415444:241-264 420292:265-345]
CCGGATTTATTGGGCGTAAAGCGTACCGTAGGCGGTTTGGCAAGTATGTGGTCAAAGCCT
GGGGCTCAACTCCAGAAAGGCTGCATAAACTGCCATGACTAGTGGATTGGAGAGGTTGTC
GGAATTCTCGGTGGAGGGGTGAAATCCGTTGATATCGAGAGGAACACCAATGGCGAAGGC
AGGCAACTGGCCAATTCCAGACGCTGATGGACGAAAGCTAGGGTAGCGAAAGGGATTAGA
GACCCCTGTAGTCCTAGCCGTAAACTTATGCTCGCTAGCCCTGTGCCATATGGCGCGGGG
TGTAAGCTAACGCGTTAAGCGAGCCGCCTGGGGAGTACGGCCGCAA
>Cluster4961_Trinity|comp1904_c0_seq4 len=324 path=[411447:0-117 413452:118-157 418925:158-205 414834:206-221 415175:222-238 415444:239-262 425584:263-266 425588:267-274 423951:275-323]
CCGGATTTACTGGGCGTAAAGCGTCCGCAGGCGGTATGGTAAGTGGTGGGTTAAAGACTC
TGGCTCAACTAGAGGAAAGCTCGCCAAACTGGCAAACTAGAGCTAGTTCGGGGATACTGG
AATTCTCGGTGGAGGGGTGAAATCCGTTGATATCGAGAGGAACACCAATGGCGAAGGCAG
GCAACTGGCCAATTCCAGACGCTGATGGACGAAAGCTAGGGTAGCGAAAGGGATTAGAGA
CCCCTGTAGTCCTAGCCGTAAACGATGGATACTAGCTGGTTGGAGTAATCTGGCTAGCGT
AAGCTAACGCGTTAAGTATCCCGC
>Cluster4381_Trinity|comp1904_c0_seq5 len=348 path=[406162:0-206 409382:207-347]
TGTTCGGAATCATTGGGCGTAAAGGGTCCGTAGGCGGCCCGGAAAGTTGGGTGTGAAATC
CCACGGCTTAACCGTGGAATTGCATTCAAAACTCCCGGGCTGGAGTGTGAGAGGGGTAGA
GGGAATTCCCGGTGTAAGGGTGAAATCTGCAGAGATCGGGAGGAACACCAGTCGCGAAGG
CGCTCTACTGGCTCATGTCTGACGCTGAGGGACGAAAGCTAGGGTAGCAAACTGGATTAG
AGACCCAGGTAGTCCTAGCCGTAAACTATGAACACTAGCTGGTTGGATGAATTTCTGACC
GGCGCAAGCTAACGCGTTAAGTGTTCCGCCTGGGGAGTACGGCCGCAA
>Cluster4400_Trinity|comp1904_c0_seq8 len=347 path=[416581:0-119 413452:120-159 414169:160-205 409382:206-346]
CCGGATTTATTGGGCGTAAAGCGTACCGTAGGCGGTTTGGCAAGTATGTGGTCAAAGCCT
GGGGCTCAACTCCAGAAAGGCTGCATAAACTGCCATGACTAGTGGATTGGAGAGGTTGTC
GGAATTCTCGGTGGAGGGGTGAAATCCGTTGATATCGAGAAGAACGCCAAAGACGAAGGT
AAGTATCTAGAACTATGCTGACGCTCAGGGACGAAAGCTAGGGTAGCAAACTGGATTAGA
GACCCAGGTAGTCCTAGCCGTAAACTATGAACACTAGCTGGTTGGATGAATTTCTGACCG
GCGCAAGCTAACGCGTTAAGTGTTCCGCCTGGGGAGTACGGCCGCAA
>Cluster4461_Trinity|comp1904_c0_seq11 len=344 path=[411447:0-117 413452:118-157 418925:158-205 414834:206-221 415175:222-238 415444:239-262 420292:263-343]
CCGGATTTACTGGGCGTAAAGCGTCCGCAGGCGGTATGGTAAGTGGTGGGTTAAAGACTC
TGGCTCAACTAGAGGAAAGCTCGCCAAACTGGCAAACTAGAGCTAGTTCGGGGATACTGG
AATTCTCGGTGGAGGGGTGAAATCCGTTGATATCGAGAGGAACACCAATGGCGAAGGCAG
GCAACTGGCCAATTCCAGACGCTGATGGACGAAAGCTAGGGTAGCGAAAGGGATTAGAGA
CCCCTGTAGTCCTAGCCGTAAACTTATGCTCGCTAGCCCTGTGCCATATGGCGCGGGGTG
TAAGCTAACGCGTTAAGCGAGCCGCCTGGGGAGTACGGCCGCAA
>Cluster5219_Trinity|comp1905_c0_seq1 len=314 path=[406267:0-23 406479:24-29 406539:30-74 411432:75-151 407955:152-251 409197:252-287 413650:288-313]
ACTGAAACATCTAAGTACCCTGAAGAAAAGAAAACAAAACAGTGATTCCGTCAGTAGCGG
CGAGTGAACGCGGAAGAGCCCAAACCAGTCAGACGCAAGTCTGGCTGGGGTAGCGGGACT
CCAACATGGGACGTACGGAAGTTAGTTGAAGCCACCTGGGAAGGTGCACCATAGACGGTG
ACAGTCCGGTAAGCGAAAACTTCCAAACCTCATGAGTATCCCAAGTAGTACGGGGCACGT
GAAACCCTGTACGAATCTGCCGGGACCATCCGGTAAGGCTAAATACTGACTAGCGACCGA
TAGCGAACAAGTAC
>Cluster5073_Trinity|comp1905_c0_seq2 len=320 path=[413747:0-30 406479:31-36 406539:37-81 407118:82-109 412578:110-120 407581:121-157 407955:158-257 409197:258-293 409641:294-319]
CAGGAGAACTGAAACATCTTAGTAACCTGAGGAAAAGAAAACAAAACAGTGATTCCGTCA
GTAGCGGCGAGTGAACGCGGAACAGCCCAAACCAGTTAGACGCAAGTCTAACCGGGGTAG
TGGGACTCAATACGGGATGGGCGGAAGTTAGTTGAAGACACCTGGGAAGGTGCACCATAG
ACGGTGACAGTCCGGTAAGCGAAAACTTCCAAACCTCATGAGTATCCCAAGTAGTACGGG
GCACGTGAAACCCTGTACGAATCTGCCGGGACCATCCGGTAAGGCTAAATACTGTCTAGC
GACCGATAGTGAACAAGTAC
>Cluster4754_Trinity|comp1906_c0_seq1 len=332 path=[410257:0-237 409453:238-270 415548:271-272 409813:273-303 410150:304-331]
GGAAGTGAACCATCTCAGTACCCGCAGGAACAGAAAACAAGAGTGATTCCGCTAGTAGCG
GCGAGCGAACGCGGATGAGCCCAAACCATCGTGCTTGCACGGTGGGGTTGTAGGGCCTGC
CAGGCCGCAAGGCCGGCGAGTCAGAAACCAGCAGCGTAATCGAACGACTTGGAATAGTCG
GCCAGAGAGGGTGACAGCCCCGTAGGTGAAACGTTGCTGGCTCGCTGGGTAGGTACCTGA
GTACCGCGGGACACGTGAAATCCCGTGGGAATCTACGAGGACCATCTCGTAAGGCTAAAT
ACTCACCAGTGACCGATAGTGCACAAGTACCG
>Cluster5634_Trinity|comp1906_c0_seq2 len=300 path=[406749:0-28 407207:29-205 409453:206-238 415548:239-240 409813:241-271 410150:272-299]
AGCGAAAGCGGAGGAGCCCAAACCTCTGGAGTGTCGAAGGCTGCGACCGTTGCTCTGGAG
GGGTTGTGGGGCCGCGCCGGGCCGTTTTGCAGGACGGCCGGGGAGTTACAAAACGCCGGT
CTAGCCGAAGTGACCTGGAAAGGTCCACCGTAGGGGGTAACAGTCCCGTAGGCGAAAGGC
CAGGCGACTCTCTGGGCGCGGTACCCGAGTACCGCGGGACACGTGAAATCCCGTGGGAAT
CTACGAGGACCATCTCGTAAGGCTAAATACTCACCAGTGACCGATAGTGCACAAGTACCG
>Cluster9093_Trinity|comp1908_c0_seq1 len=226 path=[411743:0-27 409368:28-83 410258:84-118 416402:119-119 410963:120-120 410969:121-225]
ATCGGGATGCTTTGCTACAATTGGCGTCTTTCGCGGTTGCCAGACGTTTCTGAAGTTTGA
TCGTGTCTGGTTTGGCAACGGGCATCGGGGTGTAGCTCAGCCTGGTAGAGTACTGCGTTC
GGGACGCAGGAGTCGGAGGTTCGAATCCTCTCACCCCGACCAATCATCTTTTAGTGATCG
CGAACACTGGCGACGTGCGGAAGGATCCATTCCCGCGCGGGCTTCC
>Cluster10165_Trinity|comp1908_c0_seq2 len=211 path=[412739:0-68 410258:69-103 416402:104-104 410963:105-105 410969:106-210]
AGTGACCCGGCGCTATTGAGCGGGAAATTGCAAAGTTCGGCTTGCGACAAAACGTCGTCG
GCCAACAGTTCGGGGTGTAGCTCAGCCTGGTAGAGTACTGCGTTCGGGACGCAGGAGTCG
GAGGTTCGAATCCTCTCACCCCGACCAATCATCTTTTAGTGATCGCGAACACTGGCGACG
TGCGGAAGGATCCATTCCCGCGCGGGCTTCC
>Cluster2821_Trinity|comp1910_c0_seq2 len=445 path=[427339:0-78 428496:79-185 429955:186-198 430129:199-204 439291:205-222 439309:223-227 439323:228-228 430476:229-238 422910:239-279 431433:280-299 439440:300-308 424598:309-385 436859:386-444]
GTTTGGGTGGGGCGCCACGCCCTCAAAAAGATAACAAGGGCGCACAAAGATCAGCTCAAG
CGGGTCAGAAATCCGCTGTAGAGTGCAAGAGCAAAAGCCAGCCTAACTAGGATATGAACA
GGAAGTATCTTAGTAGAGAAATCTTGGTCTAGCGAACTCCTATTTCCCCTTGACTGGGGG
ATAGGCATGACCGAAAAGTTACTCCGGGGATAACAGAGTTGTCGCGCCTAAGAGCTCAAA
TCGACGGCGCGGTTTGCTACATCGACGTCGGCTCTTCCTAACCTGGTTGTGCAGCAGCAA
CCAAGGGTGGGGGTGTTCACCCATTAAAAGGGATCGTGAGCTGGGTTCAGAACGCTGTGA
GGCAGTTTGTTTGATATCTACTGGAAGTGTATAATGTCTGATGGGAAGGATCACTTAGTA
CGAGAGGAACGGTGACTCGACGCCT
>Cluster8929_Trinity|comp1910_c0_seq3 len=228 path=[433998:0-54 430129:55-60 439291:61-78 439309:79-83 439323:84-84 430476:85-94 422910:95-135 439352:136-154 439371:155-155 439440:156-164 439457:165-177 419271:178-178 416318:179-202 416606:203-227]
TGGGTCTAGCGAACCCTTATGCCTTCGTAGTGGGGGCTAAGTATGACAGAAAAGCTACTC
CGGGGATAACAGAGTTGTCGCGCCTAAGAGCTCAAATCGACGGCGCGGTTTGCTACATCG
ACGTCGGCTCTTCCTATCCTGGCCGTGCAGAAGCGGCCAAGGGTGAAGGGGTTCACTTGT
TAAAAGGGATCGTTAGCTGGGTTAAGAACGTCGTGAGACAGTTCGGTC
>Cluster6792_Trinity|comp1910_c0_seq4 len=268 path=[431936:0-55 417950:56-104 415392:105-142 439424:143-143 439425:144-155 418927:156-178 419271:179-179 416318:180-203 419514:204-237 435921:238-267]
TCGGGCCTAGCGACCCCACGTAGTTTTTTAATAGGACTCGTGTGTGACAGAAAAGGTACC
CCAAGGATAACAGGCTTGTCGCGCCCGATAGTCCATATTGACGGCGCGGTTTGGTACATC
GCTGTCGGCTCTTCCTATCCTGGTAGTGCACAAGCTACCAAGGGTGTCGGAGTTCACGCG
TTAAAAGGGATCGTTAGCTGGGTTCACAACGCTGTGAGGCAGTTGGTTTGATATCTACAG
GAGATGTTGGAACGCTGAGAGGAAGGAC
>Cluster2100_Trinity|comp1910_c0_seq5 len=520 path=[427339:0-78 428496:79-185 429955:186-198 430129:199-204 439291:205-222 439309:223-227 439323:228-228 430476:229-238 422910:239-279 439352:280-298 439371:299-299 439440:300-308 439457:309-321 419271:322-322 416318:323-346 419514:347-380 419800:381-519]
GTTTGGGTGGGGCGCCACGCCCTCAAAAAGATAACAAGGGCGCACAAAGATCAGCTCAAG
CGGGTCAGAAATCCGCTGTAGAGTGCAAGAGCAAAAGCCAGCCTAACTAGGATATGAACA
GGAAGTATCTTAGTAGAGAAATCTTGGTCTAGCGAACTCCTATTTCCCCTTGACTGGGGG
ATAGGCATGACCGAAAAGTTACTCCGGGGATAACAGAGTTGTCGCGCCTAAGAGCTCAAA
TCGACGGCGCGGTTTGCTACATCGACGTCGGCTCTTCCTATCCTGGCCGTGCAGAAGCGG
CCAAGGGTGAAGGGGTTCACTTGTTAAAAGGGATCGTTAGCTGGGTTCACAACGCTGTGA
GGCAGTTGGTTTGATATCTACTGGAAATGCGAGAAGGCTGAGAGGAAGGACGCCATAGTA
CGAGAGGAACTGGCGTTCGTCGCCACTGGTTTACCGGTTATCCGATAGGGTATTACGCCG
GGCAGCTACGCGATTTGGGATAAGTTCTGAAAGTATCTAA
>Cluster3050_Trinity|comp1910_c0_seq6 len=427 path=[416656:0-105 417950:106-154 415392:155-192 415824:193-229 416318:230-253 419514:254-287 419800:288-426]
GAACTAGTACCGTGAGGGAAAGGGCACAGTAATGGATGCAGAGACGAAAGTCGGTTCTAG
CGAACCTTCAACAATTTTTAATAGGTTGTGAATGTGACAGAAAAGTTACCCCAAGGATAA
CAGGCTTGTCGCGCCCGATAGTCCATATTGACGGCGCGGTTTGGTACATCGCTGTCGGCT
CTTCCTATCCTGGCTGTGCACAAGCAGCCAAGGGTGTCGGAGTTCACGCATTAAAAGGGA
TCGTTAGCTGGGTTCACAACGCTGTGAGGCAGTTGGTTTGATATCTACTGGAAATGCGAG
AAGGCTGAGAGGAAGGACGCCATAGTACGAGAGGAACTGGCGTTCGTCGCCACTGGTTTA
CCGGTTATCCGATAGGGTATTACGCCGGGCAGCTACGCGATTTGGGATAAGTTCTGAAAG
TATCTAA
>Cluster5104_Trinity|comp1910_c0_seq7 len=318 path=[433998:0-54 430129:55-60 439291:61-78 439309:79-83 439323:84-84 430476:85-94 422910:95-135 431433:136-155 439440:156-164 424598:165-241 425692:242-317]
TGGGTCTAGCGAACCCTTATGCCTTCGTAGTGGGGGCTAAGTATGACAGAAAAGCTACTC
CGGGGATAACAGAGTTGTCGCGCCTAAGAGCTCAAATCGACGGCGCGGTTTGCTACATCG
ACGTCGGCTCTTCCTAACCTGGTTGTGCAGCAGCAACCAAGGGTGGGGGTGTTCACCCAT
TAAAAGGGATCGTGAGCTGGGTTCAGAACGCTGTGAGGCAGTTTGTTTGATATCTACTGG
AAATGCTTGAAGTATCTGAGAGGAAGGACCATTTAGTACGAGAGGAACGATGGCTCGGCG
CCTCTGGTTTACCTGTTA
>Cluster4702_Trinity|comp1910_c0_seq8 len=334 path=[421792:0-110 422910:111-151 431433:152-171 439440:172-180 424598:181-257 425692:258-333]
TCCAGAGGCGAAAGCCAGGCCTAGCGAACCCCCGTGTCCTCCTTAGTGGGGGCCGGGTAT
GACCGAAAAGTTACTCCGGGGGTAACAGAGTCGTCGCGCCCGAGAGTTCGCATCGACGGC
GCGGTTTGCTACATCGACGTCGGCTCTTCCTAACCTGGTTGTGCAGCAGCAACCAAGGGT
GGGGGTGTTCACCCATTAAAAGGGATCGTGAGCTGGGTTCAGAACGCTGTGAGGCAGTTT
GTTTGATATCTACTGGAAATGCTTGAAGTATCTGAGAGGAAGGACCATTTAGTACGAGAG
GAACGATGGCTCGGCGCCTCTGGTTTACCTGTTA
>Cluster3509_Trinity|comp1910_c0_seq10 len=392 path=[421792:0-110 422910:111-151 439352:152-170 439371:171-171 439440:172-180 439457:181-193 419271:194-194 416318:195-218 419514:219-252 419800:253-391]
TCCAGAGGCGAAAGCCAGGCCTAGCGAACCCCCGTGTCCTCCTTAGTGGGGGCCGGGTAT
GACCGAAAAGTTACTCCGGGGGTAACAGAGTCGTCGCGCCCGAGAGTTCGCATCGACGGC
GCGGTTTGCTACATCGACGTCGGCTCTTCCTATCCTGGCCGTGCAGAAGCGGCCAAGGGT
GAAGGGGTTCACTTGTTAAAAGGGATCGTTAGCTGGGTTCACAACGCTGTGAGGCAGTTG
GTTTGATATCTACTGGAAATGCGAGAAGGCTGAGAGGAAGGACGCCATAGTACGAGAGGA
ACTGGCGTTCGTCGCCACTGGTTTACCGGTTATCCGATAGGGTATTACGCCGGGCAGCTA
CGCGATTTGGGATAAGTTCTGAAAGTATCTAA
>Cluster9162_Trinity|comp1912_c2_seq1 len=225 path=[413330:0-11 412873:12-15 413001:16-41 423775:42-46 423781:47-58 414008:59-98 414783:99-224]
CGGAGTGGACGAACCTCTGGTGTACCGGTTGTCACGCCAGTGGCATCGCCGGGTAGCTAA
GTTCGGAAAAGATAACCGCTGAAAGCATATAAGCGGGAAGCCAACCTCAAGATGAGATCT
CCCTGAAGACCCGTGGTAGATGACCACGTTGATAGGCGAGAGGTGTAAGGGCTGTGAGGC
CTTCAGCTGACTCGTACTAATCGGTCGTTCGACTTGACCATAAAA
>Cluster9361_Trinity|comp1917_c0_seq1 len=222 path=[414383:0-113 415808:114-162 416360:163-166 416373:167-198 419338:199-221]
GGTGAAAGGCCAATCAAATTCCGTTATAGCTCGTTCTCTCCGAAATATCTTTAGGGATAG
CCTTGCGTGGTCCACATTGGTGGTAGAGCGCTGGATGGACTAGGGGCCTTACCGGGTTAC
TGAATCCAACCAAACTTCGAATGCCAGCGACTCATAGCTCGGCAGTGAGACGGTGGGGGC
TAAGCTTCATCGTCGAAAGGAAAACAGTCCAGACTACCGGCT
>Cluster7402_Trinity|comp1920_c0_seq1 len=255 path=[417932:0-104 416532:105-159 417328:160-178 417502:179-211 415689:212-254]
TAGGCAATTTTACCCCGTAAGTTCGCGATAAGGGGGCCCTCCCTCCTTCGGGAGAAGGGC
GCAGAGAATCGGCTCTGGGAACTGTTTATCAAAAACACAGGACTGTGCGAACTCGCAAGA
GGATGTATACAGTCTGACGCTTGCCCAATGCTGGAATGTCAAGGAAGCAGGTTAGCCGCA
AGGCGAAGCTTGCAACCGAAGCACCAGTCAATGGCGGCCGTAACTATGACGGTCCTAAGG
TAGCGAAGTTCCTTG
>Cluster5199_Trinity|comp1923_c0_seq1 len=315 path=[418095:0-25 418367:26-176 420261:177-229 424458:230-239 424468:240-260 422979:261-314]
TTATGGTTAAGTTATTAAGGGTAGATGGTGGATGTTTTGGTATTGATAGGTGATGAAGGA
TGTGGAAAGTTGTGAAAAGTTTTGGGGAGTTGTTAATAGGTTTTGATTTGGAGGTATTTG
AATGGGGGAATTTATTTGGGGTTATGTTTGGGTATTATGAAGTGAATATATAGTTTTATG
AGGTGAATGTAGGGAATTGAAATATTTAAGTATTTGTAGGAGAAGAAATTAATTGAGATT
TTGTTAGTAGTGGTGAGTGAAAGTGGAAGAGTTTGTATGTGATAGCTTGGTTCTTAGTGG
AACGGTCTGGAAAGT
>Cluster6572_Trinity|comp1925_c0_seq1 len=273 path=[418407:0-32 419092:33-91 420236:92-134 425081:135-237 427197:238-272]
TTGTAGTCCACGCCCTAAACGATGCAGATTAGTTGTCTCGAGTATCGACCCTCGGGGTGG
CGTAGCTAACGCGTTAAATCAGCCGCCTGGGAAGTACGAGCGCAAGCTTAAAACTCAAAG
GAATAGACGGGGACTTGCACAAGCAGTGGATTATGTGGTTTAATTCGATGGTAAACGAAG
AACCTTACCCAGGTTTGAAACCCTACTGAATTCCGATAGAAATATTGGAAGTCCTTACGG
ACAGTAGGGCAGGTGCTGCATGGTTGTCGTCAG
>Cluster5143_Trinity|comp1925_c0_seq2 len=317 path=[418407:0-32 419092:33-91 420236:92-134 435340:135-149 435315:150-159 427717:160-316]
TTGTAGTCCACGCCCTAAACGATGCAGATTAGTTGTCTCGAGTATCGACCCTCGGGGTGG
CGTAGCTAACGCGTTAAATCAGCCGCCTGGGAAGTACGAGCGCAAGCTTAAAACTCAAAG
GAATAGACGGGGACTCGCACAAGCGGTGGAGCATGAGGTTTAATTCGATGATAAGCGAAG
CACCTCACCAGGGCTTGACACTCTGACGATTGTCTCGAGAAACCGAGACGTTCCTGGTTT
ACCAGGACGGCAGAGCAGGTGCTGCACGGTTGTCGTCAGCTCGTGACTTGAGTTGTTCCC
TTAAGTGGGGTAACGAG
>Cluster6573_Trinity|comp1925_c0_seq4 len=273 path=[418407:0-32 419092:33-91 420236:92-134 435340:135-149 435315:150-159 421237:160-200 421800:201-272]
TTGTAGTCCACGCCCTAAACGATGCAGATTAGTTGTCTCGAGTATCGACCCTCGGGGTGG
CGTAGCTAACGCGTTAAATCAGCCGCCTGGGAAGTACGAGCGCAAGCTTAAAACTCAAAG
GAATAGACGGGGACTCGCACAAGCGGTGGAGCATGAGGTTCAATTCGACAATAAGCGAGG
AACCTTACCAGGGCTTGAAATCCAGACGACAGGTTGCCGAAAGGCGACTCTTCTCTCAAG
GACGGCTGGACAGGTGCTGCATGGTTGTCGTCA
>Cluster6746_Trinity|comp1925_c0_seq6 len=269 path=[430322:0-87 420236:88-130 435340:131-145 435315:146-155 421237:156-196 421800:197-268]
AGTCCACGCCCTAAACGATGTCGGCTAGCTTTTCGGAGTATCGACCCTCTGAGAGGCGAA
GCTAACGCGATAAGCCGACCGCCTGGGTAGTACGAGCGCAAGCTTAAAACTCAAAGGAAT
AGACGGGGACTCGCACAAGCGGTGGAGCATGAGGTTCAATTCGACAATAAGCGAGGAACC
TTACCAGGGCTTGAAATCCAGACGACAGGTTGCCGAAAGGCGACTCTTCTCTCAAGGACG
GCTGGACAGGTGCTGCATGGTTGTCGTCA
>Cluster6574_Trinity|comp1925_c0_seq7 len=273 path=[418407:0-32 419092:33-91 420236:92-134 435340:135-149 432383:150-237 427197:238-272]
TTGTAGTCCACGCCCTAAACGATGCAGATTAGTTGTCTCGAGTATCGACCCTCGGGGTGG
CGTAGCTAACGCGTTAAATCAGCCGCCTGGGAAGTACGAGCGCAAGCTTAAAACTCAAAG
GAATAGACGGGGACTCGCACAAGCGGTGGATCATGAGGTTTAATTCGACGGTAAACGCGG
AACCTTACCAGGGCTTGAAACCCTATTGAAATCCTCCAGAAACGGAGGCCCTCCGCAAGG
ACAGTAGGGCAGGTGCTGCATGGTTGTCGTCAG
>Cluster6747_Trinity|comp1925_c0_seq8 len=269 path=[430322:0-87 420236:88-130 435340:131-145 432383:146-233 427197:234-268]
AGTCCACGCCCTAAACGATGTCGGCTAGCTTTTCGGAGTATCGACCCTCTGAGAGGCGAA
GCTAACGCGATAAGCCGACCGCCTGGGTAGTACGAGCGCAAGCTTAAAACTCAAAGGAAT
AGACGGGGACTCGCACAAGCGGTGGATCATGAGGTTTAATTCGACGGTAAACGCGGAACC
TTACCAGGGCTTGAAACCCTATTGAAATCCTCCAGAAACGGAGGCCCTCCGCAAGGACAG
TAGGGCAGGTGCTGCATGGTTGTCGTCAG
>Cluster4241_Trinity|comp1926_c0_seq3 len=354 path=[420824:0-57 439543:58-58 439544:59-74 431248:75-92 431447:93-128 431820:129-138 426007:139-167 427100:168-249 428103:250-353]
AAACTCAAAGGAATAGACGGGGACCCGCACAAGCGGAGGAGTATGTGGTTTAATTCGACG
ATAAGCGAGGAACCTTACCTGGGCTCGAAATGCAGCTGCAAGCCGATGGAAACATTGGCC
GCCTTCGAGGGTGCTGTATAGGTGCTGCATGGTTGCCGTCAGCTCGTGCCGTGAGGTGTA
CCGTTAAGTCGGGTAACGAGCGCAACCCCTATGCTGTGTTAAATGTACACAGCAGACTGC
CCGGGCAACCGGGAGGAAGGCGGGGACGACGTCAAATCAGCATGGCTCTTACGCCTTGGG
CGACACACATGATACAATGGTCGGTACAATGGGTAGCCAAACCGCGAGGTGGAG
>Cluster5090_Trinity|comp1926_c0_seq4 len=319 path=[429164:0-101 425993:102-103 426007:104-132 427100:133-214 428103:215-318]
GGAGCATGTGGTTTAATTCGATGGTAAGCGAAGAACCTTACCAAGGCTTGACATCTTCAG
AAGTCTCTGGAAACAGAGATGTGCCCTTCGGGGAACTGGGTGACAGGTGCTGCATGGTTG
CCGTCAGCTCGTGCCGTGAGGTGTACCGTTAAGTCGGGTAACGAGCGCAACCCCTATGCT
GTGTTAAATGTACACAGCAGACTGCCCGGGCAACCGGGAGGAAGGCGGGGACGACGTCAA
ATCAGCATGGCTCTTACGCCTTGGGCGACACACATGATACAATGGTCGGTACAATGGGTA
GCCAAACCGCGAGGTGGAG
>Cluster5336_Trinity|comp1927_c0_seq2 len=310 path=[420198:0-24 445458:25-27 445461:28-34 445468:35-36 445470:37-39 445473:40-54 443887:55-60 437344:61-93 421506:94-135 426135:136-159 426537:160-169 422857:170-193 445557:194-197 445561:198-209 445649:210-215 445580:216-234 423792:235-309]
CGGGTAAGTTCCGACCCGCACGAACCGCGTAACAACTAGAGCACTGTCTCAACGAAGGAC
CCGGTGAAATTGAAATAGGCGTGAAGATGCGTCTTACCCGCAGCAGGACAAAAAGACCCC
GTGGAGCTTTACTGCAGTTTGGCATTGCGTTTGGGTATCGTCTGTGTAGAATAGGTGGGA
GGCTTTGAAGCTGGCGCGCTAGCGTCGGTGGAGCCACCGTTGAAATACCACCCTGGACAT
TCTGGGGTTCTAACCTGGGCCCGTAATCCGGGTCGGGGACACTGCCTGGTAGGCAGTTTG
ACTGGGGCGG
>Cluster5307_Trinity|comp1927_c0_seq4 len=311 path=[420198:0-24 445488:25-27 445461:28-34 445468:35-36 445470:37-39 445473:40-54 443210:55-55 420961:56-56 420968:57-93 421506:94-135 426135:136-159 426537:160-169 422857:170-193 445557:194-197 445561:198-209 445649:210-215 431111:216-216 427451:217-218 445622:219-240 427829:241-272 428335:273-310]
CGGGTAAGTTCCGACCCGCACGAACGGTGTAACAACTAGAGCACTGTCTCAACGATGGAC
CCGGTGAAATTGAAATGGCTGTGAAGATGCGGCCTACCCGCAGCAGGACAAAAAGACCCC
GTGGAGCTTTACTGCAGTTTGGCATTGCGTTTGGGTATCGTCTGTGTAGAATAGGTGGGA
GGCTTTGAAGCTGGCGCGCTAGCGTCGGTGGAGCCATCAGTGAAATACCACCCTGATTAT
GCTTAGACCCTAACCCCGCACCGTCATCCGGGCGGGGGACCGTGCCAGGTGGGCAGTTTG
ACTGGGGCGGT
>Cluster7114_Trinity|comp1928_c0_seq1 len=261 path=[426304:0-36 437351:37-37 437352:38-40 426965:41-120 427921:121-123 427963:124-124 427977:125-144 422869:145-260]
GTGGCGAACGGGTGAGTAACACGTTGGTGACCTGCCCCGAGACGGGCAATAACTGTCGGA
AACGACAGCTAATGGTCCGGATGTCGTGGGGATTAGAAGCCCACGACTAAAGCGATAGCG
TCTCGGGAGGGGCCTGCGGGCTATCAGCTAGTTGGTGAGGTAACGGCTCACCAAGGCCCA
GACGGCTAGGGGGCGTGAGAGCGTGGCCCCCCACAATGGAACTGAGACACGGTCCATACT
CCTACGGGAGGCAGCAGTGAG
>Cluster7115_Trinity|comp1928_c0_seq3 len=261 path=[420911:0-86 422009:87-115 422462:116-144 422869:145-260]
AGTGGCGGACGGGTGAGTAATACATGGGAATCTGCCCTTGGGTGGGGGATAACGTTGGGA
AACTAACGCTAATACCGCATAACCTCTACGGAGCAAAGCGGGGGATCTTCGGACCTCGTG
CCAAAGGATGAGCCCATGTCTGATTAGCTAGTTGGTGAGGTAACGGCTCACCAAGGCCCA
GACGGCTAGGGGGCGTGAGAGCGTGGCCCCCCACAATGGAACTGAGACACGGTCCATACT
CCTACGGGAGGCAGCAGTGAG
>Cluster1582_Trinity|comp1930_c0_seq1 len=603 path=[421657:0-100 423445:101-108 423561:109-123 423883:124-171 436660:172-174 424690:175-464 430174:465-487 436706:488-505 436709:506-602]
CTCTTAAGGTAGCGTAATACCTTGCCATTTAAATGATGGCTTGCATGAATGGCGTAACGA
GATTGTCACTGTCCCTACGATGAACCTTCCGAATACACCTTCCCGGTGCAAAGGCCGGGG
ACCCCAAGTGGGAAGTAAAGACCCCGTTGAACTTTACTGCAGCCTGCTATTGTGATCAAT
CTTGTAATATAACAAGGAGCTTTGGCAACATGTAAAACTTGTTGTTATGAGGTTGGTTGC
TTATCTCTATATGAGAAACAGTAGTTGGTGGGCAGTTTGGCTGGGGTGGCACCCTGCTGA
AAAGATATCAGCAGGGCCCAAAGGTTGGCTCAGTTGGTTTAGAAATCCAACGTAGAGTGT
AAGGGCAAAAGCCAGCTTTATTCTGATTACCACTATACTAATCGGAATTAGGAAACTATG
GCCTAACGATCTCCAATGTGCTCCTTAGTGGGGCCTTGGATTGACAGAAAAGTTACCACG
GGGATAACAGAGTTGTCGCTCCTGAGAGTTCATATCGACGGAGCGGTTTGCTACATCGAT
GTCGGCTCATCCTAACCTGGTAGTGCAGCAGCTACCAAAGGTGGGGGTGTTCACCCATTA
AAA
>Cluster10412_Trinity|comp1933_c1_seq1 len=208 path=[450453:0-39 462135:40-53 453097:54-58 462154:59-70 462166:71-86 427674:87-110 428057:111-111 428059:112-133 428486:134-138 424614:139-139 424616:140-141 424650:142-156 424967:157-160 462348:161-207]
GACTGGGGTGGTCGCCTCCAAAAGTGTAACGGAGGCTTTCAAAGGTACCCTCAGCACGCT
TGGTAACCGTGCGCAGAGTGCAATGGCATAAGGGTGCTTGACTGTGAGACCAACAAGTCG
ATCAGGTACGAAAGTAGAGCATAGTGATCCGGTGGTTCCGCATGGAAGGGCCATCGCTCA
ACGAATAAAAGGTACTCTGGGGATAACA
>Cluster3925_Trinity|comp1933_c1_seq3 len=368 path=[434627:0-146 436962:147-185 426680:186-209 437958:210-262 430750:263-367]
AGCGCGTGTAGGCGGCTATGCAATTTGACATTGGTACACTGCTTCACATGTTCAGCATAG
GTGGGACCCTTCGGGGGCCAGTGAGATACCACCCTTGTGCTGTAGTGTGCCTAATCCATT
CCCGTGATCCGGGAAAGGAGACAGTGTCTGATGGGTAGTTTAACTGGGGCGGTTGCCTCC
CAAACTGTAACGGAGGCGTTTACAAAGGTAGGCTTAGCCCGAATAGACATCGGGCTGGAC
GCGCAAACGCACAAGCCTGCTTTACTGCAAGACCTACAAGTCGAGCAGTCGCGAAAGCGG
AAGTTAGTGATCCGACGATCCAATGTAGGATGGTCGAAGCTCATCGGATAAAAGCTACTC
CGGGGATA
>Cluster5169_Trinity|comp1934_c1_seq2 len=316 path=[434076:0-47 434739:48-82 428933:83-103 438271:104-133 430058:134-315]
ACAGGCTTATCGGGCCCAAGAGTTTATATCGACGGCCCGGTTTGGTACCTCGATGTCGGC
TTTTCCTATCCTGGTCCTGCAGCAGGGGCCAAGGGTGAGGCTGCTCGCCTATTAAAAGGG
AACGTGAGCTGGGATTAGACCGTCGTGAGACAGGTCGGACTTTATCTGCTGGGAGTGTTG
GCTGCCTGAGGGGAAAGGGTTCCTAGTACGAGAGGAACGGAACGCTGTGGCCTCTAGTTA
ACCGGTTGTCCGACAGGGCAAACGCCGGGCAGCCACGCCGCTGAGGATAAGAGCTGAAAG
CATCTAAGCTCGAAGC
>Cluster6708_Trinity|comp1935_c0_seq1 len=270 path=[431110:0-61 424915:62-92 431313:93-94 431363:95-187 426523:188-210 426756:211-234 427063:235-269]
AGAACGAACGCTGGCGGCGTGGCGTCAGCGTGGCCGTGCCCTTCGCGCCGGGCCGCGGCG
ACGCCACGGCCGCGATGACCGATGCCGCGTCCTTCGACGTGCTCGAGCCCGTGGCGGACG
GCTTCCGCAACTGGCTCAAGAAGGACTTCGTCGTCACCCCGGAAGAACTGCTGCTCGACC
GCGCCCAGCTGATGCGCCTGACCGCGCCCGAAATGACGGCGCTGATCGGCGGCCTGCGGG
TGCTCGGCTACGGGAGGCAGCAGTGGGGAA
>Cluster8145_Trinity|comp1937_c0_seq1 len=241 path=[425067:0-74 426436:75-86 440081:87-92 440087:93-104 427503:105-146 440128:147-147 433775:148-166 440169:167-240]
AACGTCCGGTGTCAAGAGGGAAATAACCCAGACCGCTAGCTAAGGTTTTAAATGATTGGC
TAAGTGGTAAATGAGGTGGGAAGGTATAGATAGTTAGGAGGTTGGTTTAGAAGTAGTTAT
TTTTTAAAGAAAGTGTAATAGTTTATTGGTTGAGTGAGTTTGTGTTGAAAATTTAATGGG
GTTAAGTATTTTATTGAAGTTGTGGGTTTAATGGATGGTAGAGGAGTAATTTTTGGGAGT
A
>Cluster7262_Trinity|comp1937_c0_seq2 len=258 path=[431840:0-62 440063:63-69 426436:70-81 440081:82-87 440087:88-99 427503:100-141 440128:142-142 440123:143-154 428529:155-157 428642:158-195 431268:196-198 431323:199-257]
TTGTGGTTGAGAGGGAAATAATTTAGATTTATAGTTAAGGTTTTTAATGATGTGTTAAGT
GGTAAATGAAGTGGGAAGGTATAGATAGTTAGGAGGTTGGTTTAGAAGTAGTTATTTTTT
AAAGAAAGTGTAATAGTTTATTGGTTGAGTTGTTTTGTGTGGAAGATGTAATGGGGTTTA
AGTTAATAATTGAAGTTGTGGATGTATAGTGATGTGTGTGGTAGGGGAGTGTTTTGTAGG
TCTGTGAAGGTGGGTTGA
>Cluster7016_Trinity|comp1937_c0_seq3 len=263 path=[425067:0-74 426436:75-86 440081:87-92 440087:93-104 427503:105-146 440128:147-147 440123:148-159 428529:160-162 428642:163-200 431268:201-203 431323:204-262]
AACGTCCGGTGTCAAGAGGGAAATAACCCAGACCGCTAGCTAAGGTTTTAAATGATTGGC
TAAGTGGTAAATGAGGTGGGAAGGTATAGATAGTTAGGAGGTTGGTTTAGAAGTAGTTAT
TTTTTAAAGAAAGTGTAATAGTTTATTGGTTGAGTTGTTTTGTGTGGAAGATGTAATGGG
GTTTAAGTTAATAATTGAAGTTGTGGATGTATAGTGATGTGTGTGGTAGGGGAGTGTTTT
GTAGGTCTGTGAAGGTGGGTTGA
>Cluster8449_Trinity|comp1937_c0_seq4 len=236 path=[431840:0-62 440063:63-69 426436:70-81 440081:82-87 440087:88-99 427503:100-141 440128:142-142 433775:143-161 440169:162-235]
TTGTGGTTGAGAGGGAAATAATTTAGATTTATAGTTAAGGTTTTTAATGATGTGTTAAGT
GGTAAATGAAGTGGGAAGGTATAGATAGTTAGGAGGTTGGTTTAGAAGTAGTTATTTTTT
AAAGAAAGTGTAATAGTTTATTGGTTGAGTGAGTTTGTGTTGAAAATTTAATGGGGTTAA
GTATTTTATTGAAGTTGTGGGTTTAATGGATGGTAGAGGAGTAATTTTTGGGAGTA
>Cluster10484_Trinity|comp1940_c0_seq2 len=207 path=[432317:0-89 432060:90-116 432317:117-206]
GTCAGGAGGCGATGAAGGGCGTGGAAGACTGCGAAAAGCCTGGGGAAGCTGTCAAACAAG
CGTTGATCCCGGGATTCCCGAATGATCACGCTAAGGGCATGCGGTGGATGTCTTGGCGTC
AGGAGGCGATGAAGGGCGTGGAAGACTGCGAAAAGCCTGGGGAAGCTGTCAAACAAGCGT
TGATCCCGGGATTCCCGAATGATCACG
>Cluster9658_Trinity|comp1940_c0_seq3 len=218 path=[436992:0-11 430320:12-77 439372:78-100 432060:101-127 432317:128-217]
GACGCCGCGTGTGCGATGAAGGCCCTCGGGTTGTAAAGCACAACAAACAGGGAAGAAGAA
AGTGACGGTACCTGTCTGAAGCACCTCATGCGGCCAAGCTACTAAGGGCATGCGGTGGAT
GTCTTGGCGTCAGGAGGCGATGAAGGGCGTGGAAGACTGCGAAAAGCCTGGGGAAGCTGT
CAAACAAGCGTTGATCCCGGGATTCCCGAATGATCACG
>Cluster8930_Trinity|comp1941_c0_seq1 len=228 path=[442782:0-37 430901:38-71 431310:72-95 431939:96-98 431973:99-130 447445:131-151 434277:152-158 447494:159-161 447497:162-177 447513:178-185 447522:186-186 447523:187-199 435172:200-227]
GTAAGTTCCGACCCGTACGAATGGAGTAACGATTTGAACGCTGTCTCGGAGAGAGGCTCG
GCGAAATAGGATTGTCTGTGAAGATACGGACTAGGCGTGCCAGGACAGAAAGACCCTATT
GAGCTTTACTGCAGGCTGATATTGTCTGCGGGCTATATCTGCGCAGGATAGGTGGGAGCC
TTTGAAGCCGCGGCGCCAGTCGCAGTGGAGGCAACCTTGAAATACCAC
>Cluster5361_Trinity|comp1941_c0_seq3 len=309 path=[442782:0-37 430901:38-71 431310:72-95 431939:96-98 431973:99-130 447445:131-151 434277:152-158 447494:159-161 447497:162-177 447513:178-185 447521:186-186 438320:187-204 438497:205-251 439266:252-275 447581:276-308]
GTAAGTTCCGACCCGTACGAATGGAGTAACGATTTGAACGCTGTCTCGGAGAGAGGCTCG
GCGAAATAGGATTGTCTGTGAAGATACGGACTAGGCGTGCCAGGACAGAAAGACCCTATT
GAGCTTTACTGCAGGCTGATATTGTCTGCGGGCTATATCTGCGCAGGATAGGTGGGAGCC
TTTGAAAGGAGGATTTTGGTTCTCCTGGAGGCAACGTTGAGATACCACTCTGATGTAGCT
AGCATACTAACCTCATTCCGTGAATCCGGGTGGGGGACAGTGTCAGTTAGGCAGTTTGAC
TGGGGCGGT
>Cluster10826_Trinity|comp1941_c0_seq4 len=202 path=[435262:0-46 431310:47-70 431939:71-73 431973:74-105 447466:106-119 447480:120-120 436939:121-127 447488:128-130 447491:131-133 447494:134-136 447497:137-152 447513:153-160 447522:161-161 447523:162-174 446390:175-201]
GTAACGATCTGGGCGCTGTCTCGGAGAGAGACTCGGCGAAATAGGAGTGTCTGTGAAGAT
ACGGACTAGGCGTGCCAGGACAGAAAGACCCTATTGAGCTTTACTGTAGGCTGAAATTGT
CTGCGGGCTATGTTTGCGCAGGATAGGTGGGAGCCTTTGAAGCCGCGGCGCCAGTTGCGG
TGGAGGCACCCTTGAAATACCA
>Cluster8024_Trinity|comp1943_c0_seq1 len=243 path=[434813:0-25 433100:26-76 439055:77-141 435831:142-242]
GAAAGGTGAAAAGAACGCCTGACGGCGAGTGAAAGAGAACCTGAAACCTTGTGCATACAA
GCGGTAGGAGCCTGGGATCAGCTACGGCTGGTTCGTGGGTGACTGCGTGCCTTTTGCATT
ATGATCCGGCGAGTTACTCCTCTAGAGCGAGGCTAAGCTGGTCACCAGCGGAGCCACAGC
GAAAGCGAGTCCTGTAACGAGGGCGATCAAGTTCTAGGGGGTAGACCCGAAGCCAGGGCG
ATC
>Cluster9573_Trinity|comp1949_c0_seq1 len=219 path=[439131:0-56 439770:57-120 440634:121-122 440661:123-171 443916:172-175 443923:176-176 443924:177-177 443925:178-218]
TCTGTTCGTGAACGCCGAGCGTTCGGACATCGTGCAATTCCGTCCGTGAAACCACGGTTT
GCGGTGGTCATAGCGGAGGGGCCACACCCGATCTCATCCCGAACTCGGAAGTTAAGCCCT
CCAGCGCCGATGGTACTGCGTGGGTGACCGCGTGGGAGAGTAGGACGCCGCCGCATTCTT
TTCGTTGCGCTTTATCTGCGCATACAACGGCGGCGGCGA
>Cluster10249_Trinity|comp1950_c0_seq1 len=210 path=[446610:0-109 441867:110-116 441973:117-141 457714:142-148 457727:149-209]
ATGACGTCAAATCCGCATGGCCCTTTGATGCCCTGGGCTACACTCATGATACAATGGTCA
GTACAACGGGCTGCTAAGTCGCAAGACGGAGCCAATCCCTTAAAACTGGCCTCAGTTCGG
ATTGAGGGCTGCAACTCGCCCTCATGAAGTTGGAATTGCTAGTAATGACGTGTCAGCAAC
AACGTCGTGAATACGTTCCCGGGCCTTGTA
>Cluster954_Trinity|comp1951_c0_seq1 len=804 path=[462163:0-386 468546:387-415 452952:416-444 445460:445-468 477552:469-470 456621:471-487 477586:488-494 457073:495-535 454745:536-559 455105:560-595 447969:596-603 442249:604-631 477760:632-632 477761:633-680 443531:681-711 444038:712-803]
AAAGGGCGTTAAGTCACGTGATCAAGACCTGAAGCCAGATGATCTATTCATGAGCAGGAT
GAAGTCTTCCGAAAGGAGGATGGAGGTCCGAACTAGTGTTATGCACATGTACTTGGATGA
TTTGTGAATAGGGGTGAAAAGCCTATCTAATCTGGCGATGGCTGGTTCCTGTTGAAATAT
GCCTTCGTATAGTCTCTTCCAGCTCGTTAACGGTGTAAAGTACGAAATGAATTTGCAGGG
GCTAATGCTTACGGAATTCTCTTCAACTCAGAAGCTGTTGACTGCATTGGGAGGGAAACA
GGGTCAGTATGTAAGATACTGTTCCGAGACCGAAACAACGGAGACTGGAGTTAAGGTCCC
CAAATATATGCTCAGTGTAACGAACTTTGTCTTGAACCTAAGACAGTAGGGATGTAGGCT
TAGAAGCAGCCACCATTCAAAGAAAGCGTAACAGCTCACTAGTCGAGCGGTTGGGCGTGG
ATAATAAGCGGGCATAAAACATACTACCGAAGCTGTGGATTTATACTATAGAGGTATAAG
TGGTAGGGGAGCATTCCAGGATTGCGGAAGGATATACGCGAGTATATCTGGAGAGACTGG
AAAAGCAAATGTAGGCATAAGTAACGATAATGCAGGTGTAAATCCTGCACACCGGAAGAC
TAAGGTTTCCTGATCAACGTCAATCGGATCAGGGTTAGTCGGGGCCTAAGGCGTACCCGA
AAGGGGGAGCTAATGGACAACAGGTTAATAATCCTGTACCACCTGGTGGAGCGACGGGGG
GACGCAGGCGGGGAGGCCAGCCGG
>Cluster8249_Trinity|comp1951_c0_seq2 len=239 path=[473356:0-15 468546:16-44 452952:45-73 445460:74-97 477552:98-99 477554:100-115 469932:116-238]
TAAGTGTAACAAAGGGTGTCTTGAACCTAAGACAGTAGGGATGTAGGCTTAGAAGCAGCC
ACCATTCAAAGAAAGCGTAACAGCTCACTAGTCGAGCGGTCGGGCATGGATAATAATCGG
GCATTAAATACACCACCGAATCCGTGGATTGGTACATTATGTGTGCCAGTGGTAGGGGAG
CATTCCAAACGGCGCAGAAGGTTAACTGTAAGGTTTGCTGGAGCGTTTGGAAAAGCAAA
>Cluster4481_Trinity|comp1951_c0_seq4 len=343 path=[473356:0-15 468546:16-44 452952:45-73 445460:74-97 477552:98-99 477554:100-115 459146:116-116 477586:117-123 446531:124-151 471736:152-214 447878:215-225 447969:226-233 442249:234-261 449141:262-342]
TAAGTGTAACAAAGGGTGTCTTGAACCTAAGACAGTAGGGATGTAGGCTTAGAAGCAGCC
ACCATTCAAAGAAAGCGTAACAGCTCACTAGTCGAGCGGTCGGGCATGGATAATAAACGG
GCATTAAGCATATTACCGAAGCTATGAATTTTTTCTGATAAGGAAAGAGTGGTAGGGGAG
CATTCCAGTCGGCGTAGAAGGTGAGTTGTAAGACTTGCTGGAGCGTCTGGAAAAGCAAAT
GTAGGCATAAGTAACGATAATGAAGATGAAAAATCTTCACGCCGAAAATCTAAGGTTTCC
TGAGCAATGTTAGTCATCTCAGGGTTAGTCGGATCCTAAGCCG
>Cluster7615_Trinity|comp1951_c0_seq5 len=251 path=[473356:0-15 468546:16-44 452952:45-73 445460:74-97 477552:98-99 456621:100-116 477586:117-123 457073:124-164 454745:165-188 458146:189-250]
TAAGTGTAACAAAGGGTGTCTTGAACCTAAGACAGTAGGGATGTAGGCTTAGAAGCAGCC
ACCATTCAAAGAAAGCGTAACAGCTCACTAGTCGAGCGGTTGGGCGTGGATAATAAGCGG
GCATAAAACATACTACCGAAGCTGTGGATTTATACTATAGAGGTATAAGTGGTAGGGGAG
CATTCCAGGGGCATTGAAGTTGTACCGTAAGGTATGGTGGAGCGCCTGGAAAAGCAAATG
TAGGCATGAGT
>Cluster2979_Trinity|comp1951_c0_seq7 len=433 path=[473356:0-15 468546:16-44 452952:45-73 445460:74-97 477552:98-99 477554:100-115 446363:116-116 477586:117-123 446531:124-151 446987:152-213 447878:214-224 447969:225-232 442249:233-260 477760:261-261 442670:262-309 443531:310-340 444038:341-432]
TAAGTGTAACAAAGGGTGTCTTGAACCTAAGACAGTAGGGATGTAGGCTTAGAAGCAGCC
ACCATTCAAAGAAAGCGTAACAGCTCACTAGTCGAGCGGTCGGGCATGGATAATAACCGG
GCATTAAGCATATTACCGAAGCTATGAATTTTCGCTGTAAGGCGGATCTGGTAGGGGAGC
ATTCCAGTCAGCGTTGAAGGTGTGTCGTAAGGCATGCTGGAGCGTCTGGAAAAGCAAATG
TAGGCATAAGTAACGATAATGCGGGTGGGAAACCCGCACACCGAAAGACTAAGGGTTCCT
GATCAACGTTAATCGGATCAGGGTTAGTCGGGGCCTAAGGCGTACCCGAAAGGGGGAGCT
AATGGACAACAGGTTAATAATCCTGTACCACCTGGTGGAGCGACGGGGGGACGCAGGCGG
GGAGGCCAGCCGG
>Cluster1159_Trinity|comp1951_c0_seq8 len=713 path=[462163:0-386 468546:387-415 452952:416-444 445460:445-468 477552:469-470 456621:471-487 477586:488-494 446531:495-522 446987:523-584 447878:585-595 447969:596-603 442249:604-631 449141:632-712]
AAAGGGCGTTAAGTCACGTGATCAAGACCTGAAGCCAGATGATCTATTCATGAGCAGGAT
GAAGTCTTCCGAAAGGAGGATGGAGGTCCGAACTAGTGTTATGCACATGTACTTGGATGA
TTTGTGAATAGGGGTGAAAAGCCTATCTAATCTGGCGATGGCTGGTTCCTGTTGAAATAT
GCCTTCGTATAGTCTCTTCCAGCTCGTTAACGGTGTAAAGTACGAAATGAATTTGCAGGG
GCTAATGCTTACGGAATTCTCTTCAACTCAGAAGCTGTTGACTGCATTGGGAGGGAAACA
GGGTCAGTATGTAAGATACTGTTCCGAGACCGAAACAACGGAGACTGGAGTTAAGGTCCC
CAAATATATGCTCAGTGTAACGAACTTTGTCTTGAACCTAAGACAGTAGGGATGTAGGCT
TAGAAGCAGCCACCATTCAAAGAAAGCGTAACAGCTCACTAGTCGAGCGGTTGGGCGTGG
ATAATAAGCGGGCATTAAGCATATTACCGAAGCTATGAATTTTCGCTGTAAGGCGGATCT
GGTAGGGGAGCATTCCAGTCAGCGTTGAAGGTGTGTCGTAAGGCATGCTGGAGCGTCTGG
AAAAGCAAATGTAGGCATAAGTAACGATAATGAAGATGAAAAATCTTCACGCCGAAAATC
TAAGGTTTCCTGAGCAATGTTAGTCATCTCAGGGTTAGTCGGATCCTAAGCCG
>Cluster1084_Trinity|comp1951_c0_seq9 len=742 path=[462163:0-386 468546:387-415 452952:416-444 445460:445-468 477552:469-470 477554:471-486 459146:487-487 477586:488-494 446531:495-522 471736:523-585 447878:586-596 447969:597-604 442249:605-632 477760:633-633 442670:634-681 443531:682-712 459812:713-741]
AAAGGGCGTTAAGTCACGTGATCAAGACCTGAAGCCAGATGATCTATTCATGAGCAGGAT
GAAGTCTTCCGAAAGGAGGATGGAGGTCCGAACTAGTGTTATGCACATGTACTTGGATGA
TTTGTGAATAGGGGTGAAAAGCCTATCTAATCTGGCGATGGCTGGTTCCTGTTGAAATAT
GCCTTCGTATAGTCTCTTCCAGCTCGTTAACGGTGTAAAGTACGAAATGAATTTGCAGGG
GCTAATGCTTACGGAATTCTCTTCAACTCAGAAGCTGTTGACTGCATTGGGAGGGAAACA
GGGTCAGTATGTAAGATACTGTTCCGAGACCGAAACAACGGAGACTGGAGTTAAGGTCCC
CAAATATATGCTCAGTGTAACGAACTTTGTCTTGAACCTAAGACAGTAGGGATGTAGGCT
TAGAAGCAGCCACCATTCAAAGAAAGCGTAACAGCTCACTAGTCGAGCGGTCGGGCATGG
ATAATAAACGGGCATTAAGCATATTACCGAAGCTATGAATTTTTTCTGATAAGGAAAGAG
TGGTAGGGGAGCATTCCAGTCGGCGTAGAAGGTGAGTTGTAAGACTTGCTGGAGCGTCTG
GAAAAGCAAATGTAGGCATAAGTAACGATAATGCGGGTGGGAAACCCGCACACCGAAAGA
CTAAGGGTTCCTGATCAACGTTAATCGGATCAGGGTTAGTCGGGGCCTAAGGCCAACCCG
CTGTAGTGGCGGGGGGGGCGGT
>Cluster4499_Trinity|comp1951_c0_seq10 len=342 path=[473356:0-15 468546:16-44 452952:45-73 445460:74-97 477552:98-99 456621:100-116 477586:117-123 457073:124-164 454745:165-188 455105:189-224 447969:225-232 442249:233-260 449141:261-341]
TAAGTGTAACAAAGGGTGTCTTGAACCTAAGACAGTAGGGATGTAGGCTTAGAAGCAGCC
ACCATTCAAAGAAAGCGTAACAGCTCACTAGTCGAGCGGTTGGGCGTGGATAATAAGCGG
GCATAAAACATACTACCGAAGCTGTGGATTTATACTATAGAGGTATAAGTGGTAGGGGAG
CATTCCAGGATTGCGGAAGGATATACGCGAGTATATCTGGAGAGACTGGAAAAGCAAATG
TAGGCATAAGTAACGATAATGAAGATGAAAAATCTTCACGCCGAAAATCTAAGGTTTCCT
GAGCAATGTTAGTCATCTCAGGGTTAGTCGGATCCTAAGCCG
>Cluster1372_Trinity|comp1951_c0_seq11 len=649 path=[462163:0-386 468546:387-415 452952:416-444 445460:445-468 453795:469-473 453911:474-497 477635:498-517 474998:518-531 461042:532-565 474276:566-583 461885:584-648]
AAAGGGCGTTAAGTCACGTGATCAAGACCTGAAGCCAGATGATCTATTCATGAGCAGGAT
GAAGTCTTCCGAAAGGAGGATGGAGGTCCGAACTAGTGTTATGCACATGTACTTGGATGA
TTTGTGAATAGGGGTGAAAAGCCTATCTAATCTGGCGATGGCTGGTTCCTGTTGAAATAT
GCCTTCGTATAGTCTCTTCCAGCTCGTTAACGGTGTAAAGTACGAAATGAATTTGCAGGG
GCTAATGCTTACGGAATTCTCTTCAACTCAGAAGCTGTTGACTGCATTGGGAGGGAAACA
GGGTCAGTATGTAAGATACTGTTCCGAGACCGAAACAACGGAGACTGGAGTTAAGGTCCC
CAAATATATGCTCAGTGTAACGAACTTTGTCTTGAACCTAAGACAGTAGGGATGTAGGCT
TAGAAGCAGCCACCATTCAAAGAAAGCGTAACAGCTCACTAGTCGAGCGATCGAGCATGG
ATAATAATCGGGCATAAGTATACCACCGAAGCTATGGATTTGTACTTGGTACAAGTGGTA
GGGGAGCATTCTAAACTGGGTAGAAGTTGTACTGTGAGGTATGATGGACTGTTTAGAAAA
GAAAATGTAGGCAAGTGGGAGCCCCTGCAATAGATCCTGAAACCGCATG
>Cluster4285_Trinity|comp1951_c0_seq13 len=352 path=[439710:0-37 440373:38-39 440386:40-69 440883:70-112 441689:113-151 442249:152-179 477760:180-180 442670:181-228 443531:229-259 444038:260-351]
TAATAGCTCACTAGTCAAGCGACTTAGCGTCGACAATTTCCGGGACTTAAACTACTTGCC
GAAGTTATGAGATCCGCCTTTGGCGGATCGGTAGAGGAGCATTCCATTTGCATCGAAGGT
GTAGCGTGAGCTATGCTGGAGCGAATGGAAACGCAAATGTAGGCATAAGTAACGATAATG
CGGGTGGGAAACCCGCACACCGAAAGACTAAGGGTTCCTGATCAACGTTAATCGGATCAG
GGTTAGTCGGGGCCTAAGGCGTACCCGAAAGGGGGAGCTAATGGACAACAGGTTAATAAT
CCTGTACCACCTGGTGGAGCGACGGGGGGACGCAGGCGGGGAGGCCAGCCGG
>Cluster3531_Trinity|comp1951_c0_seq14 len=391 path=[452889:0-1 452952:2-30 445460:31-54 477552:55-56 477554:57-72 459146:73-73 477586:74-80 446531:81-108 471736:109-171 447878:172-182 447969:183-190 442249:191-218 477760:219-219 477761:220-267 443531:268-298 444038:299-390]
TTGGCTTAGAAGCAGCCACCATTCAAAGAAAGCGTAACAGCTCACTAGTCGAGCGGTCGG
GCATGGATAATAAACGGGCATTAAGCATATTACCGAAGCTATGAATTTTTTCTGATAAGG
AAAGAGTGGTAGGGGAGCATTCCAGTCGGCGTAGAAGGTGAGTTGTAAGACTTGCTGGAG
CGTCTGGAAAAGCAAATGTAGGCATAAGTAACGATAATGCAGGTGTAAATCCTGCACACC
GGAAGACTAAGGTTTCCTGATCAACGTCAATCGGATCAGGGTTAGTCGGGGCCTAAGGCG
TACCCGAAAGGGGGAGCTAATGGACAACAGGTTAATAATCCTGTACCACCTGGTGGAGCG
ACGGGGGGACGCAGGCGGGGAGGCCAGCCGG
>Cluster5946_Trinity|comp1951_c0_seq15 len=290 path=[459949:0-26 453911:27-50 477616:51-69 477813:70-84 454745:85-108 455105:109-144 447969:145-152 442249:153-180 477760:181-181 477761:182-229 443531:230-260 459812:261-289]
GTAACAGCTCACTAGTCGAGCGGCTGGGCATGGATAATAATCGGGCATAAGCATACCACC
GAAGCTATGGATTTACAGGTTACTGTAAGTGGTAGGGGAGCATTCCAGGATTGCGGAAGG
ATATACGCGAGTATATCTGGAGAGACTGGAAAAGCAAATGTAGGCATAAGTAACGATAAT
GCAGGTGTAAATCCTGCACACCGGAAGACTAAGGTTTCCTGATCAACGTCAATCGGATCA
GGGTTAGTCGGGGCCTAAGGCCAACCCGCTGTAGTGGCGGGGGGGGCGGT
>Cluster9163_Trinity|comp1955_c0_seq1 len=225 path=[459304:0-140 447652:141-164 462481:165-224]
AATCAACCGAGATTCCCCAAGTAGTGGCGAGCGAACGGGAAGAAGCCCAAACCCAAGATG
TTACGGCATATTGGGGGTTGTAGGGCTGCGACGTTGGACGTATAAATTTTAACAGAACAC
AACTGGAAAGTTGGACCGAAGAAGGTGATAGTCCTGTAGGTGAAAATAAAACAGCTCTTT
GGAATAAGTTCCCGAGTACCGCGAAATAAGTGGAAGTTTGTGGGA
>Cluster1919_Trinity|comp1955_c0_seq3 len=547 path=[449585:0-54 441421:55-182 443567:183-207 468923:208-220 444261:221-400 447652:401-424 448193:425-447 448520:448-485 449079:486-546]
ATCCCGTCTGGCCCGCCGATGAAGCTAGTAAGAGCACACGGTGGATGCCTTGGCATCAGG
AGGCGATGAAGGACGTGGTCAGCTGCGAAAAGCCCAGACGAGTTGCGACGGACATTGACT
CTGGGATCTCCGAATGGGGCAACCCGGCCGCGAAGGCGGTCAGTCCTACGGGACGGCGAA
CGGGGGGAACTGAACCATCTAAGTACCCAGAGGAAGAGAAAACAAAAGTGATTTTCCGAG
TAGTGGCGAGCGAAAGGGAAACAGCCTAAACCATTCAACATGTTAAAGGATGCAACCTTT
GTGTTGTTGGTGTTGTGGGGCTTGTTCAGACTGAATTGCAGATAAGTCGAAGAGTAAAAA
ACTGTTTTATTAACCGAATGTTCTGGAAAGTTCAACTATAAAAGGTGATAGTCCTGTAGG
TGAAAGAGTTTATATACCATAGCAGAACCCTGAGTAAGGCGGGACCGGAGGAATCCTGTC
TGAATCAACCGGCACCATCCGGTAAGGCTAAATACTACTGAGAGACCGATAGTGAACCAG
TACCGTG
>Cluster1531_Trinity|comp1955_c0_seq4 len=611 path=[454000:0-246 443567:247-271 468923:272-284 444261:285-464 447652:465-488 448193:489-511 448520:512-549 449079:550-610]
CGGGAAGAAGAGAATAGATTTCAAGGCAAAGCGAGAAAGAGCGCTTTGAGAGACTCATAT
GGTCAAGTGAATAAGGGTCTACGGTGAATGCCTTGGAGCCACCTGGCGATGAAGGTCGTG
GTAAGCTGCGAAAAGCCGTGGGGAGGAGCACACATCCTGTGATCCGCGGATTACCGAATG
GGGTAACCCAACCGGTGTGATGACCGGTTATCTGTACCTGAACACATAGGGTATGGAAGC
GAAACCTGGGGAACTGAACCATCTAAGTACCCAGAGGAAGAGAAAACAAAAGTGATTTTC
CGAGTAGTGGCGAGCGAAAGGGAAACAGCCTAAACCATTCAACATGTTAAAGGATGCAAC
CTTTGTGTTGTTGGTGTTGTGGGGCTTGTTCAGACTGAATTGCAGATAAGTCGAAGAGTA
AAAAACTGTTTTATTAACCGAATGTTCTGGAAAGTTCAACTATAAAAGGTGATAGTCCTG
TAGGTGAAAGAGTTTATATACCATAGCAGAACCCTGAGTAAGGCGGGACCGGAGGAATCC
TGTCTGAATCAACCGGCACCATCCGGTAAGGCTAAATACTACTGAGAGACCGATAGTGAA
CCAGTACCGTG
>Cluster6054_Trinity|comp1955_c0_seq7 len=287 path=[459304:0-140 447652:141-164 448193:165-187 448520:188-225 449079:226-286]
AATCAACCGAGATTCCCCAAGTAGTGGCGAGCGAACGGGAAGAAGCCCAAACCCAAGATG
TTACGGCATATTGGGGGTTGTAGGGCTGCGACGTTGGACGTATAAATTTTAACAGAACAC
AACTGGAAAGTTGGACCGAAGAAGGTGATAGTCCTGTAGGTGAAAGAGTTTATATACCAT
AGCAGAACCCTGAGTAAGGCGGGACCGGAGGAATCCTGTCTGAATCAACCGGCACCATCC
GGTAAGGCTAAATACTACTGAGAGACCGATAGTGAACCAGTACCGTG
>Cluster2245_Trinity|comp1957_c0_seq1 len=502 path=[444020:0-218 446820:219-290 452821:291-291 447804:292-292 447806:293-501]
CAAGGCCGAAACTTAAAGGAATTGCCGGGGGAGTACTACAAGGGGTGCGGCGTGCGGTTT
AATTGGATTCTACACCGAGCAACTTACCAGGAGCGACAGCACAATGAAGGTCAGATTAAA
GGTTTTACCTAAGGCGCTGAGAGGTGTTGCATGGCCGCCGTCAGCTCGTGCTGTAAAGTG
TCCTCTTAAGTGAGGAAACGAGCAAGACCTATGCTTACAATTGCTAACCAGGTTTACTGG
AGCACATTGTAAGGACTGCCTTGGAAACAGGGAGGAAGGTGTAGGCTACGGTAGGTCTGT
ATGGCCCGAATCTCCTGGGCTACACGCGCGCAACAATGGATGGGACAATGAGCTGCAACT
CCGAAAGGTGAAGCTAATCTCGAAACCCATTCTTAGTTTAGATCGAGGTTTGTAACTCAG
CCTCGTGACATCGGAATCCCTAGTAACCGGACGTTATCAGCGTCCGGTGAATATGTCCAT
TCTCCTTGGACACACTGCCCGT
>Cluster3500_Trinity|comp1958_c0_seq2 len=393 path=[472392:0-33 489330:34-49 489346:50-53 489370:54-73 489482:74-98 489496:99-104 452813:105-110 489512:111-128 489718:129-130 489533:131-133 455584:134-149 455962:150-174 489555:175-180 489562:181-190 444878:191-207 489582:208-222 489597:223-226 489601:227-288 489714:289-289 475513:290-389 489757:390-392]
AGAAGGAATTTGGTAAATTGAATTGTAATTTTGGGAGAAGGTGTGTTTTGGTAGTGTGTA
GTGGTTTGTTTATGAAGTGTGATGGGGTTGTAGAGAATAGGTGGTTGTGATTGTTTAATA
AAAATATAGTATTTTGTAAAGTTGAAAGATGATGTATAGGGTGTGATGTTTGTTTGGTGT
TGGAAGGTTAAGTGATGGGGTGTAAGTTTTTGATTGAAGTTTTGGTAAATGGTGGTTGTA
ATTATAATGGTTCTAAGGTAGTGAAATTTCTTGTTGGGTAAGTTTTGATTTGTATGAATG
GTGTAATGATTTTTGTGTTGTTTTGGTTAGAGATTTAGTGAAATTGAATTTTTGGTTAAG
ATGTTGAGTACCCGCGGTTAGATGGAAAGACCC
>Cluster4041_Trinity|comp1958_c0_seq6 len=363 path=[472392:0-33 489330:34-49 489346:50-53 489370:54-73 489482:74-98 489496:99-104 452813:105-110 489512:111-128 489718:129-130 489533:131-133 455584:134-149 455962:150-174 489555:175-180 489562:181-190 465264:191-207 489582:208-222 489597:223-226 489601:227-288 489663:289-289 489664:290-298 489673:299-311 459877:312-313 489688:314-314 489709:315-319 460104:320-320 460109:321-326 489736:327-332 489746:333-362]
AGAAGGAATTTGGTAAATTGAATTGTAATTTTGGGAGAAGGTGTGTTTTGGTAGTGTGTA
GTGGTTTGTTTATGAAGTGTGATGGGGTTGTAGAGAATAGGTGGTTGTGATTGTTTAATA
AAAATATAGTATTTTGTAAAGTTGAAAGATGATGTATAGGGTGTGATGTTTGTTTGGTGT
TGGAAGGTTAATTGATGGTGTGTAAGTGTTTGATTGAAGTTTTGGTAAATGGTGGTTGTA
ATTATAATGGTTCTAAGGTAGTGAAATTTCTTGTTGGGTAAGTTTTGATCTGTATGAATG
GTGTAATGATGGTTATATTGTTTTTTTTTGGGACTCAGTGAAGTTGAAGTGTTTGTGAAG
ATG
>Cluster8073_Trinity|comp1959_c1_seq1 len=242 path=[444530:0-76 449890:77-241]
TATTAAGTCTCTTTCTTTGAGAATTTGATCTTGGTTCAGATTGAATGCTGACGGCGTGGA
TGAGGCATGCAAGTCGAGTGGGTTTAGACCCACGGCAGACGAGGTAGGAACACGTAGGTA
CATACCCCGTAGTCAAGAATAACCCGGCGAAAGTCGGAGTAATGCTTGATACACTCTTCG
GAGGAAAGATTTATCGCTATGGGAATGGCCTGCGTTCTATCAGCTTGTTGGTAAGGTAAC
GG
>Cluster3862_Trinity|comp1959_c1_seq2 len=372 path=[444530:0-76 460376:77-79 445476:80-81 445481:82-176 446901:177-207 447229:208-269 452287:270-284 448152:285-287 448201:288-288 448203:289-338 448920:339-371]
TATTAAGTCTCTTTCTTTGAGAATTTGATCTTGGTTCAGATTGAATGCTGACGGCGTGGA
TGAGGCATGCAAGTCGAACGAGGCAGTAGCAATACTGCTTAGTGGCGGAAGGGTTAGGAA
TATATGAATAACCTACCTCTAACCTGGGGATAACGGTTGGAAACGACCGCTAATACCGAA
TGTGGTCGCGAGAGGCATCTCTCGTTGATTAAAGTGGGGGACCGAGCAATCGGCCTTGCG
GTTAGAGAAAGGCTCATGTGATATCAGCTTGTTGGTGTGGTAATGGCGCACCAAGGCTAA
GACGTCTAGGCGGACTGAGAGGTTGACCGCCAACATTGGGACTGAGATACTGCCCAGACT
CCTACGGGAGGC
>Cluster2717_Trinity|comp1962_c0_seq1 len=453 path=[445633:0-35 445973:36-100 452816:101-120 446912:121-145 451343:146-202 452142:203-206 447994:207-210 456316:211-253 448804:254-255 448817:256-452]
TTGGCCTACCATGGCATTAACGGGTAACGGAGAATTAGGGTTCGATTCCGGAGAGGGAGC
CTGAGAAACGGCTACCACATCCAAGGAAGGCAGCAGGCGCGTAAATTACCCAATCCTGAC
ACAGGGAGGTAGTGACAATAAATAACAATGCTGAGCCTTTTGGTTTGGCAATTGGAATGA
GAACAATTTAAATCCCTTATCGAGGATCAATTGGAGGGCAAGTCTGGTGCCAGCAGCCGC
GGTAATTCCAGCTCCAATAGCGTATATTAAAGTTGTTGCAGTTAAAACGCTCGTAGTCTG
ATGTAATGGGGACTGGAGTGGGGAGCAGCGATGCTCTTTGCTTTGGTTCTCATCAGGGGG
ACAGCAATGTCCCAGTTTACTTTGAGGAAATTAGAGTGTTCAAAGCAGGCGATTGCTTGA
ATACTGCAGCATGGAATAATGGAATAGGACTCG
>Cluster1920_Trinity|comp1962_c0_seq2 len=547 path=[453696:0-127 445973:128-192 446650:193-212 446912:213-237 447231:238-300 447994:301-304 456316:305-347 448804:348-349 448817:350-546]
GATGATTCATGGTAACTGTTCGGACCGCATGGCCTCTGTGCTGGCGGCAGTTCATTCAAA
TTTCTGCCCTATCAACTTTCGATGGTAGGATAGTGGCCTACCATGGTTTCAACGGGTAAC
GGGGAATAAGGGTTCGATTCCGGAGAGGGAGCCTGAGAAACGGCTACCACATCCAAGGAA
GGCAGCAGGCGCGCAAATTACCCAATCCTAATTCAGGGAGGTAGTGACAATAAATAACGA
TACAGGGCCCATTCGGGTCTTGTAATTGGAATGAGTACAATGTAAATACCTTAACGAGGA
ACAATTGGAGGGCAAGTCTGGTGCCAGCAGCCGCGGTAATTCCAGCTCCAATAGCGTATA
TTAAAGTTGTTGCAGTTAAAACGCTCGTAGTCTGATGTAATGGGGACTGGAGTGGGGAGC
AGCGATGCTCTTTGCTTTGGTTCTCATCAGGGGGACAGCAATGTCCCAGTTTACTTTGAG
GAAATTAGAGTGTTCAAAGCAGGCGATTGCTTGAATACTGCAGCATGGAATAATGGAATA
GGACTCG
>Cluster4218_Trinity|comp1966_c0_seq1 len=355 path=[448703:0-85 450325:86-129 451234:130-162 451791:163-204 452569:205-237 459035:238-271 453585:272-354]
AGAAACAAAATGCGATAGCGAAAAACGTACCATAATAAACATATATCCGACAGAAGACAA
CGGAGTGTCACAACTCCGGTTGATCCTGCCGGACCCCACTGCTATCGGGATGGGACTAAG
ACATGCTAGTCGAGCGCTTCCAAGCCATGTTGGGGGCGCGGCGCACAGCTCAGTAACACG
TGGCTAACCTGCCCTTGGGATAGGGACACCCCCGGGAAACTGGGGCTAATCCCCAATAGG
TGAAGGCTCCTGGAATGGATCTTCACCCGAAAGGATGCTTAGATCATGCTTTTAGGCATC
GCCCAAGGATGGGGCCGCGACCGATCAGGTTGTTGGTGAGGTAATGGCCCACCAA
>Cluster9659_Trinity|comp1967_c0_seq1 len=218 path=[449266:0-40 462591:41-63 452652:64-106 458576:107-217]
GGAGTGAAATAGAACCTGAAACCAGCAGCTTACAAGCGGTCGGAGGCCTATGCTCCTTTT
AGGAGAATGGCTGACGGCGTGCCTTTTGCATGATGAGCCAGCGAGTTGCGTTAAATGGCG
AGGTTAAGGGACGAGCGTTCCGAAGCCGAAGCGAAAGCAAGTCTTAAAAGGGCTATAGTC
ATTTGGCGCAGACACGAAACCAAGTGATCTATCCATGG
>Cluster7513_Trinity|comp1970_c0_seq1 len=253 path=[455557:0-76 456657:77-119 461805:120-132 457574:133-134 457597:135-142 457772:143-176 461818:177-252]
CGACAAGATGCTCGAACAGGCCGAAATGAAGCTCGAGATGCTGAAGGAAGACTCGCAGAA
GATGCGTGCGAAGGATCTGCACGAACTGCTGCGCGCCTGGGAAAACTACCATCGCATCCT
GACGGCCGAAGCCCACATGAAGCACATCCAGTTCCGTGAGGAAAGCCGTTACCCCGGCTT
CTACTATCGCACCGACAAGAACTTCGTCGACGAGAAGAACTGGCATTGCTATATTGGACA
ATGGGCGCAAGCC
>Cluster6967_Trinity|comp1971_c0_seq1 len=264 path=[456688:0-26 491089:27-30 491106:31-47 491123:48-50 473321:51-58 473430:59-82 491192:83-97 477008:98-122 486384:123-145 491335:146-154 477702:155-185 491417:186-194 491368:195-205 491430:206-206 491381:207-214 491432:215-221 459288:222-263]
TAAAGAGTGCGTAACAGCTCACCAATCGAGAGACTTCGCGCCGATAATTTACGGGACTAA
AGTATAGAGCCGAAATCACGGGTGTACTGAATAAGTACGCGGTAGGAGAGCGTAGTATAT
GCGTCGAAGATATACCGTAAGGAGTGTTGGAGCGTATACTAGTGAGTATGCATGGCATGA
GTAAGCGATAAAGGAGGTGAAAATCCTCCTCGCCGAAAACCTAAGGTTTCCAGGGTAAAG
CTCGTCTTCCCTGGGTTAGCCGGT
>Cluster6887_Trinity|comp1971_c0_seq3 len=266 path=[456688:0-26 468001:27-49 457172:50-76 491165:77-80 457521:81-101 491226:102-112 491238:113-120 491247:121-163 458518:164-210 459020:211-223 459288:224-265]
TAAAGAGTGCGTAACAGCTCACCAATCAAGAGACTTTGCGCCGATAATATACGGGACTAA
AGCATAGAGCCGAAATCGCGGATTTACTCGATAAGAGTAAGTGGTAGGAGAGCGTAGTAT
GTGCGTCGAAGGTATACCGTAAGGAGTGCTGGAGCGCATACTAGCAAAGATGCATGGTAT
GAGTAAACGACAAATAAGGTGAAAATCCTTATCGCCGTAAACCCAAGGTTTCCAGGGTAA
AGCTCGTCTTCCCTGGGTTAGCCGGT
>Cluster8931_Trinity|comp1971_c0_seq5 len=228 path=[456688:0-26 491089:27-30 491093:31-110 491238:111-118 491247:119-161 470682:162-166 470780:167-193 491367:194-194 491368:195-205 491378:206-227]
TAAAGAGTGCGTAACAGCTCACCAATCGAGAAATTTTGCGCCGAAAATAACCGGGACTAA
ATATAGAGCCGAAATCGCGGATGCACACTTTAGTGTGCGTGGTAGGAGAGTGTAGTATGT
GCGTCGAAGGTATACCGTAAGGAGTGCTGGAGCGCATACTAGTGAGGATGCATGGCATGA
GTAAACGATAAAGGGGGTGAAAATCCCCCTCGCCGAAAACCCAAGGTT
>Cluster2998_Trinity|comp1971_c1_seq1 len=431 path=[462105:0-430]
AATAGCTCACTAGTCAAGCGACTTGGCGCCGACAATACTCGGGACTCAAGCATCGTACCG
AAGCTGCGGATTCCGTCCCGACTCGTCGGGACGGAGTGGTAGGGGAGCATTCCATCGACA
GTGAAGGTGTGGCGCGAGCCATGCTGGAGTTGATGGAAACGCAGATGTAGGCATAAGTAA
CGATAAGGAGAGTGAAAAACTCTCCCACCGAAAATCTAAGGGTTCCTGAGCAACGTTCAT
CGTCTCAGGGTTAGTCGGACCCTAAGCTGAGGCCGAAAGGCGTAAGCGATGGAAAACAGG
TTCAATATTCCTGTACCTGTGTGCAATCGTCTGACCATAAGGGGTGACGCAGAAGTGAAG
TCGGGCCACCTGCTGGCTTAGGTGGTTTAAACCTGTAGGCGTCTCGGTACGGGAGGCAGC
AGTGGGGAATT
>Cluster4811_Trinity|comp1974_c0_seq1 len=330 path=[461493:0-36 461951:37-56 470353:57-87 462525:88-115 470179:116-153 470366:154-168 463557:169-218 458058:219-294 470257:295-306 470269:307-329]
GTGTAAGAGTATAAGTCAGCCTGATTGGATTTTGTATAATAAGAAATTTTGGGATGAAAG
TTTGGTTTAGTGAATTATTATGTTTTTTTGGTGAGGGTTATTGATTATAGAAAAGTTATT
ATAGGGATAATAGAGTTGTTGTTGGTAAGAGTATATATTGATTTGGTGGTTTGTTATTTT
GATGTTGGTTTTTTTTATTTTGGTTGTGTAGTAGTAGTTAAGGGTGAGGTTGTTTGTTTA
TTAAAGGAGATTGTGAGTTGGGTTTAGATTGTTGTGAGGTAGGTTGGTTATTATTTATTA
GGGGTGTGACGACCATAGCGGAGTGGAACC
>Cluster7859_Trinity|comp1974_c0_seq2 len=246 path=[457641:0-7 457753:8-27 457998:28-31 458058:32-107 470257:108-119 460113:120-163 470382:164-179 470296:180-197 470385:198-218 461416:219-245]
GTTCTTTCCATCCTGGCTGTGTAGTAGCAGCCAAGGGTGAGGTTGTTTGTTTATTAAAGG
AGATTGTGAGTTGGGTTTAGATTGTTGTGAGGTAGGTTGGTTATTATTTATTAGGGGTGT
TTTGAAGTTTGAGGGTAAGTTGTATTTAGTATGAGAGGAATTGTGTAATGGTGTTGTTGG
TGGATTTGTTGTTTGGTAAGGTATTGTAGGGTAGTTATGTATTAAAGGATAAAAGTTGAA
AGTATT
>Cluster5389_Trinity|comp1976_c0_seq1 len=308 path=[463101:0-184 460186:185-214 466723:215-248 473477:249-273 467633:274-307]
TTGGAATCGGATTGACCGGCGAAAAGGTGTAATGGTTGGCAAAGCAGTGTCTCTTTTGCA
CTGTCCGGTGCGCTCTCGACGGCCCTTGAAAACCCACAGGAGTGATTTATTCGCACTTCT
GGTCGTACTCATAACCGCCTCAGGTCTCCAAGGTGTGCAGCCTCTAGTCAATAGAATAAT
GTAGATAAGGGAAGTCGGCAAAATAGATCCGTAACTTTGGGAAAAGGATTGGCTCTTGTG
TCTCGGGGTGCTGGTGCGATTGTATCTAGCTGTGCCCGATTATGAGACGAACAAGAACTG
GTACGGAC
>Cluster3926_Trinity|comp1976_c0_seq2 len=368 path=[463101:0-184 460186:185-214 460633:215-245 475406:246-246 475407:247-260 461365:261-274 475362:275-339 475230:340-367]
TTGGAATCGGATTGACCGGCGAAAAGGTGTAATGGTTGGCAAAGCAGTGTCTCTTTTGCA
CTGTCCGGTGCGCTCTCGACGGCCCTTGAAAACCCACAGGAGTGATTTATTCGCACTTCT
GGTCGTACTCATAACCGCCTCAGGTCTCCAAGGTGTGCAGCCTCTAGTCAATAGAATAAT
GTAGATAAGGGAAGTCGGCAAAATAGATCCGTAACCTCGGGATAAGGATTGGCTCTGAGG
GTTGGGCATAAGGGTCTTCTTGTTGGCGGAAGGATGGACCGGAGGAGACTGCGGAGCAAT
CTGTGGATTCCAACAGTCTGTCATCCAACGACTTGGAGAAAAAGGGGCAACTCTTTTGTT
CCTTATGC
>Cluster4309_Trinity|comp1976_c0_seq3 len=351 path=[468630:0-159 460054:160-167 460186:168-197 460633:198-228 475406:229-229 475407:230-243 461365:244-257 475362:258-322 475230:323-350]
AGATGAGCTTTGAAGATTGGTAAAGTAATCTAAGTTTTGGATTATCCGGAGTATTTCCAG
TAGGCCCTTGAAAATCTAGGGGAATTATTTATTTTCTTGATTGTTCGTACTCATAACCGC
CGCAGGTCTCCAAGGTTAGAAGCCTCTAGTTTAATAGAATAATGTAGGTAAGGGAAGTCG
GCAAAATAGATCCGTAACCTCGGGATAAGGATTGGCTCTGAGGGTTGGGCATAAGGGTCT
TCTTGTTGGCGGAAGGATGGACCGGAGGAGACTGCGGAGCAATCTGTGGATTCCAACAGT
CTGTCATCCAACGACTTGGAGAAAAAGGGGCAACTCTTTTGTTCCTTATGC
>Cluster7403_Trinity|comp1976_c0_seq4 len=255 path=[459063:0-66 460054:67-74 460186:75-104 460633:105-135 475406:136-136 475407:137-150 461365:151-164 475362:165-229 462623:230-254]
CTTTGCAACTGGTCGTACTGATAACCGCAGCAGGTCCTCAAGGTGAAGAGCCTCTAGTTG
ATAGAACAATGTAGGTAAGGGAAGTCGGCAAAATAGATCCGTAACCTCGGGATAAGGATT
GGCTCTGAGGGTTGGGCATAAGGGTCTTCTTGTTGGCGGAAGGATGGACCGGAGGAGACT
GCGGAGCAATCTGTGGATTCCAACAGTCTGTCATCCAACGACTTGGAGAAGAAGGGGCAA
CTCTTCTGTTCCTAG
>Cluster5918_Trinity|comp1976_c0_seq5 len=291 path=[468630:0-159 460054:160-167 460186:168-197 466723:198-231 473477:232-256 467633:257-290]
AGATGAGCTTTGAAGATTGGTAAAGTAATCTAAGTTTTGGATTATCCGGAGTATTTCCAG
TAGGCCCTTGAAAATCTAGGGGAATTATTTATTTTCTTGATTGTTCGTACTCATAACCGC
CGCAGGTCTCCAAGGTTAGAAGCCTCTAGTTTAATAGAATAATGTAGGTAAGGGAAGTCG
GCAAAATAGATCCGTAACTTTGGGAAAAGGATTGGCTCTTGTGTCTCGGGGTGCTGGTGC
GATTGTATCTAGCTGTGCCCGATTATGAGACGAACAAGAACTGGTACGGAC
>Cluster8074_Trinity|comp1977_c0_seq4 len=242 path=[464292:0-57 465127:58-81 467239:82-144 462275:145-177 468639:178-206 473833:207-241]
CGTCGTGAGACAGTTCGGTCTCCTGTCTACTATGCGCGTGGAATCTTGAGGGATCGGATC
TCTAGTACGAGAGGACCGAGATTCACGAACCTCTAGTGCACCGGTTGTCCTACCAAGGGC
ACCGCCGGGTAGCTACGTTCGGTTTGGATAAACGCTGAAAGCATATAAGCGTGAAGCCCT
CTCCAAGATTAGGTCTCGTAAGGCTTTGCCGAAAGCCCCCTGGAAGACTACCAGGTTGAT
AG
>Cluster2342_Trinity|comp1980_c3_seq3 len=492 path=[528196:0-289 533397:290-302 507547:303-312 476073:313-366 477159:367-436 464413:437-491]
CGAAAGGCGTAGTCGATGGAAAACAGGTTAATATTCCTGTACCACCGGATTGGCGTTTGA
GCGACGGGGGGGTGCAGAAGGGTAGGTCATCCAGGTGTTGGATGCCCTGGTTCAAGCCCG
TAGGTGGGAATTCCAGGCAAATCCGGAATTCCAATGATAAACACCGAGAGGTGATGACCA
TTTTCTGAGAAATCAGAAGAGAAGTGACTAAGCCCATGCTGACAAGAAAAGCCTCTAGCA
AGTCAGTCAGGTGATCGTACCGCAAACCGACTCAGGTAGGTGAGGAGAATATCCTAAGGC
GCTTGAGAGAACCCTGGTTAAGGAACTAGGCAAATTAACACCGTAACTTCGGGAAAAGGT
GTGCCCCAAGTCAGTGAAGGCCCTCGCGGCTGGAGCTAAACGGGGTTGCAGTGAAATGGT
GGCTGCGACTGTTTATCAAAAACACAGCACTCTGCAAACACGAAAGTGGACGTATAGGGT
GTGACGCCTGCC
>Cluster1050_Trinity|comp1980_c3_seq5 len=755 path=[465519:0-189 469179:190-217 490951:218-222 469627:223-304 502520:305-565 507547:566-575 476073:576-629 477159:630-699 464413:700-754]
AGCGTAATAGCTCACTGGTCGAGTGAGTCTGCGCCGAAAATTCAACGGGGCTAAGTACTT
CACCGAAGCTGTGGGTCCAATGGACGGTAGAGGAGCAATCCTTGGGAGCAAGCCATACCG
GAAGGAGTGGTCGGGGTCCAAGGATGAGCATATGCAGGCATGAGTAGCGATAAAAAAAGT
GAGAAACTTTTTCGCCGTAAGCCCAAGGTTTCCTGGGTCAAGCTAATCTTCCCAGGGTTA
GTCGGCCCCTAAGCCGAGGCTGAAAAGCGTAGGTGATGGGAAGCAGGTTAATATTCCTGC
ACCACCAGGGATGGCGTTGAAGCAAGCAGGGACGAAGAAGGGTAGGCCGGGCGCAGCGAA
AGGTTGTCTGCGTTCAAGCCCGTAGGGGGAACCGTCAGGACCCGGTAGGGACAAACGACG
GTTCACAACTCCGAGAGGTGATGAGGTCCGGACTTGTCCGGGACACCCGGTGATCCCATG
CTTCCAAGAAAAGCTGCGTGCGGAGCTTCTCTGGTGACCGTACCGCAAACCGACTCAGGT
GGGCGGGGTGAGTATCCCAAGGCGCGTGAGAGAACCCTGGTTAAGGAACTAGGCAAATTA
ACACCGTAACTTCGGGAAAAGGTGTGCCCCAAGTCAGTGAAGGCCCTCGCGGCTGGAGCT
AAACGGGGTTGCAGTGAAATGGTGGCTGCGACTGTTTATCAAAAACACAGCACTCTGCAA
ACACGAAAGTGGACGTATAGGGTGTGACGCCTGCC
>Cluster8506_Trinity|comp1980_c3_seq8 len=235 path=[479978:0-35 479437:36-38 550797:39-57 550816:58-59 550818:60-69 550828:70-77 550836:78-78 481516:79-80 520780:81-97 550917:98-109 521190:110-144 493274:145-159 493459:160-163 493637:164-178 550992:179-179 464413:180-234]
TACCGCAAACCGACACAGGTGGGTAGGATGAGAATTCTAAGGCGCTTGAGAGAACTCGGG
TGAAGGAACTAGGCAAAATAGCACCGTAACTTCGGGAGAAGGTGCGCCCCCGGTACGTGT
AAGGACTTGCTCCTGAAGCGGAAGGGGGTTGCAGTGACCAGGCCGCTGCGACTGTTTATT
AAAAACACAGCACTCTGCAAACACGAAAGTGGACGTATAGGGTGTGACGCCTGCC
>Cluster2320_Trinity|comp1980_c3_seq9 len=494 path=[528196:0-289 533397:290-302 507547:303-312 507779:313-337 508241:338-414 509663:415-421 509764:422-469 496327:470-493]
CGAAAGGCGTAGTCGATGGAAAACAGGTTAATATTCCTGTACCACCGGATTGGCGTTTGA
GCGACGGGGGGGTGCAGAAGGGTAGGTCATCCAGGTGTTGGATGCCCTGGTTCAAGCCCG
TAGGTGGGAATTCCAGGCAAATCCGGAATTCCAATGATAAACACCGAGAGGTGATGACCA
TTTTCTGAGAAATCAGAAGAGAAGTGACTAAGCCCATGCTGACAAGAAAAGCCTCTAGCA
AGTCAGTCAGGTGATCGTACCGCAAACCGACTCAGGTAGGTGAGGAGAATATCCTAAGGC
GCTTGAGAGAACCCTGGTTAAGGAACTCGGCACACTAACACCGTAACTTCGGAAGAAGGT
GTGCCCGTGGGGGTGATGGGACTCGCGCCCTGAGCTCCTGTGGGTCGCAGCGAAGAGGGG
GTAGCGACTGTTTACTAAAAACACAGGACTCTGCGAAGCCGAAAGGCGCTGTATAGGGTC
TGACGCCTGCCCGG
>Cluster2331_Trinity|comp1980_c3_seq10 len=493 path=[528196:0-289 533397:290-302 507547:303-312 476073:313-366 551096:367-465 496285:466-468 496327:469-492]
CGAAAGGCGTAGTCGATGGAAAACAGGTTAATATTCCTGTACCACCGGATTGGCGTTTGA
GCGACGGGGGGGTGCAGAAGGGTAGGTCATCCAGGTGTTGGATGCCCTGGTTCAAGCCCG
TAGGTGGGAATTCCAGGCAAATCCGGAATTCCAATGATAAACACCGAGAGGTGATGACCA
TTTTCTGAGAAATCAGAAGAGAAGTGACTAAGCCCATGCTGACAAGAAAAGCCTCTAGCA
AGTCAGTCAGGTGATCGTACCGCAAACCGACTCAGGTAGGTGAGGAGAATATCCTAAGGC
GCTTGAGAGAACCCTGGTTAAGGAACTAGGCAAATTAACACCGTAACTTCGGGAAAAGGT
GTGCCCCTATTAGGTCTAGGCGAACAGCCGACGCCGAGGGGGGTCGCAGCAAAGCGGGGG
TAGCGACTGTTTACCAAAAACATAGGACTCTGCAAACTCGGAAGAGGAAGTATAGGGTCT
GACGCCTGCCCGG
>Cluster9510_Trinity|comp1980_c3_seq11 len=220 path=[515158:0-23 550797:24-42 550816:43-44 550818:45-54 550828:55-62 550836:63-63 481516:64-65 462477:66-93 550963:94-94 516000:95-126 463646:127-128 463709:129-163 550992:164-164 464413:165-219]
CAGGTGGGCAGGATGAAAATTCTCAGGCGCTTGAGAGAACTCGGGTGAAGGAACTAGGCA
AAATAGCACCGTAACTTCGGGAGAAGGTGTGCCCCTATTACGTGAAAGCCCTCGCGGCTG
GAGCGGAAAGGGGTTGCAGTGAAAAGGTGGCTGCGACTGTTTAATAAAAACACAGCACTC
TGCAAACACGAAAGTGGACGTATAGGGTGTGACGCCTGCC
>Cluster1044_Trinity|comp1980_c3_seq13 len=757 path=[465519:0-189 469179:190-217 490951:218-222 469627:223-304 471348:305-576 476073:577-630 551096:631-729 496285:730-732 496327:733-756]
AGCGTAATAGCTCACTGGTCGAGTGAGTCTGCGCCGAAAATTCAACGGGGCTAAGTACTT
CACCGAAGCTGTGGGTCCAATGGACGGTAGAGGAGCAATCCTTGGGAGCAAGCCATACCG
GAAGGAGTGGTCGGGGTCCAAGGATGAGCATATGCAGGCATGAGTAGCGATAAAAAAAGT
GAGAAACTTTTTCGCCGTAAGCCCAAGGTTTCCTGGGTCAAGCTAATCTTCCCAGGGTTA
GTCGGCCCCTAAGCCGAGGCTGAAAAGCGTAGGTGATGGGAAGCAGGTTAATATTCCTGC
ACCACTTTTGTAGTACCACATAGGAAGGACGGAGAAAGGCAATGCCAGCGGGGATGTGGA
ATACCCGTTCAAGCTTGTAGGTGGATTTCCGAGGAGTCCTCGTGACACAAACCGGAGATC
AACACCGAGAAGTGATGAAGAGAGGCCCTAGGCCTCACGAATTGGCTGTCCCTTGGCTTC
CAAGAAAAGTTTCGATGTGGGTTCGATGACAGAAGTGACCGTACCGGAAACCGACACAGG
TGGGCGAGGAGAGTATCCTAAGGCGCTTGAGAAAACTCTGGTTAAGGAACTAGGCAAATT
AACACCGTAACTTCGGGAAAAGGTGTGCCCCTATTAGGTCTAGGCGAACAGCCGACGCCG
AGGGGGGTCGCAGCAAAGCGGGGGTAGCGACTGTTTACCAAAAACATAGGACTCTGCAAA
CTCGGAAGAGGAAGTATAGGGTCTGACGCCTGCCCGG
>Cluster8932_Trinity|comp1980_c3_seq15 len=228 path=[516883:0-70 550836:71-71 481516:72-73 462477:74-101 550964:102-102 550965:103-103 463051:104-134 463646:135-136 463709:137-171 550992:172-172 464413:173-227]
AACCGACACAGGTAGGTGGGTAGAGTATACCAAGGCGCTCGGGAGACCCCTGGTCAAGGA
ACTCGGCAAATTAGCACCGTAACTTCGGGAGAAGGTGTGCCCTGTTAGGGTGAAGCGACT
TGCTCGTGGAGCTCGAAGGGGTTGCAGTGAAAAGGTGGCTGCGACTGTTTAATAAAAACA
CAGCACTCTGCAAACACGAAAGTGGACGTATAGGGTGTGACGCCTGCC
>Cluster8738_Trinity|comp1983_c0_seq1 len=231 path=[462679:0-23 463220:24-36 463472:37-47 463752:48-114 464722:115-186 465689:187-230]
TAACTCGAGTGTGGCAGAGGGGGCTGTTACTTCAGAGGAGATTTTTTCATATCTCTGGAT
TGCTTTGCAATCTATCCCGAACTTACCCCGGCCCGGTTAGCCCTTTCCCGCCAACTTTCA
CATCACCGTTTCCACTCTCCTCTGAAGCGGTAATTCACTCTGAAGGGCTGGGCCGGGGTT
GCTTTCAGTCTGGTGCCCATAGCGTCTTGGAACCACCCCTTCCCATCCCGA
>Cluster5663_Trinity|comp1984_c0_seq3 len=299 path=[464068:0-107 465311:108-110 465353:111-159 465910:160-160 465945:161-200 466907:201-298]
AAGTATCTCGAGCTCGCCGTGCGCGTGCTGCATCAGGCTTTCGGCCTCGACCGGGCGTCA
GCCTGAGTTTGACCCTGGGGTGGGATGAAGCTATCATCCCGCTCCTTCGGAGACGTGGCC
GAGAGGTCGAAGGCACTCCCCTGCTAAGGGAGCATGCGGGCAAAACCTGCATCGAGGGTT
CGAATCCCTCCGTCTCCGCCAGGAAAGTCCGCACTCCACAGAGCACGGCGTCGGATAGCA
CCCGGGGCGGGGAAACCGCCGAGAGGCGTGAACCTGCCGGAAAAGGGCCACAGAAACAA
>Cluster9094_Trinity|comp1986_c0_seq1 len=226 path=[468361:0-49 468894:50-100 489881:101-121 481829:122-156 480407:157-173 490023:174-186 490048:187-187 490049:188-192 485508:193-225]
GTTGAAATACCAGTCTTGGAAAGTCGGAAATCTAACCTCGTCCCGTGAATCCGGGAGAGG
GACAGTGTCAGACGGGCAGTTTGACTGGGGCGGTATCCTCCTAAAAAGTAACGGAGGAGT
CCCAAGCTTGCCTCATTGTGGTTGGTAATCACAAATCGAGCGTAAAGGTATAAGGCAAGT
TAACTGTGAGACCAACGAGTCAAACAGATACGAAAGTAGGGCTTAG
>Cluster3532_Trinity|comp1986_c0_seq2 len=391 path=[467174:0-154 468894:155-205 489881:206-226 469823:227-390]
AGACCCCGTGAACCTTTACTGTACTCTGATATGGGCTTTTGACTTTCCATGTGTAGGATA
ACTGGGAGACAGAGAAGAGGGCTCGTTAGGGCTCTTGGAGTCAACCTTGAAATACCGGTC
TTGAGAAGTCGGAAATCTAACCTTATCCCGTGAAACCGGGAGAGGGACAGTGTCAGACGG
GCAGTTTGACTGGGGCGGTATCCTCCTAAAAAGTAACGGAGGAGTCCATTAAGGTCAGCT
AGGCGCGAATGGAAACCGTGCCGATAGTGTATAGGCATAAGCTGGCTTAACTGTGAGAGG
TACGTCTCAAGCAGATGCGAAAGCAGGGCTAAGTGAACCGCTGGCGCGCTTTAGATGCGG
CCAAAGATTATCGGATAAAAGCTACCCCGGG
>Cluster4732_Trinity|comp1986_c0_seq3 len=333 path=[467174:0-154 468894:155-205 489881:206-226 481829:227-261 480407:262-278 490023:279-291 490048:292-292 490049:293-297 490058:298-332]
AGACCCCGTGAACCTTTACTGTACTCTGATATGGGCTTTTGACTTTCCATGTGTAGGATA
ACTGGGAGACAGAGAAGAGGGCTCGTTAGGGCTCTTGGAGTCAACCTTGAAATACCGGTC
TTGAGAAGTCGGAAATCTAACCTTATCCCGTGAAACCGGGAGAGGGACAGTGTCAGACGG
GCAGTTTGACTGGGGCGGTATCCTCCTAAAAAGTAACGGAGGAGTCCCAAGCTTGCCTCA
TTGTGGTTGGTAATCACAAATCGAGCGTAAAGGTATAAGGCAAGTTAACTGTGAGACCTG
CAAGTCGAACAGAGACGAAAGTCGGTCATAGTG
>Cluster7344_Trinity|comp1987_c0_seq1 len=256 path=[466400:0-156 474896:157-173 469698:174-197 475822:198-255]
TTAAATAGCGAGTTGGATGCGAAAAAAGCCTAGGTTCACGTTTGTGGGTCTAGAGCCTTG
CAAAAAGCTTACAGAAAGACTTTCCAACTGGAGAGTTTGATTCTGGCTCAGATTGAACGC
TGGCGGCATGCTTTACACATGCAAGTCGAACGGCAGCGGGTCCTTCGGGATGCCGGCGAG
TGGCGAACGGGTGAGTAACATATCGGAACGTGCCCAGTAATGGGGGATAGCTCGGCGAAA
GCCGGATTAATACCGC
>Cluster4812_Trinity|comp1987_c0_seq2 len=330 path=[466400:0-156 499818:157-157 499819:158-161 469467:162-169 469608:170-174 469694:175-175 469698:176-199 499869:200-202 499872:203-212 499882:213-215 499885:216-329]
TTAAATAGCGAGTTGGATGCGAAAAAAGCCTAGGTTCACGTTTGTGGGTCTAGAGCCTTG
CAAAAAGCTTACAGAAAGACTTTCCAACTGGAGAGTTTGATTCTGGCTCAGATTGAACGC
TGGCGGCATGCTTTACACATGCAAGTCGAACGGCAGCACGGGAGCTTGCTCCTGGTGGCG
AGTGGCGAACGGGTGAGTAATGCATCGGAACGTACCGCGTAGTGGGGGATAACGTAGCGA
AAGTTACGCTAATACCGCATACGCCCTGAGGGGGAAAGCAGGGGATCGCAAGACCTTGCG
TTATGCGAGCGGCCGATGTCGGATTAGCTA
>Cluster10685_Trinity|comp1987_c2_seq1 len=204 path=[478065:0-26 499673:27-48 499705:49-60 489121:61-61 481082:62-203]
GGCTCAGAACGAACGCTGGCGGCAGGCCTAACACATGCAAGTCGAACGCTGTAGCAATAC
AGAGTGGCAGACGGGTGAGTAACGCGTGGGAACATACCTTTCGGTACGGAACAACAGTTG
GAAACGACTGCTAATACCGTATACGCCCTATGGGGGAAAGATTTATCGCCGAGAGATTGG
CCCGCGTCGGATTAGCTAGTTGGT
>Cluster10615_Trinity|comp1991_c0_seq1 len=205 path=[477639:0-12 474005:13-15 480238:16-28 480251:29-64 475785:65-204]
TACCTGGTTGATCCTGCCAGTAGTCATATGCTTGTCTCAAAGATTAAGCCATGCATGTCT
AAGTACAGGCTTTGGTACAGCGAAACCGCGAATGGCTCATTAAATCAGCTATAATTTATT
AGATTGTTCTCTTACTTGGATAACTGTGGGAATTCTAGAGCTAATACATGCGCAAAAGCT
CCGACCTTCGGGCAGGAGTGCAGTT
>Cluster7217_Trinity|comp1994_c0_seq1 len=259 path=[472564:0-68 473812:69-92 474213:93-126 474836:127-228 502488:229-233 476808:234-258]
GCTGAAAGCATCTAAGCGCGAAACCTTTCCCGAGACAAAATAACCCTTCTAACGATGGAG
GTCGGCAGCAGAAGACTGCTTTGATAGGATGGAGGTGTAGATCACAAGCTTCGGCGAGTG
GTGAGCCAGCCTTTACTAATAGACCAACACACCGGTTCAGCCACTTACATAGTATGTGGC
TGAATTTGCCGGTGTAAAGACGCCAATAGGTGGATTGCTAGGCTTGAGGAGAGAAGAAGG
ACGTGGCAAGCTGCGATAA
>Cluster7404_Trinity|comp1994_c1_seq2 len=255 path=[476866:0-57 502325:58-77 488671:78-107 502375:108-128 502396:129-129 502397:130-132 502400:133-148 491366:149-155 491566:156-179 497221:180-254]
GGACGTGGCAAGCTGCGATAAGCCCGGGGTAGGCGCAAGCGTCCTATGATCCCGGGATCT
CCGAATAGGAATCCTGTAAGAATTTACACACCGTGCGCAAGTGCGGTGGTCGAACCGTGG
GAATTGAAGCATCTTAGTACCACGTGGAAGAGAAATCAATTGAGATCTCCCAAGTAGCGG
CGAGCGAAACGGAGAGAGCCCAAACTGAATCTGCCATGGCAACATGGCAGAGATGTGGTG
TTCGGTTATGATATT
>Cluster2999_Trinity|comp1994_c1_seq3 len=431 path=[476866:0-57 502325:58-77 488671:78-107 502375:108-128 502423:129-129 502397:130-132 502400:133-148 502416:149-179 482187:180-210 482735:211-233 483047:234-395 485850:396-397 485900:398-430]
GGACGTGGCAAGCTGCGATAAGCCCGGGGTAGGCGCAAGCGTCCTATGATCCCGGGATCT
CCGAATAGGAATCCTGTAAGAATTTACACACCGTGCGCAAGTGCGGTGGTCGAACCGTGG
GAATTGAAGTATCTTAGTACCACGTGGAAAAGAAATCAATTGAGATTTCCCAAGTAGAGG
CGATCGAAAAGGAAATAGCCCAAACTGAATCCTTCGGGAGATGTGGTGTTTTGGTATGAT
AATATGGAATCCTGAAAAACAGCTGAAGTGATCTGAAAAGTTCTGGTATAGAGGGTGAAA
CCCCCGTAAGCAAAGTTGGAAGGGTCCTATTCATACCCGAGTAGTTGTCCTTGGTAGTGG
GCAATGAATATGGGTGAAAGTAGCATCCGAGGCTAAATATCTCTCAAGACCGATAGTGTA
CTAGTACCGTG
>Cluster2796_Trinity|comp1997_c0_seq2 len=447 path=[485427:0-117 479954:118-143 490039:144-166 490399:167-191 490662:192-376 476504:377-385 503305:386-400 503320:401-407 476945:408-446]
CTGCGATAAGCCTCGGGGAGCCGCAAGCAGGCTTTGATCCGGGGATACCCGAATGGGGCA
ACCCGTCGGGGGAGAACCCCCGACATCCTGTGCTGAACACATAGGCACAGCGAGGGGCAC
CGGGTGAACTGAAACATCTTAGTAACCCGAGGAAAAGAGATCATTCTGTGAGTAGTGGCG
AGCGAAAGCGGAGGAGCCCAAACCGTTCTGGCTACGGCTGGAGCGGGGTTGAAGGACCGG
CGGAAGGGGTAAAGTTGGTAGTGGAACGGCATTGGAAAAGCCGACCGTAGGGGGTGAAAG
TCCCGTACACGAAACCGACGTGACCTGGCTGGAATCCTGAGTACCACGGAGCACGCTAAC
TCTGTGGGAAGCTGGGGGGTCCACCTCCCAAGGCTAAATACTCTTGACGACCGATAGCGA
ACCAGTACCGTGAGGGAAAGGTGAAAA
>Cluster3396_Trinity|comp1997_c0_seq3 len=401 path=[478972:0-43 479533:44-65 479827:66-74 479954:75-100 490039:101-123 490399:124-148 490662:149-333 476504:334-342 503305:343-357 493355:358-400]
ATATCCGAATGGGGAAACCCACCTGAGCTAATCCTCAGGTATCCTTCAGTTGAACACATA
GGCTGAAGGAAGGGAACCGGGTGAACTGAAACATCTTAGTAACCCGAGGAAAAGAGATCA
TTCTGTGAGTAGTGGCGAGCGAAAGCGGAGGAGCCCAAACCGTTCTGGCTACGGCTGGAG
CGGGGTTGAAGGACCGGCGGAAGGGGTAAAGTTGGTAGTGGAACGGCATTGGAAAAGCCG
ACCGTAGGGGGTGAAAGTCCCGTACACGAAACCGACGTGACCTGGCTGGAATCCTGAGTA
CCACGGAGCACGCTAACTCTGTGGGAAGCTGGGGGGTCCACCTCCCAAGGCTAAATACGC
TTGACGACCGATAGCGGAGAAGTACCGTGAGGGAAAGGTGA
>Cluster2725_Trinity|comp1997_c0_seq4 len=452 path=[485427:0-117 479954:118-143 490039:144-166 490399:167-191 495376:192-335 475940:336-360 478074:361-363 478117:364-425 478838:426-451]
CTGCGATAAGCCTCGGGGAGCCGCAAGCAGGCTTTGATCCGGGGATACCCGAATGGGGCA
ACCCGTCGGGGGAGAACCCCCGACATCCTGTGCTGAACACATAGGCACAGCGAGGGGCAC
CGGGTGAACTGAAACATCTTAGTAACCCGAGGAAAAGAGATCATTCTGTGAGTAGTGGCG
AGCGAAAGCGGAACAGCCCAAACCGTTGTGCGATAGTGCAGCGGGGTTGTAGGACCCGGC
GTTGAGTTACAAAGCTGTTGGTTAGTGGAACTGTACTGGAAAGGCAGACCGTAGCGGGTG
ACAGTCCCGTACACAAAAACGAACAGGCTCTAGCTGGGTATCCTGAGTACCACGGGGCAC
GAGGAATCCTGTGGGAAACTGGGGGGACCACCCTCCAAGGCTAAATACGACCTAATGACC
GATAGTGGACAAGTACCGTGAGGGAAAGGTGA
>Cluster2726_Trinity|comp1997_c0_seq5 len=452 path=[478972:0-43 479533:44-65 479827:66-74 479954:75-100 480401:101-209 482057:210-250 482547:251-319 483741:320-380 484564:381-451]
ATATCCGAATGGGGAAACCCACCTGAGCTAATCCTCAGGTATCCTTCAGTTGAACACATA
GGCTGAAGGAAGGGAACCGGGTGAACTGAAACATCTTAGTAGCCCGAGGAAGAGAAAGCA
AGTGCGAACCCCCCAGTAGCGGCGAGCGAAAAGGGGCGAGCCCAAACCGTGTACGTGTTA
AAGTCTGCCGGCGTTGCGTATGCGGGGTAGTGGGAGACGGTTTTGGGGATGCGGCGGCGT
CTCCGGTGGTGGAGCGGCCTTAGGTGAAGCGGACTGGAAAGTCCCGCCATAGAGGGTAAA
AGCCCCGTAATCGAAAAGGTGCGTTTAGCCGCTGACCGTCATCCCAAGTACCGCGGGACA
CGTGGAACCCCGCGGGAATCCGGGAGGACCACCTCCTAAGGCTAAATACTCTCAGCGACC
GATAGTGCACTAGTACCGTGAGGGAAAGGTGA
>Cluster1976_Trinity|comp1999_c1_seq1 len=539 path=[476364:0-120 477787:121-130 477875:131-176 478393:177-191 513244:192-204 513257:205-206 487719:207-291 488743:292-307 485858:308-391 487039:392-409 481739:410-450 513317:451-451 490634:452-538]
GGAGGCTGCAGTCGAGAATCTTCCTCAATGGGCGAAAGCCTGAAGGAGCGACGCCGCGTG
CGGGATGAAGGGCTTCGGCCTGTAAACCGCTTTTATTTGGGAAGAACGATGACTGTACCA
AATGAATAAGAGGTTGCTAACTCTGTGCCAGCAGCAGCGGTAATACAGAGACCTCAAGCG
TTATCCGGATTTATTGGGCGTAAAGGGCTCGTAGGAGGTTATGTGCGTCTCGTGTTAAAT
CGTACCGCTCAACGGTACGGCTGCGCGGGATACGGCATAACTAGAGGATGTCAGAGGTAA
GCGGAACGCACGGTGTAGGGGTGAAATCCGTTGATATCGTGGGGAATACCAAAGGCGAAG
GCATTCAGCTGGCGCATTACTGACTCTAAAGCACGAAAGCGTGGGGAGCAAAAAGGATTA
GATACCCTTGTAGTCCACGCCCTAAACGATGTGTGCTGGGTATTAGAAGTTTCGACCCTT
CTAGTGCCGTCAAAAAAAGCTAACGCGTTAAGCACACCGCCTGGGGAGTACGGCCGCAA
>Cluster2256_Trinity|comp1999_c1_seq2 len=501 path=[476364:0-120 477787:121-130 477875:131-176 478393:177-191 513244:192-204 513257:205-206 487719:207-291 488743:292-307 485858:308-391 487039:392-409 481739:410-450 513317:451-451 482211:452-500]
GGAGGCTGCAGTCGAGAATCTTCCTCAATGGGCGAAAGCCTGAAGGAGCGACGCCGCGTG
CGGGATGAAGGGCTTCGGCCTGTAAACCGCTTTTATTTGGGAAGAACGATGACTGTACCA
AATGAATAAGAGGTTGCTAACTCTGTGCCAGCAGCAGCGGTAATACAGAGACCTCAAGCG
TTATCCGGATTTATTGGGCGTAAAGGGCTCGTAGGAGGTTATGTGCGTCTCGTGTTAAAT
CGTACCGCTCAACGGTACGGCTGCGCGGGATACGGCATAACTAGAGGATGTCAGAGGTAA
GCGGAACGCACGGTGTAGGGGTGAAATCCGTTGATATCGTGGGGAATACCAAAGGCGAAG
GCATTCAGCTGGCGCATTACTGACTCTAAAGCACGAAAGCGTGGGGAGCAAAAAGGATTA
GATACCCTTGTAGTCCACGCCCTAAACGATGTCGACTGGTTGTTGGGTGGGTAACCACTT
AGTAACGAAGCTAACGCGTGA
>Cluster8378_Trinity|comp1999_c1_seq3 len=237 path=[493872:0-40 494365:41-64 513282:65-76 494819:77-88 494930:89-89 481337:90-107 481739:108-148 513317:149-149 490634:150-236]
GGAATTGCCGGTGTAGGGGTAAAATCCGTTGATATCACACGGAACACCAAAAGCGAAGGC
AGCTTACTGGAACTATATTGACGCTAAGGAACGAAAGCGTGGGGAGCGAAAAGGATTAGA
TACCCTTGTAGTCCACGCCCTAAACGATGTGTGCTGGGTATTAGAAGTTTCGACCCTTCT
AGTGCCGTCAAAAAAAGCTAACGCGTTAAGCACACCGCCTGGGGAGTACGGCCGCAA
>Cluster10166_Trinity|comp1999_c1_seq4 len=211 path=[496994:0-69 498114:70-81 477875:82-127 478393:128-142 513244:143-155 513257:156-157 492165:158-210]
GATGAAGGCCTTCGGGTTGTAAACTGCTTTTCTATGGGAAGAAGTATCGCTTGTCGATAT
TGACGGTACCATAGGAATAAGGGGTTGCTAACTCTGTGCCAGCAGCAGCGGTAATACAGA
GACCTCAAGCGTTATCCGGATTTATTGGGCGTAAAGGGTCCGCAGGCGGCTATGTGCGTC
ACGGGTTAAATGTCGGGGCTCAACTTCGACA
>Cluster2205_Trinity|comp1999_c1_seq5 len=507 path=[498599:0-126 477787:127-136 477875:137-182 478393:183-197 513244:198-210 478733:211-397 481337:398-415 481739:416-456 513317:457-457 482211:458-506]
CTACGGGAGGCTGCAGTCGAGAATATTCCACAATGGACGAAAGTCTGATGGAGCGACGCC
GCGTGCAGGATGACGCCCTTCGGGGTGTAAACTGCTTTTATAAGGGACGAATTCGTGACG
GTACCTTATGAATAAGAGGTTGCTAACTCTGTGCCAGCAGCAGCGGTAATACAGAGACCT
CAAGCGTTATCCGGATTTATTGGGCGTAAAGCGTCCGCAGGTGGTTCATTAAGTCGTTGG
TCAAATCCCGGGGCTCAACCCCGTAACTGCCGGCGATACTGATGAACTTGAGGCCAGTAG
AGGCAAGCGGAATTACAGGTGTAGCGGTAAAATGCGTTTATATCTGTAAGAACACCAAAG
GCGAAAGCAGCTTGCTGGAATGGTCCTGACACTCATGGACGAAAGCGTGGGGAGCGAAAA
GGATTAGATACCCTTGTAGTCCACGCCCTAAACGATGTCGACTGGTTGTTGGGTGGGTAA
CCACTTAGTAACGAAGCTAACGCGTGA
>Cluster5337_Trinity|comp1999_c1_seq6 len=310 path=[509424:0-58 510116:59-100 488743:101-116 485858:117-200 487039:201-218 481739:219-259 513317:260-260 482211:261-309]
TATTGGGCGTAAAGGGTGCGTAGGGGGTTTTGCGCGTTCGTTGTTAAATTCCACCGCTCA
ACGGTGGAGGTGCAGTGAATACGGCAAGACTAGAGGATACTAGAGGTAAGCGGAACGCAC
GGTGTAGGGGTGAAATCCGTTGATATCGTGGGGAATACCAAAGGCGAAGGCATTCAGCTG
GCGCATTACTGACTCTAAAGCACGAAAGCGTGGGGAGCAAAAAGGATTAGATACCCTTGT
AGTCCACGCCCTAAACGATGTCGACTGGTTGTTGGGTGGGTAACCACTTAGTAACGAAGC
TAACGCGTGA
>Cluster4782_Trinity|comp1999_c1_seq7 len=331 path=[484393:0-99 485858:100-183 487039:184-201 481739:202-242 513317:243-243 490634:244-330]
GCGTAGGAGGATAGGAAAGTCTGCTGTTAAATCTTGGGGCTTAACTTCAAGGCCGCAGCA
GAAACTTCTTATCTAGAGTGTGCGAGAGGCTGATAGAACTCACGGTGTAGGGGTGAAATC
CGTTGATATCGTGGGGAATACCAAAGGCGAAGGCATTCAGCTGGCGCATTACTGACTCTA
AAGCACGAAAGCGTGGGGAGCAAAAAGGATTAGATACCCTTGTAGTCCACGCCCTAAACG
ATGTGTGCTGGGTATTAGAAGTTTCGACCCTTCTAGTGCCGTCAAAAAAAGCTAACGCGT
TAAGCACACCGCCTGGGGAGTACGGCCGCAA
>Cluster2727_Trinity|comp1999_c1_seq9 len=452 path=[496994:0-69 498114:70-81 477875:82-127 478393:128-142 513244:143-155 478733:156-342 481337:343-360 481739:361-401 513317:402-402 482211:403-451]
GATGAAGGCCTTCGGGTTGTAAACTGCTTTTCTATGGGAAGAAGTATCGCTTGTCGATAT
TGACGGTACCATAGGAATAAGGGGTTGCTAACTCTGTGCCAGCAGCAGCGGTAATACAGA
GACCTCAAGCGTTATCCGGATTTATTGGGCGTAAAGCGTCCGCAGGTGGTTCATTAAGTC
GTTGGTCAAATCCCGGGGCTCAACCCCGTAACTGCCGGCGATACTGATGAACTTGAGGCC
AGTAGAGGCAAGCGGAATTACAGGTGTAGCGGTAAAATGCGTTTATATCTGTAAGAACAC
CAAAGGCGAAAGCAGCTTGCTGGAATGGTCCTGACACTCATGGACGAAAGCGTGGGGAGC
GAAAAGGATTAGATACCCTTGTAGTCCACGCCCTAAACGATGTCGACTGGTTGTTGGGTG
GGTAACCACTTAGTAACGAAGCTAACGCGTGA
>Cluster4382_Trinity|comp1999_c1_seq13 len=348 path=[509424:0-58 510116:59-100 488743:101-116 485858:117-200 487039:201-218 481739:219-259 513317:260-260 490634:261-347]
TATTGGGCGTAAAGGGTGCGTAGGGGGTTTTGCGCGTTCGTTGTTAAATTCCACCGCTCA
ACGGTGGAGGTGCAGTGAATACGGCAAGACTAGAGGATACTAGAGGTAAGCGGAACGCAC
GGTGTAGGGGTGAAATCCGTTGATATCGTGGGGAATACCAAAGGCGAAGGCATTCAGCTG
GCGCATTACTGACTCTAAAGCACGAAAGCGTGGGGAGCAAAAAGGATTAGATACCCTTGT
AGTCCACGCCCTAAACGATGTGTGCTGGGTATTAGAAGTTTCGACCCTTCTAGTGCCGTC
AAAAAAAGCTAACGCGTTAAGCACACCGCCTGGGGAGTACGGCCGCAA
>Cluster2728_Trinity|comp1999_c1_seq14 len=452 path=[496994:0-69 498114:70-81 477875:82-127 478393:128-142 513244:143-155 513257:156-157 487719:158-242 488743:243-258 485858:259-342 487039:343-360 481739:361-401 513317:402-402 482211:403-451]
GATGAAGGCCTTCGGGTTGTAAACTGCTTTTCTATGGGAAGAAGTATCGCTTGTCGATAT
TGACGGTACCATAGGAATAAGGGGTTGCTAACTCTGTGCCAGCAGCAGCGGTAATACAGA
GACCTCAAGCGTTATCCGGATTTATTGGGCGTAAAGGGCTCGTAGGAGGTTATGTGCGTC
TCGTGTTAAATCGTACCGCTCAACGGTACGGCTGCGCGGGATACGGCATAACTAGAGGAT
GTCAGAGGTAAGCGGAACGCACGGTGTAGGGGTGAAATCCGTTGATATCGTGGGGAATAC
CAAAGGCGAAGGCATTCAGCTGGCGCATTACTGACTCTAAAGCACGAAAGCGTGGGGAGC
AAAAAGGATTAGATACCCTTGTAGTCCACGCCCTAAACGATGTCGACTGGTTGTTGGGTG
GGTAACCACTTAGTAACGAAGCTAACGCGTGA
>Cluster4191_Trinity|comp1999_c1_seq15 len=356 path=[501464:0-121 503293:122-178 504045:179-197 494365:198-221 513282:222-233 494819:234-245 494930:246-246 481337:247-264 481739:265-305 513317:306-306 482211:307-355]
TGCCAGCAGCCGCGGTAATACGAGTGGTGCAAGCGTTACCCGGAATTACTGGGTGTAAAG
CGTTCGCAGGCTGATATATAAGTCAGGTATGAAAGACCGGAGCTCAACTCCGTGTTTGTA
TTTGAAACTATATATCTAGAATTAGGGAGAGGTAAGCGGAATTCTAAGTGTAGGGGTGCA
ATCCGTAGATACTTAGAAGAACACCAAAAGCGAAGGCAGCTTACTGGAACTATATTGACG
CTAAGGAACGAAAGCGTGGGGAGCGAAAAGGATTAGATACCCTTGTAGTCCACGCCCTAA
ACGATGTCGACTGGTTGTTGGGTGGGTAACCACTTAGTAACGAAGCTAACGCGTGA
>Cluster2356_Trinity|comp1999_c1_seq16 len=490 path=[496994:0-69 498114:70-81 477875:82-127 478393:128-142 513244:143-155 513257:156-157 487719:158-242 488743:243-258 485858:259-342 487039:343-360 481739:361-401 513317:402-402 490634:403-489]
GATGAAGGCCTTCGGGTTGTAAACTGCTTTTCTATGGGAAGAAGTATCGCTTGTCGATAT
TGACGGTACCATAGGAATAAGGGGTTGCTAACTCTGTGCCAGCAGCAGCGGTAATACAGA
GACCTCAAGCGTTATCCGGATTTATTGGGCGTAAAGGGCTCGTAGGAGGTTATGTGCGTC
TCGTGTTAAATCGTACCGCTCAACGGTACGGCTGCGCGGGATACGGCATAACTAGAGGAT
GTCAGAGGTAAGCGGAACGCACGGTGTAGGGGTGAAATCCGTTGATATCGTGGGGAATAC
CAAAGGCGAAGGCATTCAGCTGGCGCATTACTGACTCTAAAGCACGAAAGCGTGGGGAGC
AAAAAGGATTAGATACCCTTGTAGTCCACGCCCTAAACGATGTGTGCTGGGTATTAGAAG
TTTCGACCCTTCTAGTGCCGTCAAAAAAAGCTAACGCGTTAAGCACACCGCCTGGGGAGT
ACGGCCGCAA
>Cluster2246_Trinity|comp1999_c1_seq17 len=502 path=[498599:0-126 477787:127-136 477875:137-182 478393:183-197 513244:198-210 513257:211-212 487719:213-297 488743:298-313 485858:314-397 487039:398-415 481739:416-456 500608:457-501]
CTACGGGAGGCTGCAGTCGAGAATATTCCACAATGGACGAAAGTCTGATGGAGCGACGCC
GCGTGCAGGATGACGCCCTTCGGGGTGTAAACTGCTTTTATAAGGGACGAATTCGTGACG
GTACCTTATGAATAAGAGGTTGCTAACTCTGTGCCAGCAGCAGCGGTAATACAGAGACCT
CAAGCGTTATCCGGATTTATTGGGCGTAAAGGGCTCGTAGGAGGTTATGTGCGTCTCGTG
TTAAATCGTACCGCTCAACGGTACGGCTGCGCGGGATACGGCATAACTAGAGGATGTCAG
AGGTAAGCGGAACGCACGGTGTAGGGGTGAAATCCGTTGATATCGTGGGGAATACCAAAG
GCGAAGGCATTCAGCTGGCGCATTACTGACTCTAAAGCACGAAAGCGTGGGGAGCAAAAA
GGATTAGATACCCTTGTAGTCCACGCCCTAAACGATGATAATTAAGTGTTGCATTTATGC
AGTGCTGTAGCTAACGCGTTAA
>Cluster6888_Trinity|comp1999_c1_seq18 len=266 path=[498599:0-126 477787:127-136 477875:137-182 483105:183-197 513244:198-210 513257:211-212 492165:213-265]
CTACGGGAGGCTGCAGTCGAGAATATTCCACAATGGACGAAAGTCTGATGGAGCGACGCC
GCGTGCAGGATGACGCCCTTCGGGGTGTAAACTGCTTTTATAAGGGACGAATTCGTGACG
GTACCTTATGAATAAGAGGTTGCTAACTCTGTGCCAGCAGCAGCGGTAATACAGAGACCT
CAAACATTATCCGGATTCATTGGGCGTAAAGGGTCCGCAGGCGGCTATGTGCGTCACGGG
TTAAATGTCGGGGCTCAACTTCGACA
>Cluster5855_Trinity|comp1999_c1_seq19 len=293 path=[484393:0-99 485858:100-183 487039:184-201 481739:202-242 513317:243-243 482211:244-292]
GCGTAGGAGGATAGGAAAGTCTGCTGTTAAATCTTGGGGCTTAACTTCAAGGCCGCAGCA
GAAACTTCTTATCTAGAGTGTGCGAGAGGCTGATAGAACTCACGGTGTAGGGGTGAAATC
CGTTGATATCGTGGGGAATACCAAAGGCGAAGGCATTCAGCTGGCGCATTACTGACTCTA
AAGCACGAAAGCGTGGGGAGCAAAAAGGATTAGATACCCTTGTAGTCCACGCCCTAAACG
ATGTCGACTGGTTGTTGGGTGGGTAACCACTTAGTAACGAAGCTAACGCGTGA
>Cluster3479_Trinity|comp1999_c1_seq20 len=394 path=[501464:0-121 503293:122-178 504045:179-197 494365:198-221 513282:222-233 494819:234-245 494930:246-246 481337:247-264 481739:265-305 513317:306-306 490634:307-393]
TGCCAGCAGCCGCGGTAATACGAGTGGTGCAAGCGTTACCCGGAATTACTGGGTGTAAAG
CGTTCGCAGGCTGATATATAAGTCAGGTATGAAAGACCGGAGCTCAACTCCGTGTTTGTA
TTTGAAACTATATATCTAGAATTAGGGAGAGGTAAGCGGAATTCTAAGTGTAGGGGTGCA
ATCCGTAGATACTTAGAAGAACACCAAAAGCGAAGGCAGCTTACTGGAACTATATTGACG
CTAAGGAACGAAAGCGTGGGGAGCGAAAAGGATTAGATACCCTTGTAGTCCACGCCCTAA
ACGATGTGTGCTGGGTATTAGAAGTTTCGACCCTTCTAGTGCCGTCAAAAAAAGCTAACG
CGTTAAGCACACCGCCTGGGGAGTACGGCCGCAA
>Cluster4703_Trinity|comp2001_c0_seq2 len=334 path=[501574:0-59 486974:60-101 504434:102-102 477789:103-119 504437:120-124 478313:125-161 504465:162-162 504466:163-168 504472:169-184 495414:185-191 504495:192-201 504505:202-202 481984:203-229 491171:230-333]
CCTATCTGCCGTGGGCGTAGGATACTTGAGAGGAGCTGCCCTTAGTACGAGAGGACCGGG
GTGGACAGACCTCTAGTGTGCCAGTTGTTCCGCCAGGAGCATCGCTGGGTAGCTACGTCG
GGCAGAGATAACCGCTGAAAGCATCTAAGTGGGAAACTCGCCTCAAGATTAGATCCCTGT
ATTCCAATTAATGGAGTAAGACCGCAGGTAGACCACCTGCTATATAGGCAACGAGTGTAA
GCGCGTATATCTAAAGGCGTTCAGCTAAGTTGTACTAATGGTCGAGGGCTGAATCCCGTG
ATGCGGAGAACAGGTGCTGCATGGTTGTCGTCAG
>Cluster5275_Trinity|comp2001_c0_seq4 len=312 path=[501574:0-59 486974:60-101 501485:102-102 487533:103-119 504437:120-124 478313:125-161 504465:162-162 504466:163-168 504472:169-184 481681:185-191 504495:192-201 504505:202-202 481984:203-229 482410:230-311]
CCTATCTGCCGTGGGCGTAGGATACTTGAGAGGAGCTGCCCTTAGTACGAGAGGACCGGG
GTGGACAGACCTCTAGTGTGCCAGTTGTTCCGCCAGGAGCATTGCTGGGTAGCCATGTCT
GGCAGAGATAACCGCTGAAAGCATCTAAGTGGGAAACTCGCCTCAAGATTAGATCCCTGT
ATTCCGGTTAACGGAGTAAGACCGCAGGTAGACCACCTGCTATATAGGCAGCATGTGTAA
GCGCAGTAATGTGTTAAGCTAAGCTGTACTAATGGTCGAGGGCTCAATCCCGTGGTGCGG
AGAACAGATCGG
>Cluster4401_Trinity|comp2001_c0_seq7 len=347 path=[478435:0-139 478313:140-176 504465:177-177 504506:178-199 489275:200-214 504505:215-215 481984:216-242 491171:243-346]
TGAGACAGTTCGGTCCCTATCTGATACGAGCGCAGGATACTTGAGGGGAGCTGTCCCCAG
TACGAGAGGACCGGGATGGACGAACCTCTGGTGGACCTGTTGTGGCGCCAGCCGCAGTGC
AGGGTAGCTATGTTCGGAATAGATAACCGCTGAAAGCATCTAAGTGGGAAACTCGCCTTA
AGATTAGATCCCTCATGGAGTTAATCCAGTAAGAACGCAGGTAGACCACCTGCTATATAG
GCAACGAGTGTAAGCGCGTATATCTAAAGGCGTTCAGCTAAGTTGTACTAATGGTCGAGG
GCTGAATCCCGTGATGCGGAGAACAGGTGCTGCATGGTTGTCGTCAG
>Cluster4938_Trinity|comp2001_c0_seq8 len=325 path=[478435:0-139 478313:140-176 504465:177-177 504506:178-199 489275:200-214 504505:215-215 485093:216-243 485599:244-275 486217:276-324]
TGAGACAGTTCGGTCCCTATCTGATACGAGCGCAGGATACTTGAGGGGAGCTGTCCCCAG
TACGAGAGGACCGGGATGGACGAACCTCTGGTGGACCTGTTGTGGCGCCAGCCGCAGTGC
AGGGTAGCTATGTTCGGAATAGATAACCGCTGAAAGCATCTAAGTGGGAAACTCGCCTTA
AGATTAGATCCCTCATGGAGTTAATCCAGTAAGAACCCAGGTAGACTACCTGGTATATAG
GCAGAGTGTGTAAGCACAGTAATGTGTTCAGCTAATCTGTACTAATGGTCGAGGGCTTCC
TCCTGTGATGCGGAGAACAGATCGG
>Cluster6748_Trinity|comp2001_c0_seq9 len=269 path=[476517:0-59 477789:60-76 504437:77-81 478313:82-118 504465:119-119 504466:120-125 504472:126-141 504488:142-144 504491:145-148 504495:149-158 504505:159-159 485093:160-187 496452:188-219 486217:220-268]
AGTACGAGAGGACCGGAGTGGACTGACCTCTGGTGTGCCAGTTGTCGCGCCAGCGGCATT
GCTGGGTAGCTACGTCGGGCAGAGATAACCGCTGAAAGCATCTAAGTGGGAAACTCGCCT
CAAGATTAGATCCCTGTATTCCCGCTAAGGGAGTAAGACCCCAGGTAGACTACCTGGTAT
ATAGGCAGTGTGTGTAAGCGCAGCAATGCGTTAAGCTAAACTGTACTAATGGTCGAGGGC
TTCCTCCTGTGATGCGGAGAACAGATCGG
>Cluster4883_Trinity|comp2001_c0_seq10 len=327 path=[478435:0-139 478313:140-176 504465:177-177 504466:178-183 504472:184-199 481681:200-206 504495:207-216 504505:217-217 481984:218-244 482410:245-326]
TGAGACAGTTCGGTCCCTATCTGATACGAGCGCAGGATACTTGAGGGGAGCTGTCCCCAG
TACGAGAGGACCGGGATGGACGAACCTCTGGTGGACCTGTTGTGGCGCCAGCCGCAGTGC
AGGGTAGCTATGTTCGGAATAGATAACCGCTGAAAGCATCTAAGTGGGAAACTCGCCTCA
AGATTAGATCCCTGTATTCCGGTTAACGGAGTAAGACCGCAGGTAGACCACCTGCTATAT
AGGCAGCATGTGTAAGCGCAGTAATGTGTTAAGCTAAGCTGTACTAATGGTCGAGGGCTC
AATCCCGTGGTGCGGAGAACAGATCGG
>Cluster2101_Trinity|comp2002_c0_seq1 len=520 path=[478724:0-59 479863:60-91 505357:92-96 480443:97-153 481438:154-244 483033:245-276 483615:277-380 485589:381-385 485717:386-456 505505:457-472 505521:473-475 505524:476-476 487338:477-477 487345:478-500 505528:501-519]
CCAGGACCGACAGCAGGATGAAGGTCAGTCTGAAGGGCTTACCTGACACGCTGAGAGGAG
ATGCATGGCCGACGTCAGCCTGTGCCGTGAGGTGACCAGTTAAATCTGGTAACAGGCGAG
ACCCGCATGTATATTTGCTTCGTGCACAATATACAGACTGCCGTGGTAACACGGAGGAAG
GCGCGGGCTACGTTAGGTGAGTACGTCCCAAATGCCCTGGGCTACACGCGCGCGGCAATG
CTGCAATCAAAGGGCTGCGACACCGAAAGGTGAAGCCAATCTCATAAACTGCAGCTTAGT
TCAGATCGAGGGTTGCAACTCACCCTCGTGACGCTGGAATTCGTAGTAATCGGATTTTAT
CAGAGTCCGGTGAATAAGTCACTGCTCCTTGCACTCACCGCCCGTCAAACCAACCGAGTT
TAGCATTGGCGAGGCCCGTCAGGGACGAACCTTTGTTAGACAAGGTAGGTTAAGTCGTCA
CAAGGTAACTGTAGGGGAACCTGCAGTTGGATCACCTCCT
>Cluster976_Trinity|comp2004_c1_seq2 len=792 path=[517368:0-231 497237:232-234 497272:235-277 552708:278-283 497903:284-656 507846:657-706 508376:707-791]
GAATCGGAATACGGACCGGCAGACGGGTGAGTAACACATTAGTAACCTACCTTCGAGACG
GGCATAACCCTGGGAAACCAGGGCTAATACCCGATGGTCATGAGGGGTCATATGACATTC
TCATGTAAATCCTCCGGGGCTCGAAGAGGGGCTTATGTCCTATCAGCTTGTTGGTAGTGT
AAGAGACTACCAAGGCTATGACGGGTAGCAGGCGTGAGAGCGTGACCTGCCTCACTGGGA
CTGAGACACTGCCCAGACTCCTACGGGAGGCTGCAGTCAAGAATCTTCCTCAATGCGCGA
AAGCGTGAAGGAGCGACGCCGCGTGAAAGATGAAGCCCTTCGGGGTGTAAATTTCTTTTT
TCAGGGACGAACAAATGACGGTACCTGAAGAATAAGGGGCTGCTAACTTCGTGCCAGCAG
CAGCGGTAATACGAAGGCCCCAAGCGTTATCCGGAATTACTGGGCGTAAAGAGTCTGTAG
GCGGTTAGGTAAGTTAACGGTTAAAGCCCGGAGCTCAACTCCGGAACAGCCGTTAATACT
ATCTGACTAGAGAATGGGAGAGGACAACGGAATTGCCGGTGTAGTAGTAAAATGCATTGA
TATCGGCAGGAACACCAAAAGCGAAGGCAGTTGTCTAGAACATATCTGACGCTGAGAGAC
GAAAGCGTGGGGAGCGAAAGGGATTAGATACCCCTGTAGTCCACGCCGTAAACGATGAAT
GCTAGGTGCTGGGAGTTTCGACCCTCTCAGTGCCGGGTAGCCAAGTTAACACCTTAAGCA
TTCCGCCTGGGA
>Cluster4402_Trinity|comp2004_c1_seq3 len=347 path=[521234:0-256 524238:257-346]
GGCGTAAAGCGTCCGCAGGTGGTTTGACAAGTTATGGGTTAAATCTTCGGGCTCAACTCG
AAGACTGCTCGTAATACTGTCAGACTTGAGGTTGGAAGAGGCAAGCGGAACTATCGGTGT
AGTCGTAATAAGCGCTGATATCGATAGGAACACCAAAGGCGAAGGCAGCTTGCTAGTACA
AACCTGACACTCATGGACTAAAGCGTGGGGAGCGAATAGGATTAGATACCCTAGTAGTCC
ACGCCCTAAACGATGTGGGCTAGGTGTCGGGCGAGCAGTCGCTTGGTGCCGCAGCTAACG
CGTTAAGCCCACCGCCTGGGTACTACGGCCGCAAGGTTGAAACTCAA
>Cluster3950_Trinity|comp2004_c1_seq4 len=367 path=[549282:0-55 545517:56-134 537022:135-145 537138:146-173 497233:174-174 497237:175-177 497272:178-220 500849:221-366]
ATTGGAAACGATCGCTAATACTGGATATGGTGGATTTAGGACATCTTAGATCTATTAAAG
TGGGGGATCTTCGGACCTCGCGGTTAAAGAGGGGCCCATGGGATATCAGCTAGTAGGTAG
GGTAAAGGCCTACCTAGGCTAAGACGTCTAGGCGGATTGAGAGATTGACCGCCAACACTG
GGACTGAGACACTGCCCAGACTCCTACGGGAGGCTGCAGTCGAGAATCTTCCGCAATGCG
CGAAAGCGTGACGGAGCAATGCCGCGTGCCGGATGAAGGCCTTCGGGTCGTAAACGGCTG
TCACCGGGGACGAATCCAATGACGGTACCCGGGGAGGAAGCCACGGCTAACTACGTGCCA
GCAGCCG
>Cluster655_Trinity|comp2004_c1_seq5 len=992 path=[481609:0-146 552428:147-168 490757:169-196 491250:197-355 493368:356-361 552594:362-382 552615:383-410 552644:411-421 497272:422-464 552708:465-470 497903:471-843 507846:844-893 552749:894-906 534680:907-943 535042:944-949 511759:950-965 511936:966-991]
ACTGAATAGCAAACTTATGGGCCAGCTGTCGCTGCAAGGCGGCAGCAACGTTTAATTCAA
TGAGCAGTAGACAAGGCTGGGTGAGAGCCCGGCTTTAGGATATCAAACTGGAGAGTTTGA
TCCTGGCTCAGAACGAACGCTGGCGGCGTGCTTAACACATGCAAGTCGAGCGAGAAAGCC
CCTTCGGGGGTGAGTACAGCGGCGCACGGGTGAGTAACACGTGAGTAACCTACCCTCCGG
TGGGGGATAACGTTCCGAAAGGAGCGCTAATACCGCATAAGACCACGTCCTCTCATGGGG
ATGCGGCCAAAGAGGCGCAAGTCTCGCCGGAGAATGGGCTCGCGGACCATTAGCTAGTTG
GCGGGGTAACGGCCCACCAAGGCGACGATGGGTAGCCGGCCTGAGAGGGTGGTCGGCCAC
ATTGGGACTGAGACACTGCCCAGACTCCTACGGGAGGCTGCAGTCAAGAATCTTCCTCAA
TGCGCGAAAGCGTGAAGGAGCGACGCCGCGTGAAAGATGAAGCCCTTCGGGGTGTAAATT
TCTTTTTTCAGGGACGAACAAATGACGGTACCTGAAGAATAAGGGGCTGCTAACTTCGTG
CCAGCAGCAGCGGTAATACGAAGGCCCCAAGCGTTATCCGGAATTACTGGGCGTAAAGAG
TCTGTAGGCGGTTAGGTAAGTTAACGGTTAAAGCCCGGAGCTCAACTCCGGAACAGCCGT
TAATACTATCTGACTAGAGAATGGGAGAGGACAACGGAATTGCCGGTGTAGTAGTAAAAT
GCATTGATATCGGCAGGAACACCAAAAGCGAAGGCAGTTGTCTAGAACATATCTGACGCT
GAGAGACGAAAGCGTGGGGAGCGAAAGGGATTAGATACCCCTGTAGTCCACGCCCTAAAC
GATGGATGCTAGATATCGGGAGTATCGACCCTCCCGGTGTCGGTGAAAAAAGCTAACGCA
TTAAGCATCCCGCCTGGGGAGTACGGCCGCAA
>Cluster4675_Trinity|comp2004_c1_seq8 len=335 path=[481609:0-146 487957:147-309 489880:310-334]
ACTGAATAGCAAACTTATGGGCCAGCTGTCGCTGCAAGGCGGCAGCAACGTTTAATTCAA
TGAGCAGTAGACAAGGCTGGGTGAGAGCCCGGCTTTAGGATATCAAACTGGAGAGTTTGA
TCCTGGCTCAGAACGAACGCTGGCGGCATGCCTAACACATGCAAGTCGAACGAAGGCTTC
GGCCTTAGTGGCGCACGGGTGAGTAACGCGTGGGGATCTGCCCAGCAGTGGGGAATAACA
CCGGGAAACTGGTGCTAATACCGCATACGCCCCTTCGGGGGGAAAGATTTATCGCTGTTG
GATGAACCCGCGTCGGATTAGCTAGTTGGTGGGGT
>Cluster1532_Trinity|comp2004_c1_seq11 len=611 path=[481609:0-146 552428:147-168 490757:169-196 491250:197-355 493368:356-361 552594:362-382 496910:383-385 496917:386-414 497202:415-417 497233:418-418 497237:419-421 497272:422-464 500849:465-610]
ACTGAATAGCAAACTTATGGGCCAGCTGTCGCTGCAAGGCGGCAGCAACGTTTAATTCAA
TGAGCAGTAGACAAGGCTGGGTGAGAGCCCGGCTTTAGGATATCAAACTGGAGAGTTTGA
TCCTGGCTCAGAACGAACGCTGGCGGCGTGCTTAACACATGCAAGTCGAGCGAGAAAGCC
CCTTCGGGGGTGAGTACAGCGGCGCACGGGTGAGTAACACGTGAGTAACCTACCCTCCGG
TGGGGGATAACGTTCCGAAAGGAGCGCTAATACCGCATAAGACCACGTCCTCTCATGGGG
ATGCGGCCAAAGAGGCGCAAGTCTCGCCGGAGAATGGGCTCGCGGACCATTAGCTAGTTG
GCGGGGTAACGGCCCACCAAGGCCAAGATGGTTAGCTGGTCTGAGAGGATGGCCAGCCAC
ACTGGGACTGAGACACTGCCCAGACTCCTACGGGAGGCTGCAGTCGAGAATCTTCCGCAA
TGCGCGAAAGCGTGACGGAGCAATGCCGCGTGCCGGATGAAGGCCTTCGGGTCGTAAACG
GCTGTCACCGGGGACGAATCCAATGACGGTACCCGGGGAGGAAGCCACGGCTAACTACGT
GCCAGCAGCCG
>Cluster4169_Trinity|comp2004_c1_seq12 len=357 path=[481609:0-146 552428:147-168 483760:169-216 552512:217-231 494964:232-331 489880:332-356]
ACTGAATAGCAAACTTATGGGCCAGCTGTCGCTGCAAGGCGGCAGCAACGTTTAATTCAA
TGAGCAGTAGACAAGGCTGGGTGAGAGCCCGGCTTTAGGATATCAAACTGGAGAGTTTGA
TCCTGGCTCAGAACGAACGCTGGCGGCGTGCTTAACACATGCAAGTCGAACGGTAACAGG
CCTTCGGGCGCTGACGAGTGGCGGACGGGTGAGTAATGCGTAGGAATCTGCCTTGTTGTG
GGGGATAACTCGGGGAAACTCGAGCTAATACCGCATACGCTCTACGGAGGAAAGCGGGGG
ACTTTCGGGCCTCGCGCAATAAGATGAGCCTACGTCGGATTAGCTAGTTGGTGGGGT
>Cluster3728_Trinity|comp2004_c1_seq13 len=380 path=[481609:0-146 552428:147-168 483760:169-216 484287:217-245 484623:246-379]
ACTGAATAGCAAACTTATGGGCCAGCTGTCGCTGCAAGGCGGCAGCAACGTTTAATTCAA
TGAGCAGTAGACAAGGCTGGGTGAGAGCCCGGCTTTAGGATATCAAACTGGAGAGTTTGA
TCCTGGCTCAGAACGAACGCTGGCGGCGTGCTTAACACATGCAAGTCGAACGGTAACAGG
CCTTCGGGCGCTGACGAGTGGCGGACGGGTGAGTAATACGTAGGAATCTGCCTAGCAATG
GGGGACAACTTGGGGAAACTCAAGCTAATACCGCATACGCCCTACGGGGGAAAGCGGGGG
ATCTTCGGACCTCGCGTTGTTAGATGAGCCTACGTCCGATTAGCTAGTTGGTAGGGTAAG
AGCCTACCAAGGCGACGATC
>Cluster3084_Trinity|comp2004_c1_seq15 len=424 path=[517368:0-231 497237:232-234 497272:235-277 500849:278-423]
GAATCGGAATACGGACCGGCAGACGGGTGAGTAACACATTAGTAACCTACCTTCGAGACG
GGCATAACCCTGGGAAACCAGGGCTAATACCCGATGGTCATGAGGGGTCATATGACATTC
TCATGTAAATCCTCCGGGGCTCGAAGAGGGGCTTATGTCCTATCAGCTTGTTGGTAGTGT
AAGAGACTACCAAGGCTATGACGGGTAGCAGGCGTGAGAGCGTGACCTGCCTCACTGGGA
CTGAGACACTGCCCAGACTCCTACGGGAGGCTGCAGTCGAGAATCTTCCGCAATGCGCGA
AAGCGTGACGGAGCAATGCCGCGTGCCGGATGAAGGCCTTCGGGTCGTAAACGGCTGTCA
CCGGGGACGAATCCAATGACGGTACCCGGGGAGGAAGCCACGGCTAACTACGTGCCAGCA
GCCG
>Cluster2206_Trinity|comp2004_c3_seq1 len=507 path=[539537:0-63 525220:64-405 517021:406-407 529750:408-444 530400:445-506]
TTGCATAATGAGCCGGCGAGTTAACGTATGCGGCAAGGTTAAGTCCCACGCGGGACGTAG
CCGAAGCGAAAGCGAGTCTTAAAAGGGCGACTAGTCGCATGCGTTAGACGCGAAACCTTG
TGATCTACCCAGGGCCAGGTTGAAGGGAAGGTAAAACTTCCTGGAGGACCGAACTCGTTA
ACGTTGAAAAGTTATGAGATGAGCTCTGGGGAGGAGTCAAAGTCTTATCAAACTGGGAGA
TATCTCGTTCTCCTCGAAATAGTTTTTGGGCTAGCCTCACGTTACAGCAATCGGGGGTAG
AGCTACTGGATGGGATTGGGGGGCTACCCGCCTACCCGTCCCAACCAAACTCCGAATACC
GATTGCCTCTGTCGTGGGAGTCAGACTGCGGGTGATAATATCCGTGGTCAAAAGGGAAAC
AACCCAGACCCTCAGCTAAGGTCCCAAATGACATGTTAAGTGGTAAACGATGTGGGAAGG
CACAGACAGCTAGGAAGTTGGCTTAGA
>Cluster7017_Trinity|comp2005_c0_seq1 len=263 path=[500450:0-68 507682:69-79 507854:80-86 507865:87-105 507716:106-120 488712:121-132 488915:133-163 484976:164-188 493946:189-262]
ATAGCTCGTACTCCCCGAAATGCTTTTAGGAGCAGCGTGGGGTGATGTTTTATAGAGGTA
GAGCTACCAATAGGACTAGGGGGAGTCACATCCTACCAAATCCTGACGAACTCCGAATGC
CGTCATACAGAACCGGCAGTGAGGGCTGGGGTGCTAAGGTCCCAGTCCGAGAGGGAAAGA
ACCCAGACCATCAGTTAAGGTCCCCAAATGTATACTAAGTTGATCTAACGAGGTTCGATT
GCATTGACAGCTAGGATGTTGGC
>Cluster8025_Trinity|comp2005_c0_seq5 len=243 path=[491359:0-12 491584:13-40 492015:41-64 507612:65-68 492519:69-78 484364:79-80 484390:81-105 484976:106-130 507754:131-242]
AGAGCTACTGATTGGATGCGGGGGCTTCACCGCCTACCAATTCCTGACAAACTCCGAATG
CTATAAAATGTTTACTGGCAGTGAGGGCATGGGTGCTAAGGTCCATGTCCGAGAGGGAAA
GAACCCAGACCTTCCGCTAAGGTCCCCAAATCCAGATTAAGTTGAACAAAGGTGGTCCAG
TTGCAGAGATAGCCAGGAGGTTAGCTTGGAAGCAGCTATTCCTTTAAAGAGTGCGTAACA
GCT
>Cluster9164_Trinity|comp2006_c0_seq2 len=225 path=[485436:0-79 486696:80-81 486711:82-111 487515:112-157 484439:158-224]
ACCGGAGGAAGGTGGGGACGATGTTAAGTCATTATGGCTTTTATGTTTGGGGTTATATAT
GTGTTATAATGGTTGGTATAATGGGTTGTTAAGTTGTGAGGTAGAGTTAATTTTTAAAGT
TGGTTTTAGTTTAGATTATAGGTTGTAATTTGTTTGTGTGAAGTTGGAGTTGTTAGTAAA
TGTGTGTTAGTTATAGTGTGTTGAATATGTTTTTGGGTTTTGTAT
>Cluster7569_Trinity|comp2007_c0_seq1 len=252 path=[485505:0-36 502172:37-49 486352:50-75 502212:76-94 487061:95-132 487777:133-172 502258:173-179 494619:180-251]
CTGAGAGGTGGTGCATGGCCGTCGTCAGCTCGTACCGTGAGGCGTCCTGTTAAGTCAGGC
AACGAGCGAGACCCTCGCCCTTAGTTGCCATCGGTGGAAAGCCGGGAACTCTAAGGGGAC
CGCTGGTGCTAAACCAGAGGAAGGAGAGGGCGACGGTAGGTCCGTATGCCCCGAATCCCC
CGGGCTACACGCGCGCTACAAAGGCTGGGACAATGGGCTACAATGCCGAAAGGCAAAGTA
AATCCCGAAACC
>Cluster10014_Trinity|comp2011_c0_seq1 len=213 path=[491275:0-0 491311:1-12 491431:13-15 491439:16-62 492178:63-112 496466:113-136 500639:137-179 497433:180-212]
TATGGTCAAGCGAACTAAGCGTATACGGTGGATGCCTTGGCAGTCAGAGGCGATGAAAGA
CGTGGAAGCCTGCGATAAGGTTCGGGGAGCTGGCAAACGAGCTGTGATCCGGACATCTCT
GAATGGGGAAACCCACCGACTTTCGGGTCGGTACCGTACCGTGAATACATAGCGGTGCGG
GGCGAACCGGGGGAACTGAAACATCTAAGTACC
>Cluster6333_Trinity|comp2012_c0_seq2 len=279 path=[509634:0-2 515815:3-23 515836:24-25 515838:26-26 504451:27-83 500904:84-107 501398:108-213 498220:214-232 498535:233-233 498537:234-278]
CCTCGAAATGCCTTTAGGGGCAGCCTCGGGCGTACCGTCGCGGAGGTAGAGCTACTGACT
GGATGCGAGGGCTTCGCCGCCTATCAAATCCTGACAAACTCCGAATGCTAAGACATGATA
CCCTGGAGTGAGGCTATGGGTGCTAAGGTCCATGGCCGAGAGGGCAAGAACCCGGATCAC
CGGCTAAGGTCCCCAAATGTATGTTAAGTTGGTAAAACGAGGTCTGACTGCATTGACAGC
TAGGATGTTGGCTTGGAAGCAGCCATTCATTTAAAGAGT
>Cluster5074_Trinity|comp2012_c0_seq3 len=320 path=[503441:0-28 494465:29-43 515815:44-64 515836:65-66 515838:67-67 504451:68-124 500904:125-148 505690:149-273 498535:274-274 498537:275-319]
TAGGGGTGAAAGGCCAATCAAGCTGAGAAATAGCTCGTACTCCCCGAAATGCCTTTAGGG
GCAGCCTCGGGCGTACCGTCGCGGAGGTAGAGCTACTGACTGGATGCGAGGGCTTCGCCG
CCTATCAAATCCTGACAAACTCCGAATGCCGCGGCGCGATACCCGGGAGTGAGCCGCTGG
GTGCTAAGGTCCAGCGACGAGAGGGAAAGAACCCGGACCAGCAGCTAAGGTCCCCAAGTG
TACGCTAAGTTGATCAAACGTGGTGCGGCTGCAGTGACAGCTAGGATGTTGGCTTGGAAG
CAGCCATTCATTTAAAGAGT
>Cluster5075_Trinity|comp2012_c0_seq4 len=320 path=[494128:0-13 494286:14-27 499210:28-124 500904:125-148 505690:149-273 498535:274-274 498537:275-319]
AGGGGTGAAAGGCTAATCAAACTGAGAGATAGCTCGTACTCCCCGAAATGTCTTTAGGGA
CAGCCTGGGGTGATAGTGTCTTAGAGGTAGAGCTACTGATTGGATGCGGGGGTTTCACCG
CCTACCAAATCCTGACAAACTCCGAATGCCGCGGCGCGATACCCGGGAGTGAGCCGCTGG
GTGCTAAGGTCCAGCGACGAGAGGGAAAGAACCCGGACCAGCAGCTAAGGTCCCCAAGTG
TACGCTAAGTTGATCAAACGTGGTGCGGCTGCAGTGACAGCTAGGATGTTGGCTTGGAAG
CAGCCATTCATTTAAAGAGT
>Cluster2797_Trinity|comp2014_c2_seq2 len=447 path=[500183:0-35 500587:36-107 501816:108-259 504667:260-323 511953:324-446]
CTCGTTAAGGAACTAGGCAAAATAGATCCGTAACTTCGGGAAAAGGATCGCCCCGGCCGG
TGAAGTGAGAACTGATGGAGCTGGCTGGGGCCGCAGAGAAATGGCCCTACCGACTGTTTA
CCAAAAACACAGCTCCCTGCTAAACCGCAAGGTGATGTATAGGGGGTGATGCCTGGCCAG
TGTCAGAACGTTAAGCGGAGAGGTTAAGGACTTCGGTCCTGAAGCTTTGAAGTCAAGCGC
TGATGAACGCCGGCGATAACTATAATCGTCCTATGGTAGCGAAATTCCTTGTCGGGTGAG
TTCCGACCCGCACGAATGGCATAATGATGTGGAGACTGTCTTAACCATGTACTCGGCGAA
AATGCAAGTGTCGTGAAGATGCGACGTACCCGCAGCTAGACGAAAAGACCCCATGAAGCT
TTACTGGGGAGCAAACAGGATTAGATA
>Cluster5698_Trinity|comp2015_c1_seq2 len=298 path=[502645:0-92 523240:93-93 523241:94-97 523439:98-104 523452:105-109 523461:110-167 523477:168-169 523479:170-195 523340:196-225 507785:226-235 523381:236-238 523384:239-245 523392:246-263 508898:264-297]
CCCGGGAGGGGAGTGAAATAGATTTTGAAATTGTATGTATATAAATAGTGGGAGTTTTAG
TAATGGGGTGATTGTGTATTTTTTGTATAATGGGTTAGTGATTTACGTTCAGTAGTGAGT
TTAATTGTATAGGGGAGGTGTAGGGAAATTGAGTTTGATAAGGGTGATATAGTTGTTGGG
TGTAGATTTGAAATTAGATGATTTATTTATGGTTAGGATGAAGGTGGGGTAATATTTATT
GGAGGTTTGAATTTATTAGTGTTGTAAAATTAGGGGATGAGCTGTGGATCGGAGTGAA
>Cluster5856_Trinity|comp2015_c1_seq4 len=293 path=[502645:0-92 523240:93-93 523241:94-97 523439:98-104 523263:105-109 510739:110-166 523486:167-184 515180:185-194 523340:195-224 507785:225-234 523381:235-237 523384:238-244 523392:245-262 523539:263-292]
CCCGGGAGGGGAGTGAAATAGATTTTGAAATTGTATGTATATAAATAGTGGGAGTTTTAG
TAATGGGGTGATTGTGTATTTTTTGTATAATGGGTTAGTGATTTATGTTTTGTTGTGAGT
TTAATTGAATAGGGGAGGTGTAGTGAAAGTGAGTTTGAATAGGGTGTTTAGTAGTGGGGT
GTAGATTTGAAATTGGATGATTTATTTATGGTTAGGATGAAGGTGGGGTAATATTTATTG
GAGGTTTGAATTTATTAGTGTTGAAAAATTAGGGGATGAGTTGTGGATAGGGG
>Cluster6222_Trinity|comp2015_c1_seq6 len=282 path=[502645:0-92 523240:93-93 523241:94-97 523439:98-104 523263:105-109 510739:110-166 523486:167-184 512276:185-214 523505:215-244 523433:245-248 523529:249-281]
CCCGGGAGGGGAGTGAAATAGATTTTGAAATTGTATGTATATAAATAGTGGGAGTTTTAG
TAATGGGGTGATTGTGTATTTTTTGTATAATGGGTTAGTGATTTATGTTTTGTTGTGAGT
TTAATTGAATAGGGGAGGTGTAGTGAAAGTGAGTTTGAATAGGGTGTTTAGTAGTGGGGT
GTAGACCCGAAATTGGATGATTTATCCATGGCTAGGTTGAAGGTGCGGTAATATGCACTG
GAGGATTGAATTTATATTTGTTGTAATAGATGGGGATGAGCT
>Cluster8739_Trinity|comp2016_c0_seq1 len=231 path=[501789:0-159 534547:160-173 524516:174-175 524574:176-230]
TGTAGGATAGGTGGGAGGTGTTGAAATTTGGTTGTTAGATTGAGTGGAGTTAATTTTGAA
ATATTATTTTGGTGTTGTTGAGGTTTTAATTTGGGTTTTTGAATTGGGGTTGGGGATTGT
GTATGGTAGGTAGTTTGATTGGGGTGGTTTTTTTTTAAAGAGTAATGGAGGAGTTTAAAG
GCTTCCTTAGTGTGTTTGGTAATTGTATGTAGAGTGTTAGGGTAGAAGGAA
>Cluster3000_Trinity|comp2016_c0_seq2 len=431 path=[501789:0-159 534561:160-181 504735:182-232 534654:233-258 534662:259-305 534703:306-307 534705:308-335 534727:336-345 534738:346-346 534739:347-351 509688:352-379 534765:380-385 534772:386-387 520152:388-430]
TGTAGGATAGGTGGGAGGTGTTGAAATTTGGTTGTTAGATTGAGTGGAGTTAATTTTGAA
ATATTATTTTGGTGTTGTTGAGGTTTTAATTTGGGTTTTTGAATTGGGGTTGGGGATTGT
GTATGGTAGGTAGTTTGATTGGGGTGGTTTTTTTTTAAAGTGTAATGGAGGAGTATGAAG
GTTTTTTAGGTATGGTTGGATATTGTATTGATAGTGTAATGGTAAAAGAAGGTTTGATTG
TGAGATTTATAAGTTGAGTAGGTGTGAAAGTAGGTTATAGTGATTTGGTGGTTTTGTATG
GAAGGGTTATTGTTTAATGGATAAAAGGTATTTTGGGGATAATAGGTTGATTTTGTTTAA
GAGTTTATATTGATGGTGGAGTTTGGTACTTTGATGTTGGTTTATTTTATTTTGGGGTTG
TAGTTGGTTTT
>Cluster6625_Trinity|comp2016_c0_seq3 len=272 path=[501789:0-159 534547:160-173 510930:174-207 534606:208-209 534608:210-221 534795:222-227 534806:228-232 534633:233-233 522209:234-240 522333:241-245 522383:246-251 522526:252-271]
TGTAGGATAGGTGGGAGGTGTTGAAATTTGGTTGTTAGATTGAGTGGAGTTAATTTTGAA
ATATTATTTTGGTGTTGTTGAGGTTTTAATTTGGGTTTTTGAATTGGGGTTGGGGATTGT
GTATGGTAGGTAGTTTGATTGGGGTGGTTTTTTTTTAAAGAGTAATGGAGGAGTATGAAG
GTATTTTTAGTGTGGTTGGATATTGTGTGATGAGTGTAAAGGTATAAGGGTGTTTGATTG
TGAGATATATATGTTGAGTAGGGTTGAAAGAT
>Cluster10827_Trinity|comp2018_c0_seq1 len=202 path=[502706:0-37 503421:38-84 520442:85-85 520443:86-86 506618:87-87 508990:88-120 509682:121-201]
CCGCCTGGGGAGCACGGCCGCAAGGTTAAAACTCAAATGAATTGACGGGGGCCCGCACAA
GCAGCGGAGCGTGTGGTTTAATTCGATTCTACACGAAGAACCTTACCCGGGTTTGACATG
CTGGTGGTACTGACCCGAAAGGGAAGGGACCCAGGGCCTTCGGGCGCTTGGGAACCAGCA
CAGGTGCTGCATGGCTGTCGTC
>Cluster9165_Trinity|comp2019_c0_seq1 len=225 path=[510918:0-78 503814:79-119 515220:120-121 515222:122-127 512055:128-224]
ATAGAGATGACTATAAGAAATTATAGTTAGCAAAAACTCTTCTTAAAGGGACTTTTGGTT
TTTAATCCAAAGGAAGTTAGAGGCAATAACAGGTCTGTGATGCCCTTAGATGTTCTGGGC
CGCACGCGTGCTACACTGATACGTTCATCGAGCATATAACCTTGGCCGAGAGGCCTGGGT
AATCTTGTCAATGCGTATCGTGCTGGGGATAGATCATTGTAATTA
>Cluster4286_Trinity|comp2019_c0_seq2 len=352 path=[503045:0-46 503710:47-47 503713:48-55 503814:56-96 508235:97-129 508721:130-139 508840:140-203 505667:204-230 514581:231-231 507833:232-244 506162:245-263 509695:264-306 515320:307-351]
ATCGATTGGTGGCCGACTTCTTAGAGGGACTATCGGTGGTTAGCCGATGGAAGTTTGAGG
CAATAACAGGTCTGTGATGCCCTTAGATGTTCTGGGCTGCACGCGCGCTACACTGATGGA
GGCAGCGAGTGTTACCTGTGCCGGAAGGTATGGGAAATCTTGTGAAACTCCATCGTGCTG
GGGATAGACCATTGCAATTATTGGTCTTCAACGAGGAATTCCTAGTAAGCGTGAGTCATC
AGCTCGCGTTGATTACGTCCCTGCCCTTTGTACACACCGCCCGTCGCACCTACCGATTGG
ATGATTCGGTGAAACTTTCGGACCGTGGTCGAGACGCTCTCGGGCGACTCGG
>Cluster4704_Trinity|comp2019_c0_seq6 len=334 path=[510463:0-29 503713:30-37 503814:38-78 508235:79-111 514140:112-121 508840:122-185 505667:186-212 506021:213-226 506162:227-245 509695:246-288 515320:289-333]
TCTATGAGGGACTGACTGGGATTACCAGTAGGAAGTTTGAGGCAATAACAGGTCTGTGAT
GCCCTTAGATGTTCTGGGCTGCACGCGCGCTACACTGATGGAGGCAGCGAGTCTTGCCTG
TACCGGAAGGTATGGGAAATCTTGTGAAACTCCATCGTGCTGGGGATAGACCATTGCAAT
TATTGGTCTTCAACGAGGAATTCCTAGTAAGCGCAAGTCATCAGCTTGCGTTGATTACGT
CCCTGCCCTTTGTACACACCGCCCGTCGCACCTACCGATTGGATGATTCGGTGAAACTTT
CGGACCGTGGTCGAGACGCTCTCGGGCGACTCGG
>Cluster7263_Trinity|comp2020_c1_seq1 len=258 path=[503100:0-96 513391:97-99 504527:100-103 504569:104-123 513410:124-130 513478:131-148 505049:149-185 505550:186-257]
AAGTATGATAATTTTGTTGTTTTAATTTTGTAATTTAATATTTGTAAGGATGAAAAAATT
TTTTGTGGAGAGTTTGATTTTGGTTTAGGATGAATGTTGGTGGTGTGTTTAATATATGTA
AGTTGAATGAGGTGTTTTTGTAGTAATATGAGAGTATTTTAGTGGTGAATGGGTGAGTAA
TGTGTGGGTGATTTGTTTTAAAGTGTGGGATAATAGTTTGAAAGGATTGTTAATATTGTA
TGTGGTTTTTGGAATTAG
>Cluster6055_Trinity|comp2023_c0_seq4 len=287 path=[511219:0-173 548743:174-183 513791:184-198 514093:199-226 534841:227-286]
GGTGCTGCATGGTTGTCGTCAGCATGTGTCGTGAGACGCTCCCTTAAATGGGGTAACATG
CGCAACCCTTGCCTCGTGTTATTTGTGTCACGAGGGACTGCCGTCGTATAGACGGAGGAA
GGTGAGGATGACGCCAAATCCGCATGGCCCTCTGATGCCCTGGGCTACACTCATGCTACA
ATGGTTACTACAATGGGCCGCCAAGTCGCAAGACGGAGCTAATCCCATCAAAAGTAGCCT
CAGTTCGGATTGGAGTCTGAAATTCGACTCCATGAAGTTGGAATCGC
>Cluster1754_Trinity|comp2023_c0_seq5 len=571 path=[545367:0-41 528399:42-70 528739:71-125 505321:126-149 548725:150-154 541812:155-155 505859:156-355 508479:356-358 508529:359-383 508903:384-412 548902:413-423 509372:424-432 509505:433-433 509528:434-488 548951:489-570]
GGGGCTCGCACAAGCGGTGGAGCGCGTGGCTCAATTCGTCGATAAACGAAAAACCTTACC
GAGGCTAGAAACCAAGCTGCACGCCTAGGGAAACCTAGGAAGCTTTCGAAGGTGCTTGGC
AGGTGATGCATGGCCGTCGTCAGTTCGTGGTTTGAACTGTTCCCTTAAGTGGGGAAACGA
ACGCAACCCTCGTTGCCTGTTATATGTGTCAGGCGAGACTGCTCCCTCACGGGAGAGGAA
GGTGAGGATGACGCCAGGTCAGCATGTCCCTTGATGCCTCGGGCTGCACACACGCTACAA
TGGAACGCACAACGGGACGCAATAGCGTAAGCTGGAGCTAATCCTAATAAAACGTTCCCC
AGTTCGGATTGAGGTCTGCAACTCGACCTCATGAAGTCGGAATCGCTAGTAACCGCGAAT
CAGCCACGTCGCGGTGAATACGTTCTCGGGTCTTGTACTCACCGCCCGTCACACCACGAA
AGTTGGCAACACCCGAAGCCGGTGAGCTAACCCGTAAGGGAAGCAGCCGTCGAAGGTGGG
GCTGATGATTGGGGTGAAGTCGTAACAAGGT
>Cluster9166_Trinity|comp2023_c0_seq6 len=225 path=[534177:0-35 508529:36-60 508903:61-89 548902:90-100 509372:101-109 509505:110-110 509528:111-165 539259:166-224]
ACCCGCGAGGGGGAGCCAATCCAGGAAAGCCGGTCTCAGTTCGGATTGAGGTCTGCAACT
CGACCTCATGAAGTCGGAATCGCTAGTAACCGCGAATCAGCCACGTCGCGGTGAATACGT
TCTCGGGTCTTGTACTCACCGCCCGTCACACCACGAAAGTTGGCAATGCCCAAAGGCTCT
GTATGGGGACTAAGGCAGGGTCAATGATCAGGGTGAAGTCGAGAT
>Cluster4833_Trinity|comp2023_c0_seq7 len=329 path=[515386:0-69 548629:70-83 516535:84-89 516658:90-143 517371:144-146 517424:147-191 509528:192-246 548951:247-328]
GGTGGGGATGACGTCAAATCATCACGCCCCTTACGACCAGGGCCACACACGTACTACAAT
GCCCGGTACAGCGAGTTGCGAAGCTGCGAAGCTGAGCTAATCTCTTAAAACCGGGCCAAG
TTCAGATCGGAGGCTGCAATTCGCCTCCGTGAAGCTGGAATCGCTAGTAAACGCCGGTCA
GCTATACGGCGTTGAATACGTTCTCGGGTCTTGTACTCACCGCCCGTCACACCACGAAAG
TTGGCAACACCCGAAGCCGGTGAGCTAACCCGTAAGGGAAGCAGCCGTCGAAGGTGGGGC
TGATGATTGGGGTGAAGTCGTAACAAGGT
>Cluster8204_Trinity|comp2023_c0_seq8 len=240 path=[505219:0-10 505321:11-34 548725:35-39 529757:40-41 529778:42-79 548790:80-112 548842:113-113 548843:114-136 531023:137-197 548875:198-239]
GACACAGGTGCTGCATGGCCGTCGTCAGTTCGTGGTTTGAGCTGTTCCCTTAAGTGGGGT
AACGAACGCAACCCTCGTCGCGTGTTACAAGTGTCACGCGAGACCGCCCAGCCCGTAAAG
GGCGCGTAGGCGGGTTGACAAGTCAGGTGTGAAATTTCGGTGCTCAACACCGAAGCGGCA
CTTGAAACTATTGACCTTGAGGATAGGCGGAGAAAATGGAATTCCACGTGTAGCGGTGAA
>Cluster6056_Trinity|comp2023_c0_seq9 len=287 path=[523764:0-148 509505:149-149 509528:150-204 548951:205-286]
TACACACGTACTACAATGGTCGGGACAATGGGTTGCCAAACCGCAAGGTGGAGCTAATCC
CAACAAACCCGGCCCCAGTTCGGATTGAGGGCTGAAATTCGCCCTCATGAAGTCGGATTC
GCTAGTAACGGCACATCAGCCATGGTGCCGTGAATACGTTCTCGGGTCTTGTACTCACCG
CCCGTCACACCACGAAAGTTGGCAACACCCGAAGCCGGTGAGCTAACCCGTAAGGGAAGC
AGCCGTCGAAGGTGGGGCTGATGATTGGGGTGAAGTCGTAACAAGGT
>Cluster2729_Trinity|comp2023_c0_seq10 len=452 path=[511219:0-173 548743:174-183 548753:184-197 521671:198-236 508479:237-239 508529:240-264 508903:265-293 548902:294-304 509372:305-313 509505:314-314 509528:315-369 548951:370-451]
GGTGCTGCATGGTTGTCGTCAGCATGTGTCGTGAGACGCTCCCTTAAATGGGGTAACATG
CGCAACCCTTGCCTCGTGTTATTTGTGTCACGAGGGACTGCCGTCGTATAGACGGAGGAA
GGTGAGGATGACGCCAAATCCGCATGGCCCTCTGATGCCCTGGGCTACACTCATGCTACA
ATGGCCGGTACAACGGGTCGCAAAGCCGTAAGGCGGAGCCAATCCTTAGAAAACCGGCCC
CAGTTCGGATTGAGGTCTGCAACTCGACCTCATGAAGTCGGAATCGCTAGTAACCGCGAA
TCAGCCACGTCGCGGTGAATACGTTCTCGGGTCTTGTACTCACCGCCCGTCACACCACGA
AAGTTGGCAACACCCGAAGCCGGTGAGCTAACCCGTAAGGGAAGCAGCCGTCGAAGGTGG
GGCTGATGATTGGGGTGAAGTCGTAACAAGGT
>Cluster4242_Trinity|comp2023_c0_seq12 len=354 path=[545367:0-41 528399:42-70 528739:71-125 505321:126-149 548725:150-154 529757:155-156 529778:157-194 548790:195-227 548842:228-228 548843:229-251 537658:252-353]
GGGGCTCGCACAAGCGGTGGAGCGCGTGGCTCAATTCGTCGATAAACGAAAAACCTTACC
GAGGCTAGAAACCAAGCTGCACGCCTAGGGAAACCTAGGAAGCTTTCGAAGGTGCTTGGC
AGGTGATGCATGGCCGTCGTCAGTTCGTGGTTTGAGCTGTTCCCTTAAGTGGGGTAACGA
ACGCAACCCTCGTCGCGTGTTACAAGTGTCACGCGAGACCGCCCAGCCCGTAAAGGGCGC
GTAGGCGGGTTGGTAAGTCGGTCGTGAAATCCTCGGGCTCAACCCGAGGAGGTCGGCCGA
GACTGCTGGTCTTGAGGGGCGCAGAGGAGCCTGGAATTCCCGGTGTAGCGGTGA
>Cluster6749_Trinity|comp2023_c0_seq13 len=269 path=[526221:0-104 508903:105-133 548902:134-144 509372:145-153 509505:154-154 509528:155-209 539259:210-268]
GCGGCTACACACGTGCTACAATGGGTAATAACAACGGGCTGCCAAACCGTAAGGTGGAGC
GAATCCCTTAAACTTACCCTCAGTTCAGATTGAGGTCTGCAATTTGACCTCATGAAGTCG
GAATCGCTAGTAACCGCGAATCAGCCACGTCGCGGTGAATACGTTCTCGGGTCTTGTACT
CACCGCCCGTCACACCACGAAAGTTGGCAATGCCCAAAGGCTCTGTATGGGGACTAAGGC
AGGGTCAATGATCAGGGTGAAGTCGAGAT
>Cluster8797_Trinity|comp2026_c0_seq1 len=230 path=[524739:0-75 515619:76-81 515696:82-94 539971:95-97 539974:98-105 516095:106-121 540035:122-134 529829:135-158 530236:159-229]
TTGTGCCGGAGTACAACTCCGGTGCTTGTGCCGGAGTCGCGCTCCGGCGTTCACCGGGGT
TGCCCGGCAGCACGTTAAGCCCACGTAGCTCAGTCGGCAGAGCACGTTCTTGGTAAGAAC
GGGGTCATGGGTTCAAATCCCATCGTGGGCTCAGTTGCTGACGAAAAGCACTCTTGTCAG
AAAAGGAGAACGAGAATGGCGAAGCAGAAATTTGAGAGGACGAAGCCGCA
>Cluster6662_Trinity|comp2026_c0_seq3 len=271 path=[524739:0-75 515619:76-81 515696:82-94 539971:95-97 539974:98-105 524320:106-121 539993:122-130 540073:131-152 516945:153-270]
TTGTGCCGGAGTACAACTCCGGTGCTTGTGCCGGAGTCGCGCTCCGGCGTTCACCGGGGT
TGCCCGGCAGCACGTTAAGCCCACGTAGCTCAGTCGGCAGAGCACGCCCTTGGTAAGGGC
GAGGTCATGGGTTCAAATCCCATTGAGGGCTCTGTTGCTGAATCTGAACTCTGTTCTATT
TTTATCAAGGAGAGAAAGATGGCGAAGCAGAAATTTGACCGCAGCAAACCGCATCTGAAC
GTGGGAACGATGGGGCACATCGACCACGGGA
>Cluster1928_Trinity|comp2026_c0_seq5 len=546 path=[509051:0-228 539941:229-230 539943:231-246 512960:247-409 515619:410-415 526205:416-467 527067:468-545]
ATTTTTCTTGACAAGCCCAAGTTGAGCGGATAACAGTCCTCTTTCGTTTTTTTCGGGCTG
GCGTAGCTCAATGGCAGAGCAGCTGACTTGTAATCAGCAGGTTGCGGGTTCAAGTCCCAT
CGCCAGCTCCAAAAGACGGAGGGGTTCCCGAGTGGCCAAAGGGAACAGACTGTAAATCTG
TCGGCGTAAGCCTTCGGAGGTTCAAATCCTCCCCCCTCCACCACGAGGAACAAAGGCTGT
AGAAGACGAAAGTTGTCGCTGGACTACGGCTGTGCATGCGGGAATAGCTCAATGGCTAGA
GCATCAGCCTTCCAAGCTGAGGGTTGCGGGTTCGAGTCCCGTTTCCCGCTCCATGCCCCG
CCCGCCGGCTCCGGTCTGCACGCTTTCCTGAAAGCGGCCTCTTTTGGATAAAGCCCACGT
AGCTCAGTCGGCAGAGCACATCCTTGGTAAGGATGAGGTCACCGGTTCGAATCCGGTCGT
GAGCTCCAAGGACAGCATGACAATCGGGTAAAACTTCAATGACCTGAGGAGACAGGAACA
TGTCAA
>Cluster2433_Trinity|comp2026_c0_seq10 len=482 path=[518721:0-59 519797:60-84 534478:85-87 520293:88-105 520551:106-127 539870:128-148 521453:149-153 521566:154-292 515696:293-305 539971:306-308 539974:309-316 524320:317-332 539993:333-341 540073:342-363 516945:364-481]
AGGTTATGGGTTCAAGTCCCTCATGGTAGAATGACCTGCACAATGCCGACGTAGCTCAAC
CGGCAGAGCAAGCGCCTTGTAAGCGTTAGGTTATGGGTTCAAGTCCCATCGTCGGCTCTG
GGGAGAGCATCCCCTCAGGGTGCGCCCGGTGAGCACGAAGAAGCCTTAACAAATGTAGAT
GGGTCAGTGTCCCGAGCGGCAAAGGGGGCGGACTGTAAATCCGCTGGCAGAAGCCTTCGT
AGGTTCGAGTCCTACCTGGCCCACCATTCAAGCTCCGGCTTGGAATTGTGCCTACGTAGC
TCAGTCGGCAGAGCACGCCCTTGGTAAGGGCGAGGTCATGGGTTCAAATCCCATTGAGGG
CTCTGTTGCTGAATCTGAACTCTGTTCTATTTTTATCAAGGAGAGAAAGATGGCGAAGCA
GAAATTTGACCGCAGCAAACCGCATCTGAACGTGGGAACGATGGGGCACATCGACCACGG
GA
>Cluster3295_Trinity|comp2027_c0_seq2 len=409 path=[513299:0-23 562285:24-33 562295:34-35 562297:36-57 562319:58-79 562341:80-82 519291:83-92 539967:93-109 562519:110-124 557604:125-125 546882:126-142 537954:143-157 520138:158-198 516048:199-219 562629:220-222 562633:223-224 521015:225-327 559946:328-338 533440:339-408]
CTACGTGCCAGCAGCCGCGGTAAAACGTAGGAGGCGAGCGTTATCCGGATTTACTGGGCG
TAAAGCGCGTGCAGGCGGTTCGGCAAGTTGGATGTGAAAGCTCCCGGCTTAACTGGGAGA
GGTCGCTCAATACTACCGGACTTGAGAGTGGTAGAGGGAGGTGGAATTCCGGGTGTAGTG
GTGAAATGCGTAGAGATCCGGAGGAACACCAGTGGCGAAAGCGGCGCCCTGGCACTGGCC
TGACGCTGATGTGCGAAAGCGTGGGGAGCGAACGGGATTAGATACCCCGGTAGTCCACGC
TGTAAACGATGAATACTAGGTGTTGGCTTCATTTGGAGCCAGTGCCGCAGCTAACGCATT
AAGTATTCCACCTGGGGAGTACGATCGCAAGGTTGAAACTCAAAGGAAT
>Cluster3180_Trinity|comp2027_c0_seq3 len=418 path=[536628:0-33 562295:34-35 562297:36-57 562319:58-79 562341:80-82 519291:83-92 562397:93-98 519549:99-109 562519:110-124 562534:125-135 562545:136-141 524089:142-147 520022:148-157 520138:158-198 516048:199-219 562629:220-222 562633:223-224 530421:225-227 516430:228-256 516880:257-328 551953:329-353 518057:354-371 518316:372-380 518402:381-417]
CTACGTGCCAGCAGCCGCGGTAACACGTAGGAGACGAGCGTTATCCGGATTTACTGGGCG
TAAAGCGCGTGCAGGCGGTTCGGCAAGTTGGATGTGAAAGCTCCCGGCTCAACTGGGAGA
GGTCGTTCAATACTACCGAACTTGAGGACATCAGAGGAAGGTGGAATTCCGGGTGTAGTG
GTGAAATGCGTAGAGATCCGGAGGAACACCAGTGGCGAAAGCGGCCTCCTGGACCATTTC
TGACGCTCAGACGCGAAAGCTAGGGTAGTAAACGGGATTAGAGACCCCGGTAATCCTAGC
CGTAAACGATGTGAACTTGGCGTTGGTGGGTTAAACTCCATCAGTGCCGTAGCTAACGCG
ATAAGTTCACCGCCTGGGGACTACGGCCGCAAGGTTAAAACTCAAAGGAATTGACGGG
>Cluster3296_Trinity|comp2027_c0_seq8 len=409 path=[536628:0-33 537186:34-35 562297:36-57 562319:58-79 562341:80-82 562344:83-90 562395:91-92 562397:93-98 519549:99-109 562519:110-124 562534:125-135 562545:136-141 524089:142-147 520022:148-157 520138:158-198 516048:199-219 562629:220-222 562633:223-224 521015:225-327 533369:328-338 533440:339-408]
CTACGTGCCAGCAGCCGCGGTAACACGTAGGAGACTAGCGTTATCCGGATTTACTGGGCG
TAAAGCGCGTGCAGGCGGTTCGGTAAGTTGGGCGTGAAAGCTCCCGGCTCAACTGGGAGA
GGTCGTTCAATACTACCGAACTTGAGGACATCAGAGGAAGGTGGAATTCCGGGTGTAGTG
GTGAAATGCGTAGAGATCCGGAGGAACACCAGTGGCGAAAGCGGCGCCCTGGCACTGGCC
TGACGCTGATGTGCGAAAGCGTGGGGAGCGAACGGGATTAGATACCCCGGTAGTCCACGC
TGTAAACGATGAATACTAGGTGTTGGCTCCGTTAGGGGTCAGTGCCGCAGCTAACGCATT
AAGTATTCCACCTGGGGAGTACGATCGCAAGGTTGAAACTCAAAGGAAT
>Cluster5418_Trinity|comp2028_c0_seq1 len=307 path=[513479:0-56 514317:57-81 520207:82-92 514736:93-135 523493:136-143 523501:144-145 523503:146-146 523504:147-148 523506:149-159 523551:160-163 523522:164-235 516593:236-240 516694:241-273 517074:274-306]
TAAGTCAGGTAACGAGCGAGACCCCTGCTCCTAGTTGCTACCGTTACTCTCTGGAGTAGC
GGAGCGAATTAGTAGGACCGCCGCAGTTAATGCGGAGGAAGGAAGGGGCCACGGCAGGTC
AGTATGCCCCGAAACTCTGGGGCCACACGCGGGCTGCAATGGTATTGACAATGTGTTCCG
AATCCGAAAGGAGGAGGCAATCATCAAACGATACCTCAGTTATGACTGAGGGCTGTAACT
CGCCCTCACGAATATGGAATCCCTAGTAACTGCGTGTCACTATCGCGCGGTGAATACGTC
CCTGCTC
>Cluster6575_Trinity|comp2028_c0_seq3 len=273 path=[520340:0-24 514317:25-49 514596:50-50 514601:51-60 514736:61-103 521502:104-113 523503:114-114 523504:115-116 523506:117-127 523551:128-131 519038:132-203 516593:204-208 516694:209-241 520932:242-272]
AGTTGCTACCGCTACTCTCTGGAGCAGCGGAGCGAATTAGTAGGACCGCCACAGTTAATG
TGGAGGAAGGAAGGGGCCACGGCAGGTCAGTATGCCCCGAAACTTTGGGGCCATACGCGG
GCTGCAATGGTAATGACAATGGGTTCCGAATCCGAAAGGAGGAGGTAATCCTCAAACATT
ACCACAGTTATGACTGAGGGCTGCAACTCGCCCTCACGAATATGGAATCCCTAGTAACTG
CGCGTCACTACCGCGCGGTGAATACGTCCCTGC
>Cluster6259_Trinity|comp2029_c0_seq3 len=281 path=[515341:0-37 529313:38-40 529318:41-42 529321:43-110 529212:111-113 522492:114-148 516904:149-160 517100:161-168 517150:169-221 523476:222-250 529307:251-280]
GTGCGTAATAGCTCACTGGTCAAGCGACTCTGCGCCGAAAATATCCGGGACTCAAACATG
TCACCGAAATCGTGGACTCGCGTAATGCGAGTGGTAGGGGAGCGTTCTGTTGTAAGACGA
AGTACGACCGCGAGGACGTATGGATGAAGCAGAAGTGAGACTGTCGGCTTAAGTAGCGAA
AACATTGGTGAGAATCCAATGCACCGAAAGACTAAGGGTTCCTGCACAAGGCTCGTCCAT
GCAGGGTTAGCCGGGAGCTAAGGCGAGGCCGAAAGGCGTAG
>Cluster9095_Trinity|comp2030_c0_seq1 len=226 path=[548367:0-37 549177:38-60 557985:61-73 579254:74-75 579256:76-80 579261:81-84 579265:85-95 574739:96-131 543252:132-142 543459:143-144 543507:145-146 528432:147-169 579481:170-171 579396:172-184 539461:185-196 579434:197-210 534290:211-217 534382:218-225]
GAAATAACTTTAGGGTTAACCTCTGTGACCCCGACTTGGGGGTAGAGCACTGGATCCACG
CGGGGGCCTACCGGCCTACCAAAGGAAACCAAACTCTGAATACTGCAAAGTCGCTCGGGA
GATAGACAGTGAGGGATAAGCTTCATTGTCAAAAGGGGAACAGCCCAGATCGCCGATTAA
GGCCCCTAATTCTATATTAAGTGAGTAAGGATGTGAGATTTCTAAA
>Cluster1592_Trinity|comp2030_c0_seq3 len=601 path=[530669:0-13 579036:14-27 525619:28-42 579105:43-64 579127:65-68 543936:69-74 543977:75-160 545458:161-161 527862:162-165 528018:166-189 528394:190-191 528432:192-214 579481:215-216 579396:217-229 539461:230-241 579434:242-255 579448:256-259 529420:260-270 529556:271-277 519788:278-311 520246:312-561 524274:562-600]
AGGGGTGAAAGGCCAATCAAACTTGGAAATATCTTGTTCTCTCCGAAATAACTTTAGGGT
TAGCCCTGTTTGTGCGCTTAATGGGGGTAGAGCACTGAATTTCCTAGGGGGTTTACCGAC
TTACCGAAGAAAATCAAACTCCGAATACCATTAAGTAAAACAGGAGATAGACTGTGGGGG
ATAAGCTTCATAGTCAAAAGGGGAACAGCCCAGATCGCCGATTAAGGCCCCTAATTCTAT
ATTAAGTGAGTAAGGAAGTGAAGTTTCAAAGACAGTTGGGATGTTGGCTTAGAGGCAGCC
ATCATTTAAAGAGTGCGTAACTGCTCACTAGTCTAGTGGCCTTGCGCCGAAAATGTATGG
GACTATGCACGGCACCGAAGCCGCGGATTCTTCGCAGGTTCGCCTGCGGGGAGTGGTAGG
GGAGCATTCTGTAACGACTGAAGGTTCATCGCGAGATGGGCTGGACGGTACAGAAGAGAT
TATGTCGGAACGAGTAGCGAGAAGGCAGGCGAGAATCCTGCCCACCGAAAACCTAAGGAT
TCCTGGGGAAGGTTCGTCCGCCCAGGGTTAGTCGGTCCCTAAGCCGAGGCCGAAAGGCGT
A
>Cluster9096_Trinity|comp2030_c0_seq5 len=226 path=[570283:0-37 549177:38-60 557985:61-73 579254:74-75 579256:76-80 579261:81-84 579265:85-95 574739:96-131 543252:132-142 543459:143-144 543507:145-146 528432:147-169 579481:170-171 579409:172-192 579430:193-193 579431:194-196 579434:197-210 534290:211-217 534382:218-225]
AAATAACTTTAGGGTTAGCCTCGGTGCAACTCCTTCCTGGGGTAGAGCACTGGATCCACG
CGGGGGCCTACCGGCCTACCAAAGGAAACCAAACTCTGAATACTGCAAAGTCGCTCGGGA
GATAGACAGTGAGGGATAAGCTTCATTGTCAAAAGGGGAACAGCCCAGATCGTCGATTAA
GGCCCCTAATTCTATGCTAAGTGAGTAAGGATGTGAGATTTCTAAA
>Cluster6412_Trinity|comp2030_c0_seq6 len=277 path=[530669:0-13 579014:14-23 579024:24-25 531141:26-42 579049:43-54 579061:55-61 531754:62-109 563451:110-119 579256:120-124 579261:125-128 579283:129-146 579301:147-148 579303:149-149 557711:150-159 545458:160-160 527862:161-164 528018:165-188 528394:189-190 528432:191-213 579481:214-215 579409:216-236 579430:237-237 579431:238-240 579434:241-254 534290:255-261 534382:262-269 529556:270-276]
AGGGGTGAAAGGCCAATCAAACTTGGAGATATCTTGTTCTCTTCGAAATAACTTTAGGGT
TAACCTCAGTAGAAACAATTCGGGGGTAGAGCACTGGATCCACAAGGGAGCCTACCGGCT
TACCAAAGGGAACCAAACTCCGAATACCGGGTTAGAAACTAGGAGATAGACTGTGGGGGA
TAAGCTTCATAGTCAAAAGGGGAACAGCCCAGATCGTCGATTAAGGCCCCTAATTCTATG
CTAAGTGAGTAAGGATGTGAGATTTCTAAAACAGTTG
>Cluster8507_Trinity|comp2030_c0_seq8 len=235 path=[570283:0-37 549177:38-60 557985:61-73 579254:74-75 579256:76-80 579261:81-84 579283:85-102 550386:103-120 528018:121-144 528394:145-146 528432:147-169 579481:170-171 579409:172-192 579430:193-193 553379:194-234]
AAATAACTTTAGGGTTAGCCTCGGTGCAACTCCTTCCTGGGGTAGAGCACTGGATCCACG
CGGGGGCCTACCGGCCTACCAAAGGGAACCAAACTCCGAATACTAAGAAAACTGCCGGGA
AATAGACTGTGGGGGATAAGCTTCATAGTCAAAAGGGGAACAGCCCAGATCGTCGATTAA
GGCCCCTAATTCTACGCTAAGTGAGTAAGGATGTGAAGTTTCAAAGACAGTTGGA
>Cluster1876_Trinity|comp2030_c0_seq9 len=552 path=[567049:0-45 568083:46-69 579254:70-71 579256:72-76 579261:77-80 579265:81-91 579276:92-98 560591:99-108 527831:109-109 527837:110-112 527862:113-116 528018:117-140 528394:141-142 528432:143-165 579481:166-167 579409:168-188 579430:189-189 579431:190-192 579434:193-206 579448:207-210 529420:211-221 529556:222-228 519788:229-262 520246:263-512 524274:513-551]
TAACTTTAGGGTTAACCTCAGTATAAATTTCTCGGGGGTAGAGCACTGGATTCACGCGGG
GGGCTACCGCCCTACCAAAGGAAACCAAACTCCGAATACCGGGAAAGGGACTGGGAGATA
GACTGTGGGGGATAAGCTTCATAGTCAAAAGGGGAACAGCCCAGATCGTCGATTAAGGCC
CCTAATTCTATGCTAAGTGAGTAAGGAAGTGAAGTTTCAAAGACAGTTGGGATGTTGGCT
TAGAGGCAGCCATCATTTAAAGAGTGCGTAACTGCTCACTAGTCTAGTGGCCTTGCGCCG
AAAATGTATGGGACTATGCACGGCACCGAAGCCGCGGATTCTTCGCAGGTTCGCCTGCGG
GGAGTGGTAGGGGAGCATTCTGTAACGACTGAAGGTTCATCGCGAGATGGGCTGGACGGT
ACAGAAGAGATTATGTCGGAACGAGTAGCGAGAAGGCAGGCGAGAATCCTGCCCACCGAA
AACCTAAGGATTCCTGGGGAAGGTTCGTCCGCCCAGGGTTAGTCGGTCCCTAAGCCGAGG
CCGAAAGGCGTA
>Cluster9733_Trinity|comp2030_c0_seq11 len=217 path=[563589:0-46 541683:47-63 579235:64-70 564831:71-104 566088:105-105 542823:106-107 542832:108-111 542949:112-122 543252:123-133 543459:134-135 543507:136-137 528432:138-160 579481:161-162 579396:163-175 539461:176-187 579434:188-201 534290:202-208 534382:209-216]
TTCGGTTAGCCTTAGCTGTACGTCTATTGGGGGTAGAGCACTGATTTTCTAAGGGGGCTT
ACCGGCCTACCGAGGAATGACAAACTCCGAATACCAGTAGATCAGTTGGGAGATAGACAG
TGGGGGATAAGCTTCATTGTCAAAAGGGGAACAGCCCAGATCGCCGATTAAGGCCCCTAA
TTCTATATTAAGTGAGTAAGGATGTGAGATTTCTAAA
>Cluster1593_Trinity|comp2030_c0_seq12 len=601 path=[530669:0-13 579014:14-23 579024:24-25 531141:26-42 579049:43-54 579061:55-61 579068:62-62 579069:63-67 561250:68-188 552567:189-189 543507:190-191 528432:192-214 579481:215-216 579409:217-237 579430:238-238 579431:239-241 579434:242-255 579448:256-259 529420:260-270 529556:271-277 519788:278-311 520246:312-561 524274:562-600]
AGGGGTGAAAGGCCAATCAAACTTGGAGATATCTTGTTCTCTTCGAAATAACTTTAGGGT
TAGCCTCAATTGTGAGTTCATTAGGGGTAAAGCACTGATTTTCTACGGGGGCATACCAGC
CTACCAAGGAATGTCAAACTCTGAATACTAATGAATCAATTGGGAGATAGACAGTAGGGG
ATAAGCTCTGTTGTCAAAAGGGGAACAGCCCAGATCGTCGATTAAGGCCCCTAATTCTAT
GCTAAGTGAGTAAGGAAGTGAAGTTTCAAAGACAGTTGGGATGTTGGCTTAGAGGCAGCC
ATCATTTAAAGAGTGCGTAACTGCTCACTAGTCTAGTGGCCTTGCGCCGAAAATGTATGG
GACTATGCACGGCACCGAAGCCGCGGATTCTTCGCAGGTTCGCCTGCGGGGAGTGGTAGG
GGAGCATTCTGTAACGACTGAAGGTTCATCGCGAGATGGGCTGGACGGTACAGAAGAGAT
TATGTCGGAACGAGTAGCGAGAAGGCAGGCGAGAATCCTGCCCACCGAAAACCTAAGGAT
TCCTGGGGAAGGTTCGTCCGCCCAGGGTTAGTCGGTCCCTAAGCCGAGGCCGAAAGGCGT
A
>Cluster4624_Trinity|comp2030_c0_seq14 len=337 path=[530669:0-13 579036:14-27 525619:28-42 579049:43-54 579061:55-61 579068:62-62 579069:63-67 541187:68-100 541683:101-117 579235:118-124 564831:125-158 565515:159-161 542832:162-165 542949:166-176 543252:177-187 543459:188-189 543507:190-191 528432:192-214 579481:215-216 579409:217-237 579430:238-238 579431:239-241 579434:242-255 579448:256-259 529420:260-270 529556:271-277 519788:278-311 525101:312-336]
AGGGGTGAAAGGCCAATCAAACTTGGAAATATCTTGTTCTCTCCGAAATAACTTTAGGGT
TAGCCTCAGTACAATTCTTACTAGGGGTAGAGCACTGAATCTCTAAGGGGGCTTACCGGC
CTACCGAGGAATGACAAACTCCGAATACCAGTAGATCAGCTAGGAGATAGACAGTGGGGG
ATAAGCTTCATTGTCAAAAGGGGAACAGCCCAGATCGTCGATTAAGGCCCCTAATTCTAT
GCTAAGTGAGTAAGGAAGTGAAGTTTCAAAGACAGTTGGGATGTTGGCTTAGAGGCAGCC
ATCATTTAAAGAATGCGTAATAGCTCACTGGTCGAGT
>Cluster4650_Trinity|comp2030_c0_seq15 len=336 path=[530669:0-13 579014:14-23 579024:24-25 531141:26-42 579049:43-54 579061:55-61 531754:62-109 563451:110-119 579256:120-124 579261:125-128 579283:129-146 550386:147-164 528018:165-188 528394:189-190 528432:191-213 579481:214-215 579396:216-228 539461:229-240 579434:241-254 579448:255-258 529420:259-269 529556:270-276 519788:277-310 525101:311-335]
AGGGGTGAAAGGCCAATCAAACTTGGAGATATCTTGTTCTCTTCGAAATAACTTTAGGGT
TAACCTCAGTAGAAACAATTCGGGGGTAGAGCACTGGATCCACAAGGGAGCCTACCGGCT
TACCAAAGGGAACCAAACTCCGAATACTAAGAAAACTGCCGGGAAATAGACTGTGGGGGA
TAAGCTTCATAGTCAAAAGGGGAACAGCCCAGATCGCCGATTAAGGCCCCTAATTCTATA
TTAAGTGAGTAAGGAAGTGAAGTTTCAAAGACAGTTGGGATGTTGGCTTAGAGGCAGCCA
TCATTTAAAGAATGCGTAATAGCTCACTGGTCGAGT
>Cluster9013_Trinity|comp2030_c0_seq17 len=227 path=[575332:0-113 542800:114-115 542823:116-117 542832:118-121 542949:122-132 543252:133-143 543459:144-145 543507:146-147 528432:148-170 579481:171-172 579409:173-193 579430:194-194 579431:195-197 579434:198-211 534290:212-218 534382:219-226]
GAAATAACTCTAGGGTTAGCCTCAGTTGTAAGCAATTTGGGGGTAGAGCACTGAATCCTC
GAGGGGGCCTACCGGCCTACCGACAGGAATCAAACTCCGAATACCAAATTGTAAACTGGG
AGATAGACAGTGGGGGATAAGCTTCATTGTCAAAAGGGGAACAGCCCAGATCGTCGATTA
AGGCCCCTAATTCTATGCTAAGTGAGTAAGGATGTGAGATTTCTAAA
>Cluster4625_Trinity|comp2030_c0_seq18 len=337 path=[530669:0-13 579036:14-27 525619:28-42 579105:43-64 526197:65-118 579254:119-120 579256:121-125 579261:126-129 579283:130-147 550386:148-165 528018:166-189 528394:190-191 528432:192-214 579481:215-216 579409:217-237 558808:238-238 579431:239-241 579434:242-255 579448:256-259 529420:260-270 529556:271-277 519788:278-311 525101:312-336]
AGGGGTGAAAGGCCAATCAAACTTGGAAATATCTTGTTCTCTCCGAAATAACTTTAGGGT
TAGCCTTAGTTTTAACTACCCCGGGGGTAGAGCACTGGATCCACGAGGGGGACTACCGTC
CTACCAAAGGGAACCAAACTCCGAATACTAAGAAAACTGCCGGGAAATAGACTGTGGGGG
ATAAGCTTCATAGTCAAAAGGGGAACAGCCCAGATCGTCGATTAAGGCCCCTAATTCTGT
GCTAAGTGAGTAAGGAAGTGAAGTTTCAAAGACAGTTGGGATGTTGGCTTAGAGGCAGCC
ATCATTTAAAGAATGCGTAATAGCTCACTGGTCGAGT
>Cluster1838_Trinity|comp2030_c0_seq20 len=558 path=[516058:0-225 519571:226-234 519788:235-268 520246:269-518 524274:519-557]
GAAATGTATTTAGGTACAGCCTCGCATTAGTGTTCCGGAGGTAGGGCTCTGATAGGGCTA
GGGCCGTTACAGCGGTACCGACCCCTGACAAACCACAAATGCCGGAAACATGGTGTGCGG
GAGTGAGGCCGCGAGAGATAAGTTTCGCGGCCGAGAGGGAAACAACCCAGATCAACGACT
AAGGTCCCCAAGTAAATGCTAACAGATAAAGGATGTTGAGTTGCTGAGACAGCCAGGATG
TTGGCTTAGAGGCAGCCATCATTTAAAGAGTGCGTAACTGCTCACTAGTCTAGTGGCCTT
GCGCCGAAAATGTATGGGACTATGCACGGCACCGAAGCCGCGGATTCTTCGCAGGTTCGC
CTGCGGGGAGTGGTAGGGGAGCATTCTGTAACGACTGAAGGTTCATCGCGAGATGGGCTG
GACGGTACAGAAGAGATTATGTCGGAACGAGTAGCGAGAAGGCAGGCGAGAATCCTGCCC
ACCGAAAACCTAAGGATTCCTGGGGAAGGTTCGTCCGCCCAGGGTTAGTCGGTCCCTAAG
CCGAGGCCGAAAGGCGTA
>Cluster6484_Trinity|comp2031_c0_seq2 len=275 path=[532288:0-52 521054:53-53 521066:54-97 534228:98-98 534229:99-100 521689:101-127 522031:128-149 522290:150-156 522405:157-158 522410:159-196 534278:197-204 534286:205-205 534287:206-223 534316:224-224 530602:225-274]
CAGGTTTTAAGGCCGTTGGGCCCGCCTGCAGGTCGAGGGTGGCTTGAGGCGAAGGCGGGT
GTAGTTCAATGGTAGAACCTCAGCCTTCCAAGCTGATGACGCGGGTTCGATTCCCGCTAC
CCGCTCCAGGCAGCACGGTTAAGTTTTTTGGCCCATGTAGCTCAGTGGTAGAGCACTCCC
TTGGTAAGGGAGAGGTCGGCAGTTCAATCCTGCCCATGGGCACCACCAATTTTTCTTCTC
GGACCGGACTTGTTGGGGTAACCGATCATGGCAAA
>Cluster5635_Trinity|comp2031_c0_seq3 len=300 path=[532288:0-52 521054:53-53 521066:54-97 534228:98-98 534229:99-100 521689:101-127 526084:128-174 522290:175-181 522405:182-183 522410:184-221 534278:222-229 534286:230-230 534287:231-248 534316:249-249 530602:250-299]
CAGGTTTTAAGGCCGTTGGGCCCGCCTGCAGGTCGAGGGTGGCTTGAGGCGAAGGCGGGT
GTAGTTCAATGGTAGAACCTCAGCCTTCCAAGCTGATGACGCGGGTTCGATTCCCGCTAC
CCGCTCCATGATGGCTTCCGGTGGTGCGGGTCGGTGGTTTGCGGTATTGGTTTTTGCCCA
TGTAGCTCAGTGGTAGAGCACTCCCTTGGTAAGGGAGAGGTCGGCAGTTCAATCCTGCCC
ATGGGCACCACCAATTTTTCTTCTCGGACCGGACTTGTTGGGGTAACCGATCATGGCAAA
>Cluster5338_Trinity|comp2031_c0_seq5 len=310 path=[518437:0-84 534311:85-85 527123:86-133 521066:134-177 534231:178-178 534229:179-180 525026:181-194 525147:195-225 525569:226-241 522405:242-243 522410:244-281 531850:282-309]
GGAGGGGTTCCCGAGCGGTCAAAGGGAGCAGACTGTAAATCTGCCGGCTCAGCCTTCGAA
GGTTCGAATCCTTCCCCCTCCACCAAATAATTTAGAAGTGGCCGTTAGGCTGGGCTGGTG
CCTTGGCGGATATTGCGGGTGTAGTTCAATGGTAGAACCTCAGCCTTCCAAGCTGATGGC
GTGGGTTCGATTCCCATCACCCGCTCCATTAGTTAGCTGGCTGAGCAGGTTTCAGGCCCA
TATAGCTCAGTGGTAGAGCACTCCCTTGGTAAGGGAGAGGTCCCCAGTTCAAGTCTGGGT
ATGGGCTCTA
>Cluster3510_Trinity|comp2031_c0_seq7 len=392 path=[518437:0-84 534311:85-85 527123:86-133 521066:134-177 534228:178-178 534229:179-180 521689:181-207 526084:208-254 522290:255-261 522405:262-263 522410:264-301 534278:302-309 534286:310-310 534287:311-328 534316:329-329 534307:330-332 523111:333-391]
GGAGGGGTTCCCGAGCGGTCAAAGGGAGCAGACTGTAAATCTGCCGGCTCAGCCTTCGAA
GGTTCGAATCCTTCCCCCTCCACCAAATAATTTAGAAGTGGCCGTTAGGCTGGGCTGGTG
CCTTGGCGGATATTGCGGGTGTAGTTCAATGGTAGAACCTCAGCCTTCCAAGCTGATGAC
GCGGGTTCGATTCCCGCTACCCGCTCCATGATGGCTTCCGGTGGTGCGGGTCGGTGGTTT
GCGGTATTGGTTTTTGCCCATGTAGCTCAGTGGTAGAGCACTCCCTTGGTAAGGGAGAGG
TCGGCAGTTCAATCCTGCCCATGGGCACCAGTTCCTTGTTTCGTTGATTGTCAAAATTTG
ATTGGGGTGGTCGGTCATGGCAAAAGGCAAAT
>Cluster1224_Trinity|comp2032_c0_seq2 len=690 path=[519427:0-51 530629:52-148 544603:149-158 544613:159-172 532594:173-214 533393:215-254 544644:255-280 523915:281-689]
AGGGAAAGCTGAAAAGTACCCCGGAAGGGGGGTGAAAAGTGCATGAAACCTATTGGTTAC
AGACGTGCGTGGCATGGAAGGTGATTTTTTCAGATTGGAGGTTCTAGCAATAGAGCTAAA
GGTCTGATGTTCAAATCATCAGTGTCACGCGTTCCGTCTCGAAACACGGGCCATGGAGCT
TACCGTTATGGCAAGCCTAAACCTTAACAGGGTGAAGGCGAAGGGAAACCGAATTTCCGC
AGCATCCGCGAGGGAAAGCGTGTGAAAGTGCGTTAAGTCATGGCGGCTAGGCTAGAAGCC
AGTCGATCTATTCCTGAGCAAGATGAAGGCGGGCGAAAGCCCGCTGGAGGTCTGTAGACG
TTCTGACGTGCAAATCGTTGTTGTGACTTGGGAATAGGGGTCAAAAACCAATCTAGACTG
GCGCTCGCTAGTTCCAACCGAAGCGTCTCGTAGGGCGTGCTTTGTGGAGATAGTGTTTCC
GGTAGAGCACTGATAGAGCGGCGCGGGGGAGAAATCCCTCACCGATCCTTCAAACTCCGA
ACGGATACACATCGTAGAAGCAAGGACACGGGTTCGTGTGGCGTAAGGCTCACGACCGAA
AGGGGTTTAACCCAGACTGAAGTTAAGGTCCCCAAATTTTTGCTAAGTGTCAAGCCAAAG
AGCGTGTTCTCGCCAAGACAGCAGGGAGGT
>Cluster1231_Trinity|comp2032_c0_seq4 len=688 path=[519427:0-51 544524:52-74 534693:75-96 544560:97-126 540451:127-130 521434:131-148 544603:149-158 544613:159-172 522180:173-252 544644:253-278 523915:279-687]
AGGGAAAGCTGAAAAGTACCCCGGAAGGGGGGTGAAAAGTGCATGAAACCTACTGGTTAC
AGACGTGGATGGCATAGAAGATGATTTTTCCAGACTAGAGGTCCTAGCAATAGGGCTGAA
GGTTTGGGTTCCTAGTCATCAGTGTCATCCGTTCCGTCTCGAAACACGGGCCAGGGAGCT
AACTGTCATGGCAAGATTAAACCTGTAAAGGTGTAGTCGAAGGGAAACCGAGTTCTCGCA
ACATTGTGAGGAGAAGCGTGTGAAAGTGCGTTAAGTCATGGCGGCTAGGCTAGAAGCCAG
TCGATCTATTCCTGAGCAAGATGAAGGCGGGCGAAAGCCCGCTGGAGGTCTGTAGACGTT
CTGACGTGCAAATCGTTGTTGTGACTTGGGAATAGGGGTCAAAAACCAATCTAGACTGGC
GCTCGCTAGTTCCAACCGAAGCGTCTCGTAGGGCGTGCTTTGTGGAGATAGTGTTTCCGG
TAGAGCACTGATAGAGCGGCGCGGGGGAGAAATCCCTCACCGATCCTTCAAACTCCGAAC
GGATACACATCGTAGAAGCAAGGACACGGGTTCGTGTGGCGTAAGGCTCACGACCGAAAG
GGGTTTAACCCAGACTGAAGTTAAGGTCCCCAAATTTTTGCTAAGTGTCAAGCCAAAGAG
CGTGTTCTCGCCAAGACAGCAGGGAGGT
>Cluster3195_Trinity|comp2032_c0_seq5 len=417 path=[519427:0-51 544524:52-74 520516:75-96 544560:97-126 521389:127-130 521434:131-148 544603:149-158 535335:159-213 533393:214-253 544644:254-279 536987:280-416]
AGGGAAAGCTGAAAAGTACCCCGGAAGGGGGGTGAAAAGTGCATGAAACCTACTGGTTAC
AGACGTGGATGGCATGGAAGGTGATTTTTCCAGACTGGAGGTCCTAGCAATAGGGCTGAA
GGTTTGGAGTTCTAGTCATCAGTGTCATCCGTTCCGTCTAGAATCACGGGCCAAGGAGCT
TACCGTTATGGCGAGCCTAAACCTGAAAAGGTGGAGGCGAAGGGAAACCGAATTTCCGCA
GCATCCGCGAGGGAAAGCGTGTGAAAGTGCGTTAAGTCATAGCGGCAAGGCTAGAAGCCA
AGCGATCTATCCCTGAGCAAGTTGAAGGCGAGCGAAAGCTCGTTGGAGGACTGAAGCAGT
TCTAACGTGCAAATTGTTTGTCTGACTTGGGGATAGGGGTCAAAAACCAATCTAGCT
>Cluster5822_Trinity|comp2033_c0_seq2 len=294 path=[520528:0-43 544639:44-45 544641:46-49 521460:50-50 521474:51-51 521524:52-74 544661:75-81 544668:82-82 544669:83-99 544686:100-118 532147:119-232 534170:233-293]
GCAGAAATGCGTAGTCGATGGGAAGCTGGTTAATATTCCAGCACTTTTCTCAAGTGCGAT
GTGGGGACGGAGAAAGTTAGGTCTACCGGGCGTTGGTTGTCCCGGGGAAAGGCGGTAGGT
GGAGCCCTTAGGCAAATCCGGGGGTTCGTACACCGAGCACCGAGACGAGTCCTTATGGAC
GAAGTCACTGAGGCCACGCTTCCAGGAAAAACTTCTAAGCTTCAGATCACGACGACCGTA
CCGTAATCCGACACAGGTAGGCAGGGTGAGAATCCTCAGGCGCTTGAGAGAACT
>Cluster3612_Trinity|comp2034_c0_seq2 len=386 path=[522178:0-38 554377:39-41 554380:42-42 554381:43-43 554382:44-44 554383:45-45 539582:46-51 539635:52-52 523091:53-70 554404:71-76 554410:77-96 523926:97-149 524867:150-155 525021:156-196 554482:197-267 554514:268-277 530814:278-281 530873:282-320 554536:321-324 531734:325-329 554545:330-344 532059:345-385]
GGTTTAGACCGTCGTGAGACAGGTTAGTTTTACCCTACTGATGAAAAGTTACCGCGACAG
TAATCCAACTTAGTACGAGAGGAACCGTTGGTTCAGATAATTGGTTTATGGGGTTGGTTG
AACAGCCAGTGCCCCGAAGCTACCATCTGTAGGATAATGACTGAACGCCTCTAAGTCAGA
ATCTATGCTGGAATGCGGTGATATATTTGCTCTATGTGTTTACGCGTTGCGATAGGCTTC
GGCCGAACACCTTAAGTTTGCGCTTTTCGGACATGTTGAGCGTTAAATCCTCTGTAGACG
ACTTTGAATAGAACTGGGTACTGTAAGTGCGAGAGTAGGCTTGTCTTACGATCCACTGAG
GTTAAGCCTGAGTTCTGGTGATTTGT
>Cluster3656_Trinity|comp2034_c0_seq4 len=384 path=[522178:0-38 554377:39-41 554380:42-42 554381:43-43 532753:44-72 554439:73-86 533557:87-106 533796:107-150 534709:151-155 525021:156-196 525731:197-318 554536:319-322 554540:323-327 554545:328-342 532059:343-383]
GGTTTAGACCGTCGTGAGACAGGTTAGTTTTACCCTACTGATGACGTGTCGTTGCAATGG
AAATCCTGTTTAGTACGAGAGGAACAACAGGTTCAGACATTTGGTTCATGCGCTTGGCCG
AAAGGCCAATGGCGCGACGCTACCATCTGATGGATTATGACTGAACGCCTCTAAGTCAGA
ATCTATGCTGGAATGCGACGATACTTCGATTCGATGTGTTGACGTGTAGCGATAGGCTTC
GGCCGAACACCAAACGTATTCGCCTTACGGGCACTCGAATCTTAAATCCTTTGTAGACGA
CTTTGATGAAACGGGGTATTGTACGTGTGAGAGTAGGCTTGTCTTACGATCCACTGAGGT
TAAGCCTGAGTTCTGGTGATTTGT
>Cluster10616_Trinity|comp2034_c0_seq6 len=205 path=[550284:0-100 530873:101-139 554536:140-143 531734:144-148 554545:149-163 532059:164-204]
ATCTATGCTGGAATGCGACGATATGTTGCTCTATGTGTTTACGCGTAGCGATAGGCTTCG
GCCAAACACCACCTTTATTCGCCATTTAGGCACGCAGAGCATTAAATCCTCTGTAGACGA
CTTTGAATAGAACTGGGTACTGTAAGTGCGAGAGTAGGCTTGTCTTACGATCCACTGAGG
TTAAGCCTGAGTTCTGGTGATTTGT
>Cluster10686_Trinity|comp2034_c0_seq7 len=204 path=[550284:0-100 530873:101-139 554536:140-143 531734:144-148 554545:149-163 528356:164-203]
ATCTATGCTGGAATGCGACGATATGTTGCTCTATGTGTTTACGCGTAGCGATAGGCTTCG
GCCAAACACCACCTTTATTCGCCATTTAGGCACGCAGAGCATTAAATCCTCTGTAGACGA
CTTTGAATAGAACTGGGTACTGTAAGTGCGAGAGTAGGCTTGTCCTACGATCCACTGAGA
TTTGGCCCATGTTTTCACGATTTG
>Cluster4192_Trinity|comp2036_c0_seq2 len=356 path=[530320:0-75 532369:76-77 532377:78-85 541959:86-112 526608:113-165 541812:166-177 541824:178-205 541841:206-213 541849:214-219 535601:220-230 524091:231-271 542078:272-272 525107:273-325 526085:326-355]
GTTAATATTGTATGTGGTTATTGGGTTTAGAAATTGGTAATTAAAGTAGTAATGTGTTTT
GGGAGGGATTTGTGTTTTATTAGTTAGTTGGTGAGGTAATGGTTTATTAAGGTTATGATG
GGTAGGGGATTTGAGAGGGTGGTTTTTTATAATGGAATTGAAATATGGTTTATATATTTA
TGGGTGGTAGTAGTAGGGAATATTGTTTAATGGGTGAAAGCCTGAAGTAGTAATGCCGCG
TGTGCGATGAAGGCCTTTGGGTCGTAAAGCACTGTCGAGAGGGACGAAAGTCTGACGGCT
AATACCCGTTAGGCCTGACGGTACCTCTAAAGGAAGCACCGGCTAACTCTGTGCCA
>Cluster7072_Trinity|comp2037_c0_seq4 len=262 path=[546239:0-24 546644:25-44 546901:45-81 581075:82-86 561863:87-103 562029:104-131 562416:132-176 548717:177-177 548726:178-191 581366:192-203 528199:204-261]
CCTAATACATGCAAGTCGAACGGGAGGCTTGGAGCAATCTGAGCCGAGAGTGGCGCACGG
GTGAGTAACACATGGCTGACCTGCCCTTCAGAGGGGGACAACCGCTGGAAACGGTGGCTA
ATACCCCATACGGTCCTGAGGATTAGAGGCCTGAGGAAGAAAGCCGAAAGGTGCTGAAGG
AGGGGGCTGTGGCCCATCAGCTAGATGGTAAGGTAACGGCTTACCATGGCAACGACGGGT
AGCTGGTCTGAGAGGATGATCA
>Cluster10167_Trinity|comp2037_c0_seq6 len=211 path=[559922:0-44 540211:45-92 541051:93-129 581263:130-130 579011:131-210]
GCTTAACACATGCAAGTCGAACGTGAGGGGCGTTTTCGGATGCTCTGAAAGTGGCGAACG
GGTGAGTAACACGTAGATGACCTGCCCTGGAGAGGGGGATAACCATTGGAAACGATGGCT
AATACCGCATGATGCCTACGGGCCAAAGAGGGGGACCTTCGGGCCTCTCGCGTCAAGATA
TGCCTAGGTGGGATTAGCTAGTTGGTGAGGT
>Cluster2686_Trinity|comp2037_c0_seq7 len=457 path=[576697:0-45 546901:46-82 570198:83-88 570275:89-104 562029:105-132 562416:133-177 548717:178-178 548726:179-192 581366:193-204 581378:205-216 581390:217-231 530096:232-264 581488:265-322 581475:323-323 581476:324-324 555414:325-368 554193:369-422 581543:423-456]
GCCTAATACATGCAAGTCGAACGCGAAGCTTGATTTCGGTCGAGCGGAGAGTGGCGCACG
GGTGAGTAACACATGGCTGACCTACCCTTCAGAGGGGGACAACCACTGGAAACGGTGGCT
AATACCCCATACGGTCCTGAGGATTAGAGGCCTGAGGAAGAAAGCCGAAAGGTGCTGAAG
GAGGGGGCTGTGGCCCATCAGCTAGTTGGTAGGGTAACGGCCTACCAAGGCGTCGACGGG
TAAGGGGCCTGAGAGGGTGGCCCCTCACAATGGAACTGAAACACGGTCCATACACCTACG
GGTGGCAGCAGTAGGGAATATTGGTTAATGGGCGAAAGCCTGAACCAGCAACGCCGCGTG
CGCGATGACGGCCTTCGGGTTGTAAAGCGCTTTTTGAAGGGAAGAGGAAGGACGGTACCT
TCAGAATAAGCCTCGGCTAACTACGTGCCAGCAGCCG
>Cluster4146_Trinity|comp2037_c0_seq8 len=358 path=[576697:0-45 546901:46-82 581075:83-87 547386:88-175 548717:176-176 548726:177-190 581366:191-202 581378:203-214 581390:215-229 530096:230-262 581488:263-320 581475:321-321 581476:322-322 531258:323-341 581555:342-342 581556:343-357]
GCCTAATACATGCAAGTCGAACGCGAAGCTTGATTTCGGTCGAGCGGAGAGTGGCGCACG
GGTGAGTAACACATGGCTGACCTGCCCTCCAGAGGGGGATAACGGCTGGAAACGGCCGCT
AATACCCCATACGCTCCCTGGGGTTAGAGGACCGGGGAGGAAAGCGATAGTGCTGGAGGA
GGGGGCTGTGGCCCATCAGCTAGTTGGTAGGGTAACGGCCTACCAAGGCGTCGACGGGTA
AGGGGCCTGAGAGGGTGGCCCCTCACAATGGAACTGAAACACGGTCCATACACCTACGGG
TGGCAGCAGTAGGGAATATTGGTCAATGGACGAAAGTCTGAACCAGCAACGCCGCGTG
>Cluster4062_Trinity|comp2037_c0_seq10 len=362 path=[523863:0-119 581103:120-120 581104:121-140 539869:141-161 540211:162-209 541051:210-246 581263:247-247 541598:248-361]
AGTGATAGGAAGGATAGCCAAAGAAAGAGAGCTCTGTTCAATTTCCGTAACGAACACCTG
AAAAGGTGCTATTTTTGCGGAGAGTTTGATCCTGGCTCAGGATGAACGCTGGCGGCGTGC
CTAATACATGCAAGTCGAACGTGATCCTCAATTTGATTGGGGTGAAAGTGGCGAACGGGT
GAGTAACACGTAGATGACCTGCCCTGGAGAGGGGGATAACCATTGGAAACGATGGCTAAT
ACCGCATGGGTCTGGATGTGTGGGAAGACATCTGGAGAAAGCTCAGGCGCTCTGGGAGGG
GTCTGCGTCCGATTAGCTAGTTGGCGGGGTAAGGGCCCACCAAGGCGACGATCGGTAGCT
GG
>Cluster7162_Trinity|comp2037_c0_seq11 len=260 path=[546239:0-24 574425:25-44 546901:45-81 581075:82-86 547386:87-174 548717:175-175 548726:176-189 581366:190-201 528199:202-259]
CCTAATACATGCAAGTCGAACGGGAAGCTTGGAGCGATCTAAGCTGAGAGTGGCGCACGG
GTGAGTAACACATGGCTGACCTGCCCTCCAGAGGGGGATAACGGCTGGAAACGGCCGCTA
ATACCCCATACGCTCCCTGGGGTTAGAGGACCGGGGAGGAAAGCGATAGTGCTGGAGGAG
GGGGCTGTGGCCCATCAGCTAGATGGTAAGGTAACGGCTTACCATGGCAACGACGGGTAG
CTGGTCTGAGAGGATGATCA
>Cluster3927_Trinity|comp2037_c0_seq12 len=368 path=[564827:0-295 581444:296-303 557038:304-309 581488:310-367]
GATCCTGGCTCAGAACGAACGTTGGCGGCGTGGTTGAGGCATGCAAGTCGCACGAGAACG
GAGGGGCAACTCTCCTAGTAAAGTGGCGGAAGGGTGAGTAATAGGTGGATAACGTACCCT
GAAGAGGGGCATAACGCGGCGAAAGCTGCGCTAATTCCCCATAAGACCACGATGGGGCAT
CCCAACGAGGTCAAAGGCGCGGGACCTTCGGGCCGCGCGCTTTAGGAGCGGTCCTCCTCC
TACCAGCTAGTTGGTGAGGTAACGGCTTACCAAGGCGACGACGGGTAGGGGACCTCAGAG
GGTGGCCCCCCACAATGGAACTGAAACACGGTCCATACACCTACGGGTGGCAGCAGTAGG
GAATATTG
>Cluster3397_Trinity|comp2037_c0_seq13 len=401 path=[535862:0-122 527933:123-126 581356:127-136 581366:137-148 581378:149-160 549183:161-175 530096:176-208 581488:209-266 581475:267-267 581476:268-268 531258:269-287 581555:288-288 581556:289-303 581585:304-366 581543:367-400]
CACGGGTGAGTAACACGTAGGTAACCTGTCCTTGTGTCGGGGATAACCACTGGAAACGGT
GGGTAATACCGGGTAGAGCTGTGACCTTCAATTAGGTTACAGGGAAAGCTGAAAAGCGCA
CGAGGAGGGGCCTGCGTCCCATCAGCTAGTTGGTAGGGTAATGGCCTACCAAGGCTTCGA
CGGGTAAGGGGCCTGAGAGGGTGGCCCCTCACAATGGAACTGAAACACGGTCCATACACC
TACGGGTGGCAGCAGTAGGGAATATTGGTCAATGGACGAAAGTCTGAACCAGCAACGCCG
CGTGTGCGATGAAGGTCTTCGGATCGTAAAGCACTTTTCTGGGAGATGAGAAAGGACAGT
ATCCCAGGAATAAGCCTCGGCTAACTACGTGCCAGCAGCCG
>Cluster5220_Trinity|comp2037_c0_seq14 len=314 path=[576697:0-45 546901:46-82 581075:83-87 561863:88-104 562029:105-132 562416:133-177 548717:178-178 548726:179-192 581366:193-204 581378:205-216 581390:217-231 550808:232-250 581444:251-258 551147:259-313]
GCCTAATACATGCAAGTCGAACGCGAAGCTTGATTTCGGTCGAGCGGAGAGTGGCGCACG
GGTGAGTAACACATGGCTGACCTGCCCTTCAGAGGGGGACAACCGCTGGAAACGGTGGCT
AATACCCCATACGGTCCTGAGGATTAGAGGCCTGAGGAAGAAAGCCGAAAGGTGCTGAAG
GAGGGGGCTGTGGCCCATCAGCTAGTTGGTAGGGTAACGGCCTACCAAGGCGAGGACGGG
TAGGGGACCTGAGAGGGTGACCCCCCACACGGGCACTGAGAGACGGGCCCGACTCCTACG
GGAGGCAGCAGTAA
>Cluster2936_Trinity|comp2037_c0_seq15 len=436 path=[523863:0-119 581103:120-120 581104:121-140 581124:141-168 533827:169-170 525941:171-265 581333:266-287 527594:288-300 527933:301-304 581356:305-314 581366:315-326 581378:327-338 581390:339-353 550808:354-372 581444:373-380 551147:381-435]
AGTGATAGGAAGGATAGCCAAAGAAAGAGAGCTCTGTTCAATTTCCGTAACGAACACCTG
AAAAGGTGCTATTTTTGCGGAGAGTTTGATCCTGGCTCAGGATGAACGCTGGCGGCGTGC
CTAATACATGCAAGTCGAACGAGGTGCTTTTGTAGCAATACGAGAGTATCCTAGTGGCGA
ACGGGTGAGTAACGCGTTGGTGACCTGCCCCAAAGTGTGGGATAACAGTCCGAAAGGATT
GCTAATACCTCATGTGGTCTTCGGAATTAGAAACCGATTTCTAAAGGAGTAATCCGCTTT
GGGAGGGGCCTGCGTCCCATCAGCTAGTTGGTAGGGTAACGGCCTACCAAGGCGAGGACG
GGTAGGGGACCTGAGAGGGTGACCCCCCACACGGGCACTGAGAGACGGGCCCGACTCCTA
CGGGAGGCAGCAGTAA
>Cluster4856_Trinity|comp2037_c0_seq16 len=328 path=[523863:0-119 581103:120-120 581104:121-140 539869:141-161 540211:162-209 541051:210-246 579006:247-247 579011:248-327]
AGTGATAGGAAGGATAGCCAAAGAAAGAGAGCTCTGTTCAATTTCCGTAACGAACACCTG
AAAAGGTGCTATTTTTGCGGAGAGTTTGATCCTGGCTCAGGATGAACGCTGGCGGCGTGC
CTAATACATGCAAGTCGAACGTGATCCTCAATTTGATTGGGGTGAAAGTGGCGAACGGGT
GAGTAACACGTAGATGACCTGCCCTGGAGAGGGGGATAACCATTGGAAACGATGGCTAAT
ACCGCATAATGCCTACGGGCCAAAGAGGGGGACCTTCGGGCCTCTCGCGTCAAGATATGC
CTAGGTGGGATTAGCTAGTTGGTGAGGT
>Cluster1709_Trinity|comp2037_c0_seq17 len=579 path=[523863:0-119 581103:120-120 581104:121-140 581124:141-168 533827:169-170 525941:171-265 581333:266-287 559108:288-304 581356:305-314 581366:315-326 581378:327-338 549183:339-353 530096:354-386 581488:387-444 581475:445-445 581476:446-446 555414:447-490 554193:491-544 581543:545-578]
AGTGATAGGAAGGATAGCCAAAGAAAGAGAGCTCTGTTCAATTTCCGTAACGAACACCTG
AAAAGGTGCTATTTTTGCGGAGAGTTTGATCCTGGCTCAGGATGAACGCTGGCGGCGTGC
CTAATACATGCAAGTCGAACGAGGTGCTTTTGTAGCAATACGAGAGTATCCTAGTGGCGA
ACGGGTGAGTAACGCGTTGGTGACCTGCCCCAAAGTGTGGGATAACAGTCCGAAAGGATT
GCTAATACCTCATGTGGTCTTCGGAATTAGAAACCGATTTCTAAAGGATTTATTCGCTTT
GGGATGGGCCTGCGTCCCATCAGCTAGTTGGTAGGGTAATGGCCTACCAAGGCTTCGACG
GGTAAGGGGCCTGAGAGGGTGGCCCCTCACAATGGAACTGAAACACGGTCCATACACCTA
CGGGTGGCAGCAGTAGGGAATATTGGTTAATGGGCGAAAGCCTGAACCAGCAACGCCGCG
TGCGCGATGACGGCCTTCGGGTTGTAAAGCGCTTTTTGAAGGGAAGAGGAAGGACGGTAC
CTTCAGAATAAGCCTCGGCTAACTACGTGCCAGCAGCCG
>Cluster3398_Trinity|comp2037_c0_seq18 len=401 path=[535862:0-122 527933:123-126 581356:127-136 581366:137-148 581378:149-160 581390:161-175 550808:176-194 581444:195-202 557038:203-208 581488:209-266 581475:267-267 581476:268-268 555414:269-312 554193:313-366 581543:367-400]
CACGGGTGAGTAACACGTAGGTAACCTGTCCTTGTGTCGGGGATAACCACTGGAAACGGT
GGGTAATACCGGGTAGAGCTGTGACCTTCAATTAGGTTACAGGGAAAGCTGAAAAGCGCA
CGAGGAGGGGCCTGCGTCCCATCAGCTAGTTGGTAGGGTAACGGCCTACCAAGGCGAGGA
CGGGTAGGGGACCTGAGAGGGTGGCCCCCCACAATGGAACTGAAACACGGTCCATACACC
TACGGGTGGCAGCAGTAGGGAATATTGGTTAATGGGCGAAAGCCTGAACCAGCAACGCCG
CGTGCGCGATGACGGCCTTCGGGTTGTAAAGCGCTTTTTGAAGGGAAGAGGAAGGACGGT
ACCTTCAGAATAAGCCTCGGCTAACTACGTGCCAGCAGCCG
>Cluster3635_Trinity|comp2037_c0_seq19 len=385 path=[523863:0-119 581103:120-120 581104:121-140 581131:141-144 581135:145-145 581136:146-154 553038:155-161 553064:162-163 525844:164-166 525920:167-167 525931:168-168 525934:169-170 525941:171-265 581333:266-287 559108:288-304 581356:305-314 581366:315-326 528199:327-384]
AGTGATAGGAAGGATAGCCAAAGAAAGAGAGCTCTGTTCAATTTCCGTAACGAACACCTG
AAAAGGTGCTATTTTTGCGGAGAGTTTGATCCTGGCTCAGGATGAACGCTGGCGGCGTGC
CTAATACATGCAAGTCGAACGGAGAGCCTTTGTAGCAATACGGAGGTTTCTTAGTGGCGA
ACGGGTGAGTAACGCGTTGGTGACCTGCCCCAAAGTGTGGGATAACAGTCCGAAAGGATT
GCTAATACCTCATGTGGTCTTCGGAATTAGAAACCGATTTCTAAAGGATTTATTCGCTTT
GGGATGGGCCTGCGTCCCATCAGCTAGATGGTAAGGTAACGGCTTACCATGGCAACGACG
GGTAGCTGGTCTGAGAGGATGATCA
>Cluster2701_Trinity|comp2037_c0_seq21 len=456 path=[546239:0-24 546644:25-44 546901:45-81 581075:82-86 561863:87-103 562029:104-131 571244:132-177 548726:178-191 581366:192-203 581378:204-215 581390:216-230 530096:231-263 581488:264-321 581475:322-322 581476:323-323 555414:324-367 554193:368-421 581543:422-455]
CCTAATACATGCAAGTCGAACGGGAGGCTTGGAGCAATCTGAGCCGAGAGTGGCGCACGG
GTGAGTAACACATGGCTGACCTGCCCTTCAGAGGGGGACAACCGCTGGAAACGGTGGCTA
ATACCCCATACGCTCGCCCGGGTTAGAGGCTGGGTGAGGAAAGGCGATTAGTGCTGAGGG
AGGGGGCTGTGGCCCATCAGCTAGTTGGTAGGGTAACGGCCTACCAAGGCGTCGACGGGT
AAGGGGCCTGAGAGGGTGGCCCCTCACAATGGAACTGAAACACGGTCCATACACCTACGG
GTGGCAGCAGTAGGGAATATTGGTTAATGGGCGAAAGCCTGAACCAGCAACGCCGCGTGC
GCGATGACGGCCTTCGGGTTGTAAAGCGCTTTTTGAAGGGAAGAGGAAGGACGGTACCTT
CAGAATAAGCCTCGGCTAACTACGTGCCAGCAGCCG
>Cluster8682_Trinity|comp2038_c2_seq1 len=232 path=[623382:0-81 610618:82-105 611127:106-231]
GTAACTTCGGGAGAAGGGGTACCCCGTTAGCGTGAAAGTATTTACTACAGTAGCGTGAGG
GGGTCGCAGAGACCAGGCCCTGGCGACTGTTTACCAAAAACACAGGTCCCTGCTAACCCG
AAAGGGGACGTATAGGGGCTGAAACCTGGCCACTGCCGGTAGGTCAAGGAGAGGGGTGCA
AGCTCTGAACTGAAGCCCCGGTGAAGGCCGGCCGTAACTATAACGGTCCTAA
>Cluster8683_Trinity|comp2038_c2_seq2 len=232 path=[609182:0-78 610581:79-81 610618:82-105 611127:106-231]
CTCGGCAAAATGACCCCGTAACTTAGGGAGAAGGGGTTCCTGACAATATCAAAAGTTGGC
AGGACACAGTAAAGAGGGCCAAGCGACTGTTTACCAAAAACACAGGTCCCTGCTAACCCG
AAAGGGGACGTATAGGGGCTGAAACCTGGCCACTGCCGGTAGGTCAAGGAGAGGGGTGCA
AGCTCTGAACTGAAGCCCCGGTGAAGGCCGGCCGTAACTATAACGGTCCTAA
>Cluster8146_Trinity|comp2038_c3_seq1 len=241 path=[539597:0-35 613230:36-112 608765:113-117 541550:118-143 541892:144-240]
TTCCTTGTCGGGTAAGTTCCGACCCGCACGAAAGGCGTAACGACTGGGGCACTGTCTCAA
CGAGGGGCTCGGTGAAATTGTAGTACCGGTAAAGATGCCGGTTACCCACAGCAGGACAGA
AAGACCCCGTGGAGCTTTACTGTAGCTTGGCGTTGAGTCTCGGCATCTGTTGTAGAGGAT
AGGTGGGAGGCGTTGAAACCCGGTCGCCAGATCGGGTGGAGCCATCCTTGAAATACCACC
C
>Cluster8147_Trinity|comp2038_c3_seq2 len=241 path=[539597:0-35 540235:36-117 541550:118-143 541892:144-240]
TTCCTTGTCGGGTAAGTTCCGACCCGCACGAAAGGCATAACGATTTGGGCGCTGTCTCAA
CGAGGGACTCGGTGAAATTGTAGTACCTGTGAAGATGCAGGTTACCCGCGACTGGACGGA
AAGACCCCGTGGAGCTTTACTGTAGCTTGGCGTTGAGTCTCGGCATCTGTTGTAGAGGAT
AGGTGGGAGGCGTTGAAACCCGGTCGCCAGATCGGGTGGAGCCATCCTTGAAATACCACC
C
>Cluster1851_Trinity|comp2038_c3_seq3 len=556 path=[535703:0-346 608765:347-351 541550:352-377 595547:378-555]
GTAACTTCGGGAGAAGGAGTGCCCCGAGAGATCGGGGCCGCAGTGAAAAGGCCTGGGCGA
CTGTTTACTAAAAACACAAGTCTCTGCTAAGATCTAAAATCAATGTATAGAGACTGACGC
GTGCTCGATGCCAGAACGTTAAGGGGATGGGTTAGTGTCCGAAAGGGTGCGAAGCTCAGA
ACCGAAGCGCTGGTGAATGGCGGCTCTAACTATGAGAGTCCTAAGGTAGCGAAGTTCCTT
GTCGGGTAAGTTCCGACGCGCATGAAAGGTACAACGACTTGAGCGCTGTCTTGACGAGGG
GCTCGGTGAACTCGAAGCACGGGTGAAGATTCCCGTGACCCGCGGTGGGACAGAAAGACC
CCGTGGAGCTTTACTGTAACCTGATATTGGATTTTGGTATGTCATGTAGAGGATAGGTGG
GAGGCTGAGAAGCTGGGACGCTAGTCTCGGTGGAGCCGCCCGTGGAATACCACCCTTGGC
ATACTGAAGTTCTAACCACCAGCCGTTATCCGGCTGTGGGACAGTGTCAGGCGGGCAGTT
TGACTGGGGCGGTCGC
>Cluster2498_Trinity|comp2038_c3_seq4 len=475 path=[535703:0-346 608765:347-351 541550:352-377 541892:378-474]
GTAACTTCGGGAGAAGGAGTGCCCCGAGAGATCGGGGCCGCAGTGAAAAGGCCTGGGCGA
CTGTTTACTAAAAACACAAGTCTCTGCTAAGATCTAAAATCAATGTATAGAGACTGACGC
GTGCTCGATGCCAGAACGTTAAGGGGATGGGTTAGTGTCCGAAAGGGTGCGAAGCTCAGA
ACCGAAGCGCTGGTGAATGGCGGCTCTAACTATGAGAGTCCTAAGGTAGCGAAGTTCCTT
GTCGGGTAAGTTCCGACGCGCATGAAAGGTACAACGACTTGAGCGCTGTCTTGACGAGGG
GCTCGGTGAACTCGAAGCACGGGTGAAGATTCCCGTGACCCGCGGTGGGACAGAAAGACC
CCGTGGAGCTTTACTGTAGCTTGGCGTTGAGTCTCGGCATCTGTTGTAGAGGATAGGTGG
GAGGCGTTGAAACCCGGTCGCCAGATCGGGTGGAGCCATCCTTGAAATACCACCC
>Cluster3333_Trinity|comp2038_c4_seq2 len=406 path=[602765:0-58 603938:59-69 604036:70-72 604056:73-144 605416:145-146 605450:147-151 605506:152-187 672315:188-204 672332:205-211 672339:212-222 672350:223-231 599095:232-263 599720:264-275 600036:276-340 601131:341-405]
GGGTGTTGGATGTCCCGGTTTAAGTGTGTAGGCAGATCCCTTAGGCAAATCCGGGGGGTC
AATGCTGAGGCACGATGACGGTGCTCCATTGGAGCCGAAGTCACTGATACCAAGCTTCCA
GGAAAAGCCACTAAGCTTCAGGTAAACGAGAACCGTACCGCAAACCGACACAGGTAGACG
GGTAGAGAATACCAAGGCGAACGGGAGAACCCTCGTTAAGGAACTAGGCAAAATGGCCCC
GTAACTTCGGGAGAAGGGGCGCCCTCGCAAGAGGGCCGCAGTGAAAGGGCTCTGCCGACT
GTTTAACAAAAGCACAGGTCTCTGCCAACGCGCAAGCGGACGTATAGGGGCTGACGCCTG
CCCAGTGCCGGAAGGTTAAAGGGAGGGGTTCGGGTGGCGACACCCA
>Cluster64_Trinity|comp2038_c4_seq4 len=3006 path=[531338:0-245 672581:246-260 648448:261-264 615331:265-443 618980:444-450 548806:451-466 549082:467-562 550839:563-1022 559449:1023-1023 559470:1024-1622 570043:1623-1626 570090:1627-1650 570396:1651-1674 570806:1675-2946 530797:2947-3005]
ATTCAGCCATACCGCGCAAGCGGGCCAACGCATCCGGGTAGGCCAGGCGGCGCACCCGCG
CCGTCCAAGCGCTCAAGCCGGTGGAGAACCGTAATGGTGAGAAGCCGGTGAAGGCGTTAT
GGCGTAAGCTGGCTCAACCGGGTGCCCGTGAAAAGGCGGCTGAATGTCCGTACCGAGAAC
CGACACAGGTGCCCCTAGTTGAGAAGACTAAGGCGTGTCGGATCAAACTGGCTAAGGGAA
TTCGGCAAATTAGCTCCGTAATTTTGGGAGAAGGAGTGCCTGCCTTGAAGAAGGCAGGTC
GCAGTGACCAGAGAGCACTGACTGTCTAATAACAACATAGCTGACTGCAAATCCGAAAGG
ATGTGTACAGTTGGTGAATCCTGCCCAGTGCAGGTACCTGAAAGCCCGGTACAACGGGAC
GAAGGGCCTGTAAACGGCGGGGGTAACTATAACCCTCTTAAGGTAGCGTAGTACCTTGTC
GCTTAATTGGCGACTTGCATGAATGGATCAACGAGTGCTCTACTGTCCCTAGTCAGAACC
CGGTGAACTTTACATTCTAGTGCAGAGTCTAGAGACCCCTAAGGGGAAGTGAAGACCCCG
TTGAGCTTTACTGCAGCCTGTAGCTGGGTTGTGGTCTTGGATGCGCAGCGTAGGTAGGAG
GCGTAGAAGCTCCCGCTCCGGCGGGAGTGGAGCCATCAATGAGACACTACCCTTCTGAGA
CTACGACCCTAACTCGGAAACGAGGACAACTATAGGTGGGCAGTTTGGGTGGGGCGCCAC
GCCCTTGAAAAGATATCAAGGGCGCCCAATGGTTGACTCATGTGGGTCGGAAACCCACAG
TGGAGTGCAAGAGCATAAGTCAGCCTGACTGGATTTCGCACAATAAGAAATCCTGGGACG
AAAGTCTGGTCTAGCGAACCACTATGCCTTCTTGGTGAGGGCTATTGACTACAGAAAAGC
TACCACAGGGATAACAGAGTCGTCGCCGGCAAGAGTACATATCGACCCGGCGGCTTGCTA
CCTCGATGTCGGTTCTTTCCATCCTGGCTGTGCAGCAGCAGCCAAGGGTGAGGTTGTTCG
CCTATTAAAGGAGATCGTGAGCTGGGTTTAGACCGTCGTGAGGCAGGTCGGTTACTATCT
ATTAGGGGTGTCTTGAAGTCTGAGGGTAAGTTGCATTTAGTACGAGAGGAACTGTGCAAC
GGTGCCGCTGGTGGACCTGTTGTCTGGCAAGGCATCGCAGGGCAGCTACGCACTAAAGGA
TAAAAGCTGAAAGCATCTAAGCTTGAAACCTCACCTAAAAAGAGACTTCTCAGGACTCTC
GTAAAAGACGAGTTTGATAGAGTCGGGGTGTACGCACCAAGGTGACGAGGTGCTCAGCCC
GTCGACTACTAACGTCCATGCTAGATTTTGTTTCGCTACATTCGGGCGATCTGAATGTAG
TGAAACGTGTTCTGGCACTTATGCCATCCGATGAATGGCTTGGCTCAAGCGCTGATGAGG
GACGTACCAAGTTGCGATAAGCCTCGGCGAACCGCATGGAGGTTTTGAACCGAGGATGTC
CTAATGAGACCTCTTAGCACTTCGGTGCTGATCCGTAAGGATCGGGAACGCCCCGGATTG
AAACATCTTAGTAGGGGCAGGAAGAGAAATCAATTGAGATGCCGCCAGTAACGGCGAGTG
AAAACGGCAGAGTTTAAACTGAATCCCTGCCGAGAGGCAAGGGAGATGTGGTGTCATAAG
CCCAAACCATATACAGTGCGAACCAGTGAAGTTGAACTTGCCTGGAACGGCAGACCACAG
AGTGTGATAGTCACGTAGACGTAAACTGGAGGACTGTGATTTGGGCTTGAGTACCGTGGG
TCGGAAATCCCGCGGGAATTTGGGAGCCATCAACTTCCAAAACTAAATACGTCTTGAGAC
CGATAGCGCAGTAGTAGCGTGAGCGAAAACTGAAAAGTACCCCAAGAAGGGAGGTTAAAA
GCGCCTGAAATCGGATGGTGATGGAGCGATACGGCGTAAAAGGATCTGCATAGCGAAGGA
ATGTGTCGCGAGGCACTAGTACGGGCTATGCTGCCAGCGTCGTATCATACGTTTTGAAGA
ACGGGCCAGGGAGTGTACCCAAGTGGCGAGGCTAACCACACATAGGAAGCCGAAGCGAAA
GCAATATGCACGCAGGGGCTTTGCCCCGAGGAGCAGCGTATACAAGTGCGTGGAGTCACT
AGAGTACGACCCGAATCCTAGCGATCTAGGCGGAGACAGGTTGAAGCGTCCCGAAAGGGG
CGTGGAGGACCGCATGCGGTTTTGATTTGCAAATCATTCGCGCGATCCCCGTCTAGGAGT
GAAAGGCTAATCGAGCTGGGTGATAGCTGGTTCCTTCCGAAACATGTCGCAGCATGACCT
TGCCAGAGGCTGTCGGCGGAGTAGAGCACTGATTGGGGAATCCTGGGGGGAAACCCCTAG
ATCTCCTGTCAAACTCCAAAACCGTCGTCGCCGTAGAAGGCAGGAGTCCGCACTGGTGGG
TAAGCTAACAGTGCGTGAGGGAGACAACCCAGACCGTGGTTAAGGTCCCAGAGTATCGGC
TAAGTGTAAACACAAAAAGGGTGTCCCAAGCCCTAGACAACTGGAAGGTGAGCTCAGAAG
CAGCTATCCTTTAAAGAGTGCGTAACAGCTCACCAGTCGAGGTTTGGGGCCCCGAAAATG
GACGGGGCTCAAGCCGATCACCGATACCACGGGGCACCGAAAGGTGATCCTGTAGGAAGG
CGTCTCGTCTGGGTAGAAGCAGGGTCGTGAGATCCTGTGGACCATGCGGGAACGAAAATC
CTGGCAATAGTAGCAGCAAAAGTCCGGTGAGAATCTGGACCGCCGTAAGGGCTAGGGTTC
CTCGGCAATGATTGTCAGCCGAGGGTTAGTCGATCCTAAGTCGTACCGTAATTCGAGTAC
GACAAAAGGGAAACAGGTTAATATTCCTGTACCTCGCGTTACTGCGATGGGGGGACGGAG
AAGGTT
>Cluster2368_Trinity|comp2038_c5_seq2 len=488 path=[660902:0-119 662876:120-155 672244:156-188 672280:189-202 672304:203-207 664271:208-225 664421:226-228 664440:229-388 665419:389-446 665617:447-447 665619:448-487]
AAAATCTGCACGCCGAAAGTCTAGGTTTCCTGAGCAATGTTAATCATCTCAGGGTTAGTC
GAATCCTAAGCTGAGGCTGAAAGGCGTAGGCGATGGGAAACAGGTCAACATTCCTGTACC
ACAGCAGGACCGTTCGACCCTGAGGAGGGACGCGGGAGTGAAAGAACCGTCGGGTGGTGG
ATTCCGATGCAAGGTGGTAGGCGTTTCCAGGTAGGCAAATCCGCCTGGATAGCCGAGCGC
CGATGCCGAAGGGGTCTTCGGACCCCGCCAAGGGTTCCTAATCAGGCCGCCGAGAAAAGC
TTCGCAGGGGAGGTGCTGTTGTGACCGTACCGTAAACGGACACACGTAGGCGAGGCGAGA
AGCCTAAGGTGCTCGAGTGATTTCCGGAGAAGGAACTCGGCAAAATGTCCCCGTAACTTC
GGGAGAAGGGGATCCGCCATAGGCGGACGCAGAGAAATGGCCCAGGCGACTGTTTATCAA
AAACACAG
>Cluster4170_Trinity|comp2038_c5_seq3 len=357 path=[627708:0-247 670127:248-248 669390:249-315 665617:316-316 665619:317-356]
GTTTGAGCGAAGGGGGGACGCAGGAGGGTAGGTCAGTCTCGTGGTGGAATACGAGATTTA
AGCTGGTAGGCTGGAAGAGCAGGCAAATCCGTTCTTCCGTTAAGGCCGAGAAGCGAATAC
GAGTCCGCTTGCGGACATAAAGTGACTGAGCCCATGCTGCCAAGAAAAGCCTCTAGCGAG
ATCACCGGGTGATCGTACCGTAAACCGACACAGGTAGTCGAGGAGAGAATCCAAAGGTGC
TCGAGTGATTCATGGCTAAGGAACTAGGCAAATTAACCCTGTAACTTCGGGATAAAGGGT
CCCTACTTCGGTAGGGCGCAGAGAAATGGCCCAGGCGACTGTTTATCAAAAACACAG
>Cluster2287_Trinity|comp2039_c0_seq1 len=497 path=[545179:0-20 537737:21-38 537984:39-61 545465:62-144 530489:145-173 545485:174-176 545488:177-177 531092:178-179 545491:180-197 545509:198-199 545511:200-203 545515:204-210 531412:211-217 545519:218-242 545547:243-250 545556:251-255 545561:256-266 545636:267-267 532242:268-283 545666:284-303 532609:304-399 533771:400-430 534143:431-496]
GTTAGGTAATGAGTAAGATTTGTGCCCACAGTTGCCAGTATTCTCGTAAGAGAGATGGGC
ATACTGTGGGGACCGCCGCTGTTAAAGCGGAGGAAGGAGTGGGTTATGGTAGGTTAGTAT
GTTTTGAATGATTTGGGTTATATGTGGGTTATAATGGTTGGGATAATGGGTATTTATATT
GAGAGGTGATGGTAATTTTTTAAATTTAGTTTTAGTTTGGATTGAGGGATGTAATTTGTT
TTTATGAAGTTGGAATTTGTAGTAATTGTGTATTAATATTATGTGGTGAATATGTTTTTG
TTTTTTGTATATATTGTTCGTTAAATTATGTGAGTGGGGTTTGAGTGAGGGTATGTTTTT
TGGTGTGTTTGAATTTGAGTTTTGTGAGTGGGGTTAAGTTGTAATAAGGTAGTTGTAGGG
GAATTTGTGGTTGGATTATTTTTTAAAGTAGTATATAAATGTGTGTTAAAATTAGAATTT
ATTGATTGGAAATTGAA
>Cluster5983_Trinity|comp2039_c0_seq3 len=289 path=[537682:0-5 537737:6-23 537984:24-46 545465:47-129 530489:130-158 545485:159-161 545488:162-162 545489:163-164 545491:165-182 545509:183-184 545511:185-188 535317:189-195 531412:196-202 545519:203-227 545547:228-235 545556:236-240 536234:241-242 545627:243-251 545636:252-252 545637:253-265 545662:266-266 545664:267-268 545666:269-288]
AGACCCGTGCCCACAGTTGCCAGTATTCTCGTAAGAGAGATGGGCATACTGTGGGGACCG
CCGCTGTTAAAGCGGAGGAAGGAGTGGGTTATGGTAGGTTAGTATGTTTTGAATGATTTG
GGTTATATGTGGGTTATAATGGTTGGGATAATGGGTATTTATACCGAGAGGTGATGGTAA
TTTTTTAAACCCAGCCTTAGTTTGGATTGAGGGATGTAATTTGTTTTTATGAAGTTGGAA
TCCGTAGTAATCGCGTATTAATATTACGCGGTGAATATGTTTTTGTTTT
>Cluster6485_Trinity|comp2039_c0_seq4 len=275 path=[542951:0-19 530489:20-48 545485:49-51 545488:52-52 531092:53-54 545491:55-72 545509:73-74 545511:75-78 535317:79-85 531412:86-92 545519:93-117 538698:118-131 545626:132-132 545627:133-141 545636:142-142 545637:143-155 540899:156-158 539214:159-178 532609:179-274]
GAATGACCCGGGCTACACGCGGGTTATAATGGTTGGGATAATGGGTATTTATATTGAGAG
GTGATGGTAATTTTTTAAACCCAGCCTTAGTTTGGATTGAGGGATGTAATTTGTTTTTAT
GAAGTTGGAATTTGTAGTAATCGCGTATTAATATTATGCGGTGAATATGTTTTTGCTCCT
TGTATATATTGTTCGTTAAATTATGTGAGTGGGGTTTGAGTGAGGGTATGTTTTTTGGTG
TGTTTGAATTTGAGTTTTGTGAGTGGGGTTAAGTT
>Cluster3760_Trinity|comp2040_c0_seq4 len=378 path=[540369:0-93 534348:94-94 534360:95-140 548200:141-157 548217:158-167 535370:168-168 548229:169-188 548279:189-189 548280:190-192 548285:193-193 548286:194-205 535965:206-221 536152:222-226 536213:227-228 536241:229-285 548370:286-300 542840:301-377]
AACTAGCGATCCGCAGTGGTTGCTATAAACGGACTCTGCGAGCAGCTTCCGGGAAACCAA
AGTGTTTGGGTTCCGGGGGAAGTATGGTTGCAAAGCTGAAACTTAAAGGAATTGACGGAA
GGGCACCACCAGGAGTGGAGCCTGCGGCTTAATTTGACCCAACACGGGGAAACTTACCAG
GTCCAGACATAGTGAGGATTGACAGATTGAGAGCTCTTTCTTGATTCTATGGGTGGTGGT
GCATGGCCGTTCTTAGTTGGTGGAGTGATTTGTCTGGTTAATTCCGTTAACGAACGAGAC
CTCGACCTGCTAACTAGTGCACACTCCTTCGGGAGTGCTTTGTGCTTCTTAGAGGGACTG
TCGGATTTTAGCCGAAGG
>Cluster676_Trinity|comp2041_c4_seq1 len=980 path=[571634:0-21 669057:22-23 669059:24-34 669070:35-58 669094:59-73 588310:74-81 588411:82-94 669242:95-108 669256:109-122 588996:123-243 591073:244-283 591695:284-286 591776:287-312 592311:313-319 592447:320-348 669620:349-363 562273:364-387 562773:388-404 562997:405-428 563325:429-475 563970:476-519 564665:520-599 543675:600-607 669892:608-623 565965:624-624 544055:625-627 544077:628-630 669933:631-652 544422:653-979]
CCGTGAGGGAAAGGTGAAAAGCACTCCTAACAGGAGAGTGAAATAGTACCTGAAACCGTA
TGCTTACAAGCAGTTGGAGTCCCGATTTATCGGGATGACAGCGTGCCTTTTGGATAATGA
GCCAACGAGTTACTCCTATGCTGCAAGGTTAATTCCTTAAGGGAAGAAGCCGTAGCGAAA
GCGAGTCTGAAATGGGCGTTTTAGTAGCATGGGGTAGACGCGAAACCGAGTGAGCTATCC
TTGGCCAGGATGAAGTCCCGGTAACACGGGATGGAGGTCCGAACCAGTGTGGGTTGAAAA
CCGCTTGGATGAGCTGAGGATAGGGGTGAAAGGCCAACCAAACTCGGAAATAGCTCGTAC
TCCTCGAAATAGCTTTAGGGCTAGCCTCGAGCATAGTGTACTGGAGGTAGAGCACTGATT
GGGCTAGGGCCCTCACAAGGGTACCAAACCTAGACAAACTCCGAATTCCAGATACATGTT
TCTCGGGAGTCAGGCAGTGGGGGATAAGCTTCATTGCCAAGAGGGGAACAACCCAGACCA
CCAGCTAAGGTCCCCAAATAGTAGTTAACAGAGAAAGGATGTTGAGTTGCTTAGACAACT
AGGATGTTGGCTTAGAAGCAGCCACTCATTTAAAGAGTGCGTAATAGCTCACTGGTCAAA
CGCTCCTGCGCGGATAATGTAACGGGGCTAAGCCTGCTACCGAAGCTTGGGGTGCCCGCA
AGGGCGCAGTAGGGGAGCGTTCTGGGAGCGAGGAAGCACGTCTGGCAAGGACGTGTGGAG
CGACCAGAAGTGAGAATGCTGGCATGAGTAGCGAGCAACATGTGAGAACCATGTTCGCCG
GAAGTCTAAGGTTTCCGACGGAAGGTCAGTCCGCGTCGGGTTAGTCGGGCCTTAGCCGAG
GCCGGAAGGCGTAGGTGATGGACAACGGGTGAATATTCCCGTACCGCCGGTGTGGAGCGA
AGGAGGGACGCAGCGGGGTA
>Cluster1051_Trinity|comp2041_c4_seq4 len=755 path=[571634:0-21 669057:22-23 669059:24-34 669070:35-58 669094:59-73 588310:74-81 588411:82-94 669242:95-108 669256:109-122 588996:123-243 591073:244-283 591695:284-286 591776:287-312 592311:313-319 592447:320-348 669620:349-363 562273:364-387 562773:388-404 562997:405-428 669706:429-431 594334:432-437 594541:438-465 669732:466-468 625361:469-519 542376:520-549 542877:550-582 543415:583-583 543421:584-598 543675:599-606 669892:607-622 669908:623-623 561110:624-650 561509:651-754]
CCGTGAGGGAAAGGTGAAAAGCACTCCTAACAGGAGAGTGAAATAGTACCTGAAACCGTA
TGCTTACAAGCAGTTGGAGTCCCGATTTATCGGGATGACAGCGTGCCTTTTGGATAATGA
GCCAACGAGTTACTCCTATGCTGCAAGGTTAATTCCTTAAGGGAAGAAGCCGTAGCGAAA
GCGAGTCTGAAATGGGCGTTTTAGTAGCATGGGGTAGACGCGAAACCGAGTGAGCTATCC
TTGGCCAGGATGAAGTCCCGGTAACACGGGATGGAGGTCCGAACCAGTGTGGGTTGAAAA
CCGCTTGGATGAGCTGAGGATAGGGGTGAAAGGCCAACCAAACTCGGAAATAGCTCGTAC
TCCTCGAAATAGCTTTAGGGCTAGCCTCGAGCATAGTGTACTGGAGGTAGAGCACTGATT
GGGCTAGGGGCCCAACAAGGTTACCGAACCCATTCAAACTCCGAATACCATTTGGTGGAG
CGTGGGAGTCAGAACACGGGTGATAAGATTCGTGCTCGAAAGGGAAACAGCCCAGACCGC
CAGCTAAGGTCCCCAAATCATGGCTAAGTGGGAAAGGATGTAGAACTCCCAAAACAACCA
GGATGTTGGCTTAGAAGCAGCCATCATTTAAAGAAAGCGTAACAGCTCACTGGTCTAAAC
AAGGGGTTCCGCGCCGATAATGTAACGGGGCTCAAGCCATGTACCGAAACTGCGGGTTCA
GCGTAAGCTGAGCGGTAGCGGAGCGTTCCGTAGGC
>Cluster902_Trinity|comp2041_c4_seq6 len=833 path=[535211:0-130 669295:131-200 538671:201-201 538679:202-250 669405:251-256 539775:257-288 540297:289-313 599673:314-374 569582:375-405 570042:406-438 542877:439-471 543415:472-472 543421:473-487 543675:488-495 669892:496-511 669908:512-512 544055:513-515 544077:516-518 669933:519-540 566647:541-630 661624:631-636 584488:637-720 670044:721-726 670050:727-741 621346:742-832]
TTTTGTATAATGGGTCAGCGACTTGGTGTATGCAGCAAGCTTAAGCCGGTAGGCGTAGGC
GAAGCGAAAGCGAGTCTGAATAGGGCGTCGAGTTGCATGCATCAGACCCGAAACCGGGTG
ATCTAGCCATGGACAGGTTGAAGGTGAGGTAACACTCACTGGAGGACCGAACCCACGTCT
GTTGAAAAAGACGGGGATGATCTGTGGCTAGGGGTGAAAGGCCAATCAAACTCGGAAATA
GCTGGTTCTCCGCGAAAGCTATTGAGGTAGCGCCTCGTGCGAATACCTGCGGGGGTAGAG
CACTGGATGGGCTATGGGGACTTACCGTCTTACTGATCCTAACCAAACTCCGAATACCGA
GAAGTACTATCCGGCAGACACACGGCGGGTGCTAACGTCCGTCGTGGAGAGGGCAACAAC
CCTGACCGCCAGTTAAGGCCCCCAAATCATGGCTAAGTGGGAAAGGATGTAGAACTCCCA
AAACAACCAGGATGTTGGCTTAGAAGCAGCCATTCATTTAAAGAGTGCGTAATAGCTCAC
TAGTCAAGCGACTCGGCGTCGACAATTGGCGGGACTTAAACTACTTACCGAAGCTGTGGA
TCCATTATGAGATGGTAGAGGAGCATTCTATTTGCACTGAAGGTGTACCGCGAGGTATGC
TGGAGCGTATAGAAAAGCAAATGTTGGCATAAGTAACGATAATGCCGATGGGAAATCGGC
ACGCCGAAAGTCTAAGGTTTCCTGAGCAATGTTAATCAACTCAGGGTTAGTCGGACCCTA
AGCCGAGGCTGAAAGGCGTAGGCGATGGAAAACGGGTTAATATTCCCGTACCT
>Cluster903_Trinity|comp2041_c4_seq7 len=833 path=[535211:0-130 669295:131-200 538671:201-201 538679:202-250 669405:251-256 669411:257-288 540297:289-313 669506:314-320 541003:321-322 541034:323-408 542376:409-438 542877:439-471 543415:472-472 543421:473-487 543675:488-495 669892:496-511 565965:512-512 544055:513-515 544077:516-518 669933:519-540 566647:541-630 584319:631-636 584488:637-720 670044:721-726 670050:727-741 621346:742-832]
TTTTGTATAATGGGTCAGCGACTTGGTGTATGCAGCAAGCTTAAGCCGGTAGGCGTAGGC
GAAGCGAAAGCGAGTCTGAATAGGGCGTCGAGTTGCATGCATCAGACCCGAAACCGGGTG
ATCTAGCCATGGACAGGTTGAAGGTGAGGTAACACTCACTGGAGGACCGAACCCACGTCT
GTTGAAAAAGACGGGGATGATCTGTGGCTAGGGGTGAAAGGCCAATCAAACTCGGAAATA
GCTGGTTCTCCGCGAAATCTATTTAGGTAGAGCGTCGGACGAATACTCTCGGGGGTAGAG
CACTGGATGGGCTAGGGGGGCCCAAAGCCCTACCAAACCTAACCAAACTCCGAATACCGC
AGAGTACTACACGGGAGACAGTCTTGGGGTGCTAAGGTCCCAGGACAAGAGGGAAACAGC
CCAGACCGCCAGCTAAGGTCCCCAAATCATGGCTAAGTGGGAAAGGATGTAGAACTCCCA
AAACAACCAGGATGTTGGCTTAGAAGCAGCCACTCATTTAAAGAGTGCGTAATAGCTCAC
TAGTCAAGCGACTCGGCGTCGACAATTGGCGGGACTTAAACTACTTACCGAAGCTGTGGA
TCCATTATGAGATGGTAGAGGAGCATTCTATATGCATTGAAGGTGTACCGCGAGGTATGC
TGGAGCGTATAGAAAAGCAAATGTTGGCATAAGTAACGATAATGCCGATGGGAAATCGGC
ACGCCGAAAGTCTAAGGTTTCCTGAGCAATGTTAATCAACTCAGGGTTAGTCGGACCCTA
AGCCGAGGCTGAAAGGCGTAGGCGATGGAAAACGGGTTAATATTCCCGTACCT
>Cluster907_Trinity|comp2041_c4_seq8 len=832 path=[535211:0-130 669295:131-200 538671:201-201 538679:202-250 598510:251-284 555333:285-317 615638:318-333 615856:334-335 669589:336-357 617358:358-362 563970:363-406 564665:407-486 543675:487-494 669892:495-510 669908:511-511 544055:512-514 544077:515-517 669933:518-539 566647:540-629 584319:630-635 584488:636-719 670044:720-725 670050:726-740 621346:741-831]
TTTTGTATAATGGGTCAGCGACTTGGTGTATGCAGCAAGCTTAAGCCGGTAGGCGTAGGC
GAAGCGAAAGCGAGTCTGAATAGGGCGTCGAGTTGCATGCATCAGACCCGAAACCGGGTG
ATCTAGCCATGGACAGGTTGAAGGTGAGGTAACACTCACTGGAGGACCGAACCCACGTCT
GTTGAAAAAGACGGGGATGATCTGTGGCTAGGGGTGAAAGGCCAATCAAACTCGGAAATA
GCTGGTTCTCCCCGAAACATATTTAGGTATGGCCTCGCGTGGTCAGCGCCGGAGGTAGAG
CACTGAATGGGCTAGGGGCCCCACAAGGCTACCGACCCCAATCAAACTCCGAATGCCGTT
ATTTGTTTCTCGGGAGTCAGGCAGTGGGGGATAAGCTTCATTGCCAAGAGGGGAACAACC
CAGACCACCAGCTAAGGTCCCCAAATAGTAGTTAACAGAGAAAGGATGTTGAGTTGCTTA
GACAACTAGGATGTTGGCTTAGAAGCAGCCATTCATTTAAAGAGTGCGTAATAGCTCACT
AGTCAAGCGACTCGGCGTCGACAATTGGCGGGACTTAAACTACTTACCGAAGCTGTGGAT
CCATTATGAGATGGTAGAGGAGCATTCTATATGCATTGAAGGTGTACCGCGAGGTATGCT
GGAGCGTATAGAAAAGCAAATGTTGGCATAAGTAACGATAATGCCGATGGGAAATCGGCA
CGCCGAAAGTCTAAGGTTTCCTGAGCAATGTTAATCAACTCAGGGTTAGTCGGACCCTAA
GCCGAGGCTGAAAGGCGTAGGCGATGGAAAACGGGTTAATATTCCCGTACCT
>Cluster1533_Trinity|comp2041_c4_seq9 len=611 path=[535211:0-130 596604:131-201 538679:202-250 598510:251-284 555333:285-317 669537:318-319 555862:320-324 555947:325-335 669589:336-357 617358:358-362 563970:363-406 564665:407-486 543675:487-494 669892:495-510 669908:511-511 561110:512-538 652055:539-610]
TTTTGTATAATGGGTCAGCGACTTGGTGTATGCAGCAAGCTTAAGCCGGTAGGCGTAGGC
GAAGCGAAAGCGAGTCTGAATAGGGCGTCGAGTTGCATGCATCAGACCCGAAACCGGGTG
ATCTAGCCATGACCAGGTTGAAGGCAAGGTAACACTTGCTGGAGGACCGAACCCACGCCT
GTTGAAAAAGTCGGGGATGAGTTGTGGCTAGGGGTGAAAGGCCAATCAAACTCGGAAATA
GCTGGTTCTCCCCGAAACATATTTAGGTATGGCCTCGCGTGGTCAGCGCCGGAGGTAGAG
CACTGAATGGGCTAGGGGTCCCACCAGATTACCAAACCCAATCAAACTCCGAATGCCGTT
ATTTGTTTCTCGGGAGTCAGGCAGTGGGGGATAAGCTTCATTGCCAAGAGGGGAACAACC
CAGACCACCAGCTAAGGTCCCCAAATAGTAGTTAACAGAGAAAGGATGTTGAGTTGCTTA
GACAACTAGGATGTTGGCTTAGAAGCAGCCATCATTTAAAGAAAGCGTAACAGCTCACTT
GTTGAGGTTCGAGGCCCCGAAAATGGACGGGGCTAAGCATACTACCGATACTTCACCGGC
ACTCGATAAAG
>Cluster4651_Trinity|comp2041_c4_seq10 len=336 path=[667681:0-45 606366:46-58 592447:59-87 669620:88-102 562273:103-126 562773:127-143 562997:144-167 563325:168-214 563970:215-258 630384:259-335]
TAACACGCACTGGAGGACCGAACGGGTGTCTGTTGAAAAAGCCTCCGATGACTTGTGGTT
AGGGGTGAAAGGCCAACCAAACTCGGAAATAGCTCGTACTCCTCGAAATAGCTTTAGGGC
TAGCCTCGAGCATAGTGTACTGGAGGTAGAGCACTGATTGGGCTAGGGCCCTCACAAGGG
TACCAAACCTAGACAAACTCCGAATTCCAGATACATGTTTCTCGGGAGTCAGGCAGTGGG
GGATAAGCTTCATTGCCAAAAGGGAAACAACCCAGACCGCCGGCTAAGGTCCCCAAGTCG
TGCTAAGTGTCAAAGGAAGTGAGGTTACTTAAACAG
>Cluster4500_Trinity|comp2041_c4_seq11 len=342 path=[665827:0-65 591073:66-105 664995:106-108 591776:109-134 670125:135-170 669620:171-185 562273:186-209 593580:210-226 562997:227-250 669706:251-253 642076:254-259 594541:260-287 669732:288-290 594994:291-304 595240:305-341]
AAGCGAGTCTGAATAGGGCGTTCAAGTAACTGGCGCTAGACGCGAAACCGAGTGATCTAC
CCTCATCCAGGATGAAGTCCCGGTAACACGGGATGGAGGTCCGAACTAATGTGGGTTGAA
AACCGCTTGGATGAGGTGAGGGTAGGAGCGAAAGACCAATCAAACTCGGTGATAGCTCGT
ACTCCTCGAAATAGCTTTAGGGCTAGCCTCACGCGCTGACAGATGGGGGTAGAGCACTGA
TTGGGCTAGGGGCCTTCACCGGTTACCGAACCCATTCAAACTCCGAATACCGCGTACTTG
TTGCCTGGGAGTCAGACTGCGGGGGATAAGCTTCGTAGTCGA
>Cluster1138_Trinity|comp2041_c4_seq13 len=723 path=[571634:0-21 669057:22-23 669059:24-34 669070:35-58 669094:59-73 588310:74-81 588411:82-94 669242:95-108 669256:109-122 588996:123-243 591073:244-283 591695:284-286 591776:287-312 670125:313-348 669620:349-363 562273:364-387 593580:388-404 562997:405-428 669706:429-431 594334:432-437 594541:438-465 669732:466-468 625361:469-519 542376:520-549 542877:550-582 543415:583-583 543421:584-598 543675:599-606 669892:607-622 669908:623-623 561110:624-650 652055:651-722]
CCGTGAGGGAAAGGTGAAAAGCACTCCTAACAGGAGAGTGAAATAGTACCTGAAACCGTA
TGCTTACAAGCAGTTGGAGTCCCGATTTATCGGGATGACAGCGTGCCTTTTGGATAATGA
GCCAACGAGTTACTCCTATGCTGCAAGGTTAATTCCTTAAGGGAAGAAGCCGTAGCGAAA
GCGAGTCTGAAATGGGCGTTTTAGTAGCATGGGGTAGACGCGAAACCGAGTGAGCTATCC
TTGGCCAGGATGAAGTCCCGGTAACACGGGATGGAGGTCCGAACCAGTGTGGGTTGAAAA
CCGCTTGGATGAGGTGAGGGTAGGAGCGAAAGACCAATCAAACTCGGTGATAGCTCGTAC
TCCTCGAAATAGCTTTAGGGCTAGCCTCACGCGCTGACAGATGGGGGTAGAGCACTGATT
GGGCTAGGGGCCCAACAAGGTTACCGAACCCATTCAAACTCCGAATACCATTTGGTGGAG
CGTGGGAGTCAGAACACGGGTGATAAGATTCGTGCTCGAAAGGGAAACAGCCCAGACCGC
CAGCTAAGGTCCCCAAATCATGGCTAAGTGGGAAAGGATGTAGAACTCCCAAAACAACCA
GGATGTTGGCTTAGAAGCAGCCATCATTTAAAGAAAGCGTAACAGCTCACTTGTTGAGGT
TCGAGGCCCCGAAAATGGACGGGGCTAAGCATACTACCGATACTTCACCGGCACTCGATA
AAG
>Cluster849_Trinity|comp2041_c4_seq14 len=868 path=[535211:0-130 669295:131-200 538671:201-201 538679:202-250 669405:251-256 539775:257-288 540297:289-313 669506:314-320 649757:321-322 541034:323-408 542376:409-438 542877:439-471 543415:472-472 543421:473-487 543675:488-495 669892:496-511 669908:512-512 544055:513-515 544077:516-518 669933:519-540 544422:541-867]
TTTTGTATAATGGGTCAGCGACTTGGTGTATGCAGCAAGCTTAAGCCGGTAGGCGTAGGC
GAAGCGAAAGCGAGTCTGAATAGGGCGTCGAGTTGCATGCATCAGACCCGAAACCGGGTG
ATCTAGCCATGGACAGGTTGAAGGTGAGGTAACACTCACTGGAGGACCGAACCCACGTCT
GTTGAAAAAGACGGGGATGATCTGTGGCTAGGGGTGAAAGGCCAATCAAACTCGGAAATA
GCTGGTTCTCCGCGAAAGCTATTGAGGTAGCGCCTCGTGCGAATACCTGCGGGGGTAGAG
CACTGGATGGGCTAGGGGGGCTTAAAGCCCTACCAAACCTAACCAAACTCCGAATACCGC
AGAGTACTACACGGGAGACAGTCTTGGGGTGCTAAGGTCCCAGGACAAGAGGGAAACAGC
CCAGACCGCCAGCTAAGGTCCCCAAATCATGGCTAAGTGGGAAAGGATGTAGAACTCCCA
AAACAACCAGGATGTTGGCTTAGAAGCAGCCATTCATTTAAAGAGTGCGTAATAGCTCAC
TGGTCAAACGCTCCTGCGCGGATAATGTAACGGGGCTAAGCCTGCTACCGAAGCTTGGGG
TGCCCGCAAGGGCGCAGTAGGGGAGCGTTCTGGGAGCGAGGAAGCACGTCTGGCAAGGAC
GTGTGGAGCGACCAGAAGTGAGAATGCTGGCATGAGTAGCGAGCAACATGTGAGAACCAT
GTTCGCCGGAAGTCTAAGGTTTCCGACGGAAGGTCAGTCCGCGTCGGGTTAGTCGGGCCT
TAGCCGAGGCCGGAAGGCGTAGGTGATGGACAACGGGTGAATATTCCCGTACCGCCGGTG
TGGAGCGAAGGAGGGACGCAGCGGGGTA
>Cluster2572_Trinity|comp2041_c4_seq15 len=467 path=[567630:0-120 569582:121-151 570042:152-184 542877:185-217 543415:218-218 543421:219-233 543675:234-241 669892:242-257 565965:258-258 544055:259-261 544077:262-264 669933:265-286 566647:287-376 584319:377-382 584488:383-466]
AAAGCTATTTAGGTAGCGCCTCATGTATAACTCCCGGGGGTAGAGCACTGTTACGGCTAG
GGGGTCGTCTAGACTTACCAACCCGTTGCAAACTCCGAATACCGGGAAGTTCGAGCATGG
GAGACACACGGCGGGTGCTAACGTCCGTCGTGGAGAGGGCAACAACCCTGACCGCCAGTT
AAGGCCCCCAAATCATGGCTAAGTGGGAAAGGATGTAGAACTCCCAAAACAACCAGGATG
TTGGCTTAGAAGCAGCCACTCATTTAAAGAGTGCGTAATAGCTCACTAGTCAAGCGACTC
GGCGTCGACAATTGGCGGGACTTAAACTACTTACCGAAGCTGTGGATCCATTATGAGATG
GTAGAGGAGCATTCTATATGCATTGAAGGTGTACCGCGAGGTATGCTGGAGCGTATAGAA
AAGCAAATGTTGGCATAAGTAACGATAATGCCGATGGGAAATCGGCA
>Cluster3165_Trinity|comp2041_c4_seq16 len=419 path=[665827:0-65 591073:66-105 664995:106-108 591776:109-134 592311:135-141 592447:142-170 669620:171-185 562273:186-209 562773:210-226 562997:227-250 563325:251-297 563970:298-341 630384:342-418]
AAGCGAGTCTGAATAGGGCGTTCAAGTAACTGGCGCTAGACGCGAAACCGAGTGATCTAC
CCTCATCCAGGATGAAGTCCCGGTAACACGGGATGGAGGTCCGAACTAATGTGGGTTGAA
AACCGCTTGGATGAGCTGAGGATAGGGGTGAAAGGCCAACCAAACTCGGAAATAGCTCGT
ACTCCTCGAAATAGCTTTAGGGCTAGCCTCGAGCATAGTGTACTGGAGGTAGAGCACTGA
TTGGGCTAGGGCCCTCACAAGGGTACCAAACCTAGACAAACTCCGAATTCCAGATACATG
TTTCTCGGGAGTCAGGCAGTGGGGGATAAGCTTCATTGCCAAAAGGGAAACAACCCAGAC
CGCCGGCTAAGGTCCCCAAGTCGTGCTAAGTGTCAAAGGAAGTGAGGTTACTTAAACAG
>Cluster4147_Trinity|comp2041_c4_seq17 len=358 path=[567630:0-120 569582:121-151 570042:152-184 542877:185-217 543415:218-218 543421:219-233 543675:234-241 669892:242-257 669908:258-258 561110:259-285 652055:286-357]
AAAGCTATTTAGGTAGCGCCTCATGTATAACTCCCGGGGGTAGAGCACTGTTACGGCTAG
GGGGTCGTCTAGACTTACCAACCCGTTGCAAACTCCGAATACCGGGAAGTTCGAGCATGG
GAGACACACGGCGGGTGCTAACGTCCGTCGTGGAGAGGGCAACAACCCTGACCGCCAGTT
AAGGCCCCCAAATCATGGCTAAGTGGGAAAGGATGTAGAACTCCCAAAACAACCAGGATG
TTGGCTTAGAAGCAGCCATCATTTAAAGAAAGCGTAACAGCTCACTTGTTGAGGTTCGAG
GCCCCGAAAATGGACGGGGCTAAGCATACTACCGATACTTCACCGGCACTCGATAAAG
>Cluster1383_Trinity|comp2041_c4_seq18 len=644 path=[535211:0-130 669295:131-200 538671:201-201 538679:202-250 669405:251-256 669411:257-288 540297:289-313 599673:314-374 569582:375-405 570042:406-438 542877:439-471 543415:472-472 543421:473-487 543675:488-495 669892:496-511 669908:512-512 561110:513-539 561509:540-643]
TTTTGTATAATGGGTCAGCGACTTGGTGTATGCAGCAAGCTTAAGCCGGTAGGCGTAGGC
GAAGCGAAAGCGAGTCTGAATAGGGCGTCGAGTTGCATGCATCAGACCCGAAACCGGGTG
ATCTAGCCATGGACAGGTTGAAGGTGAGGTAACACTCACTGGAGGACCGAACCCACGTCT
GTTGAAAAAGACGGGGATGATCTGTGGCTAGGGGTGAAAGGCCAATCAAACTCGGAAATA
GCTGGTTCTCCGCGAAATCTATTTAGGTAGAGCGTCGGACGAATACTCTCGGGGGTAGAG
CACTGGATGGGCTATGGGGACTTACCGTCTTACTGATCCTAACCAAACTCCGAATACCGA
GAAGTACTATCCGGCAGACACACGGCGGGTGCTAACGTCCGTCGTGGAGAGGGCAACAAC
CCTGACCGCCAGTTAAGGCCCCCAAATCATGGCTAAGTGGGAAAGGATGTAGAACTCCCA
AAACAACCAGGATGTTGGCTTAGAAGCAGCCATCATTTAAAGAAAGCGTAACAGCTCACT
GGTCTAAACAAGGGGTTCCGCGCCGATAATGTAACGGGGCTCAAGCCATGTACCGAAACT
GCGGGTTCAGCGTAAGCTGAGCGGTAGCGGAGCGTTCCGTAGGC
>Cluster850_Trinity|comp2041_c4_seq20 len=867 path=[535211:0-130 669295:131-200 538671:201-201 538679:202-250 598510:251-284 555333:285-317 615638:318-333 615856:334-335 669589:336-357 617358:358-362 563970:363-406 564665:407-486 543675:487-494 669892:495-510 669908:511-511 544055:512-514 544077:515-517 669933:518-539 544422:540-866]
TTTTGTATAATGGGTCAGCGACTTGGTGTATGCAGCAAGCTTAAGCCGGTAGGCGTAGGC
GAAGCGAAAGCGAGTCTGAATAGGGCGTCGAGTTGCATGCATCAGACCCGAAACCGGGTG
ATCTAGCCATGGACAGGTTGAAGGTGAGGTAACACTCACTGGAGGACCGAACCCACGTCT
GTTGAAAAAGACGGGGATGATCTGTGGCTAGGGGTGAAAGGCCAATCAAACTCGGAAATA
GCTGGTTCTCCCCGAAACATATTTAGGTATGGCCTCGCGTGGTCAGCGCCGGAGGTAGAG
CACTGAATGGGCTAGGGGCCCCACAAGGCTACCGACCCCAATCAAACTCCGAATGCCGTT
ATTTGTTTCTCGGGAGTCAGGCAGTGGGGGATAAGCTTCATTGCCAAGAGGGGAACAACC
CAGACCACCAGCTAAGGTCCCCAAATAGTAGTTAACAGAGAAAGGATGTTGAGTTGCTTA
GACAACTAGGATGTTGGCTTAGAAGCAGCCATTCATTTAAAGAGTGCGTAATAGCTCACT
GGTCAAACGCTCCTGCGCGGATAATGTAACGGGGCTAAGCCTGCTACCGAAGCTTGGGGT
GCCCGCAAGGGCGCAGTAGGGGAGCGTTCTGGGAGCGAGGAAGCACGTCTGGCAAGGACG
TGTGGAGCGACCAGAAGTGAGAATGCTGGCATGAGTAGCGAGCAACATGTGAGAACCATG
TTCGCCGGAAGTCTAAGGTTTCCGACGGAAGGTCAGTCCGCGTCGGGTTAGTCGGGCCTT
AGCCGAGGCCGGAAGGCGTAGGTGATGGACAACGGGTGAATATTCCCGTACCGCCGGTGT
GGAGCGAAGGAGGGACGCAGCGGGGTA
>Cluster10547_Trinity|comp2041_c4_seq21 len=206 path=[571634:0-21 669057:22-23 587466:24-33 669070:34-57 669094:58-72 657198:73-116 657836:117-119 573328:120-124 669322:125-144 669342:145-205]
CCGTGAGGGAAAGGTGAAAAGCACGGGGGGACCCGAGTGAAATAGTACCTGAAACCGTAT
GCTTACAAGCAGTGGGAGGACGTTGAATCGTTGGAGGGTTCGCCCTCCGGCTATTCTGTC
TGACCGCGTGCCTTTTGCATAATGAGTCAACGAGTTACCCTATGCAGCGAGGTTAAGCCG
AGAGGTGGAGCCGTAGCGAAAGCGAG
>Cluster3846_Trinity|comp2041_c4_seq22 len=373 path=[613849:0-68 538671:69-69 538679:70-118 669405:119-124 669411:125-156 540297:157-181 669506:182-188 649757:189-190 541034:191-276 542376:277-306 542877:307-339 551253:340-372]
CCAGGATGAAGCGCGAGTAAAATCGCGTGGAGGTCCGAACCCACCAAGGTTGAAAACTTG
GGGGATGAGCTGTGGCTAGGGGTGAAAGGCCAATCAAACTCGGAAATAGCTGGTTCTCCG
CGAAATCTATTTAGGTAGAGCGTCGGACGAATACTCTCGGGGGTAGAGCACTGGATGGGC
TAGGGGGGCTTAAAGCCCTACCAAACCTAACCAAACTCCGAATACCGCAGAGTACTACAC
GGGAGACAGTCTTGGGGTGCTAAGGTCCCAGGACAAGAGGGAAACAGCCCAGACCGCCAG
CTAAGGTCCCCAAATCATGGCTAAGTGGGAAAGGATGTAGGACGGCCAAAACAACCAGGA
GGTTGGCTTAGAA
>Cluster6576_Trinity|comp2041_c4_seq23 len=273 path=[571634:0-21 669057:22-23 669059:24-34 669070:35-58 669094:59-73 588310:74-81 588411:82-94 669242:95-108 669256:109-122 662626:123-166 636851:167-190 663568:191-272]
CCGTGAGGGAAAGGTGAAAAGCACTCCTAACAGGAGAGTGAAATAGTACCTGAAACCGTA
TGCTTACAAGCAGTTGGAGTCCCGATTTATCGGGATGACAGCGTGCCTTTTGGATAATGA
GCCTACGAGTTACTCTTACGTTGCAAGGTTAATTCCCTTAGGGAAGTAGCCGTAGCGAAA
GCAAGTCTGAATAGGGCGATTAGTTCGTCGTGGTAGACTCGAAGCCAAGTGATCTTACCC
TGACCAGGATGAAGGTGAGGTAAAACTTACTGG
>Cluster4243_Trinity|comp2041_c4_seq24 len=354 path=[605595:0-52 606366:53-65 592447:66-94 669620:95-109 562273:110-133 593580:134-150 562997:151-174 563325:175-221 563970:222-265 564665:266-345 543675:346-353]
GGTGGGGTAACACCCACTGGAGGACCGAACCGGTAACCGTTGAAAAGGTTTCGGATGACT
TGTGGTTAGGGGTGAAAGGCCAACCAAACTCGGAAATAGCTCGTACTCCTCGAAATAGCT
TTAGGGCTAGCCTCACGCGCTGACAGATGGGGGTAGAGCACTGATTGGGCTAGGGCCCTC
ACAAGGGTACCAAACCTAGACAAACTCCGAATTCCAGATACATGTTTCTCGGGAGTCAGG
CAGTGGGGGATAAGCTTCATTGCCAAGAGGGGAACAACCCAGACCACCAGCTAAGGTCCC
CAAATAGTAGTTAACAGAGAAAGGATGTTGAGTTGCTTAGACAACTAGGATGTT
>Cluster5076_Trinity|comp2041_c4_seq25 len=320 path=[571634:0-21 669057:22-23 669059:24-34 669070:35-58 669094:59-73 588310:74-81 588411:82-94 669242:95-108 669256:109-122 662626:123-166 636851:167-190 637196:191-319]
CCGTGAGGGAAAGGTGAAAAGCACTCCTAACAGGAGAGTGAAATAGTACCTGAAACCGTA
TGCTTACAAGCAGTTGGAGTCCCGATTTATCGGGATGACAGCGTGCCTTTTGGATAATGA
GCCTACGAGTTACTCTTACGTTGCAAGGTTAATTCCCTTAGGGAAGTAGCCGTAGCGAAA
GCAAGTCTGAAATGGGCGTATTAGTGGCAGGGAGTAGGCCCGAAGCCAGGTGATCTATGC
ATGGTCAGGATGAAATCTCGGTAACACGAGATGGAGGTCCGAACGCACTAACGTTGAAAA
GTTAGGCGATGAACTGTGCA
>Cluster1527_Trinity|comp2041_c4_seq26 len=612 path=[535211:0-130 596604:131-201 538679:202-250 669405:251-256 669411:257-288 540297:289-313 599673:314-374 569582:375-405 570042:406-438 542877:439-471 543415:472-472 543421:473-487 543675:488-495 669892:496-511 669908:512-512 561110:513-539 652055:540-611]
TTTTGTATAATGGGTCAGCGACTTGGTGTATGCAGCAAGCTTAAGCCGGTAGGCGTAGGC
GAAGCGAAAGCGAGTCTGAATAGGGCGTCGAGTTGCATGCATCAGACCCGAAACCGGGTG
ATCTAGCCATGACCAGGTTGAAGGCAAGGTAACACTTGCTGGAGGACCGAACCCACGCCT
GTTGAAAAAGTCGGGGATGAGTTGTGGCTAGGGGTGAAAGGCCAATCAAACTCGGAAATA
GCTGGTTCTCCGCGAAATCTATTTAGGTAGAGCGTCGGACGAATACTCTCGGGGGTAGAG
CACTGGATGGGCTATGGGGACTTACCGTCTTACTGATCCTAACCAAACTCCGAATACCGA
GAAGTACTATCCGGCAGACACACGGCGGGTGCTAACGTCCGTCGTGGAGAGGGCAACAAC
CCTGACCGCCAGTTAAGGCCCCCAAATCATGGCTAAGTGGGAAAGGATGTAGAACTCCCA
AAACAACCAGGATGTTGGCTTAGAAGCAGCCATCATTTAAAGAAAGCGTAACAGCTCACT
TGTTGAGGTTCGAGGCCCCGAAAATGGACGGGGCTAAGCATACTACCGATACTTCACCGG
CACTCGATAAAG
>Cluster2207_Trinity|comp2041_c4_seq27 len=507 path=[535211:0-130 669295:131-200 538671:201-201 538679:202-250 598510:251-284 555333:285-317 615638:318-333 615856:334-335 669589:336-357 556525:358-481 608863:482-506]
TTTTGTATAATGGGTCAGCGACTTGGTGTATGCAGCAAGCTTAAGCCGGTAGGCGTAGGC
GAAGCGAAAGCGAGTCTGAATAGGGCGTCGAGTTGCATGCATCAGACCCGAAACCGGGTG
ATCTAGCCATGGACAGGTTGAAGGTGAGGTAACACTCACTGGAGGACCGAACCCACGTCT
GTTGAAAAAGACGGGGATGATCTGTGGCTAGGGGTGAAAGGCCAATCAAACTCGGAAATA
GCTGGTTCTCCCCGAAACATATTTAGGTATGGCCTCGCGTGGTCAGCGCCGGAGGTAGAG
CACTGAATGGGCTAGGGGCCCCACAAGGCTACCGACCCCAATCAAACTCCGAATGCCGGT
GACAACTGCTCGGGAGTCAGACTGCGGGAGCTAAGTTCCGTAGTCGAGAGGGAAAGAGCC
CAGATCGTCGGCTAAGGTCCCTAAATCTATGCTAAGTGTCGAAGGATGTGGGAACGCTCT
GATAACCAGGAGGTTGGCTTAGAAGCA
>Cluster5823_Trinity|comp2041_c4_seq28 len=294 path=[609290:0-81 579522:82-139 580433:140-161 580851:162-293]
ATAGGAGTGAAAGGCTAATCAAACCCGGAGATAGCTGGTTTTCGCCGAAATAGCTTTAGG
GCTAGCGTTGCGCGGACTATGCGGGAGGTAAAGCACTGGATGGGCTAGGGGCCGCAAGGT
TACCAAACCCAACCAAACTCTGAATGCCCAGACGTGGAGCGCGGCAGTCGGACGGCGGGA
GATGAGTTTCGTCGTCGAGAGGGAAAGAGCCCAGACCCTCGGCTAAGGTCCTCAAATGCC
CGCTCAGTGGCAAACGAGGTGGGAGTGTCGAGACAGCCAGGAGGTTGGCTTAGA
>Cluster1384_Trinity|comp2041_c4_seq29 len=644 path=[535211:0-130 596604:131-201 538679:202-250 669405:251-256 669411:257-288 540297:289-313 669506:314-320 541003:321-322 541034:323-408 542376:409-438 542877:439-471 543415:472-472 543421:473-487 543675:488-495 669892:496-511 669908:512-512 561110:513-539 561509:540-643]
TTTTGTATAATGGGTCAGCGACTTGGTGTATGCAGCAAGCTTAAGCCGGTAGGCGTAGGC
GAAGCGAAAGCGAGTCTGAATAGGGCGTCGAGTTGCATGCATCAGACCCGAAACCGGGTG
ATCTAGCCATGACCAGGTTGAAGGCAAGGTAACACTTGCTGGAGGACCGAACCCACGCCT
GTTGAAAAAGTCGGGGATGAGTTGTGGCTAGGGGTGAAAGGCCAATCAAACTCGGAAATA
GCTGGTTCTCCGCGAAATCTATTTAGGTAGAGCGTCGGACGAATACTCTCGGGGGTAGAG
CACTGGATGGGCTAGGGGGGCCCAAAGCCCTACCAAACCTAACCAAACTCCGAATACCGC
AGAGTACTACACGGGAGACAGTCTTGGGGTGCTAAGGTCCCAGGACAAGAGGGAAACAGC
CCAGACCGCCAGCTAAGGTCCCCAAATCATGGCTAAGTGGGAAAGGATGTAGAACTCCCA
AAACAACCAGGATGTTGGCTTAGAAGCAGCCATCATTTAAAGAAAGCGTAACAGCTCACT
GGTCTAAACAAGGGGTTCCGCGCCGATAATGTAACGGGGCTCAAGCCATGTACCGAAACT
GCGGGTTCAGCGTAAGCTGAGCGGTAGCGGAGCGTTCCGTAGGC
>Cluster10617_Trinity|comp2041_c4_seq30 len=205 path=[667681:0-45 606366:46-58 592447:59-87 669620:88-102 562273:103-126 593580:127-143 562997:144-167 669706:168-170 642076:171-176 594541:177-204]
TAACACGCACTGGAGGACCGAACGGGTGTCTGTTGAAAAAGCCTCCGATGACTTGTGGTT
AGGGGTGAAAGGCCAACCAAACTCGGAAATAGCTCGTACTCCTCGAAATAGCTTTAGGGC
TAGCCTCACGCGCTGACAGATGGGGGTAGAGCACTGATTGGGCTAGGGGCCTTCACCGGT
TACCGAACCCATTCAAACTCCGAAT
>Cluster3847_Trinity|comp2041_c4_seq31 len=373 path=[613849:0-68 538671:69-69 538679:70-118 669405:119-124 539775:125-156 540297:157-181 599673:182-242 569582:243-273 570042:274-306 542877:307-339 551253:340-372]
CCAGGATGAAGCGCGAGTAAAATCGCGTGGAGGTCCGAACCCACCAAGGTTGAAAACTTG
GGGGATGAGCTGTGGCTAGGGGTGAAAGGCCAATCAAACTCGGAAATAGCTGGTTCTCCG
CGAAAGCTATTGAGGTAGCGCCTCGTGCGAATACCTGCGGGGGTAGAGCACTGGATGGGC
TATGGGGACTTACCGTCTTACTGATCCTAACCAAACTCCGAATACCGAGAAGTACTATCC
GGCAGACACACGGCGGGTGCTAACGTCCGTCGTGGAGAGGGCAACAACCCTGACCGCCAG
TTAAGGCCCCCAAATCATGGCTAAGTGGGAAAGGATGTAGGACGGCCAAAACAACCAGGA
GGTTGGCTTAGAA
>Cluster8740_Trinity|comp2041_c4_seq34 len=231 path=[554471:0-31 555333:32-64 669537:65-66 555862:67-71 555947:72-82 669589:83-104 617358:105-109 563970:110-153 630384:154-230]
GAAATATATTGAGGTATAGCCTCGAGTGAATTGCGCCGGAGGTAGAGCACTGAATGGGCT
AGGGGTCCCACCAGATTACCAAACCCAATCAAACTCCGAATGCCGTTATTTGTTTCTCGG
GAGTCAGGCAGTGGGGGATAAGCTTCATTGCCAAAAGGGAAACAACCCAGACCGCCGGCT
AAGGTCCCCAAGTCGTGCTAAGTGTCAAAGGAAGTGAGGTTACTTAAACAG
>Cluster3545_Trinity|comp2041_c4_seq35 len=390 path=[567630:0-120 569582:121-151 570042:152-184 542877:185-217 543415:218-218 543421:219-233 543675:234-241 669892:242-257 669908:258-258 561110:259-285 561509:286-389]
AAAGCTATTTAGGTAGCGCCTCATGTATAACTCCCGGGGGTAGAGCACTGTTACGGCTAG
GGGGTCGTCTAGACTTACCAACCCGTTGCAAACTCCGAATACCGGGAAGTTCGAGCATGG
GAGACACACGGCGGGTGCTAACGTCCGTCGTGGAGAGGGCAACAACCCTGACCGCCAGTT
AAGGCCCCCAAATCATGGCTAAGTGGGAAAGGATGTAGAACTCCCAAAACAACCAGGATG
TTGGCTTAGAAGCAGCCATCATTTAAAGAAAGCGTAACAGCTCACTGGTCTAAACAAGGG
GTTCCGCGCCGATAATGTAACGGGGCTCAAGCCATGTACCGAAACTGCGGGTTCAGCGTA
AGCTGAGCGGTAGCGGAGCGTTCCGTAGGC
>Cluster10088_Trinity|comp2041_c4_seq36 len=212 path=[605595:0-52 606366:53-65 592447:66-94 669620:95-109 562273:110-133 562773:134-150 562997:151-174 669706:175-177 642076:178-183 594541:184-211]
GGTGGGGTAACACCCACTGGAGGACCGAACCGGTAACCGTTGAAAAGGTTTCGGATGACT
TGTGGTTAGGGGTGAAAGGCCAACCAAACTCGGAAATAGCTCGTACTCCTCGAAATAGCT
TTAGGGCTAGCCTCGAGCATAGTGTACTGGAGGTAGAGCACTGATTGGGCTAGGGGCCTT
CACCGGTTACCGAACCCATTCAAACTCCGAAT
>Cluster4193_Trinity|comp2041_c4_seq37 len=356 path=[601001:0-202 636851:203-226 637196:227-355]
CGACCGATAGTGAACAAGTACCGCGAGGGAAAGGCGAAAAGAACCCGTGACCGGGAGTGA
AATAGAACCTGAAACTGTACATCTACAAGCTGTCGAAGAGCTATGCCCGACCGCAAGGAA
GGGAATGCTCGACGGCGTGCCTGTTGAAGAATGATCCGGCGAGTTACCGGGACGAGCGAG
GTTAAGTCGGAAGTAAACGACGGAGCCGTAGCGAAAGCAAGTCTGAAATGGGCGTATTAG
TGGCAGGGAGTAGGCCCGAAGCCAGGTGATCTATGCATGGTCAGGATGAAATCTCGGTAA
CACGAGATGGAGGTCCGAACGCACTAACGTTGAAAAGTTAGGCGATGAACTGTGCA
>Cluster1419_Trinity|comp2041_c4_seq39 len=637 path=[617851:0-31 669070:32-55 669094:56-70 657198:71-114 657836:115-117 573328:118-122 669322:123-142 573837:143-354 577818:355-424 579522:425-482 580433:483-504 580851:505-636]
TGAGGGAAAGGTGAAAAGTACCCCAATGAGGGGAGTGAAATAGTACCTGAAACCGTATGC
TTACAAGCAGTGGGAGGACGTTGAATCGTTGGAGGGTTCGCCCTCCGGCTATTCTGTCTG
ACCGCGTGCCTTTTGCATAATGAACCGGCGAGTTACTGTGCACTGCTTGGTTAAGTCTTT
ATAGAGACGGAGCCGAAGCGAAAGCGAGTGTGAAATGCGCGACAATGGTAGTGTATAGTA
GACCCGAAACCAGGTGAGCTACCCTTGGCCAGGATGAAGCTTTGGTAACACAAAGTGGAG
GTCCGAACGCCTCAACGTTGAAAAGTTGAGTGATGAGCTGTGGGTAGGGGTGAAATGCCA
AACGAACTTGGAGATAGCTTGTTCTCCCCGAAATAGCTTTCGGGCTAGCGTCGCGTGGTG
CGTGTGGGAGGTAAAGCACTGGATGGGCTAGGGGCCGCAAGGTTACCAAACCCAACCAAA
CTCTGAATGCCCAGACGTGGAGCGCGGCAGTCGGACGGCGGGAGATGAGTTTCGTCGTCG
AGAGGGAAAGAGCCCAGACCCTCGGCTAAGGTCCTCAAATGCCCGCTCAGTGGCAAACGA
GGTGGGAGTGTCGAGACAGCCAGGAGGTTGGCTTAGA
>Cluster4287_Trinity|comp2041_c4_seq40 len=352 path=[613849:0-68 538671:69-69 538679:70-118 598510:119-152 555333:153-185 615638:186-201 615856:202-203 669589:204-225 617358:226-230 563970:231-274 630384:275-351]
CCAGGATGAAGCGCGAGTAAAATCGCGTGGAGGTCCGAACCCACCAAGGTTGAAAACTTG
GGGGATGAGCTGTGGCTAGGGGTGAAAGGCCAATCAAACTCGGAAATAGCTGGTTCTCCC
CGAAACATATTTAGGTATGGCCTCGCGTGGTCAGCGCCGGAGGTAGAGCACTGAATGGGC
TAGGGGCCCCACAAGGCTACCGACCCCAATCAAACTCCGAATGCCGTTATTTGTTTCTCG
GGAGTCAGGCAGTGGGGGATAAGCTTCATTGCCAAAAGGGAAACAACCCAGACCGCCGGC
TAAGGTCCCCAAGTCGTGCTAAGTGTCAAAGGAAGTGAGGTTACTTAAACAG
>Cluster5754_Trinity|comp2042_c0_seq3 len=296 path=[562921:0-19 564680:20-41 540935:42-42 540937:43-60 564722:61-84 544667:85-124 545352:125-166 545959:167-171 546017:172-211 564810:212-212 564811:213-234 564834:235-237 564837:238-239 554080:240-295]
GTCGGAATCGCTAGTAATCGGTGGTGTGATTGTATTTGGTGTTGTAGTGAAAATTTGAAG
TGAGTTATTTGGGAAGTATGGTTGTAAGGTTGAAATTTAAAGGAATTGGTGGGGGAGTAT
TATAATGGGTGGAGTTTGTGGTTTAATTGGATTCAATGTTGGGAATTTTATTGGGTTTGA
TAGTAATATGAAGGTTAGGTTAAAGATTTTATTGGATTTGTTGAGAGGAGGTGTATGGTT
CGCACCACCATAATCCCCACCTGCCCACTACCCAACTAAACCAGTCTCTCAGCAGA
>Cluster3341_Trinity|comp2042_c0_seq5 len=405 path=[539136:0-69 564659:70-76 564672:77-81 564680:82-103 540935:104-104 540937:105-122 564722:123-146 544667:147-186 545352:187-228 545959:229-233 546017:234-273 564810:274-274 564811:275-296 564834:297-299 564837:300-301 547499:302-304 547548:305-339 564902:340-350 564915:351-404]
TGAGGGATGAAAGTTGGGGGTATGAATTGGATTAGATATTTGGGTAGTTTTAGTTGTAAA
TGATGTTTGTTAGGTGTTAGGTGTGGTGTGATTGTATTTGGTGTTGTAGTGAAAATTTGA
AGTGAGTTATTTGGGAAGTATGGTTGTAAGGTTGAAATTTAAAGGAATTGGTGGGGGAGT
ATTATAATGGGTGGAGTTTGTGGTTTAATTGGATTCAATGTTGGGAATTTTATTGGGTTT
GATAGTAATATGAAGGTTAGGTTAAAGATTTTATTGGATTTGTTGAGAGGAGGTGTATGG
TTGTTGTTAGTTTGTATTGTGAGATATTTTGTTAAGTTAGGTAATGAGTAAGATTTGTGT
TTATAGTTGTTAGTATTTTTGGGACCGATACTGACGCTGAGGTGC
>Cluster5200_Trinity|comp2043_c1_seq2 len=315 path=[558281:0-147 560417:148-175 644547:176-181 623738:182-195 644602:196-215 644622:216-216 644623:217-224 628788:225-314]
TTACCAGTCAAATGGTAAAGTCGAACCTTAATAACTGAATAGTAACTGATGATGTAGGCC
AATGAATTTTAAGTAAGAAAAAGTATCAATTTCTCCGTATCACGTGGAGAAGCTACTAAG
AGCTTATGGTGAATGCCTTGGTGCCAAATGCCGATGAAGGACGTGGGACACTGCGATAAG
CCCCGGGGAGCCGTGTACAGGCTTCGATCCGGGGATTTCCGAATGGGGGAACCCGGCAGG
GCAAAACCCTGTCACCCATGCCTGAACACATAGGGCATGAGGAGGTAAGCGAGGGAACTG
AAACATCTAAGTACC
>Cluster8933_Trinity|comp2043_c1_seq4 len=228 path=[572180:0-190 575195:191-216 575578:217-217 550925:218-227]
AAGAGCCCAAACCGGCAGTAGAGATATTGTCGGGGTTGTAGGGCGTTCCATGCGGAACTG
GGAGACGAATTCGAATCTGTTGGGAAGCAGAGCCATAGAAGGTGACGGCCCTGTAGAAGC
AAGTCGAACAGTTCTGGAGCGTTCCTGAGTACCGCGGGGCCAGAGAAACCCTGCGGGAAT
CCGGGTGTACCATCACCCAAGGCTAAATACTACCTGATGACCGATAGT
>Cluster1391_Trinity|comp2043_c1_seq6 len=642 path=[561982:0-202 544098:203-227 544467:228-263 545120:264-270 545192:271-300 545693:301-357 644760:358-359 588710:360-426 644766:427-445 644785:446-455 548880:456-488 549596:489-493 549708:494-524 644870:525-529 586325:530-532 550390:533-567 550925:568-577 551027:578-579 551115:580-607 556518:608-641]
AAGCTCATTGTTCTTTAACAATTCGGTAGTTGTATCAAGGCGCATTTGGGAAAGCGAATG
TCAGCATGTATAACCCAGAGTATTTGGGGTTATATGGTCAAGTGAATAAGTGCATACGGC
GGATGCCTTGGCGACAACAGGCGATGAAGGACGTGGTAGCCTGCGATAAGCTTCGGGGAG
TCGGCAAACAGACTTTGATCCGAAGATTTCCGAATGGGGAAACCCACCGCTTCGGCGGTA
TCGCATACTGAATACATAGGTATGCGAGGCGAACCCGGGGAACTGAAACATCTAAGTACC
CAGAGGAAAAGAGATTATTCCCCTAGTAGTGGCGAGCGAACGGGGAACAGCCCAAACCAT
CCAGGCTTGCCTGGGTGGGGTTGTAGGACCTGACAATAGGAGTTACAAATCGATCGGTTA
GTGGAATGGTGTGGGAAAGCCTGCCAAAGAGGGTAACAGCCCCGTACACGAAAACTGATT
GACTCCGTTGGGTATCCTGAGTACTGCCGGGCACGCTAATCCGGCAGGAAGCTGGGGAGT
CCACTCTCCAAGGCTAAATACACTTTGCGACCGATAGTGAACAAGTACCGTGAGGGAAAG
GTGAAAAGTACCCCTGTTAGGGGAGTGAAATAGAACCTGAAA
>Cluster6486_Trinity|comp2043_c1_seq7 len=275 path=[598334:0-16 598599:17-29 644301:30-46 644318:47-47 599223:48-53 644358:54-56 644361:57-71 604788:72-103 644469:104-115 625440:116-144 625935:145-163 596545:164-274]
TCTCCGCATCACGTGCGGAAGCTACTAAGAGCTTACGGTGGATGCCTTGGCGCCAAGTGC
CGATGAAGGACGTGGGTCACTGCGATAAGCCTCGGGGAGCCGTGAACAGGCGTTATATCC
GGGGATTTCCGAATGGGGAAACCCGCTGGAGCGAACCTCCAGCATCCTCTTACTGAACAC
ATAGGTTTGAGGAGGGGCACCCGGGGAACTGAAACATCTTAGTACCCTCAGGAAAGGAAA
CCAACAGGGACTCCCTCAGTAGCGGCGAGCGAACG
>Cluster1348_Trinity|comp2043_c1_seq8 len=654 path=[540920:0-214 544098:215-239 544467:240-275 545120:276-282 545192:283-312 545693:313-369 546820:370-438 644766:439-457 644785:458-467 548880:468-500 549596:501-505 549708:506-536 644870:537-541 644875:542-543 550375:544-544 550390:545-579 550925:580-589 551027:590-591 551115:592-619 556518:620-653]
TCGTGAATAGGTTTTTCCTGAACGCTTTGTCGAACTACGGTTCGACGATGCGGATGCTGT
GCTGAGTTAAGCACGTCATGCGTTGGGCTTGCCCCTGCGTGTGACGGATCAAGCGTCTAT
AAGGGCATTTGGTGGATGCCTTGGCACCGAGAGGCGATGAAGGACGTAGCACGCTGCGAT
AAGCTGTGGGGAGCCGCGAGCAGGCTTTGATCCGCAGATTTCCGAATGGGGAAACCCACC
GCTTCGGCGGTATCGCATACTGAATACATAGGTATGCGAGGCGAACCCGGGGAACTGAAA
CATCTAAGTACCCAGAGGAAAAGAGATTATTCCCCTAGTAGTGGCGAGCGAACGGGGAAC
AGCCCAAACCGCCCATGCTTGCATGGACGGGGTTGTAGGACCGGCATATGGAAGTTACAA
AACAATCAGTTAGCGGAAAGGTGTGGGAAAGCCTGCCAAAGAGGGTAACAGCCCCGTACA
CGAAAACTGATTGACTCCGTTGGGTATCCTGAGTACTGCCGGGCACGCTAATCCGGCAGG
AATCCGGGGAGTCCACTCTCCAAGGCTAAATACACTTTGCGACCGATAGTGAACAAGTAC
CGTGAGGGAAAGGTGAAAAGTACCCCTGTTAGGGGAGTGAAATAGAACCTGAAA
>Cluster3969_Trinity|comp2043_c1_seq9 len=366 path=[558281:0-147 560417:148-175 595345:176-254 596545:255-365]
TTACCAGTCAAATGGTAAAGTCGAACCTTAATAACTGAATAGTAACTGATGATGTAGGCC
AATGAATTTTAAGTAAGAAAAAGTATCAATTTCTCCGTATCACGTGGAGAAGCTACTAAG
AGCTTATGGTGAATGCCTTGGTGCCAAATGCCGATGAAGGACGTGGGACACTGCGAAAAG
TCTCCGGGGAGCCGTGTACAGGCGTCGATCCGAGAATATCCGAATAGGGAAACCTACTGT
TGCGAACCAACAGTGTCCTCTTACTGAACACATAGGTTTGAGGAGGGGCACCCGGGGAAC
TGAAACATCTTAGTACCCTCAGGAAAGGAAACCAACAGGGACTCCCTCAGTAGCGGCGAG
CGAACG
>Cluster3564_Trinity|comp2043_c1_seq10 len=389 path=[565699:0-59 545120:60-66 545192:67-96 545693:97-153 546820:154-222 644766:223-241 606719:242-285 585504:286-289 549708:290-320 644870:321-325 644875:326-327 590629:328-357 591098:358-388]
GATTTCCGAATGGGGAAACCCACAGCTCTAGCTGTATCGTGCACTGAATACATAGGTGTA
CGAGGCGAACCCGGGGAACTGAAACATCTAAGTACCCAGAGGAAAAGAGATTATTCCCCT
AGTAGTGGCGAGCGAACGGGGAACAGCCCAAACCGCCCATGCTTGCATGGACGGGGTTGT
AGGACCGGCATATGGAAGTTACAAAACAATCAGTTAGCGGAAAGGTGTGGGAAAGCCTGC
CATAGAGGGTGACAGCCCCGTATGCGAAAACTGATCGTCTTCCGCCGTGTTCCTGAGTAC
TGCCGGGCACGCTAATCCGGCAGGAATCTAGGGAGTCCACTCTCTAAGGCTAAATACATT
TGGCAACCGATAGTGAACTAGTACCGTGA
>Cluster1332_Trinity|comp2043_c1_seq11 len=658 path=[558281:0-147 560417:148-175 644547:176-181 560936:182-236 609626:237-286 545192:287-316 545693:317-373 644760:374-375 588710:376-442 644766:443-461 644785:462-471 548880:472-504 549596:505-509 549708:510-540 644870:541-545 586325:546-548 550390:549-583 550925:584-593 551027:594-595 551115:596-623 556518:624-657]
TTACCAGTCAAATGGTAAAGTCGAACCTTAATAACTGAATAGTAACTGATGATGTAGGCC
AATGAATTTTAAGTAAGAAAAAGTATCAATTTCTCCGTATCACGTGGAGAAGCTACTAAG
AGCTTATGGTGAATGCCTTGGTGCCAAATGCCGATGAAGGACGTGGGACACTGCGATAAG
CCTCGGGAAGCTGTGAACAAGCGTTGATCCGAGGATTTCCGAATGGGGAAACCCACTAGA
GCGAACCTCTAGTATCCTCTTGCTGAACACATAGGCTTGAGGAAGGTAACCCGGGGAACT
GAAACATCTAAGTACCCAGAGGAAAAGAGATTATTCCCCTAGTAGTGGCGAGCGAACGGG
GAACAGCCCAAACCATCCAGGCTTGCCTGGGTGGGGTTGTAGGACCTGACAATAGGAGTT
ACAAATCGATCGGTTAGTGGAATGGTGTGGGAAAGCCTGCCAAAGAGGGTAACAGCCCCG
TACACGAAAACTGATTGACTCCGTTGGGTATCCTGAGTACTGCCGGGCACGCTAATCCGG
CAGGAAGCTGGGGAGTCCACTCTCCAAGGCTAAATACACTTTGCGACCGATAGTGAACAA
GTACCGTGAGGGAAAGGTGAAAAGTACCCCTGTTAGGGGAGTGAAATAGAACCTGAAA
>Cluster2980_Trinity|comp2043_c1_seq14 len=433 path=[553361:0-75 554578:76-145 540412:146-150 540458:151-212 579853:213-226 551027:227-228 551115:229-256 644946:257-257 576499:258-265 576716:266-432]
AAAAGAAATCAACCGAGATTCCCTTAGTAGCGGCGAGCGAACGGGGAGTAGCCCTTAAGC
CTTTGTTATTCTAGTAGAACGGTCTGGAAAGTCCGGCCATAGCGGGTGATAGCCCCGTAT
ACGAAAGGGTATCAGAGGTGAAATCGAGTAGGGCGGGACACGTGAAATCCTGTCTGAACA
TGGGGGGACCACCCTCCAAGCCTAAGTACTCCTTGTCGACCGATAGCGAACAAGTACCGT
GAGGGAAAGGTGAAAAGCTCCCCGACGAGGGAGGTGAAATAGAACCTGAAACCGTGTGCT
TACAAGTAGCGGGAGCACCATGGCGCAAGCCGGTGTGACCGTGTGCCTTTTGCATAATGA
GCCTGCGAGTTACCGTAGCAAGTAAGGTTAAGCCGATAGGTGGAGCCAGAGCGAAAGCGA
GTCTGAACAGGGC
>Cluster4171_Trinity|comp2043_c1_seq15 len=357 path=[553361:0-75 554578:76-145 540412:146-150 540458:151-212 557744:213-228 551115:229-256 644946:257-257 644947:258-278 551911:279-332 552915:333-356]
AAAAGAAATCAACCGAGATTCCCTTAGTAGCGGCGAGCGAACGGGGAGTAGCCCTTAAGC
CTTTGTTATTCTAGTAGAACGGTCTGGAAAGTCCGGCCATAGCGGGTGATAGCCCCGTAT
ACGAAAGGGTATCAGAGGTGAAATCGAGTAGGGCGGGACACGTGAAATCCTGTCTGAACA
TGGGGGGACCACCCTCCAAGCCTAAGTACTCCTCGGTGACCGATAGTGCACAAGTACCGT
GAGGGAAAGGTGAAAAGCACCCCGACGAGGGGAGTGAAAGAGAACCTGAAACCGAATGCC
TACAAGCAGTGGGAGCCTCCTTGAGGGGTGACCGCGTACCTTTTGTATAATGGGTCA
>Cluster10250_Trinity|comp2043_c1_seq17 len=210 path=[610455:0-39 610986:40-52 644301:53-69 644318:70-70 599223:71-76 644358:77-79 560417:80-107 644547:108-113 560936:114-168 633329:169-209]
GCCAGTGGCACAGCCGGGTAGCTTCTCCGCATCACGTGGAGAAGCTACTAAGGGCTTACG
GTGGATGCCTTGGCGCCAAGTGCCGATGAAGGACGTGGGACACTGCGATAAGCCTCGGGA
AGCTGTGAACAAGCGTTGATCCGAGGATTTCCGAATGGGGAAACCCACTCCGTAAGGAGT
ACCCGCAAGGGAGCGAACCCGGGGAACTGA
>Cluster5487_Trinity|comp2043_c1_seq18 len=305 path=[620447:0-145 625440:146-174 625935:175-193 596545:194-304]
CTAGTAGAACGGTCTGGAAAGTCACTGCACAGCGTGGTACTACAAGATCAAGTTATTAAG
GGCGTACGGTGGATGCCTTGGCGCTGAGAGCCGATGAAGGGCGTAGCAAGCTGCGATAAG
CCTCGGGGAGCTGCAAGCGAGCTTTGATCCGGGGATTTCCGAATGGGGAAACCCGCTGGA
GCGAACCTCCAGCATCCTCTTACTGAACACATAGGTTTGAGGAGGGGCACCCGGGGAACT
GAAACATCTTAGTACCCTCAGGAAAGGAAACCAACAGGGACTCCCTCAGTAGCGGCGAGC
GAACG
>Cluster6057_Trinity|comp2043_c1_seq24 len=287 path=[558281:0-147 560417:148-175 644547:176-181 623738:182-195 644602:196-215 644622:216-216 644623:217-224 618840:225-286]
TTACCAGTCAAATGGTAAAGTCGAACCTTAATAACTGAATAGTAACTGATGATGTAGGCC
AATGAATTTTAAGTAAGAAAAAGTATCAATTTCTCCGTATCACGTGGAGAAGCTACTAAG
AGCTTATGGTGAATGCCTTGGTGCCAAATGCCGATGAAGGACGTGGGACACTGCGATAAG
CCCCGGGGAGCCGTGTACAGGCTTCGATCCGGGGATTTCCGAATGAGGAAACTCGTTGCG
GCGAACCCGCAACATCCCCAACTGAATCCATAGGTTGGTGGAAGGGC
>Cluster5419_Trinity|comp2043_c1_seq25 len=307 path=[558281:0-147 560417:148-175 644547:176-181 623738:182-195 644602:196-215 635283:216-306]
TTACCAGTCAAATGGTAAAGTCGAACCTTAATAACTGAATAGTAACTGATGATGTAGGCC
AATGAATTTTAAGTAAGAAAAAGTATCAATTTCTCCGTATCACGTGGAGAAGCTACTAAG
AGCTTATGGTGAATGCCTTGGTGCCAAATGCCGATGAAGGACGTGGGACACTGCGATAAG
CCCCGGGGAGCCGTGTACAGGCTTCGATCCGGGGATGTCCGAATTGGGAAACCAGCCACA
GCGAACCTGTGGCGTCGCCGGTTGAACACATAGACCGGTGGACGGGAACCCGGGGAACTG
AAACATC
>Cluster8450_Trinity|comp2043_c1_seq26 len=236 path=[593126:0-54 554578:55-124 540412:125-129 540458:130-191 557744:192-207 551115:208-235]
AAGTAGTGGCGAGCGAAATGGGAGCAGCCTGCGCGACTAAACCAGTTTCTCAGCGGAACG
GTCTGGAAAGTCCGGCCATAGCGGGTGATAGCCCCGTATACGAAAGGGTATCAGAGGTGA
AATCGAGTAGGGCGGGACACGTGAAATCCTGTCTGAACATGGGGGGACCACCCTCCAAGC
CTAAGTACTCCTCGGTGACCGATAGTGCACAAGTACCGTGAGGGAAAGGTGAAAAG
>Cluster7514_Trinity|comp2044_c1_seq1 len=253 path=[544262:0-61 563308:62-67 563314:68-78 563436:79-96 545937:97-120 563333:121-138 563456:139-165 550542:166-177 563379:178-189 563411:190-191 563393:192-252]
GATAATCCCGGGAAACTGGGATTAATACCGGATAGGCCATAGATGTTGGAATGTTTTATG
GCTGAAAGCTTTGGTGCCCAAGGATGGATTTGTGGTTTATTAGGTTGTAGTGGGTGTAAT
GTATTTATTAGTTTATGATGGGTAAGGGTTGTGAGAGTAAGAGTTTTGAGATGGATTTTG
AGATATGAATTTAGGTTTTATGGGGTGTAGTAGGTGTGAAATTTTTATAATGTGGGTAAT
TGTGATAAGGGGA
>Cluster3051_Trinity|comp2046_c0_seq2 len=427 path=[544813:0-212 563290:213-235 549138:236-256 549440:257-282 549816:283-285 549868:286-371 551262:372-373 551299:374-394 551781:395-395 551839:396-416 563365:417-426]
TCCGGGTGTAGTGGTGAAATGCGCAAGAGCGCATCAAAGGGGATCGCGGCCGGTGCGTGC
GTTGCTGCACCGGCCGTTTTTGGTTCCGACTTCACGCCCTTTTTCGGGCATGAGTCTTCA
CTGAAACTGCGTTTTCTTGTTACAATGCGCGGCTTTCGTGGGCCGATAGCTCAGCTGGGA
GAGCGCCGCGTTCGCAATGCGGAGGTCGTGAGTTCGATCCTCATTCGGTCCACCAGATTT
CAATGCAGTAGCGGGCTGTTAGCTCAGTTGGTAGAGCAGCGGACTCTTAATCCGTAGGTC
GAGTGTTCGAGTCACTCACAGCCCACCAGAAATCGTCGAACAATGATTTTGTTCGCGATC
GTGGGTGGTTAGCTCAGTCGGTAGAGCAGTTGGCTTTTAACCAATTGGTCACAGGTTCGA
ATCCTGT
>Cluster3274_Trinity|comp2047_c1_seq1 len=410 path=[574953:0-21 556253:22-25 556298:26-40 577744:41-65 577773:66-87 577795:88-109 577914:110-118 578291:119-159 548581:160-201 564367:202-203 549044:204-227 549465:228-228 549484:229-229 554309:230-246 578324:247-264 578069:265-285 578377:286-298 578045:299-302 578107:303-328 578113:329-349 578134:350-351 578136:352-357 578407:358-359 578410:360-364 552117:365-409]
CAAGTCACCCTAGGGAGTCCCCGGGTTAAGTGATTAAGTGTATGTGGTGGATGTTTTGGT
GATTATAGGTGATGAAGGATGTTGTAGTGTGTGAAAAGTTTTGGGGAGTTTGTAAATAGG
TTTTGATTTGGAGATGTTTGAATGGGGAAATTTATTTGTGAGGGTATTTTGTGTTGAATA
TATAGGTATGTGGAGGTGAATTGAGTGAATTGAAATATTTAAGTAGTTGGAGGAAAAGAA
ATTAATTGAGATTTTTTAAGTAGTGGTGAGTGAATGGGGAAGAGTTTGTAAGAGTTAATT
GGCGTGTTAGTGGAATAGTTTGGAAAGGTTGGTTGTAGTGGGTGATAGTTTTGTATGTGA
AAATTTGGCAGTGAGATTGAGTTTGTGAAAAGTAGGGCGGGACACGTGAA
>Cluster3693_Trinity|comp2047_c1_seq2 len=382 path=[573533:0-19 556298:20-34 577744:35-59 577773:60-81 577795:82-103 577914:104-112 578291:113-153 548581:154-195 564367:196-197 549044:198-221 549465:222-222 549484:223-223 549508:224-240 545828:241-279 578032:280-281 578049:282-282 578050:283-291 578059:292-296 578064:297-309 556867:310-322 578113:323-343 578134:344-345 578136:346-351 578407:352-353 578410:354-358 578151:359-381]
ATACCCTGGTAGTCCACGCCTAAGTGATTAAGTGTATGTGGTGGATGTTTTGGTGATTAT
AGGTGATGAAGGATGTTGTAGTGTGTGAAAAGTTTTGGGGAGTTTGTAAATAGGTTTTGA
TTTGGAGATGTTTGAATGGGGAAATTTATTTGTGAGGGTATTTTGTGTTGAATATATAGG
TATGTGGAGGTGAATTGAGTGAATTGAAATATTTAAGTAGTTGGAGGAAAAGAAATTAAT
TGAGATTCCCTAAGTAGTGGTGAGCGAACGGGGAAGAGTTTGTAAGAGATAACTGCCGTG
TTAGTGGAATAGTCTGGAAAGGCTGGTTGTAGTGGGTGATAGTTTTGTATGTGAAAATTC
GGCAGCGAGACTGAGCTTGCGA
>Cluster4523_Trinity|comp2047_c1_seq3 len=341 path=[551357:0-18 551551:19-20 577818:21-39 558215:40-90 548581:91-132 549011:133-134 549044:135-158 549465:159-159 549484:160-160 549508:161-177 545828:178-216 578032:217-218 578034:219-219 578035:220-229 578045:230-233 578107:234-259 578113:260-280 578134:281-282 578136:283-288 578407:289-290 578410:291-295 552117:296-340]
GCGATGAAGGACGTAGCACGCTGTGATAAGTTGTGGGGAGTTGTGAGTAGGTTTTGATTT
GTAGATTTTTGAATGGGGAAATTTATTTGTAAGGGTATTTTGTGTTGAATATATAGGTAT
GTGGAGGTGAATTTGGTGAATTGAAATATTTAAGTAGTTGGAGGAAAAGAAATTAATTGA
GATTCCCTAAGTAGTGGTGAGCGAACGGGGAAGAGTTTGCAAGAGTTAACTGGCGTGTTA
GTGGAATAGTTTGGAAAGGTTGGTTGTAGTGGGTGATAGTTTTGTATGTGAAAATTTGGC
AGTGAGATTGAGTTTGTGAAAAGTAGGGCGGGACACGTGAA
>Cluster2916_Trinity|comp2048_c1_seq1 len=438 path=[563566:0-14 563723:15-44 554391:45-61 584585:62-82 584608:83-83 568535:84-110 584660:111-118 568047:119-119 568059:120-125 560940:126-126 549648:127-174 584706:175-185 585028:186-200 552742:201-242 553384:243-292 553973:293-319 584882:320-331 584895:332-337 585136:338-349 571701:350-437]
CTGATACTGCAGCGCTTGAGTATTGGAGGGGAAAGTAGAATTTTTGGTGTAGAGGTGAAA
TTTGTAGATATTGGGAGGAATATTGGTGGTGAAGGTGATTTTTTGGATGAATATTGATGT
TGAGGTGTGAAAGTGTGGGGAGTAAATAGGATTAGATATTTTGGTAGTTTATGTTTTAAA
TGATGTGAATTAGGTGTTGGAGAAGGAGATTTTTTTAGTATTGTAGTTAATGTGTGAAGT
TTGTTGTTTGGGGAGTATGGTTGTAAGATTAAAATTTAAAGGAATTGATGGGGGTTTGTA
TAAGTGGTGGAGTATGTGGTTTAATTTGATGCAATGTGTAGAATTTTATTTGGTTTTGAT
ATTTTGAGAATTTTTTGGAAATAGTTGAGTGTTTTTAATTGAAGGAGTTTGGAGATAGGT
GTTGTATGGTTGTTGTTA
>Cluster4482_Trinity|comp2048_c1_seq2 len=343 path=[584026:0-17 577279:18-30 563723:31-60 554391:61-77 584585:78-98 584608:99-99 584609:100-101 584611:102-113 584958:114-116 560611:117-141 560940:142-142 549648:143-190 564538:191-205 584767:206-215 570483:216-236 585052:237-247 565390:248-256 553384:257-306 558126:307-342]
AATTGTGGAAGTGTATTCGATATTGTAGTGTTTGAGTATTGGAGGGGAAAGTAGAATTTT
TGGTGTAGAGGTGAAATTTGTAGATATTGGGAGGAATATTAGAGGTGAAGGTGGTTATTT
GGATTAATATTGATGTTGAGGAGTGAAAGTGTGGGGAGTAAATAGGATTAGATATTTTGG
TAGTTTATGTTGTAAATGATGAGTGTTAGATGTTGGTTGGTTTGTTGGTTAGTGTTGTAG
TTAATGTGTTAAGTATTTTGTTTGGGGAGTATGGTTGTAAGATTAAAATTTAAAGGAATT
GATGGGGATTTGTATAAGTGGTGGATGATGTGGATTAATTTGA
>Cluster2989_Trinity|comp2048_c1_seq3 len=432 path=[563566:0-14 563723:15-44 554391:45-61 584585:62-82 584608:83-83 584609:84-85 584611:86-97 584958:98-100 560611:101-125 560940:126-126 549648:127-174 584706:175-185 566404:186-200 552742:201-242 553384:243-292 553973:293-319 584882:320-331 584895:332-337 585118:338-362 562301:363-365 562342:366-387 584914:388-398 573487:399-431]
CTGATACTGCAGCGCTTGAGTATTGGAGGGGAAAGTAGAATTTTTGGTGTAGAGGTGAAA
TTTGTAGATATTGGGAGGAATATTAGAGGTGAAGGTGGTTATTTGGATTAATATTGATGT
TGAGGAGTGAAAGTGTGGGGAGTAAATAGGATTAGATATTTTGGTAGTTTATGTTTTAAA
TGATGTTAATTAGGTGTTGGGGAAGGAGATTTTTTTAGTATTGTAGTTAATGTGTGAAGT
TTGTTGTTTGGGGAGTATGGTTGTAAGATTAAAATTTAAAGGAATTGATGGGGGTTTGTA
TAAGTGGTGGAGTATGTGGTTTAATTTGATGCAATGTGAAGAATTTTATTTGGGTTGGAA
ATTTTTGGAATTTTGTAGAGATGTGGGAGTGTTTGAAAGAGAATTGGAATATAGGTGTTG
TATGGTTGTTGT
>Cluster3275_Trinity|comp2048_c1_seq4 len=410 path=[554348:0-5 554391:6-22 584585:23-43 584608:44-44 568535:45-71 584660:72-79 568047:80-80 568059:81-86 560940:87-87 549648:88-135 564538:136-150 584767:151-160 564888:161-194 565390:195-203 553384:204-253 553973:254-280 584882:281-292 584895:293-298 585118:299-323 562301:324-326 562342:327-348 584914:349-359 562781:360-365 585138:366-409]
ATTCCCGGTGTAGAGGTGAAATTTGTAGATATTGGGAGGAATATTGGTGGTGAAGGTGAT
TTTTTGGATGAATATTGATGTTGAGGTGTGAAAGTGTGGGGAGTAAATAGGATTAGATAT
TTTGGTAGTTTATGTTGTAAATGATGAGTGTTAGATGTTGGGTGTTTTAATATGTTTAGT
GTTGTAGTTAATGTATTAAGTATTTTGTTTGGGGAGTATGGTTGTAAGATTAAAATTTAA
AGGAATTGATGGGGGTTTGTATAAGTGGTGGAGTATGTGGTTTAATTTGATGCAATGTGA
AGAATTTTATTTGGGTTGGAAATTTTTGGAATTTTGTAGAGATGTGGGAGTGTTTGAAAG
GGAATTTGGATATAGGTGTTGTATGGTGTTGTTAGTTTGTGTTGTGAGAT
>Cluster2767_Trinity|comp2048_c1_seq5 len=449 path=[563566:0-14 563723:15-44 554391:45-61 584585:62-82 584608:83-83 584609:84-85 584627:86-127 555684:128-176 585015:177-242 553384:243-292 553973:293-319 584882:320-331 584895:332-337 585118:338-362 562301:363-365 562342:366-387 584914:388-398 562781:399-404 585138:405-448]
CTGATACTGCAGCGCTTGAGTATTGGAGGGGAAAGTAGAATTTTTGGTGTAGAGGTGAAA
TTTGTAGATATTGGGAGGAATATTAGTGGTGAAAGTGATTTTTTGGATTATTTTTGATGT
TTAGATGTGAAAGTTAGGGTAGTAAATGGGATTAGAGATTTTGGTAATTTTAGTTGTAAA
TGATGTAAATTTGGTGTTGGTGGTTTAAATATTATTAGTGTTGTAGTTAATGTGATAAGT
TGATTGTTTGGGGAGTATGGTTGTAAGATTAAAATTTAAAGGAATTGATGGGGGTTTGTA
TAAGTGGTGGAGTATGTGGTTTAATTTGATGCAATGTGAAGAATTTTATTTGGGTTGGAA
ATTTTTGGAATTTTGTAGAGATGTGGGAGTGTTTGAAAGGGAATTTGGATATAGGTGTTG
TATGGTGTTGTTAGTTTGTGTTGTGAGAT
>Cluster2798_Trinity|comp2048_c1_seq6 len=447 path=[548285:0-124 549648:125-172 584706:173-183 585028:184-198 552742:199-240 553384:241-290 553973:291-317 584882:318-329 584895:330-335 585118:336-360 562301:361-363 562342:364-385 584914:386-396 562781:397-402 585138:403-446]
GTGACTGCATAACTCGAGTGTGGTAGAGGGGGGTGGAATTTTATGTGTAGTAGTGAAATG
TGTAGAGATGTGGAGGAATATTGATGGTGAAGGTAGTTTTTTGGGTTAATATTGATGTTT
ATGTATGAAAGTGTGGGGAGTAAATAGGATTAGATATTTTGGTAGTTTATGTTTTAAATG
ATGTGAATTAGGTGTTGGAGAAGGAGATTTTTTTAGTATTGTAGTTAATGTGTGAAGTTT
GTTGTTTGGGGAGTATGGTTGTAAGATTAAAATTTAAAGGAATTGATGGGGGTTTGTATA
AGTGGTGGAGTATGTGGTTTAATTTGATGCAATGTGAAGAATTTTATTTGGGTTGGAAAT
TTTTGGAATTTTGTAGAGATGTGGGAGTGTTTGAAAGGGAATTTGGATATAGGTGTTGTA
TGGTGTTGTTAGTTTGTGTTGTGAGAT
>Cluster2937_Trinity|comp2048_c1_seq7 len=436 path=[548285:0-124 549648:125-172 564538:173-187 584767:188-197 564888:198-231 565390:232-240 553384:241-290 553973:291-317 584882:318-329 584895:330-335 585136:336-347 571701:348-435]
GTGACTGCATAACTCGAGTGTGGTAGAGGGGGGTGGAATTTTATGTGTAGTAGTGAAATG
TGTAGAGATGTGGAGGAATATTGATGGTGAAGGTAGTTTTTTGGGTTAATATTGATGTTT
ATGTATGAAAGTGTGGGGAGTAAATAGGATTAGATATTTTGGTAGTTTATGTTGTAAATG
ATGAGTGTTAGATGTTGGGTGTTTTAATATGTTTAGTGTTGTAGTTAATGTATTAAGTAT
TTTGTTTGGGGAGTATGGTTGTAAGATTAAAATTTAAAGGAATTGATGGGGGTTTGTATA
AGTGGTGGAGTATGTGGTTTAATTTGATGCAATGTGTAGAATTTTATTTGGTTTTGATAT
TTTGAGAATTTTTTGGAAATAGTTGAGTGTTTTTAATTGAAGGAGTTTGGAGATAGGTGT
TGTATGGTTGTTGTTA
>Cluster4857_Trinity|comp2048_c1_seq8 len=328 path=[575034:0-17 555684:18-66 585015:67-132 553384:133-182 553973:183-209 584882:210-221 584895:222-227 585136:228-239 571701:240-327]
TTTCTGACGCTCAGACGCGAAAGTTAGGGTAGTAAATGGGATTAGAGATTTTGGTAATTT
TAGTTGTAAATGATGTAAATTTGGTGTTGGTGGTTTAAATATTATTAGTGTTGTAGTTAA
TGTGATAAGTTGATTGTTTGGGGAGTATGGTTGTAAGATTAAAATTTAAAGGAATTGATG
GGGGTTTGTATAAGTGGTGGAGTATGTGGTTTAATTTGATGCAATGTGTAGAATTTTATT
TGGTTTTGATATTTTGAGAATTTTTTGGAAATAGTTGAGTGTTTTTAATTGAAGGAGTTT
GGAGATAGGTGTTGTATGGTTGTTGTTA
>Cluster1295_Trinity|comp2049_c0_seq1 len=668 path=[565884:0-30 597817:31-32 569644:33-38 569711:39-75 566945:76-78 566979:79-123 597957:124-139 597973:140-141 598290:142-151 598301:152-172 597991:173-184 551555:185-244 552303:245-328 553536:329-331 553566:332-341 560835:342-464 562249:465-474 550881:475-475 550883:476-515 554412:516-539 598422:540-571 555067:572-595 598209:596-606 598220:607-612 598226:613-617 564236:618-618 564242:619-630 564415:631-638 564471:639-667]
AGTTTGATTTTGGTTTAGATTGAATGTTGGTGGTATGTTTTATATATGTAAGTTGAATGG
TAGTATGGGAGTTTGTTTTTGGTGGTGAGTGGTGAATGGGTGAGTAATATATTGGAATGT
ATTTAGTTGTGGGGGATAGTCCGGCGAAAGCCGGATTAATATTGTATATGATTTGAGGGT
GAAAGTGGGGGATTGTAAGATTTTATGTAGTTGGAGTGGTTGATGGTGGATTAGTTAGTT
GGTGAGGTAAAGGTTTATTAAGGTGATGATTTGTAGTTGGTTTGAGAGGATGATTAGTTA
TATTGGAATTGAGATATGGTTTAGATTTTTATGGGAGGTAGTAGTGGGGAATTTTGGATA
ATGGGTGTAAGTTTGATTTAGTAATGTTGTGTGAATGATGAAGGTTTTAGGGTTGTAAAG
TTTTTTTGATGGGGATGATGATGATGGTATTTGTAGAAGAAGTTTTGGTTAATTTTGTGT
TAGTAGTTGTGGTAATATGTAGGGTGTGAGTGTTAATTGGAATTATTGGGTGTAAAGTGT
GTGTAGGTGGTTATGTAAGATAGATGTGAAATTTTTGGGTTTAATTTGGGAATTGTTTTT
GATATTGTGAGGTTTGAATTTTGGAGAGGGTAGTGGAATTTTTAGTGTAGAGGTGAAATT
TGTAGATA
>Cluster9362_Trinity|comp2049_c0_seq4 len=222 path=[570430:0-27 570726:28-58 597852:59-61 597855:62-78 598118:79-87 550751:88-91 550788:92-100 550881:101-101 550883:102-141 554412:142-165 598422:166-197 555067:198-221]
GAAGGCCTTTGGGTTGTAAAGCCTTTTTGGATGGAAAGAAATTGTGTAGGTTAATATTTT
GTGTGGATGATGGTATTGTAAGAAGAAGTATTGGTTAATTATGTGTTAGTAGTTGTGGTA
ATATGTAGGGTGTGAGTGTTAATTGGAATTATTGGGTGTAAAGTGTGTGTAGGTGGTTAT
GTAAGATAGATGTGAAATTTTTGGGTTTAATTTGGGAATTGT
>Cluster10900_Trinity|comp2049_c0_seq6 len=201 path=[581938:0-14 569711:15-51 566945:52-54 566979:55-99 597957:100-115 597978:116-117 598290:118-127 598301:128-148 597991:149-160 598003:161-176 575833:177-200]
CGCTGGCGGCATGCCTTATATATGTAAGTTGAATGGTAGTATGGGAGTTTGTTTTTGGTG
GTGAGTGGTGAATGGGTGAGTAATATATTGGAATGTATTTAGTTGTGGGGGATAGTTTGG
CGAAAGCCGGATTAATATTGTATATGATTTGAGGGTGAAAGGGGGGGATTGTAAGATCTC
TCGCTATTGGAGCGGCCGATG
>Cluster1422_Trinity|comp2049_c0_seq9 len=635 path=[565884:0-30 597817:31-32 566410:33-53 566655:54-73 566945:74-76 566979:77-121 597957:122-137 597978:138-139 576868:140-149 598301:150-170 597991:171-182 598003:183-198 598335:199-210 558869:211-224 559088:225-225 559092:226-242 552303:243-326 553536:327-329 553566:330-339 560835:340-462 562249:463-472 550881:473-473 562339:474-512 562893:513-513 554412:514-537 598422:538-569 555067:570-593 598437:594-634]
AGTTTGATTTTGGTTTAGATTGAATGTTGGTGGAATGTTTTATATATGTAAGTTGAGTGG
TAGTGTGGGGGTAATTTTGGTGGTGAGTGGTGAATGGGTGAGTAATATATTGGAATGTAT
TTAGTTGTGGGGGATAGTTTGGTGAAAGTTGGATTAATATTGTATATGATTTGAGGGTGA
AAGGGGGGGATTGTAAGATTTTTTGTTATTGGAGTGGTTGATGTTGGATTAGTTAGTTGG
TGGGGTAAAGGTTTATTAAGGTGATGATTTGTAGTTGGTTTGAGAGGATGATTAGTTATA
TTGGAATTGAGATATGGTTTAGATTTTTATGGGAGGTAGTAGTGGGGAATTTTGGATAAT
GGGTGTAAGTTTGATTTAGTAATGTTGTGTGAATGATGAAGGTTTTAGGGTTGTAAAGTT
TTTTTGATGGGGATGATGATGATGGTATTTGTAGAAGAAGTTTTGGTTAATTTTGTGTTA
GTAGTTGTGGTAATATGAAGGGGGTTAGTGTTGTTTGGAATTATTGGGTGTAAAGTGTGT
GTAGGTGGTTATGTAAGATAGATGTGAAATTTTTGGGTTTAATTTGGGAATTGTGTTTGT
GATTGTATAATTTGAGTGTGGTAGAGGGGGGTGGA
>Cluster1949_Trinity|comp2049_c0_seq12 len=543 path=[587441:0-40 572843:41-75 597896:76-97 573693:98-124 558869:125-138 559088:139-139 559092:140-156 552303:157-240 553536:241-243 553566:244-253 560835:254-376 562249:377-386 550881:387-387 550883:388-427 554412:428-451 598422:452-483 555067:484-507 598209:508-518 598220:519-524 598226:525-529 594164:530-530 564242:531-542]
GTGGTGAATGGGTGAGTAATGCATTGGAATGTATCGCGTAATGGGGGATAATGTAGTGAA
AGTTATGTTAATATTGTATATGTTTTGAGGGGGAAAGTAGGGGATTGTAAGATTTTGTGT
TATGTGAGTGGTTGATGTTGGATTAGTTAGTTGGTGGGGTAAAGGTTTATTAAGGTGATG
ATTTGTAGTTGGTTTGAGAGGATGATTAGTTATATTGGAATTGAGATATGGTTTAGATTT
TTATGGGAGGTAGTAGTGGGGAATTTTGGATAATGGGTGTAAGTTTGATTTAGTAATGTT
GTGTGAATGATGAAGGTTTTAGGGTTGTAAAGTTTTTTTGATGGGGATGATGATGATGGT
ATTTGTAGAAGAAGTTTTGGTTAATTTTGTGTTAGTAGTTGTGGTAATATGTAGGGTGTG
AGTGTTAATTGGAATTATTGGGTGTAAAGTGTGTGTAGGTGGTTATGTAAGATAGATGTG
AAATTTTTGGGTTTAATTTGGGAATTGTTTTTGATATTGTGAGGTTTGAACTTTGGAGAG
GGT
>Cluster4568_Trinity|comp2050_c2_seq3 len=339 path=[562863:0-59 553580:60-107 596084:108-112 596089:113-124 584374:125-142 596346:143-236 596143:237-249 556848:250-312 596243:313-313 572109:314-322 596274:323-338]
GGCGGAAACGTCGGGGTGCCCTTTGGGGAACGCGTGGTTAGGTGCTGTATGGCTGTCGTC
AGTTTGTGTTGTGAGATGTTGGGTTAAGTTTTGTAATGAGTGTAATTTTTGTTATTAGTT
GTTATGAAAGGGTATTTTAATGGGATTGTTGGTGATAAATTGGAGGAAGGTGGGGATGAT
GTTAAGTTTTTATGGTTTTTATGGGTAGGGTTTTATATGTTATATAATGGTTGGTATAGA
GGGTTGTTAATTTGTGAGGGGGAGTTAATTTTAGAAAATTGATTGTAGTTTGGATTGTAG
TTTGTAATTTGATTATATGAAGGTGGAATTGTTAGTAAT
>Cluster839_Trinity|comp2051_c0_seq1 len=874 path=[552681:0-42 553135:43-170 554887:171-216 575621:217-230 612877:231-245 612892:246-246 612893:247-257 612904:258-268 612915:269-272 612919:273-281 612928:282-282 612930:283-283 612932:284-284 612956:285-307 612979:308-308 562553:309-309 562555:310-310 562557:311-313 562596:314-336 612988:337-351 613003:352-355 563136:356-393 613030:394-394 593378:395-398 563682:399-399 563708:400-445 585786:446-498 565059:499-517 565354:518-519 565421:520-557 613162:558-558 613163:559-559 613164:560-564 566041:565-581 566211:582-608 613195:609-629 613216:630-650 613237:651-655 613242:656-661 587702:662-700 588179:701-706 567884:707-717 613293:718-730 613306:731-752 582560:753-775 613351:776-873]
ATCGTACAACTCGTAATTAACTATTGTCTAGGAACCGTTCGAATCTAGGGGAATCCAACT
GTTTAATTAAAACAAAGCAAAGAGATGGCCTTATATGGTGTTTACTCTTTGTGATTTCTG
CTCAGTGCTTGAATGTCAACGTGGAGAAATTCAAACAAGCACAAGTCAACAGCGGGAGTA
ACTATGACTCTCTTAAGGTAGCCAAATGCCTCGTCATCTAATTAGTGACGCGCATGAATG
GATTAACGAGATTCCCACTGTCCCTATCTACTATCTAGCGAAACCACAGCCAAGGGAACG
GGCTTGGCAGAATCAGCGGGGAAAGAAGACCCTGTTGAGCTTGACTCTAGTCCGACGTTG
TGAAATGACTTATGAGGTGTAGAATAAGTGGGAGGGCAACCAACGATGAAATACCACTAC
TCGTAATGTTGTTTTACTTATTCCGTAACGTAGAGTCCAGTCGTTAGACTGGTTCTAGTG
TTAAGCCCATTTACTGGGTGATCTACGCGGAAGACATCGTCAGGTGGGGAGTTTGGCTGG
GGCGGCACATCTGTTAAACGATAACACAGGTGTCCTAAGGTCAGCTCAATGAGAACAGAA
ATCTCATGTAGAACAAAAGGGTAAAAGCTCACTTGATTTTGATTTTCAGTACGAATACAA
ACCGAGAAATCGTGGCCTATCGATCCTTTAGAACCTCGGAATTTGAGGCTAGAGGTGTCA
GAAAAGTTACCACAGGGATAACTGGCTTGTGGCTGCCAAGCGTTCATAGCGACGTAGCTT
TTTGATCCTTCGATGTCGGCTCTTCCTATCATCTTGAGGCAGAACTCAAGTAGTGTTGGA
TTGTTCACCCGGTAATAGGGAACGTGAGCTGGGG
>Cluster2121_Trinity|comp2051_c0_seq5 len=517 path=[552681:0-42 553135:43-170 554887:171-216 575621:217-230 612877:231-245 612931:246-246 612893:247-257 612904:258-268 612915:269-272 612919:273-281 612928:282-282 612930:283-283 612932:284-284 612956:285-307 607317:308-308 562553:309-309 562555:310-310 562557:311-313 562596:314-336 612988:337-351 613003:352-355 578822:356-486 613137:487-488 611670:489-516]
ATCGTACAACTCGTAATTAACTATTGTCTAGGAACCGTTCGAATCTAGGGGAATCCAACT
GTTTAATTAAAACAAAGCAAAGAGATGGCCTTATATGGTGTTTACTCTTTGTGATTTCTG
CTCAGTGCTTGAATGTCAACGTGGAGAAATTCAAACAAGCACAAGTCAACAGCGGGAGTA
ACTATGACTCTCTTAAGGTAGCCAAATGCCTCGTCATCTAATTAGTGACGCGCATGAATG
GATTAATGAGATTCCCACTGTCCCTATCTACTATCTAGCGAAACCACAGCCAAGGGAACG
GGCTTGGCGGAATCAGCGGGGAAAGAAGACCCTGTTGAGCTTGACTCTAGTCCGACTTTG
TGAAATGTCTTTGGAGGTGTAGCATAAGTGGGAGGGTGACCGATCTTGAAATACCACTAC
TCTGAACGATATTTTACTTATTTGATTAAATAGAGAAGTAGTAGAAATACTATTCTTCTA
GCATTAAACTAGCATTAGTTAGCGATCTATTTCAAAG
>Cluster2218_Trinity|comp2051_c0_seq8 len=506 path=[584711:0-101 553135:102-229 554887:230-275 575621:276-289 612877:290-304 612892:305-305 612893:306-316 612904:317-327 592424:328-368 562555:369-369 562557:370-372 562596:373-395 612988:396-410 576723:411-505]
TAGCCTCTGTTTATTGTTGGACGTAGTGGCATGACAGGCTGAGCAAACTTGTTTGTGAGG
TCGCACAATGGACGTTTAGTCACAATACGAGAACTCATGGAGTCTAGGGGAATCCAACTG
TTTAATTAAAACAAAGCAAAGAGATGGCCTTATATGGTGTTTACTCTTTGTGATTTCTGC
TCAGTGCTTGAATGTCAACGTGGAGAAATTCAAACAAGCACAAGTCAACAGCGGGAGTAA
CTATGACTCTCTTAAGGTAGCCAAATGCCTCGTCATCTAATTAGTGACGCGCATGAATGG
ATTAACGAGATTCCCACTGTCCCTATCTGCTACTCTGCGAACCCACAGACAAGGGAACGG
GCTTGTGGTAATCAGCGGGGAAAGAAGACCCTGTTGAGCTTGACTCTAGTCTGACTTGGT
GAATTGACTCGAGAGGTAGAGCATAAGTGGGAGAGCAATCAAAGATGTAATACCACTACT
CTTGACGTTAATTTACTTATTTCTTT
>Cluster2461_Trinity|comp2051_c0_seq9 len=479 path=[600313:0-62 572654:63-71 572754:72-123 573405:124-126 613046:127-152 571622:153-192 590249:193-193 572211:194-198 572225:199-217 554887:218-263 555478:264-478]
CTGACAGTCTGTCATCCAACGATTTGAAGAAGAGGTGGCAACACCTTGCTTTCCTTATGC
GGTGAACAACCGACTCAGAACTGGAGCGGACAAGGGGAATCCGACTGTTTAATTAAAACA
AAGCATTGCGATGGCTGGAGACGGTGTTGACGTAATGTGATTTCTGCCCAGTGCTCTGAA
TGTCAAAGTGAAGGAATTCAACCAAGCGCGGGTAAACGGCGGGAGTAACTATGACTCTCT
TAAGGTAGCCAAATGCCTCGTCATTTAATTTGTGACGCGTATGAATGGATTAATGAGATT
CCTACTGTCCCTATTTACCATTTAGCGAACTCACAGCCAAGGGAACGGGCTTGGTCGGAA
ACAGCGGGGAAAGAAGACCCTTTTGAGTTTGACTCTAGTTTAATTCTGCGAAGTATCATA
ACAGGTGTAGCATAGGTGGAAGAAGCAATTCTCAAATGGAATACCACTACTGTTACTGA
>Cluster2321_Trinity|comp2051_c0_seq10 len=494 path=[600313:0-62 572654:63-71 572754:72-123 573405:124-126 613046:127-152 571622:153-192 612845:193-193 572211:194-198 572225:199-217 554887:218-263 575621:264-277 612877:278-292 612892:293-293 612893:294-304 612904:305-315 592424:316-356 562555:357-357 562557:358-360 562596:361-383 612988:384-398 576723:399-493]
CTGACAGTCTGTCATCCAACGATTTGAAGAAGAGGTGGCAACACCTTGCTTTCCTTATGC
GGTGAACAACCGACTCAGAACTGGAGCGGACAAGGGGAATCCGACTGTTTAATTAAAACA
AAGCATTGCGATGGCTGGAGACGGTGTTGACGTAATGTGATTTCTGCCCAGTGCTCTGAA
TGTCAAAGTGAAGAAATTCAACCAAGCGCGGGTAAACGGCGGGAGTAACTATGACTCTCT
TAAGGTAGCCAAATGCCTCGTCATCTAATTAGTGACGCGCATGAATGGATTAACGAGATT
CCCACTGTCCCTATCTGCTACTCTGCGAACCCACAGACAAGGGAACGGGCTTGTGGTAAT
CAGCGGGGAAAGAAGACCCTGTTGAGCTTGACTCTAGTCTGACTTGGTGAATTGACTCGA
GAGGTAGAGCATAAGTGGGAGAGCAATCAAAGATGTAATACCACTACTCTTGACGTTAAT
TTACTTATTTCTTT
>Cluster7744_Trinity|comp2051_c0_seq11 len=248 path=[595370:0-68 571591:69-69 571622:70-109 612845:110-110 610013:111-115 572225:116-134 554887:135-180 575621:181-194 612877:195-209 612892:210-210 612893:211-221 612904:222-232 612915:233-236 612919:237-245 612929:246-246 612930:247-247]
AGCGGACAAGGGGAATCCGACAGTTTAATAAAAACCAAGCATTGTGATGGCCTTAAATCG
GTGTTGACACAATGTGATTTCTGCCCAGTGCTCTGAATGTCAAAGTGAAGAGATTTAACC
AAGCGCGGGTAAACGGCGGGAGTAACTATGACTCTCTTAAGGTAGCCAAATGCCTCGTCA
TCTAATTAGTGACGCGCATGAATGGATTAACGAGATTCCCACTGTCCCTATCTACTATCT
AGCGAACC
>Cluster677_Trinity|comp2051_c0_seq13 len=980 path=[552681:0-42 553135:43-170 554887:171-216 575621:217-230 612877:231-245 612931:246-246 612893:247-257 612904:258-268 612915:269-272 612919:273-281 612929:282-282 612930:283-283 612933:284-284 612934:285-289 612939:290-306 562524:307-307 612979:308-308 562553:309-309 562555:310-310 562557:311-313 562596:314-336 612988:337-351 613003:352-355 563136:356-393 613030:394-394 613031:395-395 563647:396-399 563682:400-400 563708:401-446 564307:447-507 565059:508-526 565354:527-528 565421:529-566 613169:567-567 583150:568-584 583405:585-590 566211:591-617 613195:618-638 613216:639-659 567091:660-703 613271:704-705 613273:706-718 567841:719-720 567884:721-731 613293:732-744 613306:745-766 613328:767-773 613335:774-776 613338:777-789 613351:790-887 560264:888-979]
ATCGTACAACTCGTAATTAACTATTGTCTAGGAACCGTTCGAATCTAGGGGAATCCAACT
GTTTAATTAAAACAAAGCAAAGAGATGGCCTTATATGGTGTTTACTCTTTGTGATTTCTG
CTCAGTGCTTGAATGTCAACGTGGAGAAATTCAAACAAGCACAAGTCAACAGCGGGAGTA
ACTATGACTCTCTTAAGGTAGCCAAATGCCTCGTCATCTAATTAGTGACGCGCATGAATG
GATTAATGAGATTCCCACTGTCCCTATCTACTATCTAGCGAACCTACAGCCAAGGGAACG
GGCTTGGAAGAATCAGCGGGGAAAGAAGACCCTGTTGAGCTTGACTCTAGTCCGACGTTG
TGAAATGACTTATGAGGTGTAGAATAAGTGGGAGGCTTTGCCAACGATGAAATACCACTA
CTCGTAATGTTGTTTTACTTATTCCGTGACGTAGAATCCAGTTCTTCGGACCTGGTTCTA
GTGTTGAAACTGACCCTTGCTGGTCGGCGATCTACGCGGAAGACATCGTCAGGTGGGGAG
TTTGGCTGGGGCGGCACATCTGTTAAATGATAACGCAGGTGTCCAAAGATGAGCTCAATG
AGAACAGAAATCTCATGTAGAACAAAAGGGTAAAAGCTCACTTGATTTTGATTTTCAGTA
GTAATTCAAACCGTGAAAGCGTGGCCTATCGATCCTTTAGATTTTCCATTTTAGATTTAA
AGCTAGAGGTGTCAGAAAAGTTACCACAGGGATAACTGGCTTGTGGCAGCCAAGCGTTCA
TAGCGACGTTGCTTTTTGATCCTTCGATGTCGGCTCTTCCTATCATCTTGAGGCAGAACT
CAAGTAGTGTTGGATTGTTCACCCGGTAATAGGGAACGTGAGCTGGGGTTAGACCGTCGC
GAGACAGGTTAGTTTTACCCTACAGTTTCCATATGGATTCTAAAAATAGCATCGAATCCA
GAAGTATTCCTCAGTACGAG
>Cluster2349_Trinity|comp2051_c0_seq16 len=491 path=[584711:0-101 553135:102-229 554887:230-275 555478:276-490]
TAGCCTCTGTTTATTGTTGGACGTAGTGGCATGACAGGCTGAGCAAACTTGTTTGTGAGG
TCGCACAATGGACGTTTAGTCACAATACGAGAACTCATGGAGTCTAGGGGAATCCAACTG
TTTAATTAAAACAAAGCAAAGAGATGGCCTTATATGGTGTTTACTCTTTGTGATTTCTGC
TCAGTGCTTGAATGTCAACGTGGAGAAATTCAAACAAGCACAAGTCAACAGCGGGAGTAA
CTATGACTCTCTTAAGGTAGCCAAATGCCTCGTCATTTAATTTGTGACGCGTATGAATGG
ATTAATGAGATTCCTACTGTCCCTATTTACCATTTAGCGAACTCACAGCCAAGGGAACGG
GCTTGGTCGGAAACAGCGGGGAAAGAAGACCCTTTTGAGTTTGACTCTAGTTTAATTCTG
CGAAGTATCATAACAGGTGTAGCATAGGTGGAAGAAGCAATTCTCAAATGGAATACCACT
ACTGTTACTGA
>Cluster1742_Trinity|comp2051_c0_seq17 len=574 path=[600313:0-62 572654:63-71 572754:72-123 573405:124-126 613046:127-152 571622:153-192 612845:193-193 572211:194-198 572225:199-217 554887:218-263 575621:264-277 612877:278-292 612892:293-293 612893:294-304 612904:305-315 612915:316-319 612919:320-328 612928:329-329 612930:330-330 612932:331-331 612956:332-354 612979:355-355 562553:356-356 562555:357-357 562557:358-360 562596:361-383 612988:384-398 613003:399-402 563136:403-440 613030:441-441 613031:442-442 563647:443-446 563682:447-447 563708:448-493 564307:494-554 565059:555-573]
CTGACAGTCTGTCATCCAACGATTTGAAGAAGAGGTGGCAACACCTTGCTTTCCTTATGC
GGTGAACAACCGACTCAGAACTGGAGCGGACAAGGGGAATCCGACTGTTTAATTAAAACA
AAGCATTGCGATGGCTGGAGACGGTGTTGACGTAATGTGATTTCTGCCCAGTGCTCTGAA
TGTCAAAGTGAAGAAATTCAACCAAGCGCGGGTAAACGGCGGGAGTAACTATGACTCTCT
TAAGGTAGCCAAATGCCTCGTCATCTAATTAGTGACGCGCATGAATGGATTAACGAGATT
CCCACTGTCCCTATCTACTATCTAGCGAAACCACAGCCAAGGGAACGGGCTTGGCAGAAT
CAGCGGGGAAAGAAGACCCTGTTGAGCTTGACTCTAGTCCGACGTTGTGAAATGACTTAT
GAGGTGTAGAATAAGTGGGAGGCTTTGCCAACGATGAAATACCACTACTCGTAATGTTGT
TTTACTTATTCCGTGACGTAGAATCCAGTTCTTCGGACCTGGTTCTAGTGTTGAAACTGA
CCCTTGCTGGTCGGCGATCTACGCGGAAGACATC
>Cluster1997_Trinity|comp2051_c0_seq18 len=535 path=[610938:0-39 572654:40-48 572754:49-100 573405:101-103 613046:104-129 571622:130-169 612845:170-170 572211:171-175 572225:176-194 554887:195-240 575621:241-254 612877:255-269 612892:270-270 612893:271-281 612904:282-292 592424:293-333 562555:334-334 562557:335-337 562596:338-360 612988:361-375 613003:376-379 578822:380-510 613137:511-512 613138:513-534]
CGGAGAATGGTCGGGCAACCGGCCTGTTCTCTAGTGCGAAGAACAACCGACTCAGAACTG
GAGCGGACAAGGGGAATCCGACTGTTTAATTAAAACAAAGCATTGCGATGGCTGGAGACG
GTGTTGACGTAATGTGATTTCTGCCCAGTGCTCTGAATGTCAAAGTGAAGAAATTCAACC
AAGCGCGGGTAAACGGCGGGAGTAACTATGACTCTCTTAAGGTAGCCAAATGCCTCGTCA
TCTAATTAGTGACGCGCATGAATGGATTAACGAGATTCCCACTGTCCCTATCTGCTACTC
TGCGAACCCACAGACAAGGGAACGGGCTTGTGGTAATCAGCGGGGAAAGAAGACCCTGTT
GAGCTTGACTCTAGTCCGACTTTGTGAAATGTCTTTGGAGGTGTAGCATAAGTGGGAGGG
TGACCGATCTTGAAATACCACTACTCTGAACGATATTTTACTTATTTGATTAAATAGAGA
AGTAGTAGAAATACTATTCTTCTAGCATTAAACCAGCACTAGCTGGTGATCTATT
>Cluster1364_Trinity|comp2052_c2_seq1 len=651 path=[583840:0-165 555780:166-168 555822:169-177 556018:178-201 582400:202-202 582403:203-237 648524:238-238 648525:239-255 648542:256-258 614352:259-263 614479:264-294 648718:295-304 648728:305-308 622418:309-318 648761:319-335 648778:336-353 648796:354-354 649086:355-360 628530:361-363 649100:364-399 648894:400-424 576520:425-430 560368:431-467 648947:468-468 648963:469-469 648964:470-470 648965:471-484 561230:485-516 561706:517-523 561814:524-554 567464:555-582 567907:583-650]
CCCCGTGAACCTTTACTATAGCTTGGCATTGGATTTTGAGCTAGTTTGTGTAGGATAGGT
GGGAGACATTGAAGCGGCAGCGCCAGCTGTCGTGGAGTCAGCCTTGAAATACCACCCTGA
TTATCTTAGAATTCTAACCTCGGCCCGTAATCCGGGCCAGGGACATTGTCTGGTGGGTAG
TTTGACTGGGGCGGTCGCCTCCTAAAAGGTAACGGAGGCGCCCAAAGGTTCCCTCAGGTT
GAATGGAAACCAACCGGAGCGTGCAAAGGCACAAGGGAGCTTGACTGCAAGACCCACGCG
TCGAGCAGATACGAAAGTAGGGCTTAGTGATCCCACGGTACCGAGTGGAAGGGCCGTGGC
TCTACGGATAAAAGCTACCCCGGGGATAACAGGCTGGTGAAGTCCAAGAGTTCACATCGA
CGACTTCGCTCGGCACCTCGATGTCGGCTCATCGCATCCTGGGGCTGGAGCAGGTCCCAA
GGGTTCGGCTGTTCGCCGATTAAAGTGGTACGTGAGCTGGGTTTAGAACGTCGTGAGACA
GTTCGGTCCCTATCTACCGTGGGTGTCGGAAACTTGAGAGGACCTGTCCCTAGTACGAGA
GGACCGGGATGGACGCACCTCTAGTGTACCGGTTGTGACGCCAGTCGCATC
>Cluster7163_Trinity|comp2052_c2_seq2 len=260 path=[606032:0-73 555822:74-82 556018:83-106 582400:107-107 582403:108-142 648509:143-157 583310:158-160 648656:161-161 557550:162-168 596839:169-209 648728:210-213 648732:214-214 597469:215-222 648760:223-223 648761:224-240 648778:241-258 648796:259-259]
AGCCAACCTTGAAATACCACCCTGTTCAGTCTGGAAATCTAACCTGCACGTGTTATCCAC
GTGGGGGACACTGCCTGGTGGGTAGTTTGACTGGGGCGGTCGCCTCCTAAAAGGTAACGG
AGGCGCCCAAAGGTTCCCTCAGGGTGAATGGAAACCACCCATAGAGTGTAAAGGCATAAG
GGAGCTTGACTGTAAGGCCAACGCGCCGAACAGAGTCGAAAGACGGGCTTAGTGATCCCA
CGGTACCGAGTGGAAGGGCC
>Cluster895_Trinity|comp2052_c2_seq3 len=839 path=[583840:0-165 555780:166-168 555822:169-177 556018:178-201 582400:202-202 582403:203-237 648524:238-238 648525:239-255 648542:256-258 614352:259-263 614479:264-294 648718:295-304 648728:305-308 648732:309-309 558406:310-317 648807:318-353 648796:354-354 649086:355-360 649097:361-363 649100:364-399 648908:400-400 598233:401-424 576520:425-430 560368:431-467 648947:468-468 648963:469-469 648964:470-470 648965:471-484 561230:485-516 561706:517-523 561814:524-554 649034:555-565 586985:566-583 587264:584-610 587708:611-838]
CCCCGTGAACCTTTACTATAGCTTGGCATTGGATTTTGAGCTAGTTTGTGTAGGATAGGT
GGGAGACATTGAAGCGGCAGCGCCAGCTGTCGTGGAGTCAGCCTTGAAATACCACCCTGA
TTATCTTAGAATTCTAACCTCGGCCCGTAATCCGGGCCAGGGACATTGTCTGGTGGGTAG
TTTGACTGGGGCGGTCGCCTCCTAAAAGGTAACGGAGGCGCCCAAAGGTTCCCTCAGGTT
GAATGGAAACCAACCGGAGCGTGCAAAGGCACAAGGGAGCTTGACTGCAAGACCCACGCG
TCGAGCAGAGACGAAAGTCGGGCTTAGTGATCCCACGACTCAGTGTGGAATGGTCGTGGC
TTACCGGATAAAAGCTACCCCGGGGATAACAGGCTGGTGAGATCCAAGAGTTCACATCGA
CGATCTCGCTCGGCACCTCGATGTCGGCTCATCGCATCCTGGGGCTGGAGCAGGTCCCAA
GGGTTCGGCTGTTCGCCGATTAAAGTGGTACGTGAGCTGGGTTTAGAACGTCGTGAGACA
GTTCGGTCCCTATCTGCCGTGGGCGTAGGAGACTTGAGAGGGTCTGCCCCTAGTACGAGA
GGACCGGGGTGAACGATCCGCTGGTGGACCTGTTGTCCTGCCAAGGGCATAGCAGGGTAG
CTATGATCGGAAAGGATAACCGCTGAAGGCATCTAAGCGGGAAGCCTGCCTCAAGATAAG
GTCTCCCTCTCTTCGGAGCTGAAGACCCCATGTAGACTACATGGTTGATAGGCCGGGTGT
GTAAGCGCAGCAATGTGTTGAGCAAACCGGTACTAATAGGTCGTGAGTCTTCAGATCGG
>Cluster5488_Trinity|comp2052_c2_seq4 len=305 path=[606032:0-73 555822:74-82 556018:83-106 556480:107-126 556852:127-160 648656:161-161 570743:162-162 570756:163-168 648687:169-185 648704:186-189 648708:190-192 648711:193-199 648718:200-209 648728:210-213 622418:214-223 648761:224-240 648778:241-258 648796:259-259 649086:260-265 628530:266-268 649100:269-304]
AGCCAACCTTGAAATACCACCCTGTTCAGTCTGGAAATCTAACCTGCACGTGTTATCCAC
GTGGGGGACACTGCCTGGTGGGTAGTTTGACTGGGGCGGTCGCCTCCGAAAGCGTAACGG
AGGCTCACGAAGGTTCCCTCAGGCTGATTGGAAACCAGCCGTTGAGTGCAAAGGCATAAG
GGAGCTTGACTGCAAGACCAACGCGTCGAGCAGATACGAAAGTAGGGCTTAGTGATCCCA
CGGTACCGAGTGGAAGGGCCGTGGCTCTACGGATAAAAGCTACCCCGGGGATAACAGGCT
GGTGA
>Cluster5455_Trinity|comp2052_c2_seq5 len=306 path=[611292:0-71 555780:72-74 555822:75-83 556018:84-107 582400:108-108 582403:109-143 648524:144-144 583060:145-158 583310:159-161 648656:162-162 557550:163-169 596839:170-210 648728:211-214 648732:215-215 597469:216-223 648760:224-224 648761:225-241 648778:242-259 648796:260-260 649086:261-266 649097:267-269 649100:270-305]
GAGCCATCCTTGAAATACCACCCTTGTGTTGCTGGGACTCTAACCCGCACCCATTAGCTG
GGTGGGGGACACTGTCTGGTGGGTAGTTTGACTGGGGCGGTCGCCTCCTAAAAGGTAACG
GAGGCGCCCAAAGGTTCCCTCAGGTGGAATGGAAACCCACCATAGAGTGTAAAGGCATAA
GGGAGCTTGACTGTAAGGCCAACGCGCCGAACAGAGTCGAAAGACGGGCTTAGTGATCCC
ACGGTACCGAGTGGAAGGGCCGTGGCTTACCGGATAAAAGCTACCCCGGGGATAACAGGC
TGGTGA
>Cluster2035_Trinity|comp2052_c2_seq6 len=530 path=[583840:0-165 555780:166-168 555822:169-177 556018:178-201 556480:202-221 556852:222-255 648656:256-256 557550:257-263 596839:264-304 648728:305-308 648732:309-309 597469:310-317 648760:318-318 648761:319-335 648778:336-353 648796:354-354 649086:355-360 649097:361-363 649100:364-399 648908:400-400 598233:401-424 576520:425-430 560368:431-467 648947:468-468 648980:469-469 640193:470-529]
CCCCGTGAACCTTTACTATAGCTTGGCATTGGATTTTGAGCTAGTTTGTGTAGGATAGGT
GGGAGACATTGAAGCGGCAGCGCCAGCTGTCGTGGAGTCAGCCTTGAAATACCACCCTGA
TTATCTTAGAATTCTAACCTCGGCCCGTAATCCGGGCCAGGGACATTGTCTGGTGGGTAG
TTTGACTGGGGCGGTCGCCTCCGAAAGCGTAACGGAGGCTCACGAAGGTTCCCTCAGGCT
GATTGGAAACCAGCCGTAGAGTGTAAAGGCATAAGGGAGCTTGACTGTAAGGCCAACGCG
CCGAACAGAGTCGAAAGACGGGCTTAGTGATCCCACGGTACCGAGTGGAAGGGCCGTGGC
TTACCGGATAAAAGCTACCCCGGGGATAACAGGCTGGTGAGATCCAAGAGTTCACATCGA
CGATCTCGCTCGGCACCTCGATGTCGGCTCATCGCATCCTGGGGCTGGATAAGGTCCCAA
GGGTCGGGCTGTTTGCCCGTTAAAGCGGTATGTGAGCTGGGTTTAAAACG
>Cluster5824_Trinity|comp2052_c2_seq7 len=294 path=[606032:0-73 555822:74-82 556018:83-106 582400:107-107 582403:108-142 648509:143-157 583310:158-160 648656:161-161 557550:162-168 648687:169-185 648704:186-189 573815:190-293]
AGCCAACCTTGAAATACCACCCTGTTCAGTCTGGAAATCTAACCTGCACGTGTTATCCAC
GTGGGGGACACTGCCTGGTGGGTAGTTTGACTGGGGCGGTCGCCTCCTAAAAGGTAACGG
AGGCGCCCAAAGGTTCCCTCAGGGTGAATGGAAACCACCCATAGAGTGTAAAGGCATAAG
GGAGCTTGACAGTGAGAGAGACATCTCGAGCTGGGACGAAAGTCGGTCTTAGTGATCCGG
TGGTCCCGTATGGAAGGGCCATCGCTCATTGGATAAAAGGTACGCCGGGGATAA
>Cluster6843_Trinity|comp2052_c2_seq8 len=267 path=[611292:0-71 555780:72-74 555822:75-83 556018:84-107 556480:108-127 556852:128-161 648656:162-162 570743:163-163 570756:164-169 648687:170-186 648704:187-190 648708:191-193 648711:194-200 648718:201-210 648728:211-214 648732:215-215 558406:216-223 648760:224-224 648761:225-241 630350:242-260 649086:261-266]
GAGCCATCCTTGAAATACCACCCTTGTGTTGCTGGGACTCTAACCCGCACCCATTAGCTG
GGTGGGGGACACTGTCTGGTGGGTAGTTTGACTGGGGCGGTCGCCTCCGAAAGCGTAACG
GAGGCTCACGAAGGTTCCCTCAGGCTGATTGGAAACCAGCCGTTGAGTGCAAAGGCATAA
GGGAGCTTGACTGCAAGACCAACGCGTCGAGCAGAGACGAAAGTCGGGCTTAGTGATCCC
ACAGTACCGAGTGGAAGGGCTGTGGCT
>Cluster4172_Trinity|comp2052_c2_seq9 len=357 path=[611292:0-71 555780:72-74 555822:75-83 556018:84-107 582400:108-108 582403:109-143 648509:144-158 648659:159-159 648660:160-161 610880:162-162 557550:163-169 648687:170-186 648704:187-190 648708:191-193 648733:194-300 648866:301-305 572596:306-330 648919:331-356]
GAGCCATCCTTGAAATACCACCCTTGTGTTGCTGGGACTCTAACCCGCACCCATTAGCTG
GGTGGGGGACACTGTCTGGTGGGTAGTTTGACTGGGGCGGTCGCCTCCTAAAAGGTAACG
GAGGCGCCCAAAGGTTCCCTCAGGGTGAATGGAAACCACCCAAAGAGTGTAAAGGCATAA
GGGAGCTTGACTGCGAGACTGACAAGTCGAGCAGGTACGAAAGTAGGTCTTAGTGATCCG
GCGATTCCGTATGGAAGGGTCGTCGCTCAACGGATAAAAGGTACTCCGGGGATAACAGGC
TGATACCGCCCAAGAGTTCATATCGACGGCGGTGTTTGGCACCTCGATGTCGGCTCA
>Cluster6487_Trinity|comp2052_c2_seq10 len=275 path=[611292:0-71 555780:72-74 555822:75-83 556018:84-107 648444:108-158 565217:159-182 565467:183-274]
GAGCCATCCTTGAAATACCACCCTTGTGTTGCTGGGACTCTAACCCGCACCCATTAGCTG
GGTGGGGGACACTGTCTGGTGGGTAGTTTGACTGGGGCGGTCGCCTCCCAAAGAGTAACG
GAGGCGCGCGATGGTGGGCTCAGACCGGTCGGAAATCGGTCGTCGAGTGCAATGGCATAA
GCCCGCCTGACTGCGAGACAGACAAGTCGAGCAGAGACGAAAGTCGGCCATAGTGATCCG
GTGGTCCCGCGTGGAAGGGCCATCGCTCAACGGAT
>Cluster6889_Trinity|comp2052_c2_seq12 len=266 path=[606032:0-73 555822:74-82 556018:83-106 582400:107-107 582403:108-142 648509:143-157 648659:158-158 648660:159-160 610880:161-161 557550:162-168 648687:169-185 648704:186-189 648708:190-192 648711:193-199 648718:200-209 648728:210-213 648732:214-214 558406:215-222 648807:223-258 648796:259-259 649086:260-265]
AGCCAACCTTGAAATACCACCCTGTTCAGTCTGGAAATCTAACCTGCACGTGTTATCCAC
GTGGGGGACACTGCCTGGTGGGTAGTTTGACTGGGGCGGTCGCCTCCTAAAAGGTAACGG
AGGCGCCCAAAGGTTCCCTCAGGGTGAATGGAAACCACCCAAAGAGTGTAAAGGCATAAG
GGAGCTTGACTGCAAGACCAACGCGTCGAGCAGAGACGAAAGTCGGGCTTAGTGATCCCA
CGACTCAGTGTGGAATGGTCGTGGCT
>Cluster5456_Trinity|comp2052_c2_seq13 len=306 path=[611292:0-71 555780:72-74 555822:75-83 556018:84-107 582400:108-108 582403:109-143 648486:144-144 648487:145-158 648659:159-159 648660:160-161 610880:162-162 557550:163-169 648687:170-186 648704:187-190 648708:191-193 648711:194-200 648718:201-210 648728:211-214 648732:215-215 558406:216-223 648807:224-259 648796:260-260 649086:261-266 649097:267-269 649100:270-305]
GAGCCATCCTTGAAATACCACCCTTGTGTTGCTGGGACTCTAACCCGCACCCATTAGCTG
GGTGGGGGACACTGTCTGGTGGGTAGTTTGACTGGGGCGGTCGCCTCCTAAAAGGTAACG
GAGGCGCCCAAAGGTTCCCTCAGGCAGAATGGAAACCTGCCAAAGAGTGTAAAGGCATAA
GGGAGCTTGACTGCAAGACCAACGCGTCGAGCAGAGACGAAAGTCGGGCTTAGTGATCCC
ACGACTCAGTGTGGAATGGTCGTGGCTTACCGGATAAAAGCTACCCCGGGGATAACAGGC
TGGTGA
>Cluster7345_Trinity|comp2052_c2_seq14 len=256 path=[638414:0-11 648449:12-23 616746:24-58 648660:59-60 594779:61-62 570756:63-68 648687:69-85 648704:86-89 648708:90-92 648733:93-199 648866:200-204 572596:205-229 648919:230-255]
CGCCTCCCAAAATGTAACGGAGGCTCTCAATGGTTCCCTCAGCATGGTTGGTAATCATGC
ATAGAGTGCAAAGGCATAAGGGAGCTTGACTGCGAGACTGACAAGTCGAGCAGGTACGAA
AGTAGGTCTTAGTGATCCGGCGATTCCGTATGGAAGGGTCGTCGCTCAACGGATAAAAGG
TACTCCGGGGATAACAGGCTGATACCGCCCAAGAGTTCATATCGACGGCGGTGTTTGGCA
CCTCGATGTCGGCTCA
>Cluster8148_Trinity|comp2052_c2_seq15 len=241 path=[554453:0-70 555780:71-73 555822:74-82 556018:83-106 582400:107-107 582403:108-142 648524:143-143 583060:144-157 583310:158-160 648656:161-161 557550:162-168 596839:169-209 648728:210-213 648732:214-214 597469:215-222 648760:223-223 648761:224-240]
AGCCAACCTTGAAATACCACCCTTGCTTGCTTAAGGCTCTCATCCAACACCGTGATCCGG
TTTGGAGACAGTGTCTGGTGGGTAGTTTGACTGGGGCGGTCGCCTCCTAAAAGGTAACGG
AGGCGCCCAAAGGTTCCCTCAGGTGGAATGGAAACCCACCATAGAGTGTAAAGGCATAAG
GGAGCTTGACTGTAAGGCCAACGCGCCGAACAGAGTCGAAAGACGGGCTTAGTGATCCCA
C
>Cluster5825_Trinity|comp2052_c2_seq18 len=294 path=[606032:0-73 555822:74-82 556018:83-106 648444:107-157 565217:158-181 605354:182-185 648704:186-189 573815:190-293]
AGCCAACCTTGAAATACCACCCTGTTCAGTCTGGAAATCTAACCTGCACGTGTTATCCAC
GTGGGGGACACTGCCTGGTGGGTAGTTTGACTGGGGCGGTCGCCTCCCAAAGAGTAACGG
AGGCGCGCGATGGTGGGCTCAGACCGGTCGGAAATCGGTCGTCGAGTGCAATGGCATAAG
CCTGCCTGACAGTGAGAGAGACATCTCGAGCTGGGACGAAAGTCGGTCTTAGTGATCCGG
TGGTCCCGTATGGAAGGGCCATCGCTCATTGGATAAAAGGTACGCCGGGGATAA
>Cluster6844_Trinity|comp2052_c2_seq19 len=267 path=[611292:0-71 555780:72-74 555822:75-83 556018:84-107 582400:108-108 582403:109-143 648524:144-144 648525:145-161 648542:162-164 614352:165-169 614479:170-200 648718:201-210 648728:211-214 622418:215-224 648761:225-241 630350:242-260 649086:261-266]
GAGCCATCCTTGAAATACCACCCTTGTGTTGCTGGGACTCTAACCCGCACCCATTAGCTG
GGTGGGGGACACTGTCTGGTGGGTAGTTTGACTGGGGCGGTCGCCTCCTAAAAGGTAACG
GAGGCGCCCAAAGGTTCCCTCAGGTTGAATGGAAACCAACCGGAGCGTGCAAAGGCACAA
GGGAGCTTGACTGCAAGACCCACGCGTCGAGCAGATACGAAAGTAGGGCTTAGTGATCCC
ACAGTACCGAGTGGAAGGGCTGTGGCT
>Cluster7164_Trinity|comp2052_c2_seq20 len=260 path=[554453:0-70 555780:71-73 555822:74-82 556018:83-106 556480:107-126 556852:127-160 648656:161-161 570743:162-162 570756:163-168 648687:169-185 648704:186-189 648708:190-192 648711:193-199 648718:200-209 648728:210-213 648732:214-214 558406:215-222 648807:223-258 648796:259-259]
AGCCAACCTTGAAATACCACCCTTGCTTGCTTAAGGCTCTCATCCAACACCGTGATCCGG
TTTGGAGACAGTGTCTGGTGGGTAGTTTGACTGGGGCGGTCGCCTCCGAAAGCGTAACGG
AGGCTCACGAAGGTTCCCTCAGGCTGATTGGAAACCAGCCGTTGAGTGCAAAGGCATAAG
GGAGCTTGACTGCAAGACCAACGCGTCGAGCAGAGACGAAAGTCGGGCTTAGTGATCCCA
CGACTCAGTGTGGAATGGTC
>Cluster5783_Trinity|comp2052_c2_seq21 len=295 path=[611292:0-71 555780:72-74 555822:75-83 556018:84-107 556480:108-127 556852:128-161 648656:162-162 570743:163-163 570756:164-169 648687:170-186 648704:187-190 573815:191-294]
GAGCCATCCTTGAAATACCACCCTTGTGTTGCTGGGACTCTAACCCGCACCCATTAGCTG
GGTGGGGGACACTGTCTGGTGGGTAGTTTGACTGGGGCGGTCGCCTCCGAAAGCGTAACG
GAGGCTCACGAAGGTTCCCTCAGGCTGATTGGAAACCAGCCGTTGAGTGCAAAGGCATAA
GGGAGCTTGACAGTGAGAGAGACATCTCGAGCTGGGACGAAAGTCGGTCTTAGTGATCCG
GTGGTCCCGTATGGAAGGGCCATCGCTCATTGGATAAAAGGTACGCCGGGGATAA
>Cluster4173_Trinity|comp2052_c2_seq22 len=357 path=[611292:0-71 555780:72-74 555822:75-83 556018:84-107 648444:108-158 565217:159-182 605354:183-186 648704:187-190 648708:191-193 648733:194-300 648866:301-305 572596:306-330 648919:331-356]
GAGCCATCCTTGAAATACCACCCTTGTGTTGCTGGGACTCTAACCCGCACCCATTAGCTG
GGTGGGGGACACTGTCTGGTGGGTAGTTTGACTGGGGCGGTCGCCTCCCAAAGAGTAACG
GAGGCGCGCGATGGTGGGCTCAGACCGGTCGGAAATCGGTCGTCGAGTGCAATGGCATAA
GCCTGCCTGACTGCGAGACTGACAAGTCGAGCAGGTACGAAAGTAGGTCTTAGTGATCCG
GCGATTCCGTATGGAAGGGTCGTCGCTCAACGGATAAAAGGTACTCCGGGGATAACAGGC
TGATACCGCCCAAGAGTTCATATCGACGGCGGTGTTTGGCACCTCGATGTCGGCTCA
>Cluster3906_Trinity|comp2052_c2_seq23 len=369 path=[583840:0-165 555780:166-168 555822:169-177 556018:178-201 648444:202-252 565217:253-276 565467:277-368]
CCCCGTGAACCTTTACTATAGCTTGGCATTGGATTTTGAGCTAGTTTGTGTAGGATAGGT
GGGAGACATTGAAGCGGCAGCGCCAGCTGTCGTGGAGTCAGCCTTGAAATACCACCCTGA
TTATCTTAGAATTCTAACCTCGGCCCGTAATCCGGGCCAGGGACATTGTCTGGTGGGTAG
TTTGACTGGGGCGGTCGCCTCCCAAAGAGTAACGGAGGCGCGCGATGGTGGGCTCAGACC
GGTCGGAAATCGGTCGTCGAGTGCAATGGCATAAGCCCGCCTGACTGCGAGACAGACAAG
TCGAGCAGAGACGAAAGTCGGCCATAGTGATCCGGTGGTCCCGCGTGGAAGGGCCATCGC
TCAACGGAT
>Cluster6890_Trinity|comp2052_c2_seq24 len=266 path=[554453:0-70 555780:71-73 555822:74-82 556018:83-106 582400:107-107 582403:108-142 648524:143-143 648525:144-160 648542:161-163 614352:164-168 614479:169-199 648718:200-209 648728:210-213 648732:214-214 558406:215-222 648760:223-223 648761:224-240 630350:241-259 649086:260-265]
AGCCAACCTTGAAATACCACCCTTGCTTGCTTAAGGCTCTCATCCAACACCGTGATCCGG
TTTGGAGACAGTGTCTGGTGGGTAGTTTGACTGGGGCGGTCGCCTCCTAAAAGGTAACGG
AGGCGCCCAAAGGTTCCCTCAGGTTGAATGGAAACCAACCGGAGCGTGCAAAGGCACAAG
GGAGCTTGACTGCAAGACCCACGCGTCGAGCAGAGACGAAAGTCGGGCTTAGTGATCCCA
CAGTACCGAGTGGAAGGGCTGTGGCT
>Cluster3565_Trinity|comp2052_c2_seq25 len=389 path=[583840:0-165 555780:166-168 555822:169-177 556018:178-201 556480:202-221 556852:222-255 648656:256-256 570743:257-257 570756:258-263 648687:264-280 648704:281-284 573815:285-388]
CCCCGTGAACCTTTACTATAGCTTGGCATTGGATTTTGAGCTAGTTTGTGTAGGATAGGT
GGGAGACATTGAAGCGGCAGCGCCAGCTGTCGTGGAGTCAGCCTTGAAATACCACCCTGA
TTATCTTAGAATTCTAACCTCGGCCCGTAATCCGGGCCAGGGACATTGTCTGGTGGGTAG
TTTGACTGGGGCGGTCGCCTCCGAAAGCGTAACGGAGGCTCACGAAGGTTCCCTCAGGCT
GATTGGAAACCAGCCGTTGAGTGCAAAGGCATAAGGGAGCTTGACAGTGAGAGAGACATC
TCGAGCTGGGACGAAAGTCGGTCTTAGTGATCCGGTGGTCCCGTATGGAAGGGCCATCGC
TCATTGGATAAAAGGTACGCCGGGGATAA
>Cluster2112_Trinity|comp2053_c0_seq1 len=518 path=[555130:0-23 663192:24-37 663220:38-48 556289:49-85 556917:86-86 556919:87-99 557099:100-142 663502:143-157 663596:158-164 617935:165-171 568485:172-255 641381:256-265 570245:266-302 663793:303-304 663796:305-316 663808:317-320 663813:321-334 663827:335-341 663874:342-342 560907:343-385 663898:386-392 561809:393-432 663933:433-475 663957:476-481 663963:482-492 582272:493-515 564285:516-517]
AGTGAAATAGAACCTGAAACCGTAAGCTTACAAGCAGTTGGAGGGCTAATGGCGTGTCGG
TGCTCCGGTGAAAGCCGGGTGCGCGGCGCTATGCCTGACAGCGTGCCTCTTGGAGAATGA
GCCTGCGAGTTAATCTCAGTGGCGAGGTTAAGGGAGTTACACCCGTAGCCGTAGCGAAAG
CGAGTCTGAAGAGGGCGAGCAGTCGCAGGGATGAGACACGAAACCAGGTGAGCTACCCAT
GGCCAGGCTGAAGCGACGCTAACCCGTCGTGGAGGGCCGAACCTTTCAACGTTGCAAAGT
TGAGGGATGACCTGTGGGTAGAGGTGATATGCCAAACGAACTCGGAGATAGCTGGTTCTC
CCCGAAATAGCTTTAGGGCTAGCGTCATGCGTTTAGTACTGGAGGTACAGCACTGAATGG
GCTAAGGGGCTTACAGCTTACTGAACCCAATCAAACTCGGAATGCCAGTACTCCATAGCA
TGGCAGTCGGACTCCGGGAGATGAGTTTCGGGGTCGAA
>Cluster2434_Trinity|comp2053_c0_seq7 len=482 path=[555130:0-23 663192:24-37 663206:38-49 663218:50-50 663219:51-51 585317:52-84 585737:85-99 557099:100-142 663502:143-157 663596:158-164 558196:165-187 558649:188-207 663622:208-214 663629:215-224 559142:225-226 559160:227-242 663701:243-252 559481:253-283 559935:284-298 663789:299-302 663793:303-304 663796:305-316 663808:317-320 663813:321-334 663827:335-341 663874:342-342 560907:343-385 663898:386-392 663905:393-419 605048:420-433 629685:434-467 605963:468-475 663957:476-481]
AGTGAAATAGAACCTGAAACCGTAAGCTTACAAGCAGTCGAAGGGCTAATGGTGGGTCGG
TGCCCCGGTGAAAGCCGGGTGCGCGCCACTAGGCCTGACGGCGTGCCTCTTGGAGAATGA
GCCTGCGAGTTAATCTCAGTGGCGAGGTTAAGGGAGTTACACCCGAAGCCGTAGCGAAAG
CGAGTCTTAATAGGGCGTATAGTCGCTGGGATTAGGCCCGAAACCGTGTGAGCTACCCAT
GGGCAGGGTGAAGCGAGTCTAATCACTCGTGGAGGCCCGAACCCACTAACGTTGCAAAGT
TAGGGGATGACCTGTGGGTAGAGGTGATATGCCAAACGAACTCGGAGATAGCTGGTTCTC
CCCGAAATAGCTTTAGGGCTAGCGTCATGCGTTCAGTAACGGAGGTAGAGCACTGGATGA
GCTAGGGGGCTTACAGCTTACCGAACTCAACCAAACTCCGAATGCCGTTACTCCAGAGCA
TG
>Cluster5919_Trinity|comp2053_c0_seq8 len=291 path=[591712:0-45 592251:46-55 592404:56-124 568338:125-133 593371:134-290]
GGAGTGAAAGAGAACCTGAAACCGTGCGCTTACAAGCAGTCAGAGGGGCGCGAGCCCTGA
TGGCGTGCCTTTTGGAGAATGAGCCAGCGAGTTCATCTCTGTGGCGAGGTTAAGAGAGGG
ACACTCGGAGCCGGAGCGAAAGCGAGTCTTAACAGGGCGTCCAGTCGCACGCGGTAGACC
CGAAACCTTAGCGATCTATCCATGGCCAGGTTGAAAGGCGGGTAACACCGCTCGGAGGAC
CGAACCCACTAAGGTTGAAAACTTAGGGGATGAGCTGTGGATAGGAGTGAA
>Cluster1686_Trinity|comp2053_c0_seq10 len=583 path=[555130:0-23 566633:24-130 568338:131-139 568485:140-223 570153:224-233 570245:234-270 663793:271-272 663796:273-284 663808:285-288 663813:289-302 663827:303-309 663874:310-310 560907:311-353 663898:354-360 561809:361-400 663933:401-443 663957:444-449 663963:450-460 663974:461-483 564285:484-485 564294:486-536 664012:537-582]
AGTGAAATAGAACCTGAAACCGTACGTCTACAAGCAGTGAGAGCGCTATGGTCTTCGGAC
AATGCGCGATCGCGTACCTTTTGCATAATGGGCCTGCGAGTTATCGTGTGTGGCAAGGTT
AAGCCGAGAGGCGGAGCCGGAGCGAAAGCGAGTCTGAAGAGGGCGAGCAGTCGCAGGGAT
GAGACACGAAACCAGGTGAGCTACCCATGGCCAGGCTGAAGCGAAGTTAACCCTTCGTGG
AGGGCCGAACCTTTCAACGTTGCAAAGTTGAGGGATGACCTGTGGGTAGAGGTGATATGC
CAAACGAACTCGGAGATAGCTGGTTCTCCCCGAAATAGCTTTAGGGCTAGCGTCATGCGT
TTAGTACTGGAGGTACAGCACTGAATGGGCTAAGGGGCTTACAGCTTACTGAACCCAATC
AAACTCGGAATGCCAGTACTCCATAGCATGGCAGTCGGACTACGGGAGATGAGTTTCGTG
GTCAAAAGGGAAACAGCCCAGATCATCGGCTAAGGTCCTCAAATCTATGCTAAGTGGGAA
ACGAGGTGAGGTTACTCGAACAACCAGGAGGTTGGCTTAGAAG
>Cluster1824_Trinity|comp2054_c0_seq1 len=559 path=[642444:0-74 647241:75-160 644468:161-215 649263:216-235 660214:236-275 624580:276-558]
GTACCGAGAACCGACACAGGTGCACTGGATGAGAAGTCCAAGAAGTATCAGGTATACCGT
AGGCGAGGGAACTCGGCAAAATAGTCCTGTACCTTTGGTATAAGGGATGCCTGCAGCGGT
AATGTAGAATTGCCGTCGCAGGTCGCAGTGACAAGGGGGTCCCGACTGTTTAATAAAAAC
ACAGGCGACTGCTAGTCCGAAAGGATTTGTATAGTCACTGAATCCTGGCCGGTGCTGGTA
CCTAAAACTTGGGTTCAACCGAGCTAAGGGCCGGTTAACGCCGGGAGTAACTCTGACTCT
CTCAAGGTAGCCAAATGCCTTGTCGGGTAAGTTCCGACGTGCATGAATGGATCAACGAGG
GCCCCGCTGTCCCCGCGTAGTACCCGGTGAAACCACATAACGTGGACGAACAGTCCACGA
TCTCCCAGCGGGAAAAGAAGTCCCTGTGGAGTTTTACTGCAGCCTGCCGCTGGAATACGG
TTGTGGATGCAGAGCGTAGTCGGGAGCCGTCGATCCTGCGTTCTCCGGGACGTGGGGGAG
GCAACAATGGAACACCGAC
>Cluster1594_Trinity|comp2054_c0_seq2 len=601 path=[616920:0-165 619360:166-203 619800:204-227 623453:228-295 624364:296-297 659921:298-303 624424:304-316 624576:317-317 624580:318-600]
AGCCACTGAAAAGGACACTAAGAAGGATCCTTTGTGACCGTACCTAGAACCGACACAGGT
GTCCCTAGGCGAGAAACCTAAGGCGTGTCGGGTATACACTAATGCGAGGGAACTCGGCAA
TTTAGCCCCGTACCTTTGGTATAAGGGGTGCCTGCTCTTTCAGCCTCGTGCTGTTGAGAG
CAGGTCGCAGTGACAAAGGGGTCTCGACTGTTTAATAAAAACACAGGAAGCCGCAAGCGC
GAAAGCGTGTGAACGGCTTCTGAATCCTGGCCAGTACAGGTACCTGAAACCTGGGTCCAA
CTGGGCTAAGGGCCTGCAAACGCCGGGAGTAACTCTGACTCTCTCAAGGTAGCCAAATGC
CTTGTCGGGTAAGTTCCGACGTGCATGAATGGATCAACGAGGGCCCCGCTGTCCCCGCGT
AGTACCCGGTGAAACCACATAACGTGGACGAACAGTCCACGATCTCCCAGCGGGAAAAGA
AGTCCCTGTGGAGTTTTACTGCAGCCTGCCGCTGGAATACGGTTGTGGATGCAGAGCGTA
GTCGGGAGCCGTCGATCCTGCGTTCTCCGGGACGTGGGGGAGGCAACAATGGAACACCGA
C
>Cluster1278_Trinity|comp2054_c0_seq3 len=672 path=[651473:0-226 654808:227-257 644294:258-259 644339:260-273 644468:274-328 645423:329-348 660214:349-388 624580:389-671]
GGAGTGTCGTAATGACGAGAACTAATCCGAGATGGGAGTGGCTTCGCGTTAGCGGAGTTT
CCTTGATTCCAAGAGACCATGAAAGACTATGTAGTTAGCAAAATACAAGTTCGTACCCAG
AACCGACACAGGTGCGCTGGCTTAGTAAGCTAAGGTGCTACGGGTATACCGTATGGCGAG
GGAATTCGGCAAATTAGTCCTGTAGCTTTGGTATAAGGGATGCCTGCAATCTTCATGAGG
AATGGGGATCGCAGGTTACAATGACAAGGGGGTTCCGACTGTTTAATAAAAACACAGGCG
ACTGCTAGTCCGAAAGGATTTGTATAGTCGCTGAATCCTGGCCGGTGCCGGTACCTAAAA
CTTGGGTTCAACCGAGCTAAGGGCCGGTTAACGCCGGGAGTAACTCTGACTCTCTCAAGG
TAGCCAAATGCCTTGTCGGGTAAGTTCCGACGTGCATGAATGGATCAACGAGGGCCCCGC
TGTCCCCGCGTAGTACCCGGTGAAACCACATAACGTGGACGAACAGTCCACGATCTCCCA
GCGGGAAAAGAAGTCCCTGTGGAGTTTTACTGCAGCCTGCCGCTGGAATACGGTTGTGGA
TGCAGAGCGTAGTCGGGAGCCGTCGATCCTGCGTTCTCCGGGACGTGGGGGAGGCAACAA
TGGAACACCGAC
>Cluster1564_Trinity|comp2054_c2_seq2 len=606 path=[562739:0-66 588006:67-85 659657:86-99 609949:100-177 565009:178-178 565011:179-235 659835:236-260 659858:261-261 659862:262-280 659881:281-282 580504:283-340 660022:341-342 581319:343-371 581729:372-408 582236:409-447 582822:448-453 582872:454-523 569336:524-605]
GCTTAGAAGCAGCCACCCTTTAAAAAGTGCGTAATAGCTTACTGGTCTAGTGACCTTGCG
CGGAAAATTTAACGGGGCTAAGCATAGTACCGAAGCCATGGGTCTTGTCTTATGACAGGG
CAGTAGGGGAGCGTTCCGTCAGCGGTGAAGGTCGACCGGAAGGGCGGCTGGAGCGGGCGG
AAGTGAGAATGCAGGCATGAGTAGCGTATAAACACGTGAGAACCGTGTTCGCCGTATGTC
TAAGGTTTCCGACGCCAGGTCATTCCGCGTCGGGTTAGTCGAGTCCTTAGCCGAGGCCGA
GAGGCGTAGGTGATGGATATCCGGTCAACATTCCGGAACCGCTAGATAGTGCGATGGGAG
GACGCAACGAGGTAGGCCAGCCCATTATTGGATTTGGGTGCGATCCATCTAGGCGTTGAG
ACTGGCAGGCAAATCCGCCAGTTGAGCTGAGGTGAGAGCGAGCCGCAAGGCATAAGTGGT
CGAGTTTTGTTGCCAAGAAAAGTCTCTAAGCATAACTTTCCAGCGCTCGTACCGCAAACC
GACACTGGTAGATGGGTAGAGTATACCAAGGCGAACGGGAGAACTATCGTTAAGGAACTA
GGCAAC
>Cluster1898_Trinity|comp2054_c2_seq3 len=549 path=[562739:0-66 563326:67-99 563792:100-114 564099:115-139 659710:140-151 616150:152-170 564848:171-177 565009:178-178 565011:179-235 659835:236-260 659858:261-261 659862:262-280 659892:281-283 660405:284-327 659966:328-340 596206:341-466 597632:467-510 637443:511-520 598458:521-548]
GCTTAGAAGCAGCCACCCTTTAAAAAGTGCGTAATAGCTTACTGGTCTAGTGACCTTGCG
CGGAAAACTTAACGGGGCTAAGCGTAGTACCGAAGCTATGAGTCTCAACGCAAGTTGGGG
CAGTAGGGGAGCGTTCCATCAGCGGTGAAGGTTGACCGTAAGGACAGCTGAAGCGGATGG
AAGTGAGAATGCAGGCATGAGTAGCGTATAAACACGTGAGAACCGTGTTCGCCGTATGTC
TAAGGTTTCCGACGCCAGGTCATTCCGCGTCGGGTTAGTCGGGTCCTTAGCCGAGGCCGA
AAGGCGTAGGTGATGGACATCCGGTCAACATTCCGGAACCACTCAGAAGGAGCGATGGGG
GGACGCAGTGAGGTAGGCCAGCCCGTTATTGGATTCGGGTGCGATCTGCTAAGGTGTTGA
GACTGGTAGGAAAATCCGCCGGTTGAGCTGAGGCAAGAGCGAGCCTCTAAGGCATAAGTG
GTTGAGCCTTGCTGCCAAGAAAAGCCTCTAAACGTTGATTCCTGAGTGCCCGTACCGCAA
ACCGACACT
>Cluster805_Trinity|comp2054_c2_seq5 len=891 path=[562739:0-66 563326:67-99 563792:100-114 564099:115-139 564393:140-160 564675:161-167 564768:168-171 564848:172-178 565009:179-179 565011:180-236 659835:237-261 659858:262-262 659862:263-281 659881:282-283 659883:284-284 660405:285-328 659966:329-341 567072:342-468 568581:469-475 568733:476-507 599121:508-520 569262:521-528 569336:529-610 570404:611-638 660339:639-641 660342:642-642 574163:643-739 575464:740-748 575537:749-763 575722:764-776 660556:777-789 660569:790-800 660580:801-805 660585:806-890]
GCTTAGAAGCAGCCACCCTTTAAAAAGTGCGTAATAGCTTACTGGTCTAGTGACCTTGCG
CGGAAAACTTAACGGGGCTAAGCGTAGTACCGAAGCTATGAGTCTCAACGCAAGTTGGGG
CAGTAGGGGAGCGTTCCATCCAGCGGTGAAGGTCGATCGAAAGGGCGACTGGAGCGGATG
GAAGTGAGAATGCAGGCATGAGTAGCGTATAAACACGTGAGAACCGTGTTCGCCGTATGT
CTAAGGTTTCCGACGCCAGGTCATTCCGCGTCGGGTTAGTCGAGACCTTAGCCGAGGCCG
AAAGGCGTAGGTGATGGACATCCGGTCAACATTCCGGAACCATCTGGATGGAGTGATGTG
GGGACGCAACGAGGTAGGTCAGCCTCCGATTGGTTGTGGAGGTGCGATCCGTTTAGGCGT
TGAGACCGGTAGGCAAATCCGCCGGTTGAGCTGAGACGAGAGCGAGCCTTAAAGGTGAAG
TGACTGAGCCTTATTGCCGAGAAAAGCCGCTAAACGTTGATATCCAGATGCTCGTACCGC
AAACCGACACTGGTAGATGGGTAGAGTATACCAAGGCGAACGGGAGAACTATCGTTAAGG
AACTAGGCAACATGACCCCGTAACTTCGGGAGAAGGGGTGCCCTTATTAGGTGAAGATTT
TACTTTCTGAGCCGAACAGGGCCGCAGTGAAAAGGCCCAGGCGACTGTTTAACAAAAACA
CATGTCTCTGCGAAGTCAATCAAGACGAAGTATAGGGACTGACACCTGCCCGGTGCTGGA
AGGTTAAGGGGAGAGGTTAGCGCAAGCGAAGCTTTGAACCGAAGCCCCGGTGAACGGCGG
CCGTAATTATAACGGTCCTAAGGTAGTGAAATTCCTTGTCGGGTAAGTTTT
>Cluster815_Trinity|comp2054_c2_seq6 len=886 path=[562739:0-66 588006:67-85 659657:86-99 659671:100-100 659681:101-106 612751:107-114 600589:115-166 564768:167-170 564848:171-177 565009:178-178 565011:179-235 659835:236-260 659858:261-261 659862:262-280 659881:281-282 659883:283-283 660405:284-327 659966:328-340 567072:341-467 568581:468-474 568733:475-506 599121:507-519 569262:520-527 569336:528-609 570404:610-637 660339:638-640 660343:641-649 631171:650-676 578524:677-690 578657:691-694 578686:695-706 578900:707-712 571763:713-737 660526:738-738 660527:739-755 572387:756-769 599484:770-800 660585:801-885]
GCTTAGAAGCAGCCACCCTTTAAAAAGTGCGTAATAGCTTACTGGTCTAGTGACCTTGCG
CGGAAAATTTAACGGGGCTAAGCATAGTACCGAAGCCATGAGTCTTGCCGTAAGGCAGGG
CGGTAGGGGAGCGTTCCATCAGCAGTGAAGGTCGACCGTAAGGACGGCTGGAGCGGATGG
AAGTGAGAATGCAGGCATGAGTAGCGTATAAACACGTGAGAACCGTGTTCGCCGTATGTC
TAAGGTTTCCGACGCCAGGTCATTCCGCGTCGGGTTAGTCGAGACCTTAGCCGAGGCCGA
AAGGCGTAGGTGATGGACATCCGGTCAACATTCCGGAACCATCTGGATGGAGTGATGTGG
GGACGCAACGAGGTAGGTCAGCCTCCGATTGGTTGTGGAGGTGCGATCCGTTTAGGCGTT
GAGACCGGTAGGCAAATCCGCCGGTTGAGCTGAGACGAGAGCGAGCCTTAAAGGTGAAGT
GACTGAGCCTTATTGCCGAGAAAAGCCGCTAAACGTTGATATCCAGATGCTCGTACCGCA
AACCGACACTGGTAGATGGGTAGAGTATACCAAGGCGAACGGGAGAACTATCGTTAAGGA
ACTAGGCAACATGACCCCGTAACTTCGGGAGAAGGGGTGCCTTCTAGCGTCCGGATTTAT
CCAAAGCGCCGGAAGGCCGCAGTGAAATGGCTCTAGTGACTGGTTAACAAAACCACAGGT
CTCTGCTAAGCCGTAAGGCGATGTATAGGGGCTGACGCGTGCCCAGTGCCGGAAGGTTAA
GGGGAGAGGTTAGGCGCAAGCCGAAGCTTTGAACCGAAGCCCCGGTGAACGGCGGCCGTA
ATTATAACGGTCCTAAGGTAGTGAAATTCCTTGTCGGGTAAGTTTT
>Cluster1541_Trinity|comp2054_c2_seq7 len=610 path=[562739:0-66 563326:67-99 563792:100-114 564099:115-139 564393:140-160 564675:161-167 564768:168-171 564848:172-178 565009:179-179 565011:180-236 659835:237-261 659858:262-262 659862:263-281 659892:282-284 660405:285-328 659979:329-348 633027:349-417 660155:418-449 604428:450-457 582872:458-527 569336:528-609]
GCTTAGAAGCAGCCACCCTTTAAAAAGTGCGTAATAGCTTACTGGTCTAGTGACCTTGCG
CGGAAAACTTAACGGGGCTAAGCGTAGTACCGAAGCTATGAGTCTCAACGCAAGTTGGGG
CAGTAGGGGAGCGTTCCATCCAGCGGTGAAGGTCGATCGAAAGGGCGACTGGAGCGGATG
GAAGTGAGAATGCAGGCATGAGTAGCGTATAAACACGTGAGAACCGTGTTCGCCGTATGT
CTAAGGTTTCCGACGCCAGGTCATTCCGCGTCGGGTTAGTCGGGTCCTTAGCCGAGGCCG
AAAGGCGTAGGTGATGGACATCCGGTCAATATTCCGGAACCACTCAGGAGGAGTGATGGG
GGGACGCAGCGAGATAGGCCAGCCACCGATTGGTCGTGGTGGTGCGATCTGCTGAGGCGT
TGAGGCTGGTAGGTAAATCCGCCGGCTGAGTCGAGGCAAGAGCGAGCCGCAAGGCATAAG
TGGTCGAGTTTTGTTGCCAAGAAAAGTCTCTAAGCATAACTTTCCAGCGCTCGTACCGCA
AACCGACACTGGTAGATGGGTAGAGTATACCAAGGCGAACGGGAGAACTATCGTTAAGGA
ACTAGGCAAC
>Cluster2524_Trinity|comp2054_c2_seq8 len=472 path=[637617:0-30 659657:31-44 659671:45-45 659672:46-54 588531:55-123 565011:124-180 659835:181-205 659858:206-206 659862:207-225 659892:226-228 660405:229-272 659979:273-292 602988:293-361 660155:362-393 604428:394-401 582872:402-471]
TGCGCGGAAAACTTAACGGGGCTTAAGCTTGGTACCGAAGCCATGAATCTCAGCGCAAGC
TGGGGTAGTAGGGGAGCGTTCTGTCAGCGGTGAAGGTCGATCGTAAGGGCGACTGGAGCG
GACAGAAGTGAGAATGCAGGCATGAGTAGCGTATAAACACGTGAGAACCGTGTTCGCCGT
ATGTCTAAGGTTTCCGACGCCAGGTCATTCCGCGTCGGGTTAGTCGGGTCCTTAGCCGAG
GCCGAAAGGCGTAGGTGATGGACATCCGGTCAATATTCCGGAACCACTCAGGATGAGTGA
TGGGGGGACGCAGTAAGGTAGGCCAGCCAGCGATTGGTTGTGCTGGTGCGATCCGTCTAG
GTGTTGAGGCTGGTAGGTAAATCCGCCGGCTGAGTCGAGGCAAGAGCGAGCCGCAAGGCA
TAAGTGGTCGAGTTTTGTTGCCAAGAAAAGTCTCTAAGCATAACTTTCCAGC
>Cluster883_Trinity|comp2054_c2_seq9 len=846 path=[562739:0-66 588006:67-85 659657:86-99 659671:100-100 659672:101-109 588531:110-178 565011:179-235 659835:236-260 659858:261-261 659862:262-280 659881:281-282 659883:283-283 660405:284-327 659966:328-340 567072:341-467 568581:468-474 568733:475-506 599121:507-519 569262:520-527 569336:528-609 570404:610-637 660339:638-640 660343:641-649 660352:650-669 571261:670-694 571569:695-710 660490:711-718 586333:719-754 575722:755-767 660556:768-780 660569:781-791 576186:792-799 576312:800-845]
GCTTAGAAGCAGCCACCCTTTAAAAAGTGCGTAATAGCTTACTGGTCTAGTGACCTTGCG
CGGAAAATTTAACGGGGCTAAGCATAGTACCGAAGCCATGAATCTCAGCGCAAGCTGGGG
TAGTAGGGGAGCGTTCTGTCAGCGGTGAAGGTCGATCGTAAGGGCGACTGGAGCGGACAG
AAGTGAGAATGCAGGCATGAGTAGCGTATAAACACGTGAGAACCGTGTTCGCCGTATGTC
TAAGGTTTCCGACGCCAGGTCATTCCGCGTCGGGTTAGTCGAGACCTTAGCCGAGGCCGA
AAGGCGTAGGTGATGGACATCCGGTCAACATTCCGGAACCATCTGGATGGAGTGATGTGG
GGACGCAACGAGGTAGGTCAGCCTCCGATTGGTTGTGGAGGTGCGATCCGTTTAGGCGTT
GAGACCGGTAGGCAAATCCGCCGGTTGAGCTGAGACGAGAGCGAGCCTTAAAGGTGAAGT
GACTGAGCCTTATTGCCGAGAAAAGCCGCTAAACGTTGATATCCAGATGCTCGTACCGCA
AACCGACACTGGTAGATGGGTAGAGTATACCAAGGCGAACGGGAGAACTATCGTTAAGGA
ACTAGGCAACATGACCCCGTAACTTCGGGAGAAGGGGTGCCTTCTAGCGTTCGGGTAACC
AAAGCGCTGGGAGGTCGCAGTGAAATGGCTCTGGCGACTGTTTAACAAAAACACAGGTCC
CTGCTAACGAGTAATCGGACGTATAGGGGCTGATGCCTGCCCGGTGCTGGAAGGTTAAGG
GGAGAGGTTAGCCGTAAGGCGAAGCTTTGAACCGAAGCCCCAGTAAACGGCGGCCGTAAC
TATAAC
>Cluster712_Trinity|comp2055_c1_seq1 len=960 path=[564540:0-200 568304:201-278 570010:279-383 572013:384-413 572563:414-539 575149:540-557 575568:558-571 575814:572-593 576077:594-617 601606:618-665 615051:666-842 618159:843-843 618178:844-856 580717:857-890 677348:891-891 677375:892-901 619589:902-952 620563:953-959]
ATTAGGTAGCAAAGCGCTTACATCAGAAGAAACGTAAGGTTAAGAAATTGACCTTGTCAG
TATTTTGAGAAAGCGAGCGAAGAGATTGAACTGAAGAGTTTGATCCTGGCTCAGATTGAA
CGCTGGCGGAATGCTTTACACATGCAAGTCGAGCGGCAGCGCGGGGGCAACCCTGGCGGC
GAGCGGCGAACGGGTGAGTAACACATCGGAACGTACCCAGTTGTGGGGGATAGCCCGGCG
AAAGCCGGATTAATACCGCATACGACCTGAGGGTGAAAGTGGGGGATCGCAAGACCTCAC
GCAGTTGGAGCGGCCGATGGCGGATTAGCTAGTTGGTGAGGTAAAGGCTCACCAAGGCGA
CGATCCGTAGCTGGTCTGAGAGGACGACCAGCCACACTGGAACTGAGACACGGTCCAGAC
TCCTACGGGAGGCAGCAGTGGGGAATTTTGGACAATGGGGGCAACCCTGATCCAGCCATT
CCGCGTGAGTGAAGAAGGCCTTCGGGTTGTAAAGCTCTTTCGGCAGGAACGAAACGGTGG
AGGCTAATACCTTTCATCAATGACGGTACCTGAAGAAGAAGCACCGGCTAACTACGTGCC
AGCAGCCGCGGTAATACGAAGGGGGCTAGCGTTGTTCGGAATTACTGGGCGTAAAGCGCA
CGTAGGTGGTTTGATAAGTCGGATGTGAAATCCCTGGGCTCAACCTAGGAATTGCATTCG
ATACTGTCTGACTAGAGTATGGTAGAGGGGGGTAGAATTCCCGGTGTAGCGGTGAAATGC
GTAGATATCGGGAGGAATACCAGTGGCGAAGGCGGCCCCCTGGACCAATACTGACACTGA
GGTGCGAAAGCGTGGGTAGCAAACAGGATTAGATACCCTGGTAGTCCACGCCGTAAACGA
TGTCAACTAGACGTTGGGGAGATTAAACTTCTTAGTGTCGCAGCTAACGCGATAAGTTGA
>Cluster5420_Trinity|comp2055_c1_seq3 len=307 path=[607271:0-81 608596:82-83 608603:84-85 590791:86-109 677861:110-119 609154:120-124 609318:125-144 591983:145-184 636310:185-237 593202:238-306]
CGGTGACAATGGGACGCGAACCCGCGAGGGCAAGCCAATCTCCAAAAGCCGTCTCAGTTC
GGATTGCACTCTGCAACTCGGGTGCATGAAGTCGGAATCGCTAGTAATCGTGGATCAGCA
CGCCACGGTGAATACGTTCCCGGGCCTTGTACACACCGCCCGTCACACCATGGGAGTGGG
TTTCACCAGAAGTAGGTAGCCTAACCGCGAGGGGGGCGCTTACCACGGTGGGATTCATGA
CTGGGGTGAAGTCGTAACAAGGTAGCCGTAGGGGAACCTGCGGCTGGATCACCTCCTTTA
CGAGATC
>Cluster3311_Trinity|comp2055_c1_seq5 len=408 path=[597963:0-161 600936:162-177 576077:178-201 576424:202-252 677247:253-254 677249:255-255 577324:256-262 577444:263-267 577509:268-298 633666:299-325 578555:326-407]
GACTCCTACGGGAGGCAGCAGTGAGGAATTTTGCGCAATGGGGGAAACCCTGACGCAGCG
ACGCCGCGTGGGTGATGAAGGCTTTCGAGTCGTAAAGCCCTGTCAAGTGGGAAGAAACGT
TGACGTATGAATAGTGCGTCAATTTGACGGTACCACTAAAGGAAGCACCGGCTAACTCCG
TGCCAGCAGCCGCGGTAATACGTAGGGTGCGAGCGTTAATCGGAATTACTGGGCGTAAAG
CGTGCGCAGGCGGTTTTGTAAGACAGATGTGAAATCCCCGGGCTTAACCTGGGAACTGCA
TTTGGAACTGGGAGACTAGAGTGTGTCAGAGGGGGGTGGAATTCCACGTGTAGCAGTGAA
ATGCGTAGAGATGTGGAGGAACACCGATGGCGAAGGCAGCCCCCTGGG
>Cluster636_Trinity|comp2055_c1_seq7 len=1010 path=[564540:0-200 568304:201-278 570010:279-383 572013:384-413 572563:414-539 575149:540-557 575568:558-571 575814:572-593 576077:594-617 601606:618-665 602216:666-828 605400:829-843 580509:844-856 580717:857-890 677385:891-898 658616:899-959 620616:960-971 677426:972-984 621042:985-987 677440:988-1009]
ATTAGGTAGCAAAGCGCTTACATCAGAAGAAACGTAAGGTTAAGAAATTGACCTTGTCAG
TATTTTGAGAAAGCGAGCGAAGAGATTGAACTGAAGAGTTTGATCCTGGCTCAGATTGAA
CGCTGGCGGAATGCTTTACACATGCAAGTCGAGCGGCAGCGCGGGGGCAACCCTGGCGGC
GAGCGGCGAACGGGTGAGTAACACATCGGAACGTACCCAGTTGTGGGGGATAGCCCGGCG
AAAGCCGGATTAATACCGCATACGACCTGAGGGTGAAAGTGGGGGATCGCAAGACCTCAC
GCAGTTGGAGCGGCCGATGGCGGATTAGCTAGTTGGTGAGGTAAAGGCTCACCAAGGCGA
CGATCCGTAGCTGGTCTGAGAGGACGACCAGCCACACTGGAACTGAGACACGGTCCAGAC
TCCTACGGGAGGCAGCAGTGGGGAATTTTGGACAATGGGGGCAACCCTGATCCAGCCATT
CCGCGTGAGTGAAGAAGGCCTTCGGGTTGTAAAGCTCTTTCGGCAGGAACGAAACGGTGG
AGGCTAATACCTTTCATCAATGACGGTACCTGAAGAAGAAGCACCGGCTAACTACGTGCC
AGCAGCCGCGGTAATACGAAGGGGGCTAGCGTTGTTCGGAATTACTGGGCGTAAAGCGCA
CGTAGGCGGTCTCGCCAGTCAGAAGTGAAAGCCCTGGGCTCAACCCGGGAACTGCTTTTG
ATACTGCGAGGCTTGAATCCTGGAGAGGGTAGTGGAATTCCCAGTGTAGAGGTGAAATTC
GTAGATATCGGGAGGAATACCGGTGGCGAAGGCGACTTTCTGGACGAATACTGACGCTGA
GGCGCGAAAGCGTGGGGAGCAAACAGGATTAGATACCCTGGTAGTCCACGCTGTAAACGA
TGAGTGCTAGACGTTGGGCGTTTTAACACGTTCAGTGTCGCAGCTAACGCATTAAGCACT
CCGCCTGGGGAGTACGGCCGCAAGGTTGAAACTCAAAGGAATTGACGGGG
>Cluster637_Trinity|comp2055_c1_seq9 len=1010 path=[564540:0-200 568304:201-278 644268:279-321 612148:322-365 613253:366-389 597515:390-413 572563:414-539 575149:540-557 575568:558-571 575814:572-593 576077:594-617 576424:618-668 677247:669-670 577319:671-671 577324:672-678 577444:679-683 577509:684-714 633666:715-741 578555:742-823 677313:824-843 580509:844-856 580717:857-890 677385:891-898 658616:899-959 620616:960-971 677426:972-984 621042:985-987 677440:988-1009]
ATTAGGTAGCAAAGCGCTTACATCAGAAGAAACGTAAGGTTAAGAAATTGACCTTGTCAG
TATTTTGAGAAAGCGAGCGAAGAGATTGAACTGAAGAGTTTGATCCTGGCTCAGATTGAA
CGCTGGCGGAATGCTTTACACATGCAAGTCGAGCGGCAGCGCGGGGGCAACCCTGGCGGC
GAGCGGCGAACGGGTGAGTAACACATCGGAACGTACCCAGTTGTGGGGGATAGCCCGGCG
AAAGCCGGATTAATACCGCATACGACCTGAGGGTGAAAGCGGGGGACCGAAAGGCCTCGC
GCGATTGGAGCGGCCGATGTCTGATTAGCTAGTTGGTGGGGTAAAGGCCTACCAAGGCGA
CGATCAGTAGCGGGTCTGAGAGGATGATCCGCCACACTGGGACTGAGACACGGCCCAGAC
TCCTACGGGAGGCAGCAGTGGGGAATTTTGGACAATGGGGGCAACCCTGATCCAGCCATT
CCGCGTGAGTGAAGAAGGCCTTCGGGTTGTAAAGCTCTTTCGGCAGGAACGAAACGGTGG
AGGCTAATACCTTTCATCAATGACGGTACCTGAAGAAGAAGCACCGGCTAACTACGTGCC
AGCAGCCGCGGTAATACGTAGGGTGCGAGCGTTAATCGGAATTACTGGGCGTAAAGCGTG
CGCAGGCGGTTATGTAAGACAGATGTGAAATCCCCGGGCTTAACCTGGGAACTGCATTTG
GAACTGGGAGACTAGAGTGTGTCAGAGGGGGGTGGAATTCCACGTGTAGCAGTGAAATGC
GTAGAGATGTGGAGGAACACCGATGGCGAAGGCAGCCCCCTGGGTTAACACTGACGCTCA
TGCACGAAAGCGTGGGGAGCAAACAGGATTAGATACCCTGGTAGTCCACGCTGTAAACGA
TGAGTGCTAGACGTTGGGCGTTTTAACACGTTCAGTGTCGCAGCTAACGCATTAAGCACT
CCGCCTGGGGAGTACGGCCGCAAGGTTGAAACTCAAAGGAATTGACGGGG
>Cluster4884_Trinity|comp2055_c1_seq10 len=327 path=[668317:0-80 600936:81-96 576077:97-120 576424:121-171 677247:172-173 677249:174-174 635143:175-181 577444:182-186 577509:187-217 633666:218-244 578555:245-326]
GCCTGCGGGTTGTAAAGCACTTTTGTTGAGGAAGAATGTGTTCAGCTTAATACGCTGAAT
GCTTGACGTTACTCAAAGAATAAGCACCGGCTAACTCCGTGCCAGCAGCCGCGGTAATAC
GTAGGGTGCGAGCGTTAATCGGAATTACTGGGCGTAAAGCGTGCGCAGGCGGTTTCTCAA
GCCAGATGTGAAATCCCCGGGCTTAACCTGGGAACTGCATTTGGAACTGGGAGACTAGAG
TGTGTCAGAGGGGGGTGGAATTCCACGTGTAGCAGTGAAATGCGTAGAGATGTGGAGGAA
CACCGATGGCGAAGGCAGCCCCCTGGG
>Cluster2872_Trinity|comp2055_c1_seq14 len=441 path=[597963:0-161 600936:162-177 576077:178-201 601606:202-249 615051:250-426 618159:427-427 618178:428-440]
GACTCCTACGGGAGGCAGCAGTGAGGAATTTTGCGCAATGGGGGAAACCCTGACGCAGCG
ACGCCGCGTGGGTGATGAAGGCTTTCGAGTCGTAAAGCCCTGTCAAGTGGGAAGAAACGT
TGACGTATGAATAGTGCGTCAATTTGACGGTACCACTAAAGGAAGCACCGGCTAACTCCG
TGCCAGCAGCCGCGGTAATACGAAGGGGGCTAGCGTTGTTCGGAATTACTGGGCGTAAAG
CGCACGTAGGTGGTTTGATAAGTCGGATGTGAAATCCCTGGGCTCAACCTAGGAATTGCA
TTCGATACTGTCTGACTAGAGTATGGTAGAGGGGGGTAGAATTCCCGGTGTAGCGGTGAA
ATGCGTAGATATCGGGAGGAATACCAGTGGCGAAGGCGGCCCCCTGGACCAATACTGACA
CTGAGGTGCGAAAGCGTGGGT
>Cluster6935_Trinity|comp2056_c0_seq2 len=265 path=[588180:0-92 634310:93-150 578333:151-151 578348:152-158 578507:159-264]
ACGTTAATCGGATCAGGGTTAGTCTGGACCTTAGGAGCACCCGAAAGGGGAATCTGATGG
GAAGCGGGTTAATAATCCCGCACCTGCTATACGATGAAAGTGACGCAGTGACGTGGTGGT
TGCGAACAGACGGATGTTCGCCTGAGAGGAAGCTTCGGTGGAATCGAAACCATAAAATTG
CTGCCAAGAAAAGCGAGTATAGCAGCCAGTACCGTAAACCGACACAGGTAGATGGGATGA
ATATTCTAAGGTGCTCGAGTGAGCC
>Cluster391_Trinity|comp2056_c0_seq3 len=1262 path=[580153:0-67 581245:68-145 582389:146-206 583374:207-242 585600:243-337 633979:338-354 565047:355-386 565521:387-387 565527:388-388 565529:389-419 634053:420-431 566528:432-472 634077:473-558 569055:559-583 596132:584-625 570017:626-656 570607:657-694 571238:695-698 571301:699-721 571608:722-747 601037:748-757 572125:758-849 573883:850-911 574865:912-935 634251:936-953 634269:954-954 634270:955-965 628910:966-988 602779:989-1147 606200:1148-1261]
CGAGTGACTCTAACAAAATGCTTCTCAACAACCCGTCTTGAAACACGGACCAAGGAGTCT
AACATGTGTGCAAGTGTTCGGGAGTCAAATCCCAAGCGCGAAATTAACGTAAAGATGAGC
TTGCTCATTGAGGTAGGAAGCTTCGGCTGCACTATCGACCGACCATGATCCTTCGAGTGA
AAGGTTTGAGTGTGAGCATACATGTTGGGACCCGAAAGATGGTGAACTATGCTTGAGTAG
GACGAAGCCAGGGGAAACTCTGGTGGAGGTCCGTAGCGATTCTAACGTGCAAATTGATCG
TCGAACTTGGGTATAGGGGCGAAAGACTAATCGAACCATCTAGTAGCTGGTTCCCCCCGA
AATTTCCCTTAGGATAGCTGCAACCGAACAGTTTTATCAGGTAAAGCGAATGATTAGAGG
CCTCAGGGATGAAATGTCCTTGACCTATTCTCAAACTTTAAATGGGTAAGAGCTCTGAGT
TGCTTAATTGAACTCGGTAGTCGAATGACGGTTGCTAGTGGGCCAATCTGGGTAAGCTAG
ATTGGCGATGCGGGATGCTCCGAACGTTAAGTTAAAGTGCCAAAGTATCCGCTAACCTAG
ATCCCACAAAAGGTGTTGGTTCATTAAGACAGCAGGACGGTGGCCATGGAAGTCGGAACC
CGCTAAGGAGTGTGTAACAACTCACCTGCCGAATGAACTAGCCCTGAAAATGGATGGCGC
TGAAGCGGATCACTTATACTTAACCAATAAGACAAATGCGACGTCTTATTGAGTAGGGGG
GCGTGGGGATCGCGGTGCATTCTGTGGCGTAAGCCGGGATGAAGCGGTCTCTAGTGCAGA
TCTTGGTAGCAGTAGCAAATATTCAAATGAGAACTTTGAAGACTGAAGTGGAGAAAGGTT
CCATGTGAACAGTAATTGGACATGGGTGAGTCGATCCTAAGAGATAGGAGAATTCTTTTT
GAAAGTGGGTGTTTTTCGGAACGCCCCGCCTATCGAAAGGGAATTGGGTTAATATTCCCA
AACCAGGAAGTGGATAATGAGTGGTAACACAAGTGCTATCGGGGACGTTGGCAAAAGCCC
TGGGAAGAGTTTTTTTTTCTTTTTAACAATGGGAATGACCATGGAATCGGATTGACCGGA
GATATGGTGATTTCGTTGGCAAAGCGGTACCTTTTGTGTATCGTCCGGTGCGCTTTTGAC
GGCCCTTGAAAACTCGATGACGTGATTTATTCGCACTCCTGGTCGTACTCATAACCGCCT
CA
>Cluster2363_Trinity|comp2056_c0_seq7 len=489 path=[580153:0-67 581245:68-145 582389:146-206 583374:207-242 585600:243-337 633979:338-354 633997:355-367 634010:368-377 634027:378-380 610295:381-488]
CGAGTGACTCTAACAAAATGCTTCTCAACAACCCGTCTTGAAACACGGACCAAGGAGTCT
AACATGTGTGCAAGTGTTCGGGAGTCAAATCCCAAGCGCGAAATTAACGTAAAGATGAGC
TTGCTCATTGAGGTAGGAAGCTTCGGCTGCACTATCGACCGACCATGATCCTTCGAGTGA
AAGGTTTGAGTGTGAGCATACATGTTGGGACCCGAAAGATGGTGAACTATGCTTGAGTAG
GACGAAGCCAGGGGAAACTCTGGTGGAGGTCCGTAGCGATTCTAACGTGCAAATTGATCG
TCGAACTTGGGTATAGGGGCGAAAGACTAATCGAACCATCTAGTAGCTGGTTCCCTCCGA
AGTTTCCCTCAGGATAGCTGGTACTCGAGGGCAGTTGTACTTCGATAAAGCGAATGATTA
GAGTGTTCTGGGTCGAAACGACCTAAACCTATTCTCAAACTTTAAATGGAAACTCTGGTG
GAGGTCCGC
>Cluster3001_Trinity|comp2056_c0_seq8 len=431 path=[614636:0-83 573883:84-145 574865:146-169 634251:170-187 634269:188-188 634270:189-199 628910:200-222 602779:223-381 620073:382-430]
GATGAGTAGGAGGGTGTGGGGCTCGCGACGAAGCCGTGGGGAGTGATCCCGGGTGGAACG
GGCCCTAGTACCGATCTTGGTGGGAGTAGCAAATATTCAAATGAGAACTTTGAAGACTGA
AGTGGAGAAAGGTTCCATGTGAACAGTAATTGGACATGGGTGAGTCGATCCTAAGAGATA
GGAGAATTCTTTTTGAAAGTGGGTGTTTTTCGGAACGCCCCGCCTATCGAAAGGGAATTG
GGTTAATATTCCCAAACCAGGAAGTGGATAATGAGTGGTAACACAAGTGCTATCGGGGAC
GTTGGCAAAAGCCCTGGGAAGAGTTTTTTTTTCTTTTTAACAATGGGAATGACCATGGAA
TCGGATTGACCGGAGATATGGTTGTTTCGTTGGCAAAGCGGTATATTTTTTGTACCGTCC
GGTGTGCTTTT
>Cluster3356_Trinity|comp2056_c0_seq9 len=404 path=[591330:0-42 627980:43-54 592564:55-121 583374:122-157 585600:158-252 633979:253-269 633997:270-282 634010:283-292 634027:293-295 610295:296-403]
AAACCCGTCATGCAAAATGAAAGTAAAATTATGGTAGGAAATGTTCCTTAGGGGATATAG
CACTATCAACCGACTTGGATGTGTGCAACCACTGAAAGGATTGAGTAAGAGCATTTATGT
TAGGACCCGAAAGATGGTGAACTATGCTTGAGTAGGACGAAGCCAGGGGAAACTCTGGTG
GAGGTCCGTAGCGATTCTAACGTGCAAATTGATCGTCGAACTTGGGTATAGGGGCGAAAG
ACTAATCGAACCATCTAGTAGCTGGTTCCCTCCGAAGTTTCCCTCAGGATAGCTGGTACT
CGAGGGCAGTTGTACTTCGATAAAGCGAATGATTAGAGTGTTCTGGGTCGAAACGACCTA
AACCTATTCTCAAACTTTAAATGGAAACTCTGGTGGAGGTCCGC
>Cluster9660_Trinity|comp2056_c0_seq11 len=218 path=[591330:0-42 592334:43-54 592564:55-121 583374:122-157 583915:158-191 590711:192-217]
AAACCCGTCATGCAAAATGAAAGTAAAATTATGGTAGGAAATGCTTCTTAGGGAGTATAG
CACTATCAACCGACTTGGATGTGTGCAACCACTGAAAGGATTGAGTAAGAGCATTTATGT
TAGGACCCGAAAGATGGTGAACTATGCTTGAGTAGGACAAAGCCAGAGGAAACTCTGGTG
GAGGCTCGTAGCCGTTCTGACGTGCAAATCGATGGTCA
>Cluster453_Trinity|comp2057_c2_seq1 len=1172 path=[568111:0-133 569984:134-164 570457:165-246 671903:247-275 679057:276-410 574981:411-419 575082:420-464 575981:465-500 679108:501-502 576621:503-505 576640:506-521 576935:522-554 577652:555-607 578853:608-612 578960:613-613 578973:614-650 679181:651-662 628262:663-715 628994:716-1113 588211:1114-1171]
GAAGTGGACAAACAAGCGCGAGTTGTGCCTAGGGCGTTGCCTGGCGGGAGCCAGGGTTCA
ACGTTATAGGGTCAAGCGACTAAGTGCATGTGGTGGATGCCTTGGCGATCACAGGCGATG
AAGGACGTTGTAGCGTGCGAAAAGCTTCGGGGAGCCCGCAAACAGGCTTTGATCCGGAGA
TGTCCGAATGGGGAAACCCACCCGCGAGGGTATCCCGTGCTGAATACATAGGCACGTGGA
GGCGAACCCGGCGAACTGAAACATCTAAGTAGCCGGAGGAAAAGAAATCAACCGAGATTC
CCTAAGTAGTGGCGAGCGAACGGGGAAGAGCCTGCAAGAGATAACTGCCGCGTTAGTGGA
ACAGTCTGGAAAGGCTGGCCGTAGTGGGTGATAGCCCCGTACGCGAAAACCCGGCAGCGA
GACTGAGCTTGCGAAAAGTAGGGCGGGACACGAGAAATCCTGTCTGAAGATGGGGGGACC
ATCCTCCAAGGCTAAATACTCGTGATCGACCGATAGTGAACTAGTACCGTGAGGGAAAGG
CGAAAAGAACCCCGGGAGGGGAGTGAAATAGATCCTGAAACCGCATGCATACAAACAGTG
GGAGCCTCAGCAATGGGGTGACTGCGTACCTTTTGTATAATGGGTCAGCGACTTACGTTC
AGTTGCGAGCTTAACCGAATAGGGGAGGCGCAGCGAAAGCGAGTCTGAACAGGGCGATAA
ATTTGTTGCGGTAGACCCGAAACTGAGTGATCTATCCATGTCCAGGATGAAGTTTGGGTA
ACACCAAATGGAGGTCCGAACTCACTGACGTTGAAAAGTTAGGGGATGAGGTGTGGATAG
GAGTGAAAGGCTAAACAAACTCAGAGATAGCTGGTTCTCCTCGAAATGTATTTAGGTACA
GCCTCAGACGAATGTTATCGGAGGTAAAGCACTGAATAGGCTAGGGCTCACACCAGGGTA
CCAAACCTAATCAAACTCTGAATGCCGATAAACACTATCTGGGAGTGAGTCTGCGAGAGC
TAAGTTTTGCGGACAAAAGGGAAAGAGCCCAGACCATCAGCTAAGGTCCCGGAGTAAGTA
CTAAGTGGAAAAGGATGTGGAAGCGCATAGACAACCAGGAGGTTGGCTTAGAAGCAGCCA
TCCTTTAAAGAAAGCGTAATAGCTCACTGGTC
>Cluster571_Trinity|comp2057_c2_seq2 len=1063 path=[568111:0-133 569984:134-164 570457:165-246 572014:247-275 679057:276-410 574981:411-419 575082:420-464 575981:465-500 679108:501-502 623960:503-503 623975:504-505 624040:506-521 576935:522-554 625431:555-612 578960:613-613 578973:614-650 672950:651-747 673096:748-771 673148:772-1062]
GAAGTGGACAAACAAGCGCGAGTTGTGCCTAGGGCGTTGCCTGGCGGGAGCCAGGGTTCA
ACGTTATAGGGTCAAGCGACTAAGTGCATGTGGTGGATGCCTTGGCGATCACAGGCGATG
AAGGACGTTGTAGCGTGCGAAAAGCTTCGGGGAGCCCGCAAACAGGCTTTGATCCGGAGA
TGTCCGAATGGGGAAACCCACCCGCGAGGGTATCCCGTGCTGAATACATAGGCACGTGGA
GGCGAACTGAGCGAACTGAAACATCTAAGTAGCTCAAGGAAAAGAAATCAACCGAGATTC
CCTAAGTAGTGGCGAGCGAACGGGGAAGAGCCTGCAAGAGATAACTGCCGCGTTAGTGGA
ACAGTCTGGAAAGGCTGGCCGTAGTGGGTGATAGCCCCGTACGCGAAAACCCGGCAGCGA
GACTGAGCTTGCGAAAAGTAGGGCGGGACACGAGAAATCCTGTCTGAAGATGGGGGGACC
ATCCTCCAAGGCTAAATACTCGTTGTCGACCGATAGTGAACCAGTACCGTGAGGGAAAGG
CGAAAAGAACCCCGGTGAGGGGAGTGAAATAGAACCTGAAACCGTATGCATACAAGCAGT
GGGAGCCCCTTCGTGGGGTGACTGCGTACCTTTTGTATAATGGGTCAGCGAGTTACTTTT
AGTGGCAAGGTTAACCGTATAGGGGAGCCGTAGGGAAACCGAGTCTTAATAGGGCGTTTA
GTCGCTAGGAGTAGACCCGAAACCAGTCGATCTATCCATGGCCAGGGTGAAGCGAAGGTA
ACACTTCGTGGAGGCCCGAACCAGTGTAGGTTGAAAACTGCTTGGATGAGCTGTGGATAG
GAGTGAAAGGCTAATCAAACTCGGTGATAGCTGGTTTTCTCCGAAATATATTTAGGTATA
GCCTCGCATGATGACTGATGGAGGTAGAGCACTGACTGGACTAGGGGGTCTTACCGACTT
ACCAACCCCATTCAAACTCCGAATGCCGTCAAGCTCAAGTGCGGGAGTCAGACTACGGGA
GATAAGTTCCGTGGTCGAAAGGGAAACAGCCCAGACCGACAGC
>Cluster1118_Trinity|comp2057_c2_seq4 len=728 path=[669756:0-82 575981:83-118 679108:119-120 623960:121-121 623975:122-123 624040:124-139 576935:140-172 625431:173-230 578960:231-231 578973:232-268 679181:269-280 628262:281-333 679216:334-362 667679:363-431 582914:432-727]
CCATAGCGGGTGATAGCCCCGTATCCGAAATGCCAACTGATGTTAGTGACGACGAGTAGG
TCGGGACACGTGTTATCCTGATCGAAGATGGGGGGACCATCCTCCAAGGCTAAATACTCG
TTGTCGACCGATAGTGAACCAGTACCGTGAGGGAAAGGCGAAAAGAACCCCGGTGAGGGG
AGTGAAATAGAACCTGAAACCGTATGCATACAAGCAGTGGGAGCCCCTTCGTGGGGTGAC
TGCGTACCTTTTGTATAATGGGTCAGCGACTTACGTTCAGTTGCGAGCTTAACCGAATAG
GGGAGGCGCAGCGAAAGCGAGTCTGAACAGGGCGTTCAGTAGCTGGGCGTAGACCCGAAA
CCGGATGATCTATCCATGGCCAGGTTGAAGGTGCGGTAACACGCACTGGAGGACCGAACC
CACTAGTGTTGCAAAACTAGGGGATGAGCTGTGGATAGGGGTGAAAGGCTAAACAAATCT
GGAGATAGCTGGTTCTCCCCGAAAGCTATTTAGGTAGCGCCTCATATGGACACTGCCGGG
GGTAGAGCACTGTAATGGTTGAAGGGGTCATTAAGATCTACTTCGCCATAGCAAACTCCG
AATACCGGCAAGTGATATATGGGAGACAGACATCGGGTGCTAACGTCCGGTGTCAAGAGG
GAAACAACCCAGACCGCCAGCTAAGGTCCCAAATGATTGGCTAAGTGGTAAACGAGGTGG
GAAGGCAT
>Cluster2981_Trinity|comp2057_c2_seq5 len=433 path=[669756:0-82 575981:83-118 679108:119-120 576621:121-123 576640:124-139 576935:140-172 577652:173-225 578853:226-230 578960:231-231 578973:232-268 679181:269-280 580080:281-334 581150:335-337 581168:338-363 581658:364-393 669506:394-404 582500:405-432]
CCATAGCGGGTGATAGCCCCGTATCCGAAATGCCAACTGATGTTAGTGACGACGAGTAGG
TCGGGACACGTGTTATCCTGATCGAAGATGGGGGGACCATCCTCCAAGGCTAAATACTCG
TGATCGACCGATAGTGAACTAGTACCGTGAGGGAAAGGCGAAAAGAACCCCGGGAGGGGA
GTGAAATAGATCCTGAAACCGCATGCATACAAACAGTGGGAGCCTCAGCAATGGGGTGAC
TGCGTACCTTTTGTATAATGGGTCAGCGACTTACGTTCAGTAGCGAGCTTAACCGCATAG
GGGAGGCGTAGGGAAACCGAGTCTGATAAGGGCGATTGAGTTGCTGGGCGTAGACCCGAA
ACCAGATGATCTATCCATGGCCAGGATGAAGGTGCCGTAACAGGTACTGGAGGTCCGAAC
CCACTAGTGTTGA
>Cluster2928_Trinity|comp2057_c2_seq7 len=437 path=[669756:0-82 575981:83-118 679108:119-120 623960:121-121 623975:122-123 624040:124-139 576935:140-172 625431:173-230 578960:231-231 578973:232-268 672950:269-365 673096:366-389 677397:390-436]
CCATAGCGGGTGATAGCCCCGTATCCGAAATGCCAACTGATGTTAGTGACGACGAGTAGG
TCGGGACACGTGTTATCCTGATCGAAGATGGGGGGACCATCCTCCAAGGCTAAATACTCG
TTGTCGACCGATAGTGAACCAGTACCGTGAGGGAAAGGCGAAAAGAACCCCGGTGAGGGG
AGTGAAATAGAACCTGAAACCGTATGCATACAAGCAGTGGGAGCCCCTTCGTGGGGTGAC
TGCGTACCTTTTGTATAATGGGTCAGCGAGTTACTTTTAGTGGCAAGGTTAACCGTATAG
GGGAGCCGTAGGGAAACCGAGTCTTAATAGGGCGTTTAGTCGCTAGGAGTAGACCCGAAA
CCAGTCGATCTATCCATGGCCAGGGTGAAGGTGGGGTAAAACCCACTGGAGGCCCGAACC
CACTCCCGTTGAAAAGG
>Cluster9014_Trinity|comp2067_c0_seq1 len=227 path=[589542:0-226]
AAAACTAGGGGATGAGCTGTGGTTAGGGGTGAAAGGCTAATCAAACCTGGAAATAGCTGG
CACTCCCCGAAATGCCTTGAGGGACAGCCTCATACAGCTATCAAGGAGGTAGAGCACTGT
TTGGACTAGGGGTCTTCACCGGCTACCAAACCCAGGCAAACTGCGAATGCCTTGACAGAA
CGTATGGGAGTGAGACTGCGGGCGATAAAGTTCGTAGTCGAGAGGGG
>Cluster7018_Trinity|comp2068_c0_seq1 len=263 path=[589599:0-262]
CATGTACAACACGCCAAAACAATCACTACCAAAATTACTTCTTCCAATTACGTGACTTGA
CCTCAACCCGCAAGTCACTCATCAGTTTCAGTCTGGTGCCCATAGCGTCCCGGTACCACC
CCTTCCCATCCCGAACAGGACCGTGAAACAGGACCGCGCCAATGATAGTGAGCTTCCGCT
CGCGAAAGTAGGTCAGCACCAGACTCCCATCCGATGAAAAAGCCCGACCAAAACCTGGTC
ATAGGGGAGGCGTAGGGAAACCG
>Cluster5201_Trinity|comp2078_c0_seq1 len=315 path=[598023:0-314]
AAGACGGGGATGATCTGTGGCTAAGGGTGAAAGGCCAATCAAACTCGGTGATAGCTGGTT
CTCTTCGAAATAGCTTGAGGGTTAGCCTCGTGTCATAGTCTACGGGGGTAGAGCTACTGA
TTGTTTGCGGGCCCTTACCGGGGTACCAACAACTATCAAACTCCGAATACCGTAGACCGT
ATCACGGGAGTGAGACGGCGAGGGATAAGCTTCGTCGTCGAGAGGGAAACAGCCCAGACC
CACAGCTAAGGTCCTCGAATGCAGGCTGAGTGGCAAACGAGGTGGGAGTGTACAGACAGC
CAGGAGGTTGGCTTA
>Cluster7454_Trinity|comp2088_c0_seq1 len=254 path=[604062:0-253]
GGTTAATATTCCTGCACCACCAGGTTCGCTGTGAAGCGGGTGGGGACGGAGAAGGGTAGG
CCAGCCCACTGATGGATGTGAGGTTCAAGCCCGTAGGGGGGCTCCCTAGGACCCGTAGGG
GACAAACGGGGAGCCAGGACCCCGAGAGGTGATGAGGGGCTGCGGCTTCGGCCAACGCCA
AACTGGTTGATCCCATGCTTCCTAGAAAAGCCACACGTGGAGCGGATCGGGTGACCGTAC
CGCAAACCGACACA
>Cluster10015_Trinity|comp2092_c0_seq1 len=213 path=[607437:0-212]
TGCTTAACACATGCAAGTCGAGCGGTCCAAGAAGCTTGCTTCTTGGATAGCGGCGAACGG
GTGAGTAACGCGTGGATTATCTGCCCTTTAGTGGAGAATACCTTCGAGAAATTGGAGTTA
ATACTGCATAAGTTCCTTCGGGAAGAAAGATGGCCTCTTTGCTGTCGCTAAAGGATGAGT
CTGCGTACTATTAGCTAGTTGGTAGGGTAAAGG
>Cluster10338_Trinity|comp2094_c0_seq1 len=209 path=[607494:0-208]
ACTGCCTAGCTAGAGTTTGTCAGTGAATATTTAATAGAATCTTCTGGAAAGAAGAGCCAG
AGCAGGTGATAGCCCTGTATATGAAAAGTATTCATTGATTTATGGGTTGTTTCTCAAGTA
GGACGGGACTCGTGAAATCCAGTCTGAATCCGGGACGACTACGTTCCAAGGCTAAATATC
TAAGATGACCGATAGTGAACTAGTACCGT
>Cluster6058_Trinity|comp2100_c0_seq1 len=287 path=[611320:0-286]
TACCGTAAACCGACACAGGTGGGTGGGTAGAGCATACTAAGACGCGCGAGAAAACCCTTG
TTAAGGAACTCGGCAAAATGACTCCGTAACTTCGGGATAAGGAGGACTTTTAATGAAAAA
AGAAAGTCGCAGAGAATAGGCCCAAGCGACTGTTTATCAAAAACACAGGACTCTGCTCAA
CTCGAAAGAGGATGTATAGAGTCTGACGCCTGCCCGGTGCCGGTAGGTTAAGGAAGCGGG
TTAGCCGCAAGGCGAAGCTCGCGACCGAAGCCCCGGTAAACGGCGGC
>Cluster7745_Trinity|comp2106_c0_seq1 len=248 path=[612945:0-247]
GAAATAGCTTTCGGGCTAGCGTCTGAGTTACCTCTCGGGGGTAGAGCACTGGAAGGATCA
GACAGGGAGAAATCTCGCTGATCCTATCAAACTCCGAATACCGAGAGCCACTCTCAGGCA
GTTAGACTACGGGCGCTAAGGTCCGTCGGTCAAAAGGGAAACAGCCCAGACCGTTAGCTA
AGGTCCCCAAACATGACTTAGTGGAAAAGGATGTGCGATGGCAAAGACAGCCAGGAGGTT
GGCTTAGA
>Cluster10751_Trinity|comp2112_c0_seq1 len=203 path=[615948:0-202]
AGACCCCGTGAACCTTTACTGTAATCTGATATTGGCATTCGGGTATTTATGTGTAGGATA
GGTGGGAGTCTGTGAAGCTGCTTCGTCAGGAGCGGTGGAGACAACGGTGAAATACCACCC
TTAGGTAGTTGAATGTCTAACCCCGATCCCGTGAATCCGGGCGGGGGACCGTGCGTGTCG
GGCAGTTTGACTGGGGCGGTCTC
>Cluster4988_Trinity|comp2118_c0_seq1 len=323 path=[618682:0-322]
CTGGTTTGTTCCGAAATATTCCTGAAACACAACAAACCTTCATAACGAAGTGTTTAAATA
GTAATGCTAGGACCCGAAAGATGGTGATCTAAACTTGAGTGAGTCGAAGTCAAAGGAAAC
TTTGATGGAGGACTCAAACGTTGTTGACGTGCAAATCACTCGTCTAAATTGAGTTTAGGG
GCGAAAGACTCATCGAACCATCTAGTAGCTGGTTTGTTCCGAAATATTCCTAAGAATAGC
TTAGGTCATTACATGATTTTTCGGCGTAAAGACAATGGTTGGAGATCATGGGAATTGAGT
TTCTTATTCTACTCTCAAACTAT
>Cluster10089_Trinity|comp2128_c0_seq1 len=212 path=[622816:0-211]
TACTGGGCGTAAAGGGTGCGTAGGTGGTCTATTAAGTTGAAAATTAAAACTCATCGGCTC
AACCTTTGAGCTGTTTTCAATACTGATAGACTAAGAGGGCGTTAGAGGCAAACGGAACCG
ATGGAGTAGGGGTGAAATCCGTTGATATCTAGGGGAACACCAAATGCGAAGGCAGTACAC
TGGCGCATTCCTGACGCTGAGACACGAAAGCG
>Cluster5308_Trinity|comp2130_c0_seq1 len=311 path=[624414:0-310]
CTTCGCATTGACATGTGGTAGGAGAGTATTCCACTCTGCGTTGAAGGCAAAGGGGTAACC
CATGCTGGAGCGTGTGGAAGTAAGAATGTTGGCACAAGTAACCGCAATCCCGGTGAGAAA
CCGGGACGCCGAAAGACTAAGGTTTCCTTCCCGATGATAATCAGGGAAGGGTTAGTCGGG
CCTAAGCCGATGGCGAAAGCCGAAGGTGATGGACACACGGTTAATATTCCGTGACTGCTG
TATGTTGCGATGGGAGGACGGAGCGCAGTATGTTTTGCGCATTATTGGATTTGACGTTTG
CTTTTTAAAGA
>Cluster9661_Trinity|comp2135_c0_seq1 len=218 path=[626516:0-217]
TTAATTCGATGCAACGCGAAAAAGAAAAACTTCTAAGGCTAGTTGTATTGGCATCGTACC
GTAAACCGACACTGGTGGATGAGGCGAGTAGCCTAAGGGGAACGAGTGATTCTTCGTTAA
GGAACTCGGCAAAAAAGCGGCCGTAAGTTAGCAATAAGGCCTGCCCTTCGCAAGAAGGGC
CGCAGCAAAAGTCTCTCTGGCGACTGTTTAACAAAAAC
>Cluster10016_Trinity|comp2138_c0_seq1 len=213 path=[628519:0-212]
CGGAGTCGTCGGTGAAATACCACCCTTATTGTATTAAGATTCTAACCCCTTGCCGTGAAA
CCGGTAGGGGAACAGTGCCAGACGGGAAGTTTGACTGGGGCGGTTTCCTCCTAAATGGTA
ACGGAGGAGCGCGAAGCTCGGCTCAACACGGTTGGCAACCGTGTGTTGAGGGTATGGCTA
GAAGCCGGGTTAACTGCGAGACCTACAAGTCGA
>Cluster10168_Trinity|comp2141_c0_seq1 len=211 path=[629458:0-210]
GATGCGACCCGAAACCAGTCGATCTAATCCTGAGCATGGTGAAGTGGGGGTAAAACCCCG
TGGAAGCCAGAAGAGGTGCTGTGTGCAAGCGTTCTTCTGACTTGGGATTAGGGGTGAAAA
GCCAATCGAGACTGGTGATAGCTGGTTCCTATCAAAGTAGGCGTCAGTCTAGCCTGCGGT
GAGACAGATAAGCTCGTAGAGCGACGGATTG
>Cluster8741_Trinity|comp2154_c0_seq1 len=231 path=[634489:0-230]
AATGGTCGGGATTAAGTGATCCACCGAAGCTTGGCCTGCTGACCTAGTCAGCGGGGTAGG
GGAGCGTTCCGGTAACAGTGAAGGGTCCGTGGAAACGTTGACCTGGAGTGGCCGGAAGTG
AGGATGCCGGAATGAGTACGCGATAAACAGAGTGAGAATCTCTGTCACCGAAAGCCTAAG
GGTTCCGGAGCCAGGCTCATCCGCTCCGGGTTAGTCGGCCCCTAAGCCGAG
>Cluster9944_Trinity|comp2156_c0_seq1 len=214 path=[635778:0-213]
GATAGCGGAGAAATTCCAATCGAGTTCGGTAATAGCTGGTTCTCCCCGAGATAGCTTTAG
GGCTAGCGTCGGTTAATAACATATTGGGGGTAGAGCACTGAATGGGCTTTGCGGCTTCGG
CTAGCGGGCCTAACCAAACTCCGAATACCAATGTGACTATCTCGGGAAATAGTCGGTGCG
GGATAAGCTGCATCGTCAAGAGGGAAACAACCCA
>Cluster10618_Trinity|comp2157_c0_seq1 len=205 path=[636062:0-204]
GGATAAGGCATGCAAGTCGAACGCTCCTTTTTAAGGAGAGTGGCGAACGAGTCAGTAACA
CCTTGGTTACCTACCCGTAAGTTGGGCATAACTCATCGAAAGGTGAGCTAATTCCCAATA
GTCCTATGATGATTCGTCTGAATAGGTAAAGATTTATTGCTTACGGATGGGCCTAGGTCC
GATCAGCTTGTTGGTGAGGTAATGG
>Cluster10017_Trinity|comp2159_c0_seq1 len=213 path=[636760:0-212]
GCGTGTCTAAGGCATGCAAGTCGCGGGACGTGTGCTTCGCAAGAAGCATTACGACCGGCA
GACGGGTGAGTAATACATTAGTAACCTACCTCCAAGACGGGGATAGCCTGGCGAAAGCTA
GATTAATACCCGATGGCAATGCGGGGACAAAAGTCATTCGCATTTAAAGCTTCGGCGCTT
GGAGAGGGGCTTATGGCTTATCAGCTAGTTGGT
>Cluster6663_Trinity|comp2160_c0_seq1 len=271 path=[636970:0-270]
CGATCATCATACTCCGGGTTTGGTAGGGGAGCGTTCCGTAGTAGGACAAAGGCAGACCGT
AAGGACTGCTGGACGAATCGGAAGTGAGAATGCCGGTACGAGTAGCGAAAAGTGAAGTGA
GAATCTTCACCGCCGAAAGCCCAAGGTTTCTTAAGCAAGGTTCGTCCTCTTAAGGTTAGC
CGGGCCTAAGCCGAGAGCGAAAGCTGTAGGCGATGGACAGCCGGTTCATATTCCGGCGCC
ACTGTGCAACGACAAAGTCCCGATGGGGGGA
>Cluster10339_Trinity|comp2161_c0_seq1 len=209 path=[637117:0-208]
CAAGTCATCATGGCCTTTATGTCCGGGGCTGCAAACGTGCTACAATGGTCGGTACAACGC
GAAGCAAGGCCGCGAGGCGGAGCAAATCGCTTAAAACCGACCCCAGTTCAGATTGGAGGC
TGCAATTCGCCTCCATGAAGTCGGATTCGCTAGTAATCGCGGATCATACACGCCGCGGTG
AATACGTTCCTGAGCCTTGTACACACCGC
>Cluster8205_Trinity|comp2166_c0_seq1 len=240 path=[639509:0-239]
ACAACAGGTTGATATTCCTGTACTAGTGTATATAGTGATGGAGGGACGCAGTAGGCTAAC
TAAAGCGGGCGAATGGAAGAGCCCGTCTAAGCAGTGAGGTGTGATATGAGTCAAATGCTT
GTATCTATAACATTGAGCTGTGATGGGGAGCGAAGTTTAGTAGCGAAGTTAGTGACGTCA
CACTGCCAAGAAAAGCTTCTAGCGTTTAAGTATACACTACCCGTACCGCAAACCGACACA
>Cluster10169_Trinity|comp2167_c0_seq1 len=211 path=[639575:0-210]
AGGGAGATGATCCCCGACGACGGCGTCACCAAGGGTTTTTTTATTGGACCTGTTGCCGGT
TATGATTATATTGTGTGGTATTATGTAAGATACTAATGCATATGGTGGATGCCTTGGGTC
TTCGCGCCGATGAAGGAGGTGCTAAGCTGCCATAAGCCTCGAGGAGCTGCTACGAAGCGT
TATTACTCGGGGATTTCCGAATGGGGAAACC
>Cluster8250_Trinity|comp2168_c0_seq1 len=239 path=[640629:0-238]
GGCTTTTGGTGGATGCCTTGGCATCAAGAGGCGATGAAGGAGGCGGAAGGCCGCCAAATG
CTTCGGGGAGCTGTCAAGCAAGCTTTGATCCGAAGGTGTCCGAATGGGGGAACCTAATAG
AGAAAACCTCTATTGATATTTGCTGAATACATAGGCAAATAATGGCGAACCTGCCGAACT
GAGACATCTAAGTAAGCAGAGGAAAAGAAATCAAACGAGATTCCCAAAGTAGTGGCGAG
>Cluster8934_Trinity|comp2170_c0_seq1 len=228 path=[641326:0-227]
GGGGTGAAATCCGTTGATATCGTAAGGAACGTCAAGGGCGTAGGCAGATTGCTGGGAAAC
ATCTGACGCTGAGGAACGACAGCTAAGGGAGTGAAGCAGATTAGAGACCTGCGTAATCTT
AGCCGTAAACTTTGCCTGCTAGCGGTGGGATTTTATTTTTCCGCTGCGTAAGCTAACGCG
TTAAGCGGGCCGCCTGGGGAGTATGAACGCAAGTTTAAAACTCAAAGG
>Cluster9097_Trinity|comp2171_c0_seq1 len=226 path=[641444:0-225]
TGAGAATGTCGGCATGAGTAGCGTAATTCAGGTGAGAAACCTGGACGCCGTAAGCCTGAG
GGTTCCTACGCAAGGTTATTCCGCGTAGGGTTAGGCGGGCCTAAGCCGAGGGCGAGAGCC
GTAGGCGATGGACAGCAGGTTAGTATTCCTGCCCCGCTGCGTGTGCGTTTGAGATGAGAG
GCGTGACCCGGGAGGATAGGTGGAGCGGACCTTGTGGACATGGTCC
>Cluster7746_Trinity|comp2172_c0_seq1 len=248 path=[641785:0-247]
AAATAGCTTTAGGGCTAGCGTCGATCGTTCAATCATGGGGGTAGAGCACTGAAAGGGATC
AGGGGACCTACCAGTCTGCCAAACCCTATCAAACTTCGAATACCATGATTCCAGAGGTCG
GCAGTCAGAACGCGAGGGATAAGCTTCGCGCTCAAAAGGGAAAGAGCCCGGACCGTCGTT
TAAGGCCCCAAAGTACACGCTGAGTGGCAAAGGAGGTGGGGATACACAGACAACCAGGAT
GTTGGCTT
>Cluster9098_Trinity|comp2174_c0_seq1 len=226 path=[642303:0-225]
ACACCAGTTGATCCTGCTGGAGGATACTGCTATCGGATTTCGACTAAGCCATGCAAGTTT
TGCGGTCCAAGTGTTGGGCCGCAGCGTACGGCTCAGTAACACGTAGTCAACCTACCCTAG
TGACGGGGACAACCTTGGGAAACTGAGGGTAATTCCCGATAGGCCAGGGATTCTGGAACG
AACCCTGGTTTAAATGGGCGCGCGGATTGCAGCGCGTTTTCGCTCT
>Cluster8026_Trinity|comp2179_c0_seq1 len=243 path=[644599:0-242]
AGGCGTAGGCGATGGAAAGCTGGTGAATATTCCAGCACCATGAGCATCTCGTTCGTACGA
TGCAGGGACGCAGGAAGGTAGGGACACAGGGCTATGGAATGTCCTGTGAAAGGTATCAAG
GGTGGCGCTTAGGGAAGTCCGGGTGCCATGAGCCCAAGATATCTGACGAAAAGTCCTGAT
CCTACACTGCCGAGAAAAGCTGCTAAGGAGAGGTGCTTGTGTCCGTACCGCAAACCGACA
CAG
>Cluster10901_Trinity|comp2181_c0_seq1 len=201 path=[645181:0-200]
GTAATAGCTCACTGGTCAAGTGAACCTGCGCCGAAAATACAACGGGGCTAAAGTGCTGTA
CCGACGCTGCGGATTGGCAATGTCCTTCGGGACGTTCCAGTGGTAGGCGAGCATTCTCTG
GACGGCGAAGGCGGACTGCAAGGACCGCTGGAGTGCAGAGAAGAGCTTATGCAGGCTTGA
GTAGCGATAAAACAGGTGAGA
>Cluster8935_Trinity|comp2182_c0_seq1 len=228 path=[645409:0-227]
CGAGTTCGGCTTAGACATGCGAGTCATTGTTTTCATCGCAAGATGTTTACAAGGCGTACT
GCTCAGTAACACGTAGTCAATCTGCCCTAAGCTGGAGAATAATCCTGGGAAACTGGGGCT
AATACTCCATAACCGTTTGGTGCTGGAATGCTCTTACGGTCAAAGGCGACGGCTTAGGAT
GAGACTGCGGCCTATCAGGTTGTTGTCAGTGTAACGAACTGACAAGCC
>Cluster9432_Trinity|comp2183_c0_seq1 len=221 path=[645838:0-220]
GTAATAGCTCACTGGTCGAGCGGCCCTGTGCCGACAATTCAACGGGGCTTAAGCTACCTA
CCGAAGCTGCGGATTCTGCCGCAAGGTGGAATGGTAGGGGAGCGTTCTGTACGAGATACA
AGGTAGACCGTGAGGACTGCTGAGGGCGTACAGAAGTGACTCTGCCGGCACGAGTAGCGA
TAAAACGGATGAGAACTCCGTTCGCCGAAAGCCCAAGGTTT
>Cluster6845_Trinity|comp2184_c0_seq1 len=267 path=[645982:0-266]
AAAGAGGAAAAGTGCAAGATGAATAGCCAGTGCAATATATACATGTATACTTAACAGATA
TGGAATGGTTGGCGAAGTAAATTTTTGGCGACGCGGCGACGCGGCGACGCGGTATGCGGA
GTTGTAAGATGTACTACGATCATATAGTGTAATGCGGCAAAATGTTAGTGCAGGAAAGCG
GGAAGGAATAAGAAGCAACTAAACGAGGGTGTAGAAAAAGACGAAGAGGAAAGTATTAAC
CGTAGAAGAGAGGGAAATGGAGGGAAG
>Cluster6891_Trinity|comp2185_c0_seq1 len=266 path=[646060:0-265]
ATCAGGGGATAGTTGGAGAGAGGCTTATAACCTCTTTTCTTCTACCTCTGGTGGACTTCA
GTCGGGCTGGACCTTCGGGTCCTTGTCTGGCAATTGCTACATGTGCACTTGTCCACGGTT
CATCCGTGAGGCCCCTTTGGGTTGCAACTGTAAATAAATCGTTGTGCTTAAAGCGGGCTA
TGATACTCTGCCAGAGCGATTTAGCATGGGACTGCAGAGTAGCTGTACAGAGTGAAGGTT
AAACCTCGGTTTGGCCGGAGCTCTAT
>Cluster9015_Trinity|comp2186_c0_seq1 len=227 path=[646436:0-226]
AGTAGTGGCGAGCGAAAGCGGATTAGCCCAAACCGTGTATGTTACGGCATGCACGGGGTT
GTAGGACCTGCAAAAAGAGAGACAAACTGACGAGAATGGCATGGGAAGGCCAACGATAGA
GGGTGAGAGTCCCGTATTGGAAGGTTTGTTGATTTGGCGGGTATCCTGAGTAGGTCGGGA
CCGGAGGAATCCCGATTGAAACTGCCGGCACCATCCGGTAAGGCTAA
>Cluster10485_Trinity|comp2187_c0_seq1 len=207 path=[647426:0-206]
ACAGGTTAGTTTTACCCTACTAACCAATTTCGGTGCCAGTAGTAAATCTTAGTACGAGAG
GAACAGCTTTGCCGTGCATTTAGTTGCAGATCCATTTGAAAGAATGTGATTTTTCGCCAC
GCACGTAGATGTATAACTGAAAGCCTCTAAGTTATGAGTCTTACTGTGATGCTGAGTTAG
GTGCGCTTCTAACGAGTGAAAATAACT
>Cluster9099_Trinity|comp2188_c0_seq1 len=226 path=[647598:0-225]
AAGCGGTGGATGATGTGGATAACGCAATAAATGCGTTTAGTCATCTGTGGCAGACCCGAA
GCCACTCGATCTATACCTGAGCAGGTTGAAGTTTAGCGAAAGCTAGATGGAGGACCGAAC
CAGTTCTGATGTGCAAATCGTTTGGATGACTTGGGTATAGGGGTTAAAGGCTAATCTAGA
GTGGCAATAGCGGGTTCCCCCCAATACTACCCGCAGGTAGACCTTG
>Cluster5888_Trinity|comp2189_c0_seq1 len=292 path=[647954:0-291]
CCTCACTAAGCCATTCAATCGGTACTAGCGACGGGCGGTGTGTACAAAGGGCAGGGACGT
AATCAACGCAAGCTGATGACTTGCGCTTACTAGGAATTCCTCGTTGAAGAGCAATAATTA
CAATGCTCTATCCCCAGCACGACGGAGTTTCACAAGATTACCAAGACCTCTCGGCCAAGG
TTAGACTCGCTGGCTCCGTCAGTGTAGCGCGCGTGCGGCCCAGAACGTCTAAGGGCATCA
CAGACCTGTTATTGCCTCAAACTTCCATCGGCTTGAAACCGATAGTCCCTCT
>Cluster8451_Trinity|comp2190_c0_seq1 len=236 path=[648417:0-235]
GGGGATGTGGAGTTGTAGGACTCCCTCCAATCCCTCGCGCGGAAAGCTGAAGTTGGCTGG
AACGCCACGTCGGAGAGGGTGATAGCCCCGTAGGCGTAACTGCGCAGGGTACGAGGGGGA
GTATCCTGAGTACCGTGCCTCGGAATTGGTGCGGGAAGCTGGGAGGCATCAACTCCCAAC
CCTAAATACGTCCCGAGACCGATAGCGGACACAGTACCGCGAGGGAAAGTTGAAAA
>Cluster7455_Trinity|comp2191_c0_seq1 len=254 path=[648770:0-253]
CGGTAGCCGATCCTTAGTTTCTCTTTTAGATTTTTTGAAGAGAGGGTAGGCAGGCGTGAT
GGTTGCTGCGAAGCTCTTGGGTGACTGGGAGTGGAGCGGCCATCAGTGCAGATCTTGGTA
GTAGTAGCAACCATTCTTACGAGTTTCAACTTCCCATGGGCAACCATGGGTTTAAAAGCT
TTGAAGGTCGTAGCGGACCAGGTTTCCCTACCTCTGGCGCTCATGTAGGGGTTAGTCGGT
CCTAACTTGGTGGT
>Cluster7308_Trinity|comp2193_c0_seq1 len=257 path=[649101:0-256]
ATTTGACCCGAAGCCAGATGATCTATTCTTGGGCAGGGCGAAGTTTCTTGAAAAAGAAAT
GGAGGCCCGAACCAGTGTTGTGTACATGCACTTGGATGACCTGAGATTAGGGGTGAAAAG
CCACTCGAATCTGGCGATGGCTGGTTCCAGTTGAAATATGCCTCAGTATAGCCTTATTTT
GTTTGTATACGGGGTAAAGTACGGATGGAGTTTGCAGAGGCGAAAGTCTACGGAACTCTT
TCCAACTCAGAATCTGT
>Cluster8508_Trinity|comp2194_c0_seq1 len=235 path=[649188:0-234]
ACCCGCAGGTAGACCTTGGTGGAGATGTCTGGTGAGGTAGAGCGACCGATTGGGTGGCCA
GCAGTAGAAATACTGCACCACCTTGTCAAACTCCGAACTTGCTAGAATCGAAGATACCAG
GTGCTAGGGCGTAGGGATAAGCTTTACGCCCGTGACGGAAACAACCGAGACTAATGTTAA
GGTCTCTAAAATTGGCTAAGTGCGATTTAAAGAGGTTAATGACCGAAGACAGTGT
>Cluster10828_Trinity|comp2195_c0_seq1 len=202 path=[649372:0-201]
AAAGTAGCGGCGAGCGAAATGGGATTAGGGCGGCTATATTTAGCATATATGTTAGTGGAA
GTACCTGGAAAGGTACGGCATAGAAGGTGATACCCCTGTAGATTAAAACATGTATGTGGA
ACTAGGATAGCGAACGAGTAGGTCGGGACACGAGAAATCTTGACTGAAGACGGGGGGCCC
ATCCTCCAAGGCTAAGTACTCT
>Cluster10413_Trinity|comp2196_c0_seq1 len=208 path=[649492:0-207]
ATTCTGGCTGATCCCGCCGGAGGCTACTGCTATCAGGGTTCGGCTAAGCCATGCGAGTCG
AGAGGGGTAAGCCCTCGGCGTACTGCTCAGTAACACGTAACTAACCTAACCTAAGCAAGG
GGATAATCCTGAGAAATTGGGAATAATACCCTATAGGTGAAAGAGGCTGGAACGCACTTT
CACTGAAAGCTGAGGCAGCTTAGGAGAT
>Cluster9100_Trinity|comp2197_c0_seq1 len=226 path=[649621:0-225]
TAAGCTAGGGAACTCGGTAAATTAGTTCCGTACCTTCGGTAGAAGGAATGCCAGTCATGA
GAATGGCTGGTCTCAGTAACAAGGGGGCTCCGACTGTTTAATAAAAACGTAGGCAATCGC
AAGACTGAAAAGTTGTGTATGATTGCTGAATCCTGCCCAGTGATGGTATCTGAAAGCCCC
TTTCAAGGGGAAGAAGGACCATTAAACGGCGGGGGTAACTCTGACC
>Cluster8379_Trinity|comp2198_c0_seq1 len=237 path=[651432:0-236]
AAGTGTTGGATTGTTCACCCATTAATAGGGAACGTGAGCTGGGTATCTAAGGACGGCAGC
AGGCGCGTAAATTATCCAATCCCAATATGGGGAGGTAGTGATAAGATATAGTGTCTCATC
ATTTTTAATGGTGAGGTATTATCATCTGATAATTTTCCATGATTTGGGTGTAGATAACCC
TTAGAGCAGCCATTGGAGGAAAAGTCTGGTGCCAGCACCCGCGGTAATTCCAGCTCC
>Cluster2853_Trinity|comp2199_c0_seq1 len=442 path=[651681:0-441]
CTTAACCGGATTCCCTTTCGATGGTGGCCTGCATAAAATCAGGCCTTTGAAACGGAGCTT
CCCCATCTCTTAGGATCGACTAACCCACGTCCAACTGCTGTTGACGTGGAACCTTTCCCC
ACTTCAGTCTTCAAAGTTCTCATTTGAATATTTGCTACTACCACCAAGATCTGCACTAGA
GGCCGTTCGACCCGACCTTACGGTCTAGGCTTCGTCACTGACCTCCACGCCTGCCTACTC
GTCAGGGCATCATATCAACCCTGACGGTAGAGTATAGGTAACACGCTTGAGCGCCATCCA
TTTTCAGGGCTAGTTCATTCGGCCGGTGAGTTGTTACACACTCCTTAGCGGATTCCGACT
TCCATGGCCACCGTCCGGCTGTCTAGATGAACTAACACCTTTTGTGGTGTCTGATGAGCG
TGTATTCCGGCACCTTAACTCT
>Cluster4885_Trinity|comp2201_c0_seq1 len=327 path=[652005:0-326]
ATTTTGCCGACTTCCCTTATCTACATTATTCTATCAACTAGAGGCTGTTCACCTTGGAGA
CCTGCTGCGGTTATCAGTACGACCTGGCATGAAAACTATTCCTTCCTGTGGATTTTCACG
GGCCGTCACAAGCGCACCGGAGCCAGCAAAGGTGCTGGCCTCTTCCAGCCATAAGACCCC
ATCTCCGGATAAACCAATTCCGGGGTGATAAGCTGTTAAGAAGAAAAGATAACTCCTCCC
AGGGCTCGCGCCGACGTCTCCACATTCAGTTACGTTACCGTGAAGAATCCATATCCAGGT
TCCGGAATCTTAACCGGATTCCCTTTC
>Cluster9511_Trinity|comp2202_c0_seq1 len=220 path=[652254:0-219]
GAAGAGAAAACAATAGTGATTCCCGGAGTAGTGGCGAGCGAAACGGGAAGAGCCTAAACC
GTTGTTGTTTCGGCAATAACGGGGTTGTAGGGCTGCAATAAACTTTAACAATCAGAAGTG
GAACGGTTTTGGAAAGGCCGGCCAAAGGAGGTGACAGCCCTGTACACGGAAAGATGGTTA
AAGGGAGCAGTACCCTGAGTAGGGCGGGACACGAGAAATC
>Cluster7218_Trinity|comp2203_c0_seq1 len=259 path=[652285:0-258]
AAAATGTAATCGGGACTAAGCATGGTGCCGAAGATGCGGACTCAGTAATGAGTGGTAGGA
GAGCGTTCCCTCATCCGTTGAAGGTATACCGTAAGGATTACTGGAGGAGTGGGAAGTGAA
GATGCTGGCATGAGTAGCGACAAAAGGGGTGAGATTCCCCTTCACCGATAGCCTAAGGTT
TCCCCGGGAAGGCCAATCCGCCGGGGGTTAGTCGGTCCCTAAGACGAGGCTTAGTATGCG
TAGTCGATGGGAAGCAGGT
>Cluster10090_Trinity|comp2204_c0_seq1 len=212 path=[652264:0-211]
AGTTGCTAACACTTCTTCCGAGAGGTGAGTACACTGTAGAGACCGCCAGTGCTAAATTGG
AGGAAGGCGAGGGCGACGGTAGGTCAGTATGCCCTGAATCCCCCAGGCTACACGCGCGCT
ACAAGGGCTGAGACAATGGGTCACCACTTCGAGAGAAGGAGTTAATCCCGAAACTCAGTC
ATAGTTCGGATTGAAGGTTGAAACTCACCTTC
>Cluster5889_Trinity|comp2205_c0_seq1 len=292 path=[652388:0-291]
ATGAACCTGAGTACCTCACAAGGTGGACAAGAGAGTAGCACTGCTTGGGAATGCAGTGTC
AAGCGGCAGGTATGTGTCTGCCAAAGTTAAATACAGAGTAGGAAGACCGATATCGAACAA
GTAGCGTGAGCGAAAGTTTGAAAAGCACTTTGGAAAGAGAGTGACATAGAACCTGAAGTC
GTGACAATGACAATGGAAGTACCTCCATTTCAACGGCCAAAACCAACCCTACAGCATTAT
CTTCGCGGGGTAAAATCCGTGGAGTAATAATTGCAAGACTTGGGGAAGTGGT
>Cluster10486_Trinity|comp2206_c0_seq1 len=207 path=[652996:0-206]
AGGAGCATTACACTGTACTAAGGAGGCAGAAGAGTAACTACAGGAGTAGCCAAAAAAATC
TCCGCGACGGGGAATTGAACCCCGATCTGGCACGCGACAAGCGCCCATTCTGACCATTAA
ACTATCACGGAAGAAACAAAGCACTCACGATGGGGGTCGAACCCATAATCTTCTGATTAG
AAGTCAGACGCGTTGCCATTACGCCAC
>Cluster6968_Trinity|comp2207_c0_seq1 len=264 path=[653588:0-263]
CAGGTTAATATTCCTGCACCACTAGGGACAGCATTGAAGCGAGCGGGGACGGAGAAGGGT
AGCTCGACACGGCGCATGGTCGTCCGTGCTCAAGCCCGTAGGTCGAACCACTAGGACTCG
ATAGAGACAAACGGTGGTTCACATGGCCGAGAGGTGATGAGGTCCGGTCCTAGACCGGGA
CACCGAGTAATCCCACGCTTCCGAGAAAAGCCGCGCGCAGAGCTCCTCTAGTGATCGTAC
TGTAAACCGACTCAGGTGGGCGGG
>Cluster7570_Trinity|comp2208_c0_seq1 len=252 path=[654673:0-251]
AGGACACAAGTTTTATTGACAGGTTAATAGCCCTTTCTTGATTGTGTGGTGGGTAGTGCA
TGGCCGTTTCCAGTTCGTGGAGTGATCTGTCTTGTTAATTCAGATAACGAACGAGACCTA
AGCCTTTAACTAGCCGTAGGCCCTTTCCTTCGGGGAAGGGTTAGTTTGTTGGGACTAGCT
TCGGTTAGTTCCTAAACCTACGTGACTTTTGTCAGCTTCTTAAAGGGACTTCATTCGTTC
TTGTAGAATGAA
>Cluster7972_Trinity|comp2212_c0_seq1 len=244 path=[656141:0-243]
GCGCCTGTAGCTCAGATGGATAGAGCTACGGACTTCTAATCCGTGGGTCGGGGGTTCGAA
TCCCTCCGGGCGCGCCAAAAAGCTGTTGTGGTGGACGTAGCTCAGCTGGTTAGAGCGCAG
GATTGTGGCTCCTGAGGTCGGGGGTTCGAATCCCCTCGTTCACCCCATTGCGATGAGCCT
CGTTACAGCCAGCGGGCTGACCAAAACCTACCGCGCCGGAGACATTGATGTGCCGGCGAT
TAAG
>Cluster10829_Trinity|comp2213_c0_seq1 len=202 path=[656418:0-201]
ACTGCATAGTGGCAATGGTGTTCTTTCCGGTCAAGATACTAAGGGCCGGTGGTGGATGCC
TTGGTGCCAGGAGCCGATGAAGGACGTGGACGGCTGCGATAAGCCCCGGTGAGGTGCTGA
ACAACCTTTGACCCGGGGATCTCCGAATGGGGGAACCCACGTGTGGTAATGCGCACGTAC
CCATGCCTGAACACATAGGGCA
>Cluster10340_Trinity|comp2214_c0_seq1 len=209 path=[656391:0-208]
CAGCATCCTTGACTTACGTCGCAGTCCTCAGTCCCAGCTGGCAGTATTCCCACAGGCTAT
AATACTTACCGAGGCAAGCTACATTCCTATGGATTTATCCTGCCACCAAAACTGATGCTG
GCCCAGTGAAATGCGAGATTCCCCTACCCACAAGGAGCAGAGGGCACAAAACACCATGTC
TGATCAAATGCCCTTCCCTTTCAACAATT
>Cluster8798_Trinity|comp2215_c0_seq1 len=230 path=[656926:0-229]
AGAACGAACGCTGGCGGCAGGGTTTAGGCATGCAAGTCGCACGGGAAAGCCGCAAGGTGA
GTACAGTGGCGTAAGGGTGAGTAATGGATAGCTGACCTACCCTCAAGACGCGGATAATTC
CCCGAAAGGGGTTGTAATACGCGATGAGACCACGGGCCTTACGGGGTTTGTGTTCAAAGG
CCGGGGATCCTTCGGGACCTGGCGGCTTGGGGAGGGGGCGATCTCTGATT
>Cluster6186_Trinity|comp2217_c0_seq1 len=283 path=[657151:0-282]
GGTTAGTCGGGACCTAAGCCGAGACCGAAAGGTGTAGGCGATGGACAACAGGTTGAGATT
CCTGTACTTGTTTGTATTGTTTGACCAAAGGAAGGACGCAGGAGGCTAAGCAGAGCACGT
TATTGGATTCGTGTTCAAGCAGTGAGTCTGACACAGAGTGAAATGCTTCGTGTTAAAGAC
AAGCTGTGATGAGGAGGGAAATATAGTACCGAAGCTGCTGACGTCACACTGCCAAGAAAA
GTTTCTAGTTAGATACAAACAACCCGTACCGCAAACCGACACA
>Cluster7515_Trinity|comp2219_c0_seq1 len=253 path=[657299:0-252]
AGGTTGAAAGGCGGGATAGGACTGCATCCTATCAGCCTGTTGTTGGTGCAATGAACCAAC
AAAGCGATAACGGGTACGGGCTATGGAAGTAGGAGCCTGGAGATGGACTCTGAGACATGA
GTCCAGGTTCTACGGAACGCAGCAGGCGCGAAAACTTTACAATGCGGGAAACCGCGATAA
GGGGACACTGAGTGCCAGCACCATGTGCTGGCTGTCCGCATGTATAAATCACATGTGTCA
GCAAGGGCCGGGC
>Cluster9433_Trinity|comp2220_c0_seq1 len=221 path=[657768:0-220]
CAAAGCAATTTGGATGTTGACCAATTGGTCGATTAGACGCGTTCATCACCCATCAATTAG
ATAACTGTTTCAATTACAGTTATGATTGTTACGGGTACAGAGAATTAGAGTTCGATTCTG
GAGAAGGAGCCTGAGAAATAGCTACTAGTGCCAAGACATGCAGCAGGCGCGAAAATTACC
CAATGGAAATAACCTTTCGAGGTAGTGAAAAGAAATAAGCA
>Cluster10619_Trinity|comp2221_c0_seq1 len=205 path=[658574:0-204]
AGGGAAGTCGGCAAAATAGTTCCGTAACTTCGGGAAAAGGAATGGCTCTGAGGATAGGGC
AGTCGGGGCCTACTCGGAGGGTCAAGTTGTTTTGAGTTTGAGGCCCCCAAAGGCTTCGGG
CTCGAAACGACGACAACCCAACGGGTAGGTAAGGAGCAATCCGCCCACTGCAATGAACTA
TCGACTCAGAACTGGAGCGGACAAG
>Cluster10414_Trinity|comp2222_c0_seq1 len=208 path=[658968:0-207]
AGTATGAGAGGATTGGGATGGATGGATTATTGGTGTATTAGTTATTGTGTTAGTGGTAGT
GTTGGGTATTTATATTTGGAAGGGATAAGTGTTGAAAGTATTTAAGTGTGAAGTTTATTT
TAAGATGAGGTTTGTTATGGGGTTAATTTAGTAAGATTTTTTGGAGATGATGAGGTTGAT
AGGTTTGGTGTGTAAGGTGTGTAAATAT
>Cluster5664_Trinity|comp2223_c0_seq1 len=299 path=[659445:0-298]
ATTAGTCTTTCGCCCCTATACCCAAATTCGACGATCGATTTGCACGTAAGAACCGCTACG
AGCCTCCACCAGAGTTTCCTCTGGCTTCACCCTATTCAGGCATAGTTCACCATCTTTCGG
GTCCCAACAGCTATGCTCTTACTCAAATCCATCCGAAGACATCAGGATCGGTCGATTGTG
CACCTCTTGCGAGGCCCCAACCTACGTTCACTTTCATTACGCGTATGGGTTTTACACCCA
AACACTCGCATAGACGTTAGACTCCTTGGTCCGTGTTTCAAGACGGGCGGCATATAACC
>Cluster9363_Trinity|comp2224_c0_seq1 len=222 path=[659545:0-221]
GATATTTTGCAAGTAGCATATATTTCTTGTGTGAGAAAGGTATATTTTGTATGTTTTGTA
TGTTCCCGCGCGTTTCCGTATTTTCCGCTTCCGCTTCCGCAGTAAAAAATAGTGAGGAAC
TGGGTTACCCGGGGCACCTGTCACTTTGGAAAAAAAATATACGCTAAGATTTTTGGAGAA
TAGCTTAAATTGAAGTTTTTCTCGGCGAGAAATACGTAGTTA
>Cluster10752_Trinity|comp2225_c0_seq1 len=203 path=[659595:0-202]
TACAAAGGGTCAACGGTGAATGCCTTGGCGTCTAAAGCCGATGAAGGACGTGGGCGACTG
CGATAATCCATGGGGAGCTGTCTACCGAGCTTTGATCCATGGGTGTCCGAATGGGAAAAC
CCTGCACCCGTCATGGGGTGCAACTCCCGCCTGAACACATAGGGCGGGTTGAGGGAACCG
GGTGAATTGAAACATCTCAGTAA
>Cluster6223_Trinity|comp2226_c0_seq1 len=282 path=[660018:0-281]
GTTGACCTCGGATCAGGTAGGGATACCCGCTGAACTTAAGCATATCAATAAGCGGAGGAA
AAGAAACCAACCGGGATTGCCTTAGTAACGGCGAGTGAAGCGGCAAAAGCTCAAATTTGA
AATCTGGTACCTTCGGTGCCCGAGTTGTAATTTGGAGAGGGCAACTTTGGGGCCGTTCCT
TGTCTATGTTCCTTGGAACAGGACGTCATAGAGGGTGAGAATCCCGTGTGGCGAGGAGTG
CGGTTCTTTGTAAAGTGCCTTCGAAGAGTCGAGTTGTTTGGG
>Cluster10620_Trinity|comp2227_c0_seq1 len=205 path=[660130:0-204]
GAAGGACGTGCTAACCTGCGATAATCTTCGGAGAGCTGGAAAGAAGCTGTGACCCGAAGG
ATTCCGAATGGAGAAATCCGGTGGAAGTAAATTTCCATCATCCTATAACCGAATACATAG
GTTAAGGAAGCGAGACCTGCCGAAGTGACACATCTCAGTAGGCAGAGGAAAAGAAATCTA
TAAGAGATTCCCATAGTAGCGGCGA
>Cluster10091_Trinity|comp2228_c0_seq1 len=212 path=[660227:0-211]
TGTACACACCGCCCGTCACACGAGCCCAAACCGACGCCCTCCGGGGCGTCGGGGTTGTGG
GACAGCGACATGGATCCTGTATGCTAGTCGAACGGTCTTGAAAGGCCGGCCATAGAAGGT
GGCAGCCCTGTAGACGAAAGCAGAAGGGACCTAGCTGTATCCCGAGTAGCGCGAGGCACG
TGAAACCTCGCGTGAATCCGGGGGGACCACCC
>Cluster7616_Trinity|comp2229_c0_seq1 len=251 path=[660475:0-250]
TGGGCGCTGCTAACGTTGGTGACGACTTGTGCATTGGACCAACCTAGGTCGATTGTGGAG
CGACTGCCGTGCACGCATCACTCGAGGGTGCTTGCTGCTCTGTTGCGCTTGGTCTCGCTG
TGCTGGACTGCAAAGCAGTGCTGTGCGACGGGGCTGGGTTGCGTGCAGGGTGTGTTAGCG
AACGCGAGGTGCATGGCTGTTCAGCGGCTTGCTGGTCGCCTATCCGTCCCGTCTTGAAAC
ACGGACCAAGG
>Cluster7704_Trinity|comp2230_c0_seq1 len=249 path=[660993:0-248]
CAGGTTAATATTCCTGCACCACTGGTTTGCTGAAGAAGCTAGCAGGGACGGAGAAGGGTA
GACGAGCCACACTTCGGTTAGTGGTTCAAGCAAGTAGGGGTCATCCGTACGATCAAAAGG
CGGGTGAGTAATCCTCGAGATGTGATGAGCAAGGTCTTAGCTTCGGCGGGCCGAACTCGT
TGATCCCATGCTTCCGAGAAAATCTGCGAGTGGAGGTGTACTGGTGCCCGTACCGGAAAC
CGACACAGG
>Cluster9734_Trinity|comp2231_c0_seq1 len=217 path=[661241:0-216]
GACTCGAGTGTGGCAGAGGGGCCCGTGGCCACTGCGGCACCAGTGGCACCCTGCCGGCGC
ACGCCGGCGCCATAGCCCCTTCGGACCGGGAAGAGGGGCAGGGCATTTCGCCCCGGTCCC
GCGGCCCACACAACAACAAGCCTCTGGAACTGGAGGCCGCTCAACTTCGCGCTGGCCGTG
AACCGGCGCCTATTCCTTGATCCTGGCTCAGATTGAA
>Cluster8622_Trinity|comp2232_c0_seq1 len=233 path=[661328:0-232]
CGCGAAAACTTTGCTATTCGCTAACGCGAGACAAGGGAACCTGGAGTGTTCTTGCTCTGC
AAGAACTTTTGCTTTCTCTAAAAAGGAAGGCGAATAAGGGGTGGGTAATACGGGTGCTAG
TCACCGCGGTAATACCCGAGCCCCAAGTGATGGTCAGGATTATTGGGTCTAAAGAGTCCG
TAGACGGTTTAGCAAGTCCTTGGTGAAATCCTTCAGTAAACTGAAGGGCTTGC
>Cluster8570_Trinity|comp2234_c0_seq1 len=234 path=[662600:0-233]
CGGGCCTAACTCTGAGGCTCTCACGGTAGCGTAATACCTTGTCGGTTTAATGCCGACTTG
CACCAAGGAAGTAACGAGATTCCCACTGTCCCTGACAGGGGCCTGATGAAATCACCCCCC
GGTGAATACGCCGGGGAATCCCGACGGGATGAGAAGACCCCACGGAGGTTTACCACAATC
TGATGTTGTGGTATAGTTTTCGATGTGGAGCGTAGCTGGGAGCGTCGAAGTAAT
>Cluster6108_Trinity|comp2235_c0_seq1 len=285 path=[662744:0-284]
GCCTGCTATGGTTCAGCGACGCCACAAGGACGCCTTATTCGTATCCATCTATATTGTGTG
GAGCAAAGAAATCACCGCGTTCTAGCATGGATTCTGACTTAGAGGCGTTCAGCCATAATC
CAGCGGATGGTAGCTTCGCGGCAATGCCTGATCAGACAGCCGCAAAAACCAATTATCCGA
ATGAACTGTTCCTCTCGTACTAAGTTCAATTACTATTGCGGTAACATTCATCAGTAGGGT
AAAACTAACCTGTCTCACGACGGTCTAAACCCAGCTCACGTTCCC
>Cluster6577_Trinity|comp2236_c0_seq1 len=273 path=[662924:0-272]
ACACTGGTTGATCCTGCCAGAGATCACCGCTATTAGGATACGATTAAACCATGCGAGTCT
AAGAAGAGCAATCTTCTTGGCGTACTGCTCAGTAACATGTGGATAATCTACACTCAGGCA
AGGGATAATCTCGGGAAACTGAGAATAAACCCTTATAGATCTGAGATACTGGAATGTTCT
CAGATTGAAAGGCGACACCTGAGTATGAGTCTGCATCCTATCAGGCAGTAGCAAGTGCAA
CGTACTTGCTAACCTACAACGGGTACGGGCCAT
>Cluster9945_Trinity|comp2237_c0_seq1 len=214 path=[662922:0-213]
GTTCAGGGCGTAGTGGGCATTGGCTCGTGTGGGTTCAAATCCCACCTTCGGCACTACAAG
TGATACTCACTGTAGGCCGCATTCGTCTAGTGGCCCAGGACGCCGCCCTCTCAAGGCGGT
AACACGGGTTCGAATCCCGTATGCGGCATGGTCATGGTGGCTGTAGCTCAATGGTGGAGC
ACCTGGTTGTGGCCCAGGAGGCTAAGGGTTCGAG
>Cluster66_Rockhopper|Transcript1	len=2970	Raw Counts=4373588	Normalized Counts=69809083	RPKM=164818	Expression=23504
TTGAACCAGCGATGGAAGTGGACAAACAAGCGCGAGTTGTGCCTAGGGCGTTGCCTGGCGGGAGCCAGGGTTCAACGTTATAGGGTCAAGCGACTAAGTGCATGTGGTGGATGCCTTGGCGATCACAGGCGATGAAGGACGTTGTAGCGTGCGAAAAGCTTCGGGGAGCCCGCAAACAGGCTTTGATCCGGAGATGTCCGAATGGGGAAACCCACCCGCGAGGGTATCCCGTGCTGAATACATAGGCACGTGGAGGCGAACTGAGCGAACTGAAACATCTAAGTAGCTCAAGGAAAAGAAATCAACCGAGATTCCCTAAGTAGTGGCGAGCGAACGGGGAAGAGCCTGCAAGAGATAACTGCCGCGTTAGTGGAACAGTCTGGAAAGGCTGGCCGTAGTGGGTGATAGCCCCGTACGCGAAAACCCGGCAGCGAGACTGAGCTTGCGAAAAGTAGGGCGGGACACGAGAAATCCTGTCTGAAGATGGGGGGACCATCCTCCAAGGCTAAATACTCGTGATCGACCGATAGTGAACTAGTACCGTGAGGGAAAGGCGAAAAGAACCCCGGGAGGGGAGTGAAATAGATCCTGAAACCGCATGCATACAAACAGTGGGAGCCTCAGCAATGGGGTGACTGCGTACCTTTTGTATAATGGGTCAGCGACTTACGTTCAGTAGCGAGCTTAACCGCATAGGGGAGGCGTAGGGAAACCGAGTCTGATAAGGGCGATTGAGTTGCTGGGCGTAGACCCGAAACCAGATGATCTATCCATGGCCAGGATGAAGGTGGGGTAACACCCACTGGAGGTCCGAACCCACTAGTGTTGAAAAACTAGGGGATGAGCTGTGGATAGGGGTGAAAGGCTAAACAAATCTGGAGATAGCTGGTTCTCCCCGAAAGCTATTTAGGTAGCGCCTCATATGGACACTGCCGGGGGTAGAGCACTGTAATGGTTGAAGGGGTCATTAAGATCTACTTCGCCATAGCAAACTCCGAATACCGGCAAGTGATATATGGGAGACAGACATCGGGTGCTAACGTCCGGTGTCAAGAGGGAAACAACCCAGACCGCCAGCTAAGGTCCCAAATGATTGGCTAAGTGGTAAACGAGGTGGGAAGGCATAGACAGCCAGGAGGTTGGCTTAGAAGCAGCCATCCTTTAAAGAAAGCGTAATAGCTCACTGGTCGAGTCGTCCTGCGCGGAAGATGTAACGGGGCTCAAGCCAATAACCGAAGCTGCGGATGCACAGTGATGTGCGTGGTAGGGGAGCGTTCTGTAGGTCTGCGAAGGTGGGTTGAGAAGCCTGCTGGAGATATCAGAAGTGCGAATGCTGACATGAGTAGCGATAAAGAGCGTGAAAAGCGCTCTCGCCGAAAGCCCAAGGTTTCCTGCGCAACGTTCATCGGCGCAGGGTGAGTCGGCCCCTAAGGCGAGGCCGAAAGGCGTAGTCGATGGGAAACGGGTCAATATTCCCGTACCGATCACAGATGCGATGGGGGGACGGAGAAGGTTAGCTCAGCCGGGTGTTGGACGTCCCGGTTTAAGCGTGTAGGCGTGCTGCATAGGCAAATCCGTGCGGCTTAGCTGAGGCGTGATGACGAGGGCTCTTTGAGCCTGAAGTGAGTGATACCCTGCTTCCAGGAAAAGCCTCTAAGCTTCAGTCTGTGATTGACCGTACCGCAAACCGACACAGGTGGGCAGGATGAAAATTCTAAGGCGCTTGAGAGAACCCAGGAGAAGGAACTCGGCAAATTGATACCGTAACTTCGGGAGAAGGTATGCCCCGGTAGCTTGTAGGAGTACATCCGAAGGGCGATGGGGCCGCAGAGAAACGGTGGCTGCGACTGTTTAACAAAAACACAGCACTCTGCAAAGTCGAAAGACGACGTATAGGGTGTGACGCCTGCCCGGTGCCGGAAGGTTAAGTGATGGGGTGCAAGCTCTTGATCGAAGCCCCGGTAAACGGCGGCCGTAACTATAACGGTCCTAAGGTAGCGAAATTCCTTGTCGGGTAAGTTCCGACCTGCACGAATGGCGTAACGATGGCCACACTGTCTCCTCTTGGGACTCAGCGAAGTTGAAATGTTTGTGAAGATGCAATCTCCCCGCGGCTAGACGGAAAGACCCCATGAACCTTTACTGTAGCTTTGCATTGGACTTTGACGGGACTTGTGTAGGATAGGTGGGAGGCGTTGAGATGCGGTCGCCAGATCGCAAGGAGCCATCCTTGAAATACCACCCTGGTGTCGTTGAGGTTCTAACCTGGCCCCCTGAATCGGGGGTGGGGACCGTGCATGGTAGGCAGTTTGACTGGGGCGGTCTCCTCCCAAAGTGTAACGGAGGAGTACGAAGGTCTTCTAGGTACGGTCGGACATCGTACTGATAGTGCAATGGCAAAAGAAGGCTTGACTGCGAGACCCACAAGTCGAGCAGGTGCGAAAGCAGGTCATAGTGATCCGGTGGTTCTGTATGGAAGGGCCATCGCTCAACGGATAAAAGGTACTCTGGGGATAACAGGCTGATTCCGCCCAAGAGTTCACATCGACGGCGGAGTTTGGCACCTCGATGTCGGCTCATCACATCCTGGGGCTGTAGCCGGTCCCAAGGGTATGGCTGTTCGCCATTTAAAGTGGTACGTGAGCTGGGTTCAAAACGTCGTGAGACAGTTTGGTCCCTATCTGCCGTGGGCGCTGGAGATTTGCGAGGGCCTGCTCCTAGTACGAGAGGACCGGAGTGGACGTACCTCTGGTGGACCGGTTGTGACGCCAGTCGCATCGCCGGGTAGCTAAGTACGGAAGAGATAAACGCTGAAAGCATCTAAGCGTGAAACTCGCCTCAAGATAAGATCTCCCGGGGGTTCAACCCCCCTGAAGGGTCGCGGAAGACCACCGCGTTGATAGGCTGGGTGTGGAAGCGCAGCAATGCGTTGAGCTAACCAGTACTAATTGCCCGTGCGGCTTGACCCTA
>Cluster1663_Rockhopper|Transcript3	len=586	Raw Counts=44612	Normalized Counts=712081	RPKM=8520	Expression=1215
GAGTGAAATAGTACCTGAAACCGTATGCTTACAAGCAGTTGGAGTCCCGATTTATCGGGATGACAGCGTGCCTTTTGGATAATGAGCCAACGAGTTACTCCTATGCTGCAAGGTTAATTCCTTAAGGGAAGAAGCCGTAGCGAAAGCGAGTCTGAATAGGGCGTCGAGTTGCATGCATCAGACCCGAAACCGGGTGATCTAGCCATGGACAGGTTGAAGGTGAGGTAACACTCACTGGAGGACCGAACCCACGTCTGTTGAAAAAGACGGGGATGATCTGTGGCTAGGGGTGAAAGGCCAATCAAACTCGGAAATAGCTGGTTCTCCGCGAAAGCTATTGAGGTAGCGCCTCGTGCGAATACCTGCGGGGGTAGAGCACTGGATGGGCTAGGGGGGCCCAAAGCCCTACCAAACCTAACCAAACTCCGAATACCGCAGAGTACTACACGGGAGACAGTCTTGGGGTGCTAAGGTCCCAGGACAAGAGGGAAACAGCCCAGACCGCCAGCTAAGGTCCCCAAATCATGGCTAAGTGGGAAAGGATGTAGGACGGCCAAAACAACCAGGAGGTTGGCTTAGAAGCAGC
>Cluster2730_Rockhopper|Transcript5	len=452	Raw Counts=172028	Normalized Counts=2745841	RPKM=42597	Expression=6074
AGACTCCTACGGGAGGCAGCAGTGAGGAATTTTGCGCAATGGGGGAAACCCTGACGCAGCGACGCCGCGTGGGTGATGAAGGCTTTCGAGTCGTAAAGCCCTGTCAAGTGGGAAGAAACGTTGACGTATGAATAGTGCGTCAATTTGACGGTACCACTAAAGGAAGCACCGGCTAACTCCGTGCCAGCAGCCGCGGTAATACGAAGGGGGCTAGCGTTGTTCGGAATTACTGGGCGTAAAGCGCACGTAGGCGGTCTCGCCAGTCAGAAGTGAAAGCCCTGGGCTCAACCCGGGAACTGCTTTTGATACTGCGAGGCTTGAATCCTGGAGAGGGTAGTGGAATTCCCAGTGTAGAGGTGAAATTCGTAGATATCGGGAGGAATACCGGTGGCGAAGGCGACTTTCTGGACGAATACTGACGCTGAGGCGCGAAAGCGTGGGGAGCAAACAGG
>Cluster6664_Rockhopper|Transcript6	len=271	Raw Counts=3584	Normalized Counts=57210	RPKM=1480	Expression=211
TGGTAGTCCACGCCGTAAACGATGTCAACTAGACGTTGGGGAGATTAAACTTCTTAGTGTCGCAGCTAACGCGATAAGTTGACCGCCTGGGGAGTACGGCCGCAAGGTTGAAACTCAAAGGAATTGACGGGGGCCCGCACAAGCGGTGGAGCATGTGGTTTAATTCGAAGCAACGCGCAGAACCTTACCAGCCCTTGACATGCCCGTCGCGGGTGGCAGAGATGCCGCCTTTCGGTTCGGCCGGACGGGACACAGGTGCTGCATGGCTGTC
>Cluster7073_Rockhopper|Transcript21	len=262	Raw Counts=5013	Normalized Counts=80019	RPKM=2141	Expression=305
AGAGGACCGGAGTGGACGTATCTCTGGTGTTCCGGTTGTCATGCCAATGGCACAGCCGGGTAGCTAAATACGGACGGGATAACCGCTGAAAGCATCTAAGTGGGAAACTCGCCTCAAGATTAGATCCCTGTATTCCGGTTAACGGAGTAAGACCGCAGGTAGACCACCTGCTATATAGGCAGCATGTGTAAGCGCAGTAATGTGTTAAGCTAAGCTGTACTAATGGTCGAGGGCTCAATCCCGTGGTGCGGAGAACAGATCG
>Cluster6892_Rockhopper|Transcript22	len=266	Raw Counts=39154	Normalized Counts=624959	RPKM=16474	Expression=2349
TTGAAATACCACCCTTGCTTGCTTAAGGCTCTCATCCAACACCGTGATCCGGTTTGGAGACAGTGTCTGGTGGGTAGTTTGACTGGGGCGGTCGCCTCCCAAAGAGTAACGGAGGCGCGCGATGGTGGGCTCAGACCGGTCGGAAATCGGTCGTCGAGTGCAATGGCATAAGCCCGCCTGACTGCGAGACAGACAAGTCGAGCAGAGACGAAAGTCGGCCATAGTGATCCGGTGGTCCCGCGTGGAAGGGCCATCGCTCAACGGAT
>Cluster10753_Rockhopper|Transcript27	len=203	Raw Counts=29800	Normalized Counts=475655	RPKM=16430	Expression=2343
TATATACAGTAGCTTGCTACAGTATATACCTAGCGGCGGACGGGTGAGTAACACGTGGGCAATCTGCCCACCAGTTGGGAATAACATCGGGAAACTGATGCTAATACCGAATACACCTAAGAGATCGCATGAACTTTTAGGGAAAGAGGGCCTCTGATTCAAGCTCTTGCTGGTGGATGAGCCCGCGGCCCATTAGCTAGTTG
>Cluster2873_Rockhopper|Transcript28	len=441	Raw Counts=8108	Normalized Counts=129428	RPKM=2057	Expression=293
AGTGAAATAGAACCTGAAACCGTACGTCTACAAGCAGTGAGAGCGCTATGGTCTTCGGACAATGCGCGATCGCGTACCTTTTGCATAATGGGCCTGCGAGTTATCGTGTGTGGCAAGGTTAAGCCGAGAGGCGGAGCCGGAGCGAAAGCGAGTCTGAAGAGGGCGAGCAGTCGCAGGGATGAGACACGAAACCAGGTGAGCTACCCATGGCCAGGCTGAAGCGAAGTTAACCCTTCGTGGAGGGCCGAACCTTTCAACGTTGCAAAGTTGAGGGATGAGCTGTGGGTAGGGGTGAAAGGCTAAACAAATCCGGAGATAGCTGGTTCTCCTCGAAAACTATTTAGGTAGTGCCTCGTGTATCACTCTCGGGGGTAGAGCACTGTAATCGTTGGGGGGGTCGTCTAGATCTACCCCGCGATAGCAAACTCCGAATACCGAGAA
>Cluster6440_Rockhopper|Transcript49	len=276	Raw Counts=1162	Normalized Counts=18559	RPKM=471	Expression=67
CGGAGATGTCCGAATGGGGGAACCCGGCCCGTAAGGGTCACTCCCGGCTGAATACATAGGCCGGGTAGAGCGAACGCGGTGAACTGAAACATCTAAGTAGCCAGAGGAAAGGACATCAACAGAGACTCCGCTAGTAGTGGCGAGCGAACGCGGACCAGGCCAGTGGCCTCGTCGAGACAACCCGAACCATCTGGAAAGTTGGGCCAGAGCGCGTGATAGCCGCGTAGGGGTAATGCGAGACGAGGTCCTCGAGTAAGGCGGGACACGTGAAATCCT
>Cluster3480_Rockhopper|Transcript59	len=394	Raw Counts=416	Normalized Counts=6647	RPKM=118	Expression=16
GCTGTGGACTGTGCTTCGCACAGTGGTAGGAGAGCGCTGTAGAGCAGATACGGGCCGTTTCGCGAGGAGCGGTGGAGGGCTCTACAGGTGATTATGCCGGAATGAGTAACGATAAAGCAGGTGAGAATCCTGCTCGCCGAAAGCCTAAGGTTTCCCGGGGAAGGTAATTCCGCCCGGGGTTAGCCGGTTCCTTAGTCGAGGCCGAAAGGCGTAGACGATGGACAGCAGGTTAATAATCCTGCGCCACCATATGAACGTTTGAGCATGGGGGGACGGAGGTGTGAAGGTTAGCAAACCTATTAGACACGGTTTGTTCAAGCCGGAGGCGTAGTTCCAGGGAAATCCGGGACACTAATGCGCTGAAGGTGAGTACGTGGGCGTAAGCCTGGAAGTA
>Cluster5457_Rockhopper|Transcript66	len=306	Raw Counts=10084	Normalized Counts=160968	RPKM=3688	Expression=526
GTTTAAGCGTGTAGGTGGGGGATCCAGGCAAATCCGGAACCCTGTACAACACTGAGGCGTGATGACGAAGGCCCCTGAGGGGCCGCAAAGTGGCTAATCCCATGCTGCCAGGAAAATCCTCGTAGCGAGTTATCAGGTTAATCGTACCGTAAACCGACACAGGTGGATGAGAAGAGTATTCTAAGGCGCTCGGGAGAACTCCCCTTAAGGAACTCGACCAATTGACCCCGTAACTTCGGAAGAAGGGGTGCTTTGGCCGGTGAAGGACTTGCTCCGTAAGCTGGCTGGAGTCGCAGTGATCAGGCT
>Cluster9574_Rockhopper|Transcript78	len=219	Raw Counts=258	Normalized Counts=4130	RPKM=132	Expression=18
GAGATGTCCGAATGGGGAAACCCGGCCCGCAAGGGTCACCTCTGGCTGAATACATAGGCCAGTTGGAGCGAACCAGGGGAACTGAAACATCTAAGTACCTCGAGGAGAAGAAATCAAAAGAGATTCCCTGAGTAGTGGCGAACGAAAGGGGAAGAGCCCAAACCTGATACGTGTAAGCCTGCAGGCGTTGCGTATTGGGGGTTGAGGGGCCATCAGGTA
>Cluster8509_Rockhopper|Transcript84	len=235	Raw Counts=614	Normalized Counts=9809	RPKM=292	Expression=41
TTCGCGAACGAGCGTACGATCGATGCGTGTCTTAGGGATACGGTCAAGCTAGAAAGGGCGTACGGTGGATGCCTAGGCGGTGGGAGGCGAAGAAGGACGTGGACAGCTGCGATAAGCTCCGGGGAGTCGCTAACAGACTGTGATCCGGAGATTTCCGAATGGGGGAACCCGACCGCAAGGTCACTCCCACCTGAATACATAGGGTGGGTAGAGCGAACGCAGTGAACTGAAACAT
>Cluster7915_Rockhopper|Transcript90	len=245	Raw Counts=1094	Normalized Counts=17476	RPKM=500	Expression=71
CCTCGATGTCGGCTCACCCCATCCTGGGGCTGTATCAGGTCCCAAGGGTCGGTCTGTTCGCCCGTTAAAGGGGTTCATGAGCTGGGTTCAAACCGTCGTGAGACAGGTTGGTCCCTATCTACCGTGGGCGTAGGAGGCTTGAGAGGGTCCGCTCTCAGTACGAGAGGACCGGAGTGAACGAACCTATAGTGTACCAATTGTCGCGCCAGCGGCATCGTTGGGTAGCTATGTTCGGACGTGATAAG
>Cluster10487_Rockhopper|Transcript92	len=207	Raw Counts=274	Normalized Counts=4374	RPKM=148	Expression=21
GGCGTAAAGAGCACGTAGGCGGCACTGCAAGTCAGCTGTGAAAGCCTTCCGCTTAACGGAAGAACAGCAGTTGATACTACAGGGCTAGAGTGCGGTAGGGGAGAGTGGAACTTCTGGTGGAGCGGTGAAATGCGTAGATATCAGAAAGAACACCAATGGCGAAGGCAACTACCTGGGCCAACACTGACGCTGAGGTACGAAAGCGTG
>Cluster2270_Rockhopper|Transcript106	len=499	Raw Counts=1196	Normalized Counts=19105	RPKM=268	Expression=38
AACCGAGCACTCTTGCGCCGAAAATATTACGGGGCTAAAGCCTATTACCGAAGCTTCGGATTTGGAGGGTTATGCGTAACCCTTCAAGTGGTAGGGGAGCGTTCTACGGTAGGTTGAAGAGAGACTGAAAAGACTCTTGGACGATGTAGAAGTGATAATGCCGGTATGAGTAGCGATAATATAAGTGAGAATCTTATTCGCCGCAAGCCTAAGGTTTCCTGGGGAAGGCTCGTCCGCCCAGGGTAAGCCGGGACCTAAGCCGAGGCCGAAGGGCGTAGGCGATGGACAAGCGGTTGAGATTCCGCTGCCACCGGGTGGCCGTTTGAGGATGGAGCGACGCGGAAAGGTAGGCTGAGCGCGTGATTGGTAGAGCGCGTCCAAGCCGGTAGGGTGTGGGACAGGCAAATCCGTCCCGCGTTAGCCTGAGAGGTGATGGGGAGGGAAATCCCAGTACCGAAGCAGCCGACCCTATGCCGCCAAGAAAAGCTTCTAACGAGGA
>Cluster293_IDBA|transcript-101_0
TGAGGCGACCCATGTGGTCGTCTGAACTCGTCAAACTGAGATAGACAGCTGGTTCTTCAATGAACCGACGCAAAGAACAACATAGCCAATTCAAACCTTCTTGAAGAGTTTGATCCTGGCTCAGAACGAACGCTGGCGGCGGGGTTTAGGCATGCAAGTCGCGCGAGAAAGGCTTCGGCCGAGTACAGCGGCGCAAGGGTGAGTAGAACCTAGTCAATGTACCCATTGGACAGGGATAATTCTGGGAAACCGGTTGTAATACCTGATGAGACCACAGCTGCTTCGGCAGCAGGGGTCAAAGGTGTGTGGCTTTCGGGCGCACGCGCCGATGGAGCGGACTAGGCCTGATTAGCTAGTTGGCGGGGTAACGGCCCACCAAGGCGATGATCAGTAGCGGGTCTGAGAGGATGGCCCGCCACACTGGGACTGAGACACTGCCCAGACTCCTACGGGAGGCTGCAGTCGCGAATCATTCACAATGGACGCAAGTCTGATGATGCTACGCCGCGTGCAGGAAGAAGGCCTTCGGGTTGTAAACTGCTGTCGAGGGGGGGGAATACAATGACTGCCCCTTGGAGGAAGCCCCGGCTAAACACGTGCCAGCAGCCGCGGTAATACGTGTGGGGCAAGCGTTGTTCGGAATTACTGGGCTTAAAGGGTGCGTAGGCGGCCTTCTAAGTCAGGGGTGAAATCCCACGGCCCAACCGTGGAATTGCCTTTGATACTGGAGGGCTTGAGTGCGTTAGGGGTGAGCGGAACGTGTGGTGTAGCGGTGAAATGCGTAGATATCACACGGAAGGCCGGAGCCGAAGGGGGCTCACTGGGACGTAACTGACGCTGAGGCACGAAAGCGTGGGGAGCAAACAGGATTAGATACCCTGGTAGTCCACGCCGTAAACGATGAGCACTATGCCGCCGCCTTGTTAGGGGTAGCGGTTGGAGAGAAATTGTTAAGTGCTCCGCCTGGGGAGTATGGTCGCAAGGCTGAAACTCAAAGGAATTGACGGGGGCTCACACAAGCGGTGGAGGATGTGGTTTAATTCGAAACAACGCGAAGAACCTTACCAGGTCTTGACATGCTGGGATTATCTGTGTGAAAGCATGGTGATTACCCTTCCGGGTGTAACCAGCACAGGTGCTGCATGGCTGTCGTCAGCTCGTGCCGTGAGGTGTTAGGTTAAGTCCTTTAACGAGCGAAACCCCTACTGTTAGTTGCCATCGGGTCATGCCGGGGACTCTAGCAGGACTGCCGCGTGTAAGTTGGAGGAAGGTGGGGACGACGTCAAGTCATCATGGCCCTTATGACCTGGGCCACACACGTCCTACAATGGCCGGTACAAAGGGTTGCGAAGCCGCGAGGTGTAGCCAATCCCAGAAAGCCGGCCCCAGTTCGGATTGCAGGCTGCAACTCGCCTGCATGAAGCCGGAATCGCTAGTAATCGCGGGTCAGCCACAC
>Cluster300_IDBA|transcript-101_1
ATCTCGACTTCACCCTGATCATTGACCCTGCCTTAGTCCCCATACAGAGCCTTTGGGCATTGCCAACTTTCGTGGTGTGACGGGCGGTGAGTACAAGACCCGAGAACGTATTCAACGCGCCGTGGCTGATGCGCGTTTACTAGCGATTCCAACTTCATGCAGGCGAGTTGCAGCCTACAATCCGAACTGGGGCCGGCTTTTTGGGATTAGCTCCACCTCGCGGTTTGGCTACCCATTGTACCGACCATTGTATCATGTGTGTCGCCCAAGGCGTAAGAGCCATGCTGATTTGACGTCGTCCCCGCCTTCCTCCCGGTTGCCCGGGCAGTCTGCTGTGTACATTTAACACAGCATAGGGGTTGCGCTCGTTACCCGACTTAACGGTACACCTCACGGCACGAGCTGACGGCAACCATGCAGCACCTGTGTAGCACCTTCGAAAGCGGCCCCTATTTCTAGGGGCTTGCAGCTACATGTCAAGCCTTGGTAAGGTTCGCCGCGTATCATCGAATTAAACCACATGATCCACCGCTTGTGCGGGTCCCCGTCTATTCCTTTGAGTTTTAACCTTGCGGCCGTACTCCCCAGGCGGTGCACTTAACGCGTTAGCTTTTTTGAACGGCACTGAGAGGGTCGATACTCCCAATACCTAGTGCACATCGTTTAGGGCGTGGACTACTAGGGTATCTAATCCTATTCGCTCCCCACGCTTTAGTCCATGAGTGTCAGGTTTGTACTAGCAAGCTGCCTTCGCCTTTGGTGTTCCTATCGATATCAGCGCTTATTACGACTACACCGATAGTTCCGCTTGCCTCTTCCAACCTCAAGTCTGACAGTATTACGAGCAGTCTTCGAGTTGAGCCCGAAGATTTAACCCATAACTTGTCAAACCACCTGCGGACGCTTTACGCCCAATGAATCCGGATAATGTTTGAGGTCTCTGTATTACCGCTGCTGCTGGCACAGAGTTAGCAACCTCTTATTCATAAGGTACCGTCACGAATTCGTCCCTTATAAAAGCAGTTTACACCCCGAAGGGCGTCATCCTGCACGCGGCGTCGCTCCATCAGACTTTCGTCCATTGTGGAATATTCTCGACTGCAGCCTCCCGTAGGAGTCTGGGCAGTGTCTCAGTCCCAGTGAGGCAGGTCACGCTCTCACGCCTGCTACCCGTCATAGCCTTGGTAGTCTCTTACACTACCAACAAGCTGATAGGACATAAGCCCCTCTTCGAGCCCCGGAGGATTTACATGAGAATGTCATATGACCCCTCATGACCATCGGGTATTAGCCCTGGTTTCCCAGGGTTATGCCCGTCTCGAAGGTAGGTTACTAATGTGTTACTCACCCGTCTGCCGGTCCGTATTCCGATTCGGTCTGGGTTGTTTCCCTTTTGGCAATGAAGCTTATCCCCCACTGCCTGACTCCCGAGAAACAAATAAC
>Cluster327_IDBA|transcript-101_5
AGAGGAAGATATATTGGGTCAAGCCCTCGACCGATTAGTACCGGTAAGCTGAAGGCCTTGCGGCCCTTGCACCTCCGGCCTATCAACCAGGTGGTCTACCTGGGGTCTTACCTCCTTGACGGAGTGGGAAACCTCATCTCAGGGGGGGCTTCGTGCTTAGATGCTTTCAGCGCTTATCCCTTCCGGACACGGCTACCCAGCGTTTGCCCCTGGCGGGACAACTGGTACACCGGCGGTCCGTCCATCCCGGTCTTCTCATACTGGGGACGGCTCCCTTCAAGTTTCCTGCGCCCACGACGGATATGGACCGAACTGTCTCACGACGTTCTGAACCCAGCTCACGTACCGCTTTAATCGGCGAACAGCCGAACCCTTGGGACCTACTTCGGCCCCAGGATGCGATGAGCCGACATCGAGGTGCCAAACCTCCCCGTCGATGTGGACTCTTGGGGGAGATAAGCCTGTTATCCCCGGGGTAACTTTTATCCGTTGAGCACCGGCCTTTCCACGCAGCACCGGTGGGTCACTAAGCCCGACTTTCGTCCCTGCTCGACTTGTGTGTCTCGCAGTCAAGCTCCCTTGTGCCTTTGCACTCCACGCGCGATTTCCAACCGCGCTGAGGGAACCTTTGGGCGCCTCCGTTACCTTTTGGGAGGCGACCGCCCCAGTCAAACTGCCCGCCTGACACTGTCCCCCACCCCGATAAGGGGCGCGGGTTAGAACTTCGATGACTCAAGGGTGGTATTCCAAGGTCGGCTCCACCAAGGCTGGCGCCCTGGCTTCGCAGCCTCCCACCTATCCTATACAAGACCCACCAAAGTCCAATATCAGGCTGCAGTAAAGCTCCACGGGGTCTTTCTGTCCAGTCGCGGGTAACCTGCATCTTCACAGGTATTTCAATTTCACCGGGTCCCCCGTCGAGACAGCGCCCAAGTCGTTACGCCTTTCGTGCGGGTCGGATTTTACCCGACAAGGAATTTCGCTACCTTAGGACCGTTATAGTTACGGCCGCCGTTCACTGGGGCTTCGGCTCGGAGCTTCGGGCCCGAAGGCCCTGACCCCTCCCCTTAACCTTCCAGCACTGGGCAGGCGTCAGCCCCTATACGTCGGATTTCTCCTTAGCAGGGACCTGTGTTTTTGTTAAACAGTCGCTTGGGCCGTTTCTCTGCGACCCCTTCAGGCTTGGAAGGCGAGCTTCCTCACCCTACGTGGGGTACCCCTTGTCCCGAAGTTACGGGGTCATTTTGCCGAGTTCCTTAACGAGGGTTCTCCCGAGCGCCTTAGGATGCTCTCCCCGCCTACCTGTGTCGGTTTGCGGTACGGGCGCCGGTTGCCTGGCTAGAGGTTTTTCTTGGCAGCGTGGGATCGGCTAG
>Cluster336_IDBA|transcript-101_6
AAGGAGGTGATCCAGCCGCACTTTCCAGTACGGCTACCTTGTTACGACTTCACCCCCCTTACCAGGCGTACCTTCGGCACCGTCCTCCGATTGCTCGGTTAGACTAACGACTTCGGGTACCCCCAACTCGGGTGGTGTGACGGGCGGTGTGTACAAGGCCCGGGAACGTATTCACCGCGCCATGCTGATGCGCGATTACTAGCGATTCCACCTTCATGGAGTCGAGTTTCAGACTCCAATCCGAACTGAGACCGGTTTTCGGCGATTCGCTCCACCTCGCGGTTTCGCTGCACTCTGTACCGGCCATTGTAGCACGTGTGTAGCCCAGGACATAAGGGCCATGATGACTTGACGTCGTCCCCACCTTCCTCCGGTTTGTCACCGGCAGTCTCGTCTGAGTCCCCACCTTTACGTGCTGGTAACAGACAACAGGGGTTGCGCTCGTTGCGGGACTTAACCCAACACCTCACGGCACGAGCTGACGACAGCCATGCAGCACCTGTACACTGGCCCCGAAGGGCACCATGATCGCTCATAATTTCCAGTGTATGTCAAACCCTGGTAAGGTTCCTCGCGTATCATCGAATTAAACCACATGCTCCACCGCTTGTGCGGGCCCCCGTCAATTCCTTTGAGTTTCACCCTTGCGGGCATACTCCCCAGGCGGTGCACTTACCACGTTAGCTCCGGCACCGAGGCCTCAAAACCCCGACGCCTAGTGCACATCGTTTACAGCGTGGACTACCAGGGTATCTAATCCTGTTCGCTCCCCACGCTTTCGCGCCTCAGCGTCAATCCACGGCCAGGAGCTCGCCTTCGCCACCGGTGTTCTTCCTGATATCTACAGATTTCACCCCTACACCAGGAATTCCAGCTCCCCCTCCAGGATTCAAGATTCACAGTTTCCAGCGCGTCCCCGCAGTTAAGCTGCGGTCTTTCACACCAGACTTGCAAACCCGCCTACGCGCCCTTTACGCCCAATAATTCCGAACAACGCTCGCCCCATACGTGTTACCGCGGCTGCTGGCACGTAATTAGCCGGGGCTTATTCCTGCCCTACCGTCATCACCCAGGCATTCCCTCCCAGGTTTATTCCTCAAGCAGAAAAGGGCTTTACAACCTCACGGCCTTCATCACCCACGCGGCGTCGCTCCGTCAGACTTTCGTCCATTGCGGAAGATTCTTAGCTGCTGCCTCCCGTAGGAGTCTGGGCCGTATCTCAGTCCCAGTGTGGCCGATCACCCTCTCAGGCCGGCTACTGATCGTCGCCTTGGTAGGCCTTTACCCCACCAACTAGCTAATCAGCCGCAGGCTCATCCTAAGGCGTTGTAACCCAACTTTACTATCAAACCACACAAAC
>Cluster344_IDBA|transcript-101_7
TGGTGATGCTGAGGGGGCAAAGGTGGCCTCTACTTTTAAGCTACCGTTTGCGGATGGGCCCGCGTCCCATTAGCTAGTTGGTGGGGTAAGAGCCCACCAAGGCGACGATGGGTAGCCGGTCTGAGAGGATGGCCGGCCACACTGGGACTGAGACACGGCCCAGACTCCTACGGGAGGCAGCAGTCGGGAATCTTGGGCAATGGGCGAAAGCCTGACCCAGCGACGCCGCGTGGGGGACGAAGGCCTTCGGGTTGTAAACCCCTGTCTTCGGGGACGAACGAGGGGCCGGTTAATACCCGGTCCAGGTGACGGTACCCGAGGAGGAAGCCCCGGCTAACTACGTGCCAGCAGCCGCGGTAATACGTAGGGGGCGAGCGTTGTCCGGAATTACTGGGCGTAAAGCGCGTGTAGGCGGTTTTGGAAGTCGGGTGTGAAACCCGCCGGCTCAACCGGCGGCCTGCACCCGATACTCCAGGGCTTGAGGGCAGGAGAGGGAAGCGGAATTCCCGGTGTAGCGGTGGAATGCGTAGATATCGGGAGGAACACCAGTGGCGAAGGCGGCTTCCTGGTCTGCACCTGACGCTGAGACGCGAAAGCTAGGGGAGCAAACGGGATTAGATACCCCGGTAGTCCTAGCCGTAAACGATGGACACTAGGTGTGGGAGGTATCGACCCCTTCCGTGCCGCAGCTAACGCATTAAGTGTCCCGCCTGGGGAGTACGGCCGCAAGGTTGAAACTCAAAGGAATTGACGGGGGCCCGCACAAGCAGTGGAGCATGTGGTTTAATTCGAAGCAACGCGAAGAACCTTACCAGGCCTTGACATCTTGCGAACCTGCTGGAAACAGTGGGGTGCCCTTCGGGGAGCGCAAAGACAGGTGCTGCATGGTTGTCGTCAGCTCGTGTCGTGAGATGTTGGGTTAAGTCCCGCAACGAGCGCAACCCTCGTCCTGTGTTACCAGCGGGTAAAGCCGGGGACTCACAGGAGACTGCCGGAGATGATCCGGAGGAAGGTGGGGATGACGTCAAATCCTCATGGCCCTTATGGCCTGGGCTACACACGTGCTACAATGGCCTGTACAGAGGGATGCGACGCCGCGAGGCGAAGCCAATCCCCCAAAGCAGGTCCCAGTTCGGATTGGAGGCTGCAACCCGCCTCCATGAAGCCGGAATTGCTAGTAATCGCGGATCAGCCATGCCGCGGTGAATACGTTCCCGGGCCTTGTACACACCGCCCGTCAAGTCATGGGAGCCGGCAACACCCGAAGCCGGTGGGCTAACCCGGGTAACCGGGAGGCAGCCGTCTAAGGTGGGGCCGGTGACTGGGACTAAGTCGTAACAG
>Cluster255_IDBA|transcript-101_9
CCAGCCGCAGCTTCCGCTACAGCTACCTTGTTACGACTTCATCCCAGTCACCGGCCCCACCTTAGGCAGCTCCTCCCTTACGGTTAGGTCACCAACTTCAGGTGTTACCGACTCCCATGATGTGACGGGCGGTGTGTACAAGGCCCGGGAACGCATTCACCGCACTATGCTGACGCGCGGTTACTAGCAACTCCGCCTTCATGCAGTCGAGTTGCAGACTGCAATCCGAACTGAGACCGGCTTTATGGATTAGCTTCACGTCGCCGTGTCGCAACCTATTGTACCGACCATTGTAGCGTGTGTGTAGCCCTGGACATAAAGACCATGCTGACTTGACGTCATCCCCACCTTCCTCCGGTTTGATACCGGCAGTCTCGCCAGACACTTGTAACTGGCAACGGGGGTTGCGCTCGTTGCGGGACTTAACCCAACATCTCACGACACGAGCTGACGACAGCCATGCAGCACCTATCAAGGCTCCCCGAAGGGTCGCTCTGCTTTCGCTTCGCTACTACCTTGTAGTTCAACCCAGGTAAGGTTCTTCGCGTATCGAATTAAACCACACGCTCCGCTGCTTGTGCGGGCCCCCGTCAATTCCTTTGAGTTTTAACCTTGCGGCCGTAGTCCCCAGGCGGGATACTTATCGCGTTGGCTGCGGCGCCGGGGGGGTTAATGACCCCCGACACCTAGTATCCATCGTTTACAGCGTGGACTACCGGGGTATCTAATCCCGTTCGCTCCCCACGCTTTCGCCCCTCAGCGTCAGTTCTGAGCCAGAGAGCCGCCTTCGCCACTGGTGTTCCTCCCGATCTCTACGCATTCCACCACTCCACCGGGAATTCCGCTCTCCTCTCTCAGCCTCTAGTCCGGCAGTTTTGAACGACCTCTCCCGGTTAAGCCGGGAGCTTTCACGTCCAACTGGCCGGACCGCCTACGGGCGCTTTACGCCCAGTAAATCCGGATAACGCTTGTCCCCTACGTTTTACCGCGGCTGCTGGCACGTAGTTAGCCGGAACTTATTCCTGGGGTACCGTCATCATCGTCCCCCAGAAAAGGACTTTACAACCCGAAGGCCGTCATCGTCCACGCGGCGTTGCTGCCTCAGGGTTTCCCCCATTGGGCAATATTCCTCACTGCTGCCTCCCGTAGGAGTATGGACCGTGTCTCAGTTCCATTGTGGGGGGCCACGCTCTCACGCCCCCTAGCCGTCTGGGCCTTGGTGAGCCGTTACCTCACCAACTAGCTGATAGCCCGCAGGCCCCTCCCCAGGCACCTTAGCTTTAGTCAAGAGCCTCTAACCCTCTTGACATCCGGGGTATTAGCTGTGGTTTCCCACAGTTATCCCCCTCCCAGGGGCAGGTCACCAACGTGTTACTCACCCGTTCGCCACTCTCCCCCAACCATAGTCGGGGTCCCGTTCGACTTGCATGTGTTAGGCACGCCGCCAGCGTTCATCCTGAGCCAGGATCAAACTCTCCGTAAATTTTCTCTCTTCAGGCGCTTCGCCTGTTTCTTT
>Cluster390_IDBA|transcript-101_10
CCGGGGTTGTAGGACTGCAATATGGACTGTAAATTTATAGTGGAAGTTTCTGGAAAGTGACATCATAGAGGGTGATAATCCCGTACATAAAATAAATTTACTACCTAGCAGTATCCTGAGTAGCGCGGGACCGGTGAAATCCTGTGTGAATCTGCCAGCACCATCTGGCAAGGCTAAATACTCCTGAGAGACCGATAGCGTACCAGTACTGTGAAGGAAAGGTGAAAAGAACCCCGAACAGGGGAGTGAAATAGAACCTGAAACCATTCGCTTACAAGCGGTCGGAGTTCCGAACTTGTTCGGAATGACGGCGTGCCTTTTGCATAATGAGCCTACGAGTTACTTTCACTAGCAAGGTTAATTCCGTGAACGGATGGAGCCGAAGCGAAAGCGAGTCTGAATAGGGCGTTTAGTTAGTGGGAGTAGACGCGAAACTTTGTGATCTACCCATGACCAGGTTGAAGTCTCGGTAACACGAGATGGAGGACCGAACCAGTTGACGTTGAAAAGTCTTTGGATGAGTTGTGGGTAGGGGTGAAAGGCTAATCAAACTGAGAGATAGCTCGTACTCCCCGAAATGTTTTTAGGAACAGCCTCATATTTAGTGTCATAGAGGTAGAGCTACTGATTGGACTAGGGGGCTTCACCGCCTACCAAATCCTGACAAACTCCGAATGCTATGACATATATATGGGAGTGAGGGCATGGGTGCAAAGGTCCATGTCCGAAAGGGAAAGAACCCAGACCATCAGCTAAGGTCCCTAAATATATGCTAAGTTGTTTAAACGAAGTCCGACTGCTTTGACAGCTAGGATGTTGGCTTGGAAGCAGCCATTCATTTAAAGAGTGCGTAACAGCTCACTAGTCGAGCGGTTGGGCGTGGATAATAAGCGGGCATTAAGCATATTACCGAAGCTATGGATTCGCCGTAAGGCGAGTGGTAGGGGAGCATTCCAGCAGCATTGAAGGTGTGTCGTGAGGCATGCTGGAGCAACTGGAAAAGAAAATGTAGGCATAAGTAACGATAAGGCAGGCGAGAAACCTGCCCACCGGAAGACTAAGGTTTCCTGATCAACGATAATCGGATCAGGGTTAGTCGGGACCTAAGGTGTAGCCGAACGGCGAAGCCGATGGACAACAGGTTAATATTCCTGTACTGGCATTAACTGCGATGGGGTGACGGAGGAGTGAAAGATCTGCGTACTGACGGAATAGTACGTTGAAGGATGTAGGTATATGACTAATTGGCAAATCCGTTAGTCA
>Cluster377_IDBA|transcript-101_11
AACAGTCGGAGCCCGCAAGGGTGACGGCGTACCTTTTGTATAATGGGTCAGCGACTTACATTCAGTGGCAAGCTTAACCGAATAGGGAAGGCGCAGGGAAACCGAGTCCGAATAGGGCGTCTAGTCGCTGGGTGTAGACCCGAAACCGGATGATCTATCCATGGCCAGGATGAAGGTGCGGTAACACGTACTGGAGGTCCGAACCGACTAGTGTTGCAAAACTAGCGGATGAGCTGTGGATAGGGGTGAAAGGCTAAACAAATCCGGAAATAGCTGGTTCTCCTCGAAAACTATTTAGGTAGTGCCTCGCGTATCACCGCCAGGGGTAGAGCACTGTTTTGGCTAGGGGGTCATGACGACTTACCAAACCAATGCAAACTCCGAATACTGGTGAGTGCAGCGCGGGAGACAGTGCACCGGGTGCTAACGTCCGGACACAAGAGGGAAACAACCCAGACCGCCAGCTAAGGTCCCTAAATATAGCTAAGTGGGAAACGAAGTGGGAAGGCATTGACAGTCAGGAGGTTGGCTTAGAAGCAGCCACCCTTTAAAGAAAGCGTAATAGCTCACTGATCGAGTCGTCCTGCGCGGAAGATGTAACGGGGCTAAGCTATATACCGAAGCTGCGGATGTGCGTAAGCACATGGTAGAGGAGCGTTCTGTAAGCCTGTGAAGGTGTGCTGAGAGGCATGCTGGAGGTATCAGAAGTGCGAATGCTGACATGAGTAGCGTTAAAAGAGGTGAAAAGCCTCTTCGCCGAAAGCGCAAGGTTTCCTACGCAACGTTCATCGGCGTAGGGTGAGTCGGCCCCTAAGGCGAGGCAGAGATGCGTAGTCGATGGGAAACAGGTCAATATTCCTGTACCGATGTCTAGTGCGATGTGGGGACGGAGAAGGTTAAATCAGCCGGGTGTTGGATGTCCCGGTTCAAGTGTATAGGCGTGCCCCTTAGGCAAATCCGGGGGGCTTAGCTGAGGCATGATAACGAGGCAGCTTGCTGCTGAAGTGATTGATACCCTGCTTCCAAGAAAAGCCACTAAGCTTCAGCTAGACACGACCGTACCGCAAACCGACACTGGTGCGCGAGATGAGTATTCTAAGGCGCTTGAGAGAACTCGGGAGAAGGAACTCGGCAAATTTGTACCGTAACTTCGGGATAAGGTACGCCCCCGGTATGTGATGCCGTACAGGCTGAGCAGAAAGGGGCCGCAGTGAAAAGGTGGCTGCGACTGTTTATTAAAAACACAGCACTCTGCAAACACGAAAGTGGACGTATAGGGTGT
>Cluster396_IDBA|transcript-101_12
ATAACCGTTGGAAACGATGGCTAAGGAGGAGGGGCCTGCGGCGCATTAGTTAGTTGGCGGGGTGACGGCCCACCAAGACGATGATGCGTAGCCGGACTGAGAGGTTGAACGGCCACATTGGGACTGAGAGACGGCCCAAACTCCTACGGGAGGCAGCAGTAGGGAATTTTCGGCAATGGGGGAAACCCTGACCGAGCAACGCCGCGTGAACGACGAAGCACTTCGGTGCGTAAAGTTCTTTTATCGGGGAAGAATGGGAGGCGGAAAAGCCTTCGTGACGGTACCCGATGAATAAGCCCCGGCTAACTATGTGCCAGCAGCCGCGGTAATACATAGGGGGCGAGCGTTATCCGGAATTATTGGGCGTAAAGGGTGCGTAGGCGGCCGTTTAAGTCTTTGGTGTAAGTGCAAGGCTCAACCTTGTGATGCTAAAGAAACTGGGCGGCTTGAGTGTGGTAGAGGCAAGTGGAATTCCATGTGTAGCGGTAAAATGCGTAAATATATGGAGGAACACCGGTGGCGAAGGCGGCTTGCTGGGCCACAACTGACGCTGAGGCACGAAAGCGTGGGGAGCAAACAGGATTAGATACCCTGGTAGTCCACGCCGTAAACGATGAGCGCTAAGTGTAGGGGAAACCCTGTGCTGTAGTTAACGCAATAAGCGCTCCGCCTGAGTAGTACGTGCGCAAGCATGAAACTCAAAGGAATTGACGGGACCCCGCACAAGCGGTGGATCATGTTGTTTAATTCGATGATACGCGAAGAACCTTACCAGGTCTTGACATCCCCCGCAAAGCTATGGAGACATAGCGGAGGTTACCGGGGAGACAGGTGGTGCATGGTTGTCGTCAGCTCGTGTCGTGAGATGTTGGGTTAAGTCCCGCAACGAGCGCAACCCTTATTGCTAGTTACCATCATTGAGTTGGGGACTCTAGCGAGACTGCCAGTGATAAACTGGAGGAAGGTGGGGATGACGTCAAATCATCATGCCCCTTATGACCTGGGCTACAAACGTGATACAATGGCTGGAACAAAGGGAGGCGAAGGGGTGACCTGGAGCGAAACTCAAAAAAACAGTCTCAGTTCGGATTGAAGTCTGCAACTCGACTTCATGAAGTCGGAATCGCTAGTAATCGCGGATCAGAACGCCGCGGTGAATACGTTCTCGGGGTTTGTACACACCGCCCGTCAAACCACGAAAGTTGACAATACCCAAAGCCGGTGGCCTAACCGCAAGGAGGGAGCCGTTTAAG
>Cluster397_IDBA|transcript-101_13
AGCTCCAGATAGTCGAACGTGCCTGGAATGGCCGGCCATAGACGGTGACAGCCCGGTAGACGAAATCTGAAGCTCTCGTGAAGGACACCCGAGTACCGCAGGACACGTGTAATCCGGCGGGAATCTGGGAGGACCATCTTCCAAGGCTAAATACTACTCATTGACCGATAGTGAACGAGTACCGCGAGGGAAAGGTGAAAAGTACCCCGGTTAGGGGAGTGAAAGAGTACCTGAAACCGTGTGCCTACAAGCAGTGGGAGCACTATGGCCGTTTACGGCAACGTGTGACCGCGTACCTTTTGCATAATGAGCCTGTGAGTTACCGTGCGTGGCAAGGTTAAGCCGAGAGGTGTAGCCGAAGCGAAAGCGAGTCTTAACAGGGCGAAGAGTCGCGTGCGGTAGACCCGAACCCCGAGCGATCTATCCATGTCCAGGTTGAAGGGCGGGTAACACCGCCTGGAGGACCGAACGCACCACAGTTGAAAATGTGGGCGATGAGGTGTGGATAGGAGTGAAAGGCTAATCAAGCCGGGAGATAGCTGGTTCTCGCCGAAATATATTGAGGTATAGCCTCGGGTGAATTGCGTCGGAGGTAGAGCACTGAATGGGCTAGGGGTCCTACCAGATTACCAAACCCAATCAAACTCCGAATGCCGATGACAACTGCCCGGGAGTCAGGCAGCGGGAGATAAGTTCCGTTGCCGAGAGGGAAAGAGCCCAGATCGTCAGCTAAGGTCCCCAAGTCTGAGCTAAGTGTAAAAGGATGTGGAAACGCTTAGACAACCAGGAGGTTGGCTTAGAAGCAGCCATCCTTTAAAGAAAGCGTAATAGCTCACTGGTCAAGCGGGTCCGCGCCGAAAATATAACGGGGCTTAAGCTCAGCACCGAAGCTACGGGCTGTCGCAAGACAGCGGTAGGCGAGCGTCCTGAAGGAGATACACGGTGGACGGTGACGACCACTAACGGCCTTCAGGAGTGAATATGCAGGCATGAGTAGCGATAAACCGGGTGAGAAACCCGGTCGCCGTAAGCCCAAGGTTTCCTGGGGAAGGATCATCCTCCCACGGGTTAGTCGATACCTAAGCCGAGGCCGAGAGGCGTAGGCGATGGAAAGCAGGTTAATATTCCTGCACCACCAAGGACAGCGTTGAAGTAAGCGGGGACGGAGAAGGGTAGCCCAACACACCGGATGGTCGTGTGTGTTCAAGCCTGTAGGCTGGGAGCTCAGGACCCAATAGGGACAAACGAGCACT
>Cluster431_IDBA|transcript-101_37
GAAGGATACTGGAAAGGTCTGCCATAGAGGGTGAAAGCCCCGTACGCGAAAGATACCAGACTCCTGTTGCTGACCTTGAGTACCACGGGGCACGCTAATCCTGTGGGAAACCGGGAAGCCCACTTCCCAAGGCTAAATACTCTTAGCGACCGATAGTGAACAAGTACCGTGAGGGAAAGGTGAAAAGGACCCCTGTTAGGGGAGTGAAATAGAACCTGAAACCGTGTGCCTACAAGCAGTCAAAGGGCTATGCTTATCCTACGGGATGAGAAGGCCTGATGGCGTGCCTTTTGGAGAATGAGCCAGCGAGTTAATCTCTGTGGCAAGGTTAAGGGAGTTACACCCGGAGCCGAAGCGAAAGCGAGTCTGAATAGGGCGATTGAGTCGCAGGGATTAGACACGAAACCAGGTGAGCTACCCATGGCCAGGGTGAAGCGAGAGTAACGTCTCGTGGAGGCCCGAACCCACTAATGTTGCAAAATTAGGGGATGAGCTGTGGGTAGAGGTGAAATGCCAAACGAACTTGGAGATAGCTTGTTCTCCCCGAAATAGCTTTAGGGCTAGCCTCAGGTGTTTAGTAATGGAGGTAGAGCACTGGATTGGCTAGGGGGCTTCACAGCTTACCAAACCAAACCAAACTCCGAATGCCATTACTCCAAGCCTGGGAGTCGGACTACGGGAGATGAGTTTCGTAGTCGAGAGGGAAAGAGCCCAGACCGCCAGATAAGGTCCTCAAATTCGAGCTAAGTGGGAAAGGATGTGGAATTACCAAGACAGCCAGGAGGTTGGCTTAGAAGCAGCCACCCTTTAAAGAGTGCGTAATAGCTCACTGGTCAAGCGATTCCGCGCCGAAAATTCAACGGGGCTTAAGCTTGATACCGAATCTGCGGAGTGATCGCTTGTCGATCACTGGTAGGGGAGCGTTCCGCCGGCATGGAAGCCAGACCGTGAGGACTGGTGGAGCTTGCGGAAGTGCGAATGCTGGCATGAGTAGCGTAAAACGTGTGAGAAACATGTTCGCCGTAAGTCTAAGGTTTCCGACGGAAGGTTAATCCGCGTCGGGTTAGTCGGGCCTAAGCCGAGGCCGAGAGGCGTAGGCGATGGACATCCGGTCAACATTCCGGAACCACGTCGGGTCGACGAAGACGCAATGGGGGGACGCAGAAGGGTAGGTCAGCCTGTTACTGGATTCAGGTGCTAAGCCG
>Cluster274_IDBA|transcript-101_38
[truncated: 5,686,655 more chars]
